# Supplementary material for: Elevated temperature inhibits SARS-CoV-2 replication in respiratory epithelium independently of IFN-mediated innate immune defenses
Source: PLoS Biol. 2021 Dec 21;19(12):e3001065. doi: 10.1371/journal.pbio.3001065 (PMC8765667; doi:10.1371/journal.pbio.3001065)
Supplement: S1 Data — Mck, mock; RNA-Seq, RNA sequencing. (XLSX) [file pbio.3001065.s008.xlsx]

## Sheet: DEGs (Q<0.05; Mck40,Mck37)
ID	NAME	logFC	Pval	FDR	mean CPM Mck 37C	mean CPM Mck 40C	norm CPM Mck 37C (0=0.01)	norm CPM Mck 40C (0=0.01)	log2 CPM Mck 37C	log2 CPM Mck 40C
ENSG00000250173	AC122719.2	4.8189	0.000104814	0.0123729	0	0.138143	0.01	0.138143	-6.64386	-2.85576
ENSG00000172061	LRRC15	4.74959	6.25263e-07	0.000196557	0.0130815	0.486696	0.0130815	0.486696	-6.25633	-1.03891
ENSG00000259788	AL596325.1	3.46632	0.000659374	0.0474643	0.00884569	0.150437	0.00884569	0.150437	-6.82081	-2.73277
ENSG00000109758	HGFAC	3.09175	4.08775e-45	2.48028e-40	1.01128	8.5469	1.01128	8.5469	0.0161796	3.0954
ENSG00000286900	AL590235.2	3.01696	2.15171e-07	7.9608e-05	0.0484816	0.428076	0.0484816	0.428076	-4.36642	-1.22406
ENSG00000103313	MEFV	2.96021	5.69901e-09	3.39013e-06	0.0763416	0.612111	0.0763416	0.612111	-3.71139	-0.708135
ENSG00000270393	AC000095.1	2.85872	0.000192704	0.0194875	0.0621034	0.471023	0.0621034	0.471023	-4.00918	-1.08613
ENSG00000105664	COMP	2.73403	0.00015521	0.0164642	0.501683	3.33883	0.501683	3.33883	-0.995151	1.73934
ENSG00000144488	ESPNL	2.67443	0.00050942	0.0395263	0.044637	0.308074	0.044637	0.308074	-4.48562	-1.69865
ENSG00000087589	CASS4	2.61439	1.87801e-06	0.000489057	0.204043	1.25954	0.204043	1.25954	-2.29305	0.332894
ENSG00000180083	WFDC11	2.54901	0.000676927	0.048208	0.0349706	0.230514	0.0349706	0.230514	-4.83771	-2.11708
ENSG00000271653	AC097359.3	2.51953	0.000263279	0.0245387	0.0402697	0.250445	0.0402697	0.250445	-4.63416	-1.99743
ENSG00000226337	TMEM252-DT	2.50573	0.000143259	0.0154723	0.246741	1.41016	0.246741	1.41016	-2.01893	0.495855
ENSG00000242173	ARHGDIG	2.49566	0.000609973	0.0453008	0.0354001	0.22128	0.0354001	0.22128	-4.8201	-2.17605
ENSG00000239705	AL354710.2	2.47912	3.04195e-09	2.02828e-06	0.128612	0.728673	0.128612	0.728673	-2.9589	-0.456658
ENSG00000231725	VN1R110P	2.463	1.58962e-05	0.00265911	0.102131	0.578781	0.102131	0.578781	-3.29151	-0.788911
ENSG00000128242	GAL3ST1	2.33705	6.34357e-05	0.00818942	0.145798	0.749977	0.145798	0.749977	-2.77796	-0.415082
ENSG00000272510	AL121992.3	2.329	0.000217827	0.021211	0.0532404	0.283638	0.0532404	0.283638	-4.23134	-1.81788
ENSG00000116771	AGMAT	2.24412	1.07095e-22	1.29962e-18	1.7468	8.17606	1.7468	8.17606	0.804718	3.03141
ENSG00000225857	LINC02816	2.23262	1.28266e-06	0.000352157	0.1385	0.656238	0.1385	0.656238	-2.85204	-0.60771
ENSG00000149781	FERMT3	2.2275	5.55853e-14	1.46639e-10	2.02784	9.37818	2.02784	9.37818	1.01994	3.22931
ENSG00000086159	AQP6	2.22439	1.75575e-13	4.43883e-10	6.31383	29.1686	6.31383	29.1686	2.65852	4.86634
ENSG00000185615	PDIA2	2.20938	1.52083e-05	0.00257235	0.0883599	0.421579	0.0883599	0.421579	-3.50046	-1.24612
ENSG00000147443	DOK2	2.10668	1.34505e-05	0.00235874	0.508755	2.18319	0.508755	2.18319	-0.974957	1.12644
ENSG00000235138	AL445931.1	2.09599	0.000276732	0.0253257	0.0706131	0.318145	0.0706131	0.318145	-3.82392	-1.65224
ENSG00000233154	LINC01762	2.04106	4.48535e-07	0.000152895	0.275328	1.13828	0.275328	1.13828	-1.86077	0.18685
ENSG00000232022	FAAHP1	2.03605	5.25612e-14	1.46639e-10	0.519522	2.11997	0.519522	2.11997	-0.944744	1.08404
ENSG00000171786	NHLH1	2.02755	1.01408e-06	0.000284862	0.189597	0.78285	0.189597	0.78285	-2.39899	-0.353191
ENSG00000160282	FTCD	2.01917	2.18973e-05	0.00344208	0.110827	0.462903	0.110827	0.462903	-3.17361	-1.11122
ENSG00000124657	OR2B6	1.98686	5.96599e-05	0.00776808	0.106609	0.428442	0.106609	0.428442	-3.2296	-1.22283
ENSG00000132702	HAPLN2	1.95001	0.000186636	0.0190038	0.0923533	0.368054	0.0923533	0.368054	-3.43669	-1.44201
ENSG00000213411	RBM22P2	1.92353	3.16356e-09	2.08644e-06	0.934662	3.50887	0.934662	3.50887	-0.097484	1.81101
ENSG00000173567	ADGRF3	1.92281	3.12623e-08	1.43703e-05	0.916793	3.44363	0.916793	3.44363	-0.125333	1.78393
ENSG00000228792	AL356310.1	1.92132	1.30517e-09	1.02784e-06	1.00424	3.7547	1.00424	3.7547	0.00610549	1.9087
ENSG00000128285	MCHR1	1.92032	1.64799e-05	0.00272471	0.208033	0.788016	0.208033	0.788016	-2.26512	-0.343703
ENSG00000276166	AC092118.2	1.91351	4.95708e-13	1.03716e-09	0.719324	2.6827	0.719324	2.6827	-0.475285	1.42369
ENSG00000280537	AC068946.1	1.9031	5.23038e-10	4.68101e-07	0.507878	1.89776	0.507878	1.89776	-0.977445	0.924296
ENSG00000248015	AC005329.1	1.89532	1.92862e-09	1.37672e-06	0.621706	2.28491	0.621706	2.28491	-0.685696	1.19213
ENSG00000267251	AC139100.1	1.88857	8.60185e-10	7.05306e-07	1.21652	4.45458	1.21652	4.45458	0.282756	2.15529
ENSG00000057468	MSH4	1.88287	5.24604e-10	4.68101e-07	0.544207	1.98529	0.544207	1.98529	-0.877772	0.989353
ENSG00000282988	AL031777.2	1.87926	2.67248e-15	1.02483e-11	1.12229	4.085	1.12229	4.085	0.16645	2.03034
ENSG00000269956	MKNK1-AS1	1.86868	1.79488e-05	0.00293547	0.22453	0.827697	0.22453	0.827697	-2.15502	-0.272826
ENSG00000232489	MFAP1P1	1.86362	7.87815e-07	0.000237818	0.291506	1.06291	0.291506	1.06291	-1.7784	0.0880148
ENSG00000167968	DNASE1L2	1.86298	1.53889e-09	1.13192e-06	0.854765	3.06646	0.854765	3.06646	-0.2264	1.61657
ENSG00000184774	MGAT4EP	1.85292	2.0086e-09	1.41714e-06	0.592717	2.13221	0.592717	2.13221	-0.754584	1.09235
ENSG00000128482	RNF112	1.81936	8.97475e-09	4.90587e-06	0.325562	1.15625	0.325562	1.15625	-1.61899	0.209449
ENSG00000102057	KCND1	1.80394	1.73294e-11	2.19058e-08	2.83857	9.78296	2.83857	9.78296	1.50516	3.29027
ENSG00000171790	SLFNL1	1.79198	3.92438e-07	0.000136066	0.567461	1.95006	0.567461	1.95006	-0.817406	0.963515
ENSG00000273492	AP000229.1	1.78717	3.33842e-09	2.17429e-06	0.807351	2.76062	0.807351	2.76062	-0.308732	1.46499
ENSG00000118194	TNNT2	1.78716	0.000121721	0.0137533	0.286148	0.991679	0.286148	0.991679	-1.80516	-0.0120542
ENSG00000285677	AL355388.2	1.78699	2.45675e-05	0.00377382	0.195045	0.678094	0.195045	0.678094	-2.35812	-0.560443
ENSG00000105737	GRIK5	1.78641	0.000424183	0.0348876	0.261439	0.896307	0.261439	0.896307	-1.93545	-0.157935
ENSG00000274156	AC008121.3	1.78387	6.93365e-08	2.7678e-05	0.363408	1.24743	0.363408	1.24743	-1.46034	0.318956
ENSG00000249825	AC012636.1	1.77304	5.10223e-12	8.14691e-09	0.971602	3.28707	0.971602	3.28707	-0.0415628	1.7168
ENSG00000234281	LANCL1-AS1	1.76817	7.0865e-05	0.00905222	0.259151	0.892343	0.259151	0.892343	-1.94814	-0.16433
ENSG00000179165	PXT1	1.76734	4.57867e-07	0.000155204	0.327838	1.10797	0.327838	1.10797	-1.60895	0.147912
ENSG00000135407	AVIL	1.76283	1.06755e-22	1.29962e-18	13.6668	45.7999	13.6668	45.7999	3.7726	5.51727
ENSG00000121075	TBX4	1.75157	4.39914e-05	0.00614069	0.320523	1.06995	0.320523	1.06995	-1.6415	0.0975439
ENSG00000185955	C7orf61	1.73894	5.61536e-05	0.00745553	0.151582	0.510823	0.151582	0.510823	-2.72183	-0.969104
ENSG00000272597	AC063944.3	1.723	0.000541364	0.0413001	0.151267	0.511084	0.151267	0.511084	-2.72483	-0.968367
ENSG00000286511	Z95118.2	1.71109	9.66184e-07	0.000275231	0.642446	2.08375	0.642446	2.08375	-0.638354	1.05918
ENSG00000279405	AC004696.2	1.70509	2.53988e-06	0.000639459	0.295424	0.972847	0.295424	0.972847	-1.75914	-0.0397148
ENSG00000196747	H2AC13	1.70202	2.84829e-09	1.94183e-06	0.580491	1.87116	0.580491	1.87116	-0.784655	0.903935
ENSG00000278828	H3C10	1.68688	2.70242e-15	1.02483e-11	3.37363	10.6951	3.37363	10.6951	1.7543	3.41888
ENSG00000264269	AC016866.1	1.67667	5.07759e-06	0.00110426	2.0648	6.52275	2.0648	6.52275	1.046	2.70548
ENSG00000269887	AL391001.1	1.67634	1.38195e-06	0.000377707	0.257502	0.825454	0.257502	0.825454	-1.95735	-0.276741
ENSG00000285068	AC074008.2	1.6596	6.46244e-06	0.0013292	0.225686	0.713888	0.225686	0.713888	-2.14761	-0.486231
ENSG00000257576	HSPD1P4	1.65657	0.000576621	0.0431939	0.1377	0.445537	0.1377	0.445537	-2.86039	-1.16638
ENSG00000213901	SLC23A3	1.64927	6.99577e-12	9.87152e-09	1.37379	4.2741	1.37379	4.2741	0.458162	2.09562
ENSG00000255858	AC055720.1	1.64143	7.48445e-06	0.00148407	0.351053	1.09485	0.351053	1.09485	-1.51024	0.130727
ENSG00000274184	AC011815.2	1.62377	0.000439326	0.0356848	0.447456	1.38139	0.447456	1.38139	-1.16018	0.466116
ENSG00000135835	KIAA1614	1.61608	0.000165877	0.0172342	0.862953	2.61847	0.862953	2.61847	-0.212646	1.38873
ENSG00000226318	RPS3AP38	1.60197	0.000324688	0.0285518	0.156957	0.475482	0.156957	0.475482	-2.67156	-1.07254
ENSG00000171804	WDR87	1.59844	0.000114785	0.0132157	0.223109	0.666259	0.223109	0.666259	-2.16418	-0.585845
ENSG00000260011	AC132938.2	1.59207	4.49325e-05	0.0062103	0.243994	0.73299	0.243994	0.73299	-2.03508	-0.448134
ENSG00000181029	TRAPPC5	1.56877	2.51484e-11	3.05181e-08	0.821886	2.41398	0.821886	2.41398	-0.28299	1.27142
ENSG00000167483	NIBAN3	1.55861	5.96449e-06	0.00125201	0.534786	1.55809	0.534786	1.55809	-0.902966	0.63978
ENSG00000187595	ZNF385C	1.55094	2.08298e-08	1.01925e-05	1.2878	3.73028	1.2878	3.73028	0.364904	1.89928
ENSG00000111644	ACRBP	1.54308	3.40393e-16	1.95576e-12	3.14707	9.05151	3.14707	9.05151	1.65401	3.17816
ENSG00000142945	KIF2C	1.54141	8.63755e-22	8.73487e-18	5.80217	16.6432	5.80217	16.6432	2.53659	4.05686
ENSG00000267938	EIF1P6	1.53929	0.000206059	0.0203995	0.229849	0.673873	0.229849	0.673873	-2.12124	-0.569451
ENSG00000234707	AC074351.1	1.53471	0.000154362	0.0164029	0.34743	0.996806	0.34743	0.996806	-1.5252	-0.00461585
ENSG00000140839	CLEC18B	1.53115	0.000292454	0.0262111	0.587012	1.68352	0.587012	1.68352	-0.768538	0.751481
ENSG00000272582	AL031587.3	1.52708	4.90402e-09	2.98222e-06	0.586177	1.67719	0.586177	1.67719	-0.770591	0.746043
ENSG00000108785	HSD17B1P1	1.52115	0.000263877	0.0245568	0.217921	0.618298	0.217921	0.618298	-2.19812	-0.693626
ENSG00000287707	AC115284.4	1.52053	5.11556e-05	0.00691295	0.425039	1.21545	0.425039	1.21545	-1.23433	0.281494
ENSG00000015520	NPC1L1	1.51995	4.94383e-06	0.00108293	0.736259	2.09617	0.736259	2.09617	-0.441714	1.06776
ENSG00000249947	XBP1P1	1.49713	6.29875e-05	0.00815912	0.428047	1.21055	0.428047	1.21055	-1.22416	0.275666
ENSG00000138315	OIT3	1.47886	2.69047e-05	0.00406087	0.351143	0.971699	0.351143	0.971699	-1.50987	-0.0414185
ENSG00000142748	FCN3	1.47839	2.89574e-09	1.95224e-06	5.04134	13.8399	5.04134	13.8399	2.33381	3.79076
ENSG00000158406	H4C8	1.47494	2.42613e-13	5.88831e-10	19.8868	54.5326	19.8868	54.5326	4.31374	5.76905
ENSG00000273113	AC133528.1	1.46981	1.06665e-05	0.0019612	0.372136	1.02574	0.372136	1.02574	-1.4261	0.0366647
ENSG00000267666	AC004156.1	1.46628	0.000282705	0.0257173	0.359618	0.990873	0.359618	0.990873	-1.47546	-0.0132274
ENSG00000251218	AC103764.1	1.46501	0.00038373	0.0323378	0.430495	1.18315	0.430495	1.18315	-1.21593	0.242636
ENSG00000278959	AC006378.1	1.45646	1.48319e-06	0.000399972	0.452285	1.23586	0.452285	1.23586	-1.14469	0.305513
ENSG00000250067	YJEFN3	1.45293	5.31977e-14	1.46639e-10	6.97543	18.8314	6.97543	18.8314	2.80228	4.23507
ENSG00000279633	AL137918.1	1.45247	2.59962e-06	0.000649112	0.364599	0.989167	0.364599	0.989167	-1.45562	-0.0157133
ENSG00000237301	AL121992.1	1.44537	2.82374e-06	0.000696476	3.26648	8.77693	3.26648	8.77693	1.70774	3.13372
ENSG00000286043	AC091214.1	1.44333	1.56258e-06	0.00041767	0.587524	1.58211	0.587524	1.58211	-0.767279	0.661848
ENSG00000277157	H4C4	1.43088	5.66691e-05	0.00749118	0.343884	0.910772	0.343884	0.910772	-1.54001	-0.134838
ENSG00000099365	STX1B	1.43027	2.5347e-08	1.21099e-05	1.48183	3.93678	1.48183	3.93678	0.567379	1.97702
ENSG00000250602	AC093535.1	1.41358	0.000100997	0.0120631	0.401526	1.04992	0.401526	1.04992	-1.31643	0.0702798
ENSG00000260088	DDX59-AS1	1.4053	0.000126769	0.0142178	0.580917	1.53435	0.580917	1.53435	-0.783597	0.617623
ENSG00000224565	LINC01754	1.40225	6.0433e-06	0.00126008	0.526783	1.38215	0.526783	1.38215	-0.92472	0.466909
ENSG00000120694	HSPH1	1.39348	1.34921e-19	1.16949e-15	572.098	1480.27	572.098	1480.27	9.16012	10.5316
ENSG00000275857	AC009133.4	1.38708	1.98466e-05	0.00316236	0.445439	1.15713	0.445439	1.15713	-1.1667	0.210554
ENSG00000248159	HSPA8P11	1.37799	0.000685575	0.0486012	0.194934	0.510765	0.194934	0.510765	-2.35894	-0.969269
ENSG00000256152	AC027290.2	1.37393	0.000133326	0.0147618	0.378105	0.970483	0.378105	0.970483	-1.40314	-0.0432246
ENSG00000260810	AL135818.2	1.36725	0.000120947	0.0136914	0.495566	1.27814	0.495566	1.27814	-1.01285	0.354048
ENSG00000279821	AC145098.2	1.3664	7.45261e-06	0.00148261	0.722385	1.84618	0.722385	1.84618	-0.469161	0.884547
ENSG00000137834	SMAD6	1.36588	9.22563e-05	0.0112179	3.38965	8.63446	3.38965	8.63446	1.76114	3.11011
ENSG00000230071	RPL4P6	1.36043	0.000561768	0.0424481	0.207586	0.533751	0.207586	0.533751	-2.26822	-0.90576
ENSG00000127578	WFIKKN1	1.35367	0.00029232	0.0262111	1.81836	4.58904	1.81836	4.58904	0.862637	2.19819
ENSG00000205853	RFPL3S	1.34647	0.000421155	0.0348147	0.601203	1.52046	0.601203	1.52046	-0.734076	0.604503
ENSG00000183091	NEB	1.34166	1.33728e-10	1.42352e-07	2.6414	6.62634	2.6414	6.62634	1.4013	2.72821
ENSG00000147174	GCNA	1.33581	1.54899e-12	2.93707e-09	2.53386	6.30409	2.53386	6.30409	1.34134	2.65629
ENSG00000244361	RPL30P7	1.33174	0.000349322	0.03015	1.38685	3.44295	1.38685	3.44295	0.471814	1.78365
ENSG00000149564	ESAM	1.3266	2.98023e-06	0.000718381	0.559512	1.39279	0.559512	1.39279	-0.837759	0.477977
ENSG00000089847	ANKRD24	1.32217	5.78323e-17	3.89893e-13	7.39022	18.2386	7.39022	18.2386	2.88562	4.18893
ENSG00000179846	NKPD1	1.32167	7.40589e-05	0.00937305	0.522079	1.2948	0.522079	1.2948	-0.937661	0.372727
ENSG00000143127	ITGA10	1.31862	3.4563e-09	2.18453e-06	6.43661	15.8688	6.43661	15.8688	2.6863	3.98812
ENSG00000224411	HSP90AA2P	1.31269	1.35387e-09	1.02784e-06	78.1814	190.6	78.1814	190.6	6.28875	7.57441
ENSG00000254721	AP000879.1	1.31046	6.14825e-07	0.000196343	0.856058	2.10294	0.856058	2.10294	-0.224219	1.07241
ENSG00000197599	CCDC154	1.29933	4.80886e-06	0.0010649	1.21843	2.96284	1.21843	2.96284	0.285025	1.56698
ENSG00000280351	AC127496.7	1.27583	7.28464e-06	0.00145876	1.25316	3.00291	1.25316	3.00291	0.325567	1.58636
ENSG00000265728	AP001099.1	1.27536	0.000652171	0.0472209	0.24336	0.594466	0.24336	0.594466	-2.03883	-0.750334
ENSG00000261087	ZNNT1	1.27368	1.5475e-07	5.90392e-05	3.26619	7.7989	3.26619	7.7989	1.70761	2.96327
ENSG00000183971	NPW	1.27085	7.54113e-07	0.000229932	0.914988	2.18471	0.914988	2.18471	-0.128175	1.12744
ENSG00000254473	AL354920.1	1.26736	1.46875e-10	1.53652e-07	4.58026	10.8736	4.58026	10.8736	2.19543	3.44275
ENSG00000230067	HSPD1P6	1.26592	0.000219418	0.0212674	0.608798	1.45234	0.608798	1.45234	-0.715966	0.538375
ENSG00000074276	CDHR2	1.2595	1.40367e-07	5.42477e-05	3.4204	8.06053	3.4204	8.06053	1.77417	3.01087
ENSG00000258645	HSPE1P2	1.25616	6.11161e-06	0.00126562	1.57404	3.70828	1.57404	3.70828	0.654472	1.89075
ENSG00000213700	RPL17P50	1.24911	4.47557e-05	0.00619999	0.501423	1.18464	0.501423	1.18464	-0.995899	0.244454
ENSG00000276578	AC004696.1	1.24824	5.20533e-05	0.00701863	1.34962	3.1694	1.34962	3.1694	0.432558	1.66421
ENSG00000284649	AC009093.8	1.24179	0.000691507	0.0486939	1.15437	2.68707	1.15437	2.68707	0.207103	1.42603
ENSG00000240288	GHRLOS	1.23912	0.000133566	0.0147618	1.12084	2.62929	1.12084	2.62929	0.164579	1.39467
ENSG00000232901	CYCSP10	1.21983	8.29121e-05	0.0102669	0.509542	1.18074	0.509542	1.18074	-0.972727	0.239695
ENSG00000255026	AC136475.3	1.21814	6.77733e-08	2.74148e-05	7.40411	16.9862	7.40411	16.9862	2.88833	4.08629
ENSG00000272720	AL022322.1	1.20939	3.68607e-06	0.00085365	1.87276	4.27965	1.87276	4.27965	0.905166	2.09749
ENSG00000224165	DNAJC27-AS1	1.19926	4.98024e-07	0.000165126	2.99831	6.78181	2.99831	6.78181	1.58415	2.76167
ENSG00000283064	AL353759.1	1.19894	0.000463074	0.0370679	0.717699	1.62312	0.717699	1.62312	-0.478549	0.698766
ENSG00000277938	AL035252.4	1.1928	5.37341e-05	0.00716565	1.70119	3.85012	1.70119	3.85012	0.766545	1.94491
ENSG00000249328	AC036214.1	1.18649	9.28118e-05	0.0112404	0.633858	1.42443	0.633858	1.42443	-0.657769	0.51038
ENSG00000181016	LSMEM1	1.17905	4.83127e-05	0.0065727	1.65898	3.71846	1.65898	3.71846	0.730294	1.89471
ENSG00000183199	HSP90AB3P	1.17653	5.39286e-10	4.74228e-07	28.6597	63.7001	28.6597	63.7001	4.84095	5.99322
ENSG00000115541	HSPE1	1.1714	1.5662e-10	1.58385e-07	35.0561	77.6151	35.0561	77.6151	5.13159	6.27827
ENSG00000220323	H2BC19P	1.17023	7.54988e-16	3.81747e-12	44.4961	98.8665	44.4961	98.8665	5.47561	6.62741
ENSG00000072682	P4HA2	1.16836	1.73952e-08	8.83291e-06	78.6979	173.974	78.6979	173.974	6.29825	7.44273
ENSG00000233822	H2BC15	1.16686	3.70791e-06	0.000855442	4.03321	8.90741	4.03321	8.90741	2.01193	3.15501
ENSG00000229766	AL021396.1	1.1649	0.000433311	0.0354812	1.30603	2.88888	1.30603	2.88888	0.385191	1.53051
ENSG00000259687	LINC01220	1.16293	3.44131e-05	0.00501935	0.849723	1.87738	0.849723	1.87738	-0.234936	0.908723
ENSG00000159899	2	1.1526	5.93416e-07	0.000191522	3.92472	8.5948	3.92472	8.5948	1.97259	3.10346
ENSG00000259940	AC109449.1	1.14612	0.000113731	0.0131597	0.946165	2.05994	0.946165	2.05994	-0.0798364	1.0426
ENSG00000180573	H2AC6	1.13352	3.73605e-24	7.55629e-20	75.4088	163.356	75.4088	163.356	6.23666	7.35188
ENSG00000226864	ATE1-AS1	1.13094	0.000418133	0.0346593	2.79277	6.04796	2.79277	6.04796	1.4817	2.59645
ENSG00000096384	HSP90AB1	1.13077	3.64133e-10	3.45221e-07	1209.66	2605.16	1209.66	2605.16	10.2404	11.3472
ENSG00000205940	HSP90AB2P	1.13052	1.39746e-08	7.50375e-06	4.51402	9.74219	4.51402	9.74219	2.17441	3.28425
ENSG00000125650	PSPN	1.12854	1.43426e-12	2.80726e-09	5.27873	11.3839	5.27873	11.3839	2.40019	3.50892
ENSG00000280047	AC091825.3	1.12845	3.59347e-06	0.000838606	1.11721	2.41001	1.11721	2.41001	0.159904	1.26904
ENSG00000163703	CRELD1	1.12835	6.21952e-12	9.29073e-09	5.4934	11.8442	5.4934	11.8442	2.4577	3.56611
ENSG00000261716	H2BC20P	1.12445	8.95283e-07	0.000264986	66.7933	143.932	66.7933	143.932	6.06163	7.16924
ENSG00000144381	HSPD1	1.12234	1.35908e-11	1.79269e-08	273.469	585.561	273.469	585.561	8.09523	9.19367
ENSG00000116161	CACYBP	1.12147	2.5797e-13	6.02022e-10	54.3809	116.457	54.3809	116.457	5.76503	6.86365
ENSG00000196950	SLC39A10	1.11813	3.54561e-16	1.95576e-12	35.4178	75.8927	35.4178	75.8927	5.1464	6.24589
ENSG00000267064	UXT-AS1	1.11765	6.38322e-07	0.000197908	1.38784	2.98295	1.38784	2.98295	0.47284	1.57674
ENSG00000106404	CLDN15	1.11639	3.86009e-14	1.17107e-10	12.2245	26.153	12.2245	26.153	3.61171	4.7089
ENSG00000263884	AP000845.1	1.1147	0.00042475	0.0348876	0.465985	0.995656	0.465985	0.995656	-1.10165	-0.00628115
ENSG00000160570	DEDD2	1.10819	3.76034e-19	2.85203e-15	46.1344	97.8872	46.1344	97.8872	5.52777	6.61305
ENSG00000273007	AC021205.3	1.10697	1.28108e-05	0.00227283	1.28863	2.73611	1.28863	2.73611	0.365837	1.45213
ENSG00000232412	AL121601.1	1.10447	0.000229017	0.0220219	0.635484	1.35398	0.635484	1.35398	-0.654073	0.437202
ENSG00000272663	AC093635.1	1.10431	7.68069e-07	0.000233017	1.60455	3.41255	1.60455	3.41255	0.682172	1.77085
ENSG00000099957	P2RX6	1.10418	1.26587e-05	0.00226204	9.12091	19.3364	9.12091	19.3364	3.18918	4.27325
ENSG00000235159	AL121672.2	1.10384	1.84153e-05	0.00298761	1.48281	3.13907	1.48281	3.13907	0.568338	1.65034
ENSG00000230082	PRRT3-AS1	1.10117	0.000123961	0.0139804	0.54281	1.15155	0.54281	1.15155	-0.88148	0.203583
ENSG00000176383	B3GNT4	1.10109	0.000129257	0.0143905	0.803783	1.70033	0.803783	1.70033	-0.315122	0.765818
ENSG00000286366	AC005052.2	1.10055	1.64319e-05	0.00272471	2.40547	5.09045	2.40547	5.09045	1.26632	2.34779
ENSG00000284194	SCO2	1.09742	6.04989e-08	2.51466e-05	25.5062	53.7002	25.5062	53.7002	4.67278	5.74686
ENSG00000080824	HSP90AA1	1.09244	3.43798e-09	2.18453e-06	3503.12	7358.26	3503.12	7358.26	11.7744	12.8451
ENSG00000173991	TCAP	1.08987	0.000201586	0.0201291	0.558544	1.18381	0.558544	1.18381	-0.840258	0.243442
ENSG00000025708	TYMP	1.08814	1.34558e-09	1.02784e-06	142.753	298.856	142.753	298.856	7.15738	8.22331
ENSG00000274290	H2BC6	1.08669	0.00035636	0.0306409	2.44204	5.11303	2.44204	5.11303	1.28809	2.35418
ENSG00000268234	FKBP4P6	1.08307	0.000195639	0.0196208	1.02925	2.1535	1.02925	2.1535	0.0415867	1.10669
ENSG00000254402	LRRC24	1.07908	5.46171e-06	0.00117101	1.69613	3.53522	1.69613	3.53522	0.76225	1.8218
ENSG00000042832	TG	1.07853	0.000167759	0.0173702	2.73662	5.69439	2.73662	5.69439	1.4524	2.50954
ENSG00000142552	RCN3	1.07083	2.82095e-08	1.33722e-05	2.55443	5.29337	2.55443	5.29337	1.353	2.40419
ENSG00000286369	AP002813.1	1.06847	0.000160973	0.01684	1.77779	3.67152	1.77779	3.67152	0.830089	1.87638
ENSG00000184678	H2BC21	1.06107	2.35696e-14	7.94507e-11	56.0799	115.337	56.0799	115.337	5.80941	6.84971
ENSG00000226763	SRRM5	1.05494	9.6095e-07	0.000275231	1.28822	2.64577	1.28822	2.64577	0.365381	1.40369
ENSG00000168439	STIP1	1.05404	3.73044e-14	1.17107e-10	168.21	343.717	168.21	343.717	7.39412	8.42508
ENSG00000129646	QRICH2	1.05062	1.9252e-15	8.3438e-12	13.5687	27.7509	13.5687	27.7509	3.76221	4.79446
ENSG00000261578	AP003119.3	1.03491	3.30943e-05	0.00486206	3.17327	6.42299	3.17327	6.42299	1.66597	2.68325
ENSG00000175202	HIGD2B	1.03336	0.00021837	0.021211	0.788337	1.59833	0.788337	1.59833	-0.343115	0.676562
ENSG00000165171	METTL27	1.03241	0.000147286	0.0158452	13.9771	28.1126	13.9771	28.1126	3.805	4.81314
ENSG00000275713	H2BC9	1.02627	4.6622e-06	0.00104001	4.91607	9.87591	4.91607	9.87591	2.29751	3.30391
ENSG00000255964	HSPD1P12	1.02598	8.95948e-09	4.90587e-06	4.76957	9.58483	4.76957	9.58483	2.25386	3.26075
ENSG00000268670	AC016586.1	1.02442	0.000333559	0.0291209	0.599077	1.20409	0.599077	1.20409	-0.739188	0.267949
ENSG00000172250	SERHL	1.02141	1.26754e-05	0.00226204	1.32618	2.66296	1.32618	2.66296	0.40728	1.41303
ENSG00000095752	IL11	1.01927	9.37587e-06	0.00177224	2.63392	5.26472	2.63392	5.26472	1.39721	2.39636
ENSG00000101162	TUBB1	1.00865	0.000502414	0.0392336	0.788375	1.57232	0.788375	1.57232	-0.343046	0.652897
ENSG00000254615	AC027031.2	1.00629	0.000150989	0.0161009	0.664836	1.32908	0.664836	1.32908	-0.588929	0.410431
ENSG00000171497	PPID	1.00609	6.91186e-12	9.87152e-09	64.4328	127.438	64.4328	127.438	6.00972	6.99366
ENSG00000286923	AC004522.6	1.0053	0.000243784	0.0230211	0.600585	1.19574	0.600585	1.19574	-0.735559	0.257907
ENSG00000181359	HSP90AA6P	1.00511	1.17059e-10	1.2914e-07	15.1243	29.9744	15.1243	29.9744	3.9188	4.90566
ENSG00000258667	HIF1A-AS3	1.00301	0.000236657	0.0226132	1.06176	2.10876	1.06176	2.10876	0.0864525	1.07639
ENSG00000220201	ZGLP1	1.00152	4.81283e-07	0.000161339	2.01729	3.98848	2.01729	3.98848	1.01242	1.99584
ENSG00000238058	AL355574.1	1.00059	1.05476e-05	0.00194524	1.68107	3.31635	1.68107	3.31635	0.749384	1.72959
ENSG00000162616	DNAJB4	1.00056	1.08968e-09	8.69963e-07	28.228	55.6949	28.228	55.6949	4.81906	5.79947
ENSG00000210100	MT-TI	0.99376	4.33093e-05	0.00608295	1.67505	3.30061	1.67505	3.30061	0.7442	1.72273
ENSG00000274750	H3C6	0.992025	9.98637e-06	0.00185869	15.967	31.2909	15.967	31.2909	3.99702	4.96767
ENSG00000214212	C19orf38	0.987894	2.36394e-05	0.00369537	1.72614	3.36736	1.72614	3.36736	0.787548	1.75162
ENSG00000095637	SORBS1	0.982862	0.000535074	0.0409926	2.9888	5.82895	2.9888	5.82895	1.57957	2.54324
ENSG00000182324	KCNJ14	0.981608	9.09066e-07	0.000266466	3.31335	6.46882	3.31335	6.46882	1.72829	2.6935
ENSG00000213430	HSPD1P1	0.981427	1.73975e-09	1.25668e-06	11.1061	21.6408	11.1061	21.6408	3.47328	4.43568
ENSG00000135472	FAIM2	0.98082	2.94514e-06	0.000714796	3.57528	6.9741	3.57528	6.9741	1.83806	2.80201
ENSG00000119042	SATB2	0.977236	2.98358e-06	0.000718381	4.44894	8.64826	4.44894	8.64826	2.15346	3.11241
ENSG00000137745	MMP13	0.975776	4.75897e-06	0.00105771	52.4347	101.612	52.4347	101.612	5.71245	6.66692
ENSG00000071246	VASH1	0.975398	0.000311921	0.0275489	2.01636	3.92836	2.01636	3.92836	1.01176	1.97393
ENSG00000111664	GNB3	0.974948	1.34244e-05	0.00235874	2.50771	4.8606	2.50771	4.8606	1.32637	2.28114
ENSG00000188766	SPRED3	0.97203	0.000392286	0.0328474	1.05612	2.04639	1.05612	2.04639	0.0787742	1.03308
ENSG00000279696	AP001273.1	0.966162	4.92113e-07	0.000164063	3.27364	6.30852	3.27364	6.30852	1.71089	2.6573
ENSG00000106397	PLOD3	0.965285	5.88895e-12	9.162e-09	21.8085	41.9192	21.8085	41.9192	4.44682	5.38954
ENSG00000152926	ZNF117	0.963258	1.66121e-12	3.0544e-09	50.2102	96.7204	50.2102	96.7204	5.64991	6.59575
ENSG00000247853	AC006064.2	0.953122	0.000442181	0.0358014	3.13383	5.9832	3.13383	5.9832	1.64793	2.58092
ENSG00000197903	H2BC12	0.948412	5.91093e-07	0.000191522	12.3559	23.4907	12.3559	23.4907	3.62712	4.55402
ENSG00000263606	AP000919.1	0.941962	3.2016e-06	0.000761806	2.35414	4.45922	2.35414	4.45922	1.2352	2.15679
ENSG00000131471	AOC3	0.938387	0.000376606	0.0318702	1.59272	3.02294	1.59272	3.02294	0.671497	1.59595
ENSG00000100591	AHSA1	0.93836	4.16611e-07	0.000143627	204.057	384.746	204.057	384.746	7.67282	8.58776
ENSG00000164430	CGAS	0.935087	0.000102785	0.0121847	2.41245	4.55264	2.41245	4.55264	1.2705	2.1867
ENSG00000260228	AC009119.1	0.932069	2.4341e-05	0.00377382	14.0927	26.4235	14.0927	26.4235	3.81688	4.72375
ENSG00000157064	NMNAT2	0.93206	0.000172567	0.0178073	3.96144	7.45636	3.96144	7.45636	1.98602	2.89847
ENSG00000116096	SPR	0.925776	4.50299e-10	4.13975e-07	25.3798	47.4456	25.3798	47.4456	4.66561	5.5682
ENSG00000167676	PLIN4	0.918668	9.66321e-05	0.0116334	10.6486	19.8355	10.6486	19.8355	3.41259	4.31001
ENSG00000144214	LYG1	0.916908	0.000245914	0.0231418	1.16348	2.16179	1.16348	2.16179	0.218443	1.11222
ENSG00000285884	AL022345.4	0.907157	0.000456997	0.0367455	4.01432	7.42349	4.01432	7.42349	2.00516	2.8921
ENSG00000155749	FLACC1	0.901744	2.32394e-07	8.44355e-05	55.7477	102.654	55.7477	102.654	5.80084	6.68164
ENSG00000260729	AC009690.1	0.897576	4.7763e-05	0.00654191	2.14364	3.93694	2.14364	3.93694	1.10006	1.97707
ENSG00000142544	CTU1	0.895409	9.27455e-07	0.000269255	3.83757	7.03219	3.83757	7.03219	1.94019	2.81397
ENSG00000131480	AOC2	0.886938	2.79484e-06	0.000692162	3.39966	6.20818	3.39966	6.20818	1.76539	2.63417
ENSG00000163157	TMOD4	0.883107	8.82261e-06	0.00169536	3.17712	5.78172	3.17712	5.78172	1.66772	2.5315
ENSG00000196787	H2AC11	0.874793	7.17123e-06	0.0014408	3.28789	5.93096	3.28789	5.93096	1.71716	2.56827
ENSG00000273802	H2BC8	0.874319	0.000526358	0.0406327	9.04695	16.3459	9.04695	16.3459	3.17743	4.03085
ENSG00000112208	BAG2	0.872434	1.0603e-09	8.57794e-07	10.3072	18.6124	10.3072	18.6124	3.36558	4.21819
ENSG00000260276	AC022167.2	0.87119	0.000215927	0.0210975	1.66788	3.00934	1.66788	3.00934	0.738019	1.58945
ENSG00000158373	H2BC5	0.870516	4.60763e-07	0.000155318	47.1033	84.9575	47.1033	84.9575	5.55776	6.40867
ENSG00000004478	FKBP4	0.866109	4.83527e-13	1.03716e-09	102.024	183.102	102.024	183.102	6.67277	7.51651
ENSG00000142102	PGGHG	0.865875	4.82046e-08	2.07437e-05	88.6209	159.082	88.6209	159.082	6.46958	7.31362
ENSG00000255150	EID3	0.865588	8.23636e-06	0.00160691	2.73813	4.91926	2.73813	4.91926	1.45319	2.29844
ENSG00000259663	AC010478.1	0.86475	6.25274e-07	0.000196557	5.09239	9.16168	5.09239	9.16168	2.34834	3.19561
ENSG00000133246	PRAM1	0.863757	3.52865e-05	0.0051344	2.22492	4.00399	2.22492	4.00399	1.15375	2.00144
ENSG00000279317	AC006994.2	0.856992	0.000102657	0.0121847	4.6359	8.28169	4.6359	8.28169	2.21285	3.04992
ENSG00000086061	DNAJA1	0.856082	7.46326e-09	4.27208e-06	332.797	593.119	332.797	593.119	8.3785	9.21218
ENSG00000164403	SHROOM1	0.853683	1.13845e-05	0.00207437	5.72472	10.1908	5.72472	10.1908	2.5172	3.34919
ENSG00000109501	WFS1	0.853622	5.6685e-06	0.00121106	80.9969	144.042	80.9969	144.042	6.33979	7.17035
ENSG00000169750	RAC3	0.849978	1.31938e-05	0.00232717	3.9507	7.01345	3.9507	7.01345	1.98211	2.81012
ENSG00000132002	DNAJB1	0.846013	6.38469e-10	5.38052e-07	182.805	323.416	182.805	323.416	7.51416	8.33725
ENSG00000170606	HSPA4	0.843259	1.00217e-06	0.000282827	207.033	365.727	207.033	365.727	7.69371	8.51462
ENSG00000234518	PTGES3P1	0.836344	2.09404e-05	0.0033088	13.8619	24.3106	13.8619	24.3106	3.79305	4.60351
ENSG00000100583	SAMD15	0.833467	9.61695e-07	0.000275231	76.9774	135.209	76.9774	135.209	6.26636	7.07905
ENSG00000185875	THNSL1	0.831014	2.42289e-08	1.16676e-05	19.236	33.7316	19.236	33.7316	4.26574	5.07603
ENSG00000122884	P4HA1	0.830084	2.53502e-12	4.39471e-09	66.1869	116.007	66.1869	116.007	6.04847	6.85807
ENSG00000158815	FGF17	0.825661	7.84015e-05	0.0098287	6.73184	11.7733	6.73184	11.7733	2.751	3.55745
ENSG00000236778	INTS6-AS1	0.812871	1.11777e-07	4.34753e-05	7.96973	13.8019	7.96973	13.8019	2.99453	3.7868
ENSG00000177943	MAMDC4	0.805124	3.52178e-06	0.000828246	20.4683	35.2161	20.4683	35.2161	4.35532	5.13816
ENSG00000171357	LURAP1	0.804337	5.42581e-07	0.000177955	7.03245	12.114	7.03245	12.114	2.81403	3.59861
ENSG00000286559	AC099845.1	0.803296	4.4024e-05	0.00614069	3.14849	5.42267	3.14849	5.42267	1.65466	2.439
ENSG00000268230	AC012313.3	0.801973	0.000134769	0.0148408	2.75795	4.74343	2.75795	4.74343	1.4636	2.24593
ENSG00000267270	PARD6G-AS1	0.797255	3.05324e-08	1.41419e-05	17.9947	30.8556	17.9947	30.8556	4.1695	4.94746
ENSG00000082898	XPO1	0.796282	5.72477e-10	4.89234e-07	239.943	411.153	239.943	411.153	7.90655	8.68353
ENSG00000215915	ATAD3C	0.795364	1.8256e-05	0.0029697	3.31984	5.68341	3.31984	5.68341	1.73112	2.50676
ENSG00000168811	IL12A	0.794826	4.81331e-05	0.0065727	4.02369	6.88047	4.02369	6.88047	2.00852	2.78251
ENSG00000158747	NBL1	0.785448	2.16637e-07	7.96647e-05	51.7722	87.7175	51.7722	87.7175	5.6941	6.45479
ENSG00000139625	MAP3K12	0.783138	2.39024e-12	4.26559e-09	44.0442	74.6914	44.0442	74.6914	5.46088	6.22287
ENSG00000061455	PRDM6	0.781789	0.000456308	0.0367455	2.01116	3.42018	2.01116	3.42018	1.00803	1.77407
ENSG00000145283	SLC10A6	0.77956	0.000619937	0.0457051	1.9534	3.31992	1.9534	3.31992	0.96599	1.73115
ENSG00000137074	APTX	0.779176	1.17155e-15	5.46806e-12	65.8988	111.404	65.8988	111.404	6.04218	6.79966
ENSG00000273983	H3C8	0.775268	0.000331625	0.0289938	1.79978	3.03618	1.79978	3.03618	0.847819	1.60226
ENSG00000196337	CGB7	0.774506	0.000136013	0.0149236	2.90043	4.89111	2.90043	4.89111	1.53626	2.29016
ENSG00000109971	HSPA8	0.774213	6.05084e-08	2.51466e-05	1337.85	2253.52	1337.85	2253.52	10.3857	11.138
ENSG00000223768	LINC00205	0.771646	5.81186e-06	0.0012282	28.0458	47.2011	28.0458	47.2011	4.80971	5.56075
ENSG00000134815	DHX34	0.767074	1.76009e-08	8.83291e-06	26.6034	44.6126	26.6034	44.6126	4.73354	5.47938
ENSG00000272144	AC025171.4	0.765569	3.00876e-06	0.00072158	8.55527	14.3243	8.55527	14.3243	3.09681	3.84039
ENSG00000279207	AC015813.6	0.765268	5.00258e-06	0.00109186	13.9621	23.4488	13.9621	23.4488	3.80345	4.55144
ENSG00000269896	AL513477.1	0.764325	6.0677e-05	0.0078836	26.1018	43.7006	26.1018	43.7006	4.70608	5.44958
ENSG00000044574	HSPA5	0.76281	3.63504e-05	0.00527655	368.166	615.196	368.166	615.196	8.52421	9.2649
ENSG00000178252	WDR6	0.76269	1.46145e-11	1.8867e-08	354.9	593.56	354.9	593.56	8.47127	9.21325
ENSG00000183773	AIFM3	0.760307	0.000190228	0.0193014	2.17113	3.62819	2.17113	3.62819	1.11845	1.85925
ENSG00000185838	GNB1L	0.760006	0.000529456	0.0407681	3.17266	5.28804	3.17266	5.28804	1.66569	2.40273
ENSG00000076351	SLC46A1	0.757764	1.46614e-09	1.09827e-06	44.4393	74.1665	44.4393	74.1665	5.47376	6.2127
ENSG00000177045	SIX5	0.756662	5.81943e-09	3.4241e-06	18.5687	30.898	18.5687	30.898	4.2148	4.94944
ENSG00000272870	SAP30-DT	0.756082	0.000115401	0.0132615	9.35591	15.5776	9.35591	15.5776	3.22588	3.9614
ENSG00000124225	PMEPA1	0.749744	8.85738e-06	0.00169536	40.3284	66.8553	40.3284	66.8553	5.33372	6.06297
ENSG00000197083	ZNF300P1	0.744918	0.000289458	0.0262108	2.50971	4.1483	2.50971	4.1483	1.32752	2.05252
ENSG00000173040	EVC2	0.744135	1.15445e-05	0.00209097	6.56503	10.8362	6.56503	10.8362	2.7148	3.43779
ENSG00000165113	GKAP1	0.743427	1.98572e-05	0.00316236	7.5641	12.4917	7.5641	12.4917	2.91917	3.6429
ENSG00000103260	METRN	0.741436	0.000118126	0.0134473	33.454	55.1332	33.454	55.1332	5.06411	5.78485
ENSG00000197580	BCO2	0.73969	8.79374e-09	4.89513e-06	66.4357	109.355	66.4357	109.355	6.05389	6.77288
ENSG00000172530	BANP	0.737789	5.29684e-08	2.26332e-05	14.1447	23.2381	14.1447	23.2381	3.82219	4.53842
ENSG00000235560	AC002310.1	0.735793	7.39483e-05	0.00937305	3.00343	4.92818	3.00343	4.92818	1.58661	2.30106
ENSG00000164070	HSPA4L	0.733201	1.29051e-11	1.74006e-08	80.1676	131.264	80.1676	131.264	6.32495	7.03632
ENSG00000163631	ALB	0.731538	0.000289587	0.0262108	1.91074	3.13263	1.91074	3.13263	0.934132	1.64737
ENSG00000165416	SUGT1	0.730678	5.11038e-09	3.07007e-06	78.3983	128.133	78.3983	128.133	6.29275	7.0015
ENSG00000149257	SERPINH1	0.724717	2.61016e-05	0.00397924	38.8961	63.2943	38.8961	63.2943	5.28155	5.984
ENSG00000068097	HEATR6	0.720993	0.000517834	0.0400766	35.9482	58.5106	35.9482	58.5106	5.16785	5.87063
ENSG00000184060	ADAP2	0.719745	1.39775e-05	0.00242209	5.20722	8.4703	5.20722	8.4703	2.38051	3.08241
ENSG00000280734	LINC01232	0.712558	4.26008e-08	1.87308e-05	11.2189	18.1282	11.2189	18.1282	3.48786	4.18017
ENSG00000152705	CATSPER3	0.709261	0.000373416	0.0317265	2.21451	3.57843	2.21451	3.57843	1.14699	1.83932
ENSG00000173467	AGR3	0.707891	0.000342637	0.0296574	196.979	316.728	196.979	316.728	7.6219	8.3071
ENSG00000281501	SEPSECS-AS1	0.707875	0.000194443	0.0195656	3.33639	5.36774	3.33639	5.36774	1.73829	2.42431
ENSG00000277559	AC018553.1	0.703847	0.000175712	0.018101	5.28138	8.49846	5.28138	8.49846	2.40091	3.0872
ENSG00000165704	HPRT1	0.703121	9.26447e-07	0.000269255	15.621	25.055	15.621	25.055	3.96542	4.64702
ENSG00000182318	ZSCAN22	0.702222	3.97857e-05	0.00565349	5.27849	8.47024	5.27849	8.47024	2.40013	3.0824
ENSG00000285589	AC010422.8	0.702014	2.90741e-06	0.00071133	15.3184	24.5928	15.3184	24.5928	3.93719	4.62016
ENSG00000250510	GPR162	0.699793	1.94712e-07	7.29282e-05	224.199	358.695	224.199	358.695	7.80864	8.48661
ENSG00000002016	RAD52	0.697223	3.65753e-09	2.28788e-06	21.3876	34.1976	21.3876	34.1976	4.4187	5.09582
ENSG00000141084	RANBP10	0.69637	2.48064e-06	0.000632417	127.747	204.179	127.747	204.179	6.99715	7.67369
ENSG00000196263	ZNF471	0.696017	6.30544e-08	2.58506e-05	24.8686	39.7505	24.8686	39.7505	4.63626	5.3129
ENSG00000145386	CCNA2	0.69495	6.59587e-06	0.0013385	8.04187	12.8391	8.04187	12.8391	3.00753	3.68247
ENSG00000110958	PTGES3	0.694079	1.96885e-08	9.79194e-06	418.073	666.228	418.073	666.228	8.70761	9.37987
ENSG00000145911	N4BP3	0.690289	9.18561e-05	0.0111917	7.05889	11.2451	7.05889	11.2451	2.81944	3.49123
ENSG00000256525	POLG2	0.682253	1.09858e-08	5.95155e-06	28.3927	44.9318	28.3927	44.9318	4.82745	5.48967
ENSG00000203734	ECT2L	0.681666	0.000421769	0.034818	171.633	271.552	171.633	271.552	7.42318	8.08509
ENSG00000166478	ZNF143	0.678658	1.04114e-06	0.000291099	32.2304	50.8372	32.2304	50.8372	5.01035	5.66781
ENSG00000143248	RGS5	0.672829	0.000713198	0.0499123	6.90417	10.8765	6.90417	10.8765	2.78747	3.44314
ENSG00000198130	HIBCH	0.6726	2.06984e-08	1.01925e-05	59.7108	93.7313	59.7108	93.7313	5.89992	6.55046
ENSG00000221890	NPTXR	0.671097	0.000216818	0.0211505	15.758	24.6811	15.758	24.6811	3.97801	4.62534
ENSG00000204282	TNRC6C-AS1	0.670879	4.52599e-08	1.97568e-05	16.1546	25.3335	16.1546	25.3335	4.01387	4.66298
ENSG00000267128	RNF157-AS1	0.66976	0.000629147	0.0461598	11.72	18.375	11.72	18.375	3.5509	4.19967
ENSG00000102878	HSF4	0.663505	3.17263e-06	0.000757884	22.9853	35.8644	22.9853	35.8644	4.52264	5.16448
ENSG00000163468	CCT3	0.663227	5.74567e-07	0.000187433	265.221	413.032	265.221	413.032	8.05105	8.69011
ENSG00000197847	SLC22A20P	0.660522	0.000400214	0.0334022	3.87834	6.04353	3.87834	6.04353	1.95544	2.59539
ENSG00000108773	KAT2A	0.660379	4.06003e-12	6.65801e-09	71.8241	111.833	71.8241	111.833	6.1664	6.8052
ENSG00000130684	ZNF337	0.6598	3.98064e-10	3.71584e-07	42.0026	65.3802	42.0026	65.3802	5.39241	6.03078
ENSG00000114988	LMAN2L	0.658876	1.23017e-10	1.33289e-07	27.7315	43.1204	27.7315	43.1204	4.79345	5.4303
ENSG00000232434	AJM1	0.64857	0.000369054	0.0315357	6.65059	10.2723	6.65059	10.2723	2.73348	3.36069
ENSG00000165121	AL353743.1	0.644316	2.45264e-05	0.00377382	5.75609	8.86973	5.75609	8.86973	2.52509	3.14889
ENSG00000162927	PUS10	0.644293	8.62396e-05	0.0106139	13.3084	20.5104	13.3084	20.5104	3.73427	4.35829
ENSG00000108852	MPP2	0.637528	0.000373862	0.0317265	5.56451	8.53201	5.56451	8.53201	2.47625	3.09289
ENSG00000115484	CCT4	0.636317	6.78431e-07	0.000208957	167.994	256.966	167.994	256.966	7.39226	8.00544
ENSG00000179335	CLK3	0.636047	6.18357e-08	2.55234e-05	59.6708	91.3008	59.6708	91.3008	5.89895	6.51256
ENSG00000041988	THAP3	0.635345	0.000136771	0.014958	11.6604	17.8396	11.6604	17.8396	3.54354	4.15701
ENSG00000231607	DLEU2	0.633305	5.09913e-05	0.00690614	8.61398	13.1858	8.61398	13.1858	3.10668	3.72092
ENSG00000163491	NEK10	0.624826	7.8265e-05	0.0098287	195.116	296.553	195.116	296.553	7.60819	8.21214
ENSG00000239306	RBM14	0.622888	4.915e-09	2.98222e-06	66.2875	100.608	66.2875	100.608	6.05067	6.65261
ENSG00000135424	ITGA7	0.615599	0.000147948	0.0158883	6.268	9.47977	6.268	9.47977	2.648	3.24485
ENSG00000132906	CASP9	0.609623	0.000691775	0.0486939	36.1174	54.233	36.1174	54.233	5.17462	5.7611
ENSG00000166228	PCBD1	0.607404	1.38694e-05	0.00241368	48.6728	72.9812	48.6728	72.9812	5.60504	6.18945
ENSG00000186019	AC021092.1	0.607052	0.000480692	0.0379907	4.60625	6.90715	4.60625	6.90715	2.20359	2.78809
ENSG00000170502	NUDT9	0.605202	3.36843e-09	2.17429e-06	41.3352	61.9593	41.3352	61.9593	5.3693	5.95325
ENSG00000246016	LINC01513	0.602391	0.000628517	0.0461598	16.0373	23.9868	16.0373	23.9868	4.00336	4.58417
ENSG00000166598	HSP90B1	0.595345	4.82588e-05	0.0065727	410.974	611.274	410.974	611.274	8.6829	9.25567
ENSG00000256029	AL590560.2	0.594202	0.000133821	0.0147632	21.7613	32.4132	21.7613	32.4132	4.44369	5.01851
ENSG00000095397	WHRN	0.593493	3.83973e-05	0.005469	98.6036	146.659	98.6036	146.659	6.62357	7.19632
ENSG00000105245	NUMBL	0.591319	0.000437283	0.0356217	100.386	148.924	100.386	148.924	6.64941	7.21843
ENSG00000164941	INTS8	0.589415	2.1722e-08	1.0544e-05	65.1554	96.6527	65.1554	96.6527	6.02581	6.59474
ENSG00000246922	UBAP1L	0.588697	2.36914e-05	0.00369537	13.2886	19.7207	13.2886	19.7207	3.73212	4.30164
ENSG00000273230	AC102953.2	0.587337	0.000143779	0.0154954	9.14002	13.5236	9.14002	13.5236	3.1922	3.75741
ENSG00000189350	TOGARAM2	0.58199	3.83847e-07	0.000134279	361.986	534.997	361.986	534.997	8.49979	9.06339
ENSG00000183864	TOB2	0.579964	2.51053e-07	9.06721e-05	66.4742	97.8656	66.4742	97.8656	6.05472	6.61273
ENSG00000158156	XKR8	0.579771	7.98497e-05	0.00996905	7.9206	11.6652	7.9206	11.6652	2.98561	3.54414
ENSG00000187189	TSPYL4	0.578516	3.01544e-05	0.00449545	105.587	155.335	105.587	155.335	6.72228	7.27924
ENSG00000099875	MKNK2	0.577951	3.89043e-08	1.74856e-05	168.559	247.865	168.559	247.865	7.39711	7.95341
ENSG00000131061	ZNF341	0.574514	2.0419e-05	0.00323484	12.7532	18.7182	12.7532	18.7182	3.67278	4.22637
ENSG00000173451	THAP2	0.574251	0.000554121	0.0421326	6.5521	9.61527	6.5521	9.61527	2.71196	3.26533
ENSG00000074935	TUBE1	0.572899	2.26265e-07	8.27039e-05	25.3578	37.1729	25.3578	37.1729	4.66436	5.21618
ENSG00000127191	TRAF2	0.570261	0.00054181	0.0413001	18.8647	27.5425	18.8647	27.5425	4.23762	4.78359
ENSG00000164294	GPX8	0.569745	0.000113389	0.0131548	34.7634	50.8408	34.7634	50.8408	5.1195	5.66792
ENSG00000164548	TRA2A	0.56769	6.28454e-07	0.000196557	112.147	163.854	112.147	163.854	6.80925	7.35627
ENSG00000157613	CREB3L1	0.567194	1.64326e-06	0.000433505	27.3068	39.8916	27.3068	39.8916	4.77119	5.31801
ENSG00000260912	AL158206.1	0.564593	8.40577e-05	0.0103875	9.54396	13.9139	9.54396	13.9139	3.25459	3.79845
ENSG00000174327	SLC16A13	0.563213	3.73228e-05	0.00534103	13.9171	20.2828	13.9171	20.2828	3.79879	4.34218
ENSG00000171368	TPPP	0.557868	0.000181609	0.0186137	106.097	153.863	106.097	153.863	6.72924	7.2655
ENSG00000180257	ZNF816	0.557078	0.000109868	0.0128569	16.0716	23.3087	16.0716	23.3087	4.00644	4.5428
ENSG00000163686	ABHD6	0.554683	1.1069e-05	0.00202907	31.6479	45.7785	31.6479	45.7785	4.98404	5.5166
ENSG00000102760	RGCC	0.553416	1.77055e-05	0.00290352	52.6405	76.1549	52.6405	76.1549	5.7181	6.25086
ENSG00000165698	SPACA9	0.553109	2.51034e-06	0.000634656	209.507	302.64	209.507	302.64	7.71085	8.24146
ENSG00000145348	TBCK	0.55235	6.15737e-06	0.00127076	43.5717	63.0252	43.5717	63.0252	5.44532	5.97786
ENSG00000159147	DONSON	0.550479	0.000189414	0.0192511	9.81962	14.1882	9.81962	14.1882	3.29567	3.82662
ENSG00000115998	C2orf42	0.54769	0.000413914	0.0344014	22.9911	33.1523	22.9911	33.1523	4.52301	5.05104
ENSG00000114735	HEMK1	0.546512	2.09736e-07	7.80734e-05	64.9374	93.5407	64.9374	93.5407	6.02098	6.54752
ENSG00000259768	AC004943.2	0.546462	0.000116356	0.0132957	19.3136	27.7977	19.3136	27.7977	4.27155	4.79689
ENSG00000108733	PEX12	0.545499	3.39238e-05	0.0049599	10.3374	14.866	10.3374	14.866	3.3698	3.89395
ENSG00000261324	AC010168.2	0.544378	0.000699113	0.0490398	20.3464	29.2809	20.3464	29.2809	4.3467	4.87189
ENSG00000168301	KCTD6	0.542845	0.000618266	0.0456374	8.38126	12.0285	8.38126	12.0285	3.06717	3.58838
ENSG00000112335	SNX3	0.542663	4.78951e-08	2.07437e-05	141.356	202.955	141.356	202.955	7.14319	7.66501
ENSG00000167554	ZNF610	0.541419	0.000634052	0.0464635	5.87894	8.43814	5.87894	8.43814	2.55555	3.07692
ENSG00000196437	ZNF569	0.539627	0.000113864	0.0131597	13.0777	18.7382	13.0777	18.7382	3.70903	4.22791
ENSG00000138074	SLC5A6	0.538186	0.0002284	0.0219974	19.1657	27.429	19.1657	27.429	4.26045	4.77763
ENSG00000160336	ZNF761	0.535843	0.000694369	0.0487793	18.4244	26.3389	18.4244	26.3389	4.20354	4.71912
ENSG00000144401	METTL21A	0.534835	0.000139944	0.0152172	14.3632	20.5	14.3632	20.5	3.8443	4.35755
ENSG00000263327	TAPT1-AS1	0.534801	7.44509e-05	0.00939165	12.2469	17.4887	12.2469	17.4887	3.61435	4.12835
ENSG00000162775	RBM15	0.534165	0.000164035	0.0171013	13.6421	19.4878	13.6421	19.4878	3.76999	4.2845
ENSG00000114416	FXR1	0.532376	2.93305e-06	0.000714722	131.999	188.091	131.999	188.091	7.04439	7.55528
ENSG00000162542	TMCO4	0.525433	2.61237e-07	9.32402e-05	64.2878	91.2542	64.2878	91.2542	6.00647	6.51182
ENSG00000198000	NOL8	0.524896	5.71165e-05	0.00751757	37.147	52.7001	37.147	52.7001	5.21517	5.71973
ENSG00000123975	CKS2	0.52466	0.00049295	0.0386913	10.1511	14.3661	10.1511	14.3661	3.34357	3.8446
ENSG00000234807	LINC01135	0.52424	0.000264989	0.0245848	9.71597	13.7808	9.71597	13.7808	3.28036	3.78459
ENSG00000203879	GDI1	0.521663	0.000557204	0.042194	169.507	239.529	169.507	239.529	7.4052	7.90406
ENSG00000151929	BAG3	0.520073	8.15374e-05	0.0101173	95.975	135.382	95.975	135.382	6.58459	7.08089
ENSG00000008405	CRY1	0.517845	4.21546e-06	0.000950845	31.6952	44.6789	31.6952	44.6789	4.98619	5.48152
ENSG00000119041	GTF3C3	0.514465	3.12217e-07	0.000110784	81.136	114.192	81.136	114.192	6.34227	6.83531
ENSG00000184867	ARMCX2	0.514225	9.01563e-07	0.00026555	24.2218	34.113	24.2218	34.113	4.59823	5.09225
ENSG00000173113	TRMT112	0.513086	6.30666e-05	0.00815912	53.6539	75.3567	53.6539	75.3567	5.74561	6.23566
ENSG00000136937	NCBP1	0.512002	1.15296e-06	0.000319437	48.288	67.8687	48.288	67.8687	5.59359	6.08467
ENSG00000179397	CATSPERE	0.509042	0.000395665	0.033068	11.8398	16.6119	11.8398	16.6119	3.56557	4.05415
ENSG00000127334	DYRK2	0.506989	6.06993e-07	0.000194867	51.0152	71.507	51.0152	71.507	5.67286	6.16001
ENSG00000130827	PLXNA3	0.506066	4.38922e-05	0.00614069	97.6076	136.853	97.6076	136.853	6.60892	7.09648
ENSG00000104960	PTOV1	0.505765	3.80636e-05	0.00543423	142.632	199.45	142.632	199.45	7.15616	7.63988
ENSG00000160199	PKNOX1	0.503755	3.89759e-06	0.00088906	33.182	46.3612	33.182	46.3612	5.05233	5.53484
ENSG00000189195	BTBD8	0.503048	0.000652998	0.0472244	14.0487	19.6437	14.0487	19.6437	3.81236	4.29599
ENSG00000156976	EIF4A2	0.500915	1.60568e-06	0.000427309	653.496	911.269	653.496	911.269	9.35203	9.83173
ENSG00000168152	THAP9	0.500286	0.000571121	0.0429942	9.75827	13.616	9.75827	13.616	3.28662	3.76723
ENSG00000148634	HERC4	0.499465	1.04587e-06	0.000291099	62.5389	87.2056	62.5389	87.2056	5.96668	6.44635
ENSG00000111674	ENO2	0.499315	4.70369e-05	0.00645704	48.1965	67.1637	48.1965	67.1637	5.59086	6.06961
ENSG00000166167	BTRC	0.497212	4.93218e-06	0.00108293	76.6347	106.761	76.6347	106.761	6.25993	6.73824
ENSG00000150753	CCT5	0.493743	0.000140439	0.0152437	229.275	317.744	229.275	317.744	7.84093	8.31172
ENSG00000214517	PPME1	0.492883	7.4149e-05	0.00937305	79.7014	110.441	79.7014	110.441	6.31653	6.78713
ENSG00000161091	MFSD12	0.49258	1.40908e-06	0.000383395	31.0576	43.0716	31.0576	43.0716	4.95687	5.42867
ENSG00000115419	GLS	0.491971	7.92135e-05	0.00991002	34.0472	47.2738	34.0472	47.2738	5.08947	5.56297
ENSG00000169435	RASSF6	0.491867	0.00047547	0.0377613	74.1117	102.766	74.1117	102.766	6.21163	6.68322
ENSG00000239779	WBP1	0.491865	0.000138208	0.0150555	40.6076	56.213	40.6076	56.213	5.34368	5.81283
ENSG00000144445	KANSL1L	0.490289	3.5783e-06	0.00083829	77.0621	106.749	77.0621	106.749	6.26795	6.73807
ENSG00000136854	STXBP1	0.489271	5.66027e-05	0.00749118	54.1781	74.9435	54.1781	74.9435	5.75964	6.22773
ENSG00000100380	ST13	0.487989	0.000404253	0.033693	258.84	357.533	258.84	357.533	8.01592	8.48193
ENSG00000008710	PKD1	0.485901	4.06367e-05	0.00576092	233.888	323.176	233.888	323.176	7.86967	8.33618
ENSG00000143258	USP21	0.480769	2.88835e-05	0.00433795	88.6247	121.834	88.6247	121.834	6.46964	6.92877
ENSG00000133104	SPART	0.48026	0.000387523	0.0326122	91.941	126.519	91.941	126.519	6.52264	6.9832
ENSG00000197019	SERTAD1	0.473053	0.000563485	0.0425249	16.78	22.9496	16.78	22.9496	4.06867	4.52039
ENSG00000087903	RFX2	0.47223	0.000485846	0.0382933	223.247	305.133	223.247	305.133	7.8025	8.25329
ENSG00000167395	ZNF646	0.471421	5.81098e-05	0.00763175	28.009	38.2784	28.009	38.2784	4.80782	5.25846
ENSG00000120438	TCP1	0.471343	0.000340985	0.0295566	243.442	332.33	243.442	332.33	7.92744	8.37647
ENSG00000115307	AUP1	0.470795	1.48256e-05	0.00252684	86.1234	117.564	86.1234	117.564	6.42833	6.8773
ENSG00000070718	AP3M2	0.470498	0.000148343	0.0159025	50.718	69.2081	50.718	69.2081	5.66443	6.11287
ENSG00000033170	FUT8	0.469291	6.58204e-05	0.00844338	29.6508	40.4433	29.6508	40.4433	4.89	5.33783
ENSG00000155761	SPAG17	0.468468	0.000325416	0.0285744	456.488	623.388	456.488	623.388	8.83443	9.28399
ENSG00000051009	FAM160A2	0.466644	7.52693e-06	0.00148763	82.9866	113.054	82.9866	113.054	6.37481	6.82086
ENSG00000083444	PLOD1	0.46529	9.10988e-06	0.00173276	45.7614	62.2657	45.7614	62.2657	5.51606	5.96036
ENSG00000162600	OMA1	0.462897	9.56372e-06	0.00180214	50.7319	68.9689	50.7319	68.9689	5.66482	6.10787
ENSG00000181894	ZNF329	0.460954	9.11668e-05	0.0111525	23.326	31.6355	23.326	31.6355	4.54387	4.98347
ENSG00000166888	STAT6	0.460704	5.82967e-06	0.0012282	504.435	684.354	504.435	684.354	8.97852	9.4186
ENSG00000110723	EXPH5	0.460645	9.02799e-06	0.00172259	95.0056	129.055	95.0056	129.055	6.56994	7.01184
ENSG00000146731	CCT6A	0.457114	3.04907e-05	0.00452336	214.44	289.701	214.44	289.701	7.74443	8.17842
ENSG00000152749	GPR180	0.449306	0.00021221	0.0208351	25.01	33.6699	25.01	33.6699	4.64443	5.07339
ENSG00000173598	NUDT4	0.448283	7.81336e-05	0.0098287	89.5852	120.515	89.5852	120.515	6.48519	6.91307
ENSG00000137161	CNPY3	0.444385	0.000430611	0.0353077	54.6996	73.2636	54.6996	73.2636	5.77346	6.19502
ENSG00000135473	PAN2	0.442893	1.35616e-05	0.00237137	133.414	178.917	133.414	178.917	7.05977	7.48315
ENSG00000162337	LRP5	0.442096	2.9132e-05	0.00436447	90.9015	121.573	90.9015	121.573	6.50623	6.92567
ENSG00000227500	SCAMP4	0.440908	0.000354864	0.0305848	160.642	214.684	160.642	214.684	7.32771	7.74607
ENSG00000103932	RPAP1	0.440353	5.23599e-05	0.00704432	26.9139	35.9788	26.9139	35.9788	4.75028	5.16908
ENSG00000117153	KLHL12	0.439011	1.74535e-06	0.000458446	55.9885	74.8104	55.9885	74.8104	5.80706	6.22517
ENSG00000188878	FBF1	0.435919	0.000279651	0.0255407	26.4623	35.2755	26.4623	35.2755	4.72586	5.14059
ENSG00000197062	ZSCAN26	0.434802	0.000315471	0.0277816	16.4842	21.9653	16.4842	21.9653	4.04302	4.45715
ENSG00000162298	SYVN1	0.433546	7.19631e-05	0.00917318	61.2072	81.4418	61.2072	81.4418	5.93563	6.3477
ENSG00000225697	SLC26A6	0.431166	0.000582373	0.043571	25.1799	33.4699	25.1799	33.4699	4.6542	5.06479
ENSG00000196199	MPHOSPH8	0.430819	9.48682e-05	0.0114438	67.6261	89.9676	67.6261	89.9676	6.07951	6.49133
ENSG00000147471	PLPBP	0.427313	4.27675e-06	0.000961096	45.0281	59.7016	45.0281	59.7016	5.49275	5.8997
ENSG00000158201	ABHD3	0.427157	0.000694596	0.0487793	54.8947	72.7985	54.8947	72.7985	5.7786	6.18584
ENSG00000127993	RBM48	0.426167	0.000369535	0.0315357	16.4499	21.7917	16.4499	21.7917	4.04001	4.44571
ENSG00000125149	C16orf70	0.424988	1.1448e-05	0.00207969	36.1024	47.7748	36.1024	47.7748	5.17402	5.57818
ENSG00000137409	MTCH1	0.420474	0.000651384	0.0472203	156.833	206.577	156.833	206.577	7.29308	7.69054
ENSG00000017260	ATP2C1	0.41915	0.000491835	0.0386562	184.209	242.715	184.209	242.715	7.5252	7.92312
ENSG00000122008	POLK	0.416374	0.000149383	0.0159859	33.2979	43.8323	33.2979	43.8323	5.05736	5.45392
ENSG00000165175	MID1IP1	0.415403	0.000452285	0.0364932	125.714	165.035	125.714	165.035	6.97401	7.36663
ENSG00000184381	PLA2G6	0.415249	0.000680564	0.0484102	83.9226	110.326	83.9226	110.326	6.39099	6.78563
ENSG00000213918	DNASE1	0.414447	0.000474737	0.0377525	36.65	48.2104	36.65	48.2104	5.19574	5.59127
ENSG00000169490	TM2D2	0.411502	3.21809e-05	0.00476247	36.1403	47.3751	36.1403	47.3751	5.17554	5.56606
ENSG00000125534	PPDPF	0.411099	0.000215287	0.021069	118.66	155.427	118.66	155.427	6.89069	7.28009
ENSG00000115816	CEBPZ	0.409344	0.000424912	0.0348876	59.041	77.2869	59.041	77.2869	5.88365	6.27215
ENSG00000111790	FGFR1OP2	0.407952	0.000339441	0.029507	28.9873	37.9355	28.9873	37.9355	4.85735	5.24548
ENSG00000144161	ZC3H8	0.40722	0.000243961	0.0230211	26.4151	34.5346	26.4151	34.5346	4.72329	5.10997
ENSG00000172766	NAA16	0.405714	0.000654061	0.047245	28.0329	36.5985	28.0329	36.5985	4.80905	5.19371
ENSG00000137221	TJAP1	0.404984	0.000531827	0.0408602	41.4234	54.0597	41.4234	54.0597	5.37237	5.75648
ENSG00000103326	CAPN15	0.403115	0.000508004	0.0394669	44.1243	57.4865	44.1243	57.4865	5.4635	5.84515
ENSG00000092199	HNRNPC	0.402659	3.2843e-05	0.00484862	365.889	476.532	365.889	476.532	8.51526	8.89643
ENSG00000112110	MRPL18	0.395727	7.31062e-05	0.00929936	57.9194	75.0579	57.9194	75.0579	5.85597	6.22993
ENSG00000159873	CCDC117	0.39519	0.000660391	0.0474762	32.3192	41.9024	32.3192	41.9024	5.01432	5.38896
ENSG00000112186	CAP2	0.394295	0.000480863	0.0379907	71.7711	93.0469	71.7711	93.0469	6.16533	6.53989
ENSG00000133805	AMPD3	0.393851	0.00029074	0.0262111	94.848	122.916	94.848	122.916	6.56755	6.94153
ENSG00000160049	DFFA	0.393833	5.29409e-05	0.00710272	61.584	79.7717	61.584	79.7717	5.94448	6.31781
ENSG00000137871	ZNF280D	0.387625	0.000118876	0.0134821	27.8808	35.9725	27.8808	35.9725	4.8012	5.16882
ENSG00000144283	PKP4	0.386636	3.71419e-05	0.00532771	114.965	148.199	114.965	148.199	6.84505	7.21139
ENSG00000180198	RCC1	0.383184	0.000236402	0.0226132	45.6817	58.7275	45.6817	58.7275	5.51355	5.87596
ENSG00000108312	UBTF	0.382827	0.000295436	0.0263229	113.783	146.169	113.783	146.169	6.83014	7.19149
ENSG00000160953	PWWP3A	0.38264	0.000186668	0.0190038	74.314	95.5339	74.314	95.5339	6.21556	6.57794
ENSG00000136870	ZNF189	0.381783	0.000201703	0.0201291	31.8539	40.9062	31.8539	40.9062	4.9934	5.35425
ENSG00000175215	CTDSP2	0.381098	0.000157549	0.0165963	190.181	244.337	190.181	244.337	7.57123	7.93273
ENSG00000112062	MAPK14	0.377088	6.96047e-05	0.00890999	77.0879	98.6521	77.0879	98.6521	6.26843	6.62428
ENSG00000011376	LARS2	0.376501	0.000704431	0.0493557	35.3604	45.2377	35.3604	45.2377	5.14406	5.49945
ENSG00000235437	LINC01278	0.37638	0.000269829	0.0249576	51.6889	66.1634	51.6889	66.1634	5.69178	6.04796
ENSG00000112159	MDN1	0.374621	0.000218487	0.021211	92.4477	118.237	92.4477	118.237	6.53057	6.88554
ENSG00000172890	NADSYN1	0.373378	0.000340939	0.0295566	88.2326	112.624	88.2326	112.624	6.46324	6.81538
ENSG00000090060	PAPOLA	0.369992	0.000274799	0.0252632	289.822	369.433	289.822	369.433	8.17902	8.52917
ENSG00000103540	CCP110	0.369767	0.000689206	0.0486939	145.619	185.546	145.619	185.546	7.18606	7.53563
ENSG00000072134	EPN2	0.3677	0.000548326	0.0417444	80.6272	102.515	80.6272	102.515	6.3332	6.67969
ENSG00000174996	KLC2	0.362244	0.000279922	0.0255407	46.7905	59.2626	46.7905	59.2626	5.54814	5.88905
ENSG00000132581	SDF2	0.361845	0.000611278	0.0453422	36.3224	45.984	36.3224	45.984	5.18279	5.52306
ENSG00000197530	MIB2	0.360883	0.000659443	0.0474643	68.3317	86.5237	68.3317	86.5237	6.09448	6.43502
ENSG00000075292	ZNF638	0.360254	0.000438931	0.0356848	156.087	197.703	156.087	197.703	7.28621	7.62719
ENSG00000169957	ZNF768	0.358561	0.00029029	0.0262108	46.4502	58.6729	46.4502	58.6729	5.53761	5.87462
ENSG00000133935	ERG28	0.355286	0.00023789	0.022663	79.2261	99.8247	79.2261	99.8247	6.3079	6.64133
ENSG00000052841	TTC17	0.353824	0.000556555	0.042194	123.266	155.348	123.266	155.348	6.94563	7.27936
ENSG00000164896	FASTK	0.349104	0.000228058	0.0219974	75.2572	94.4215	75.2572	94.4215	6.23376	6.56104
ENSG00000115486	GGCX	0.348255	0.000564879	0.0425772	54.8461	68.8594	54.8461	68.8594	5.77732	6.10558
ENSG00000047644	WWC3	0.344815	0.000572043	0.0430103	45.0413	56.3641	45.0413	56.3641	5.49318	5.8167
ENSG00000198408	OGA	0.34442	0.000538278	0.0411342	193.189	241.745	193.189	241.745	7.59387	7.91734
ENSG00000113360	DROSHA	0.339741	0.000361176	0.0309093	75.1562	93.7362	75.1562	93.7362	6.23182	6.55053
ENSG00000111817	DSE	0.337179	0.000603451	0.044957	77.2216	96.1993	77.2216	96.1993	6.27093	6.58795
ENSG00000158545	ZC3H18	0.335497	0.000654897	0.0472492	50.6481	62.954	50.6481	62.954	5.66244	5.97623
ENSG00000115875	SRSF7	0.326318	0.000686453	0.0486012	126.024	155.72	126.024	155.72	6.97755	7.28281
ENSG00000113649	TCERG1	-0.361572	0.000115989	0.0132916	109.152	83.7587	109.152	83.7587	6.77019	6.38817
ENSG00000119541	VPS4B	-0.363956	0.000667112	0.0477894	99.5023	76.1725	99.5023	76.1725	6.63666	6.2512
ENSG00000083937	CHMP2B	-0.367888	0.000409503	0.0340837	48.9841	37.408	48.9841	37.408	5.61424	5.22528
ENSG00000177548	RABEP2	-0.372873	0.000259639	0.0242367	43.9923	33.4708	43.9923	33.4708	5.45918	5.06483
ENSG00000173933	RBM4	-0.376609	0.000308391	0.0273167	49.2725	37.392	49.2725	37.392	5.62271	5.22466
ENSG00000215021	PHB2	-0.383482	0.000486404	0.0382933	100.111	75.5416	100.111	75.5416	6.64545	6.2392
ENSG00000164010	ERMAP	-0.386799	0.000243264	0.0230211	41.966	31.6638	41.966	31.6638	5.39115	4.98476
ENSG00000163795	ZNF513	-0.388184	0.000457836	0.0367455	36.1945	27.2355	36.1945	27.2355	5.1777	4.76741
ENSG00000107960	1	-0.38932	0.000621495	0.0457644	55.0876	41.5033	55.0876	41.5033	5.78366	5.37515
ENSG00000081791	DELE1	-0.390665	0.000337669	0.0293951	89.6019	67.3592	89.6019	67.3592	6.48546	6.0738
ENSG00000110328	GALNT18	-0.396027	0.000470997	0.0375042	28.597	21.3996	28.597	21.3996	4.83779	4.41951
ENSG00000107672	NSMCE4A	-0.39745	0.000135031	0.0148426	49.72	37.2075	49.72	37.2075	5.63575	5.21752
ENSG00000154265	ABCA5	-0.398185	0.000441235	0.035792	132.671	99.3322	132.671	99.3322	7.05171	6.63419
ENSG00000172053	QARS1	-0.398387	3.65805e-05	0.00528466	211.956	158.401	211.956	158.401	7.72762	7.30743
ENSG00000104738	MCM4	-0.399169	0.000477382	0.0378636	63.7314	47.5868	63.7314	47.5868	5.99393	5.57249
ENSG00000169100	SLC25A6	-0.399225	0.00011855	0.0134703	270.835	202.238	270.835	202.238	8.08127	7.65991
ENSG00000151353	TMEM18	-0.402475	0.000466787	0.0373159	30.337	22.6256	30.337	22.6256	4.92301	4.49989
ENSG00000105523	FAM83E	-0.405073	4.14264e-05	0.00585918	122.574	91.2999	122.574	91.2999	6.93751	6.51254
ENSG00000149823	VPS51	-0.408349	1.24997e-05	0.00224388	78.7625	58.4744	78.7625	58.4744	6.29944	5.86973
ENSG00000156110	ADK	-0.409496	0.000442531	0.0358014	29.7645	22.0706	29.7645	22.0706	4.89552	4.46405
ENSG00000146409	SLC18B1	-0.416045	0.000102479	0.0121847	63.2774	46.7368	63.2774	46.7368	5.98362	5.54649
ENSG00000123836	PFKFB2	-0.422208	4.44688e-05	0.00617434	52.895	38.9158	52.895	38.9158	5.72506	5.28229
ENSG00000165916	PSMC3	-0.424261	0.000202428	0.0201683	80.6972	59.1542	80.6972	59.1542	6.33445	5.88641
ENSG00000175066	GK5	-0.427301	0.000527312	0.0406547	75.4596	55.3889	75.4596	55.3889	6.23763	5.79152
ENSG00000185189	NRBP2	-0.427681	0.000691196	0.0486939	63.743	46.7231	63.743	46.7231	5.99419	5.54606
ENSG00000136536	MARCHF7	-0.433345	9.9281e-05	0.0119267	106.683	77.9089	106.683	77.9089	6.73719	6.28372
ENSG00000137504	CREBZF	-0.434642	6.6863e-06	0.00135233	105.932	77.3171	105.932	77.3171	6.727	6.27272
ENSG00000166557	TMED3	-0.435142	0.000257507	0.0241119	52.5988	38.3282	52.5988	38.3282	5.71696	5.26033
ENSG00000148660	CAMK2G	-0.44091	1.67986e-05	0.00276976	54.5573	39.6275	54.5573	39.6275	5.7697	5.30843
ENSG00000114520	SNX4	-0.443254	0.000234683	0.0224955	44.4225	32.2083	44.4225	32.2083	5.47322	5.00936
ENSG00000166710	B2M	-0.443779	2.50649e-05	0.0038405	136.771	99.065	136.771	99.065	7.09562	6.6303
ENSG00000157593	SLC35B2	-0.456729	1.13487e-05	0.00207407	55.891	40.1201	55.891	40.1201	5.80454	5.32625
ENSG00000071575	TRIB2	-0.45828	0.000276489	0.0253257	63.459	45.5463	63.459	45.5463	5.98775	5.50926
ENSG00000188185	LINC00265	-0.458571	0.000437375	0.0356217	43.5477	31.2642	43.5477	31.2642	5.44452	4.96644
ENSG00000157693	TMEM268	-0.459938	0.000286198	0.0259961	36.0716	25.8447	36.0716	25.8447	5.17279	4.6918
ENSG00000162227	TAF6L	-0.462667	5.68684e-05	0.00750118	28.7869	20.5913	28.7869	20.5913	4.84734	4.36396
ENSG00000119514	GALNT12	-0.464099	0.000127995	0.0143195	42.8153	30.5961	42.8153	30.5961	5.42005	4.93527
ENSG00000198938	MT-CO3	-0.465291	0.000116945	0.0133379	6517.16	4647.85	6517.16	4647.85	12.67	12.1823
ENSG00000116918	TSNAX	-0.467825	0.000225953	0.0218311	23.4001	16.6678	23.4001	16.6678	4.54844	4.05899
ENSG00000132570	PCBD2	-0.468057	0.000378022	0.0319455	37.8526	26.963	37.8526	26.963	5.24232	4.75291
ENSG00000065615	CYB5R4	-0.470779	0.000459931	0.036865	20.9177	14.8803	20.9177	14.8803	4.38665	3.89533
ENSG00000125841	NRSN2	-0.471498	0.000203166	0.0202087	24.599	17.4645	24.599	17.4645	4.62053	4.12635
ENSG00000196440	ARMCX4	-0.476273	2.40144e-05	0.00373615	35.5942	25.2259	35.5942	25.2259	5.15357	4.65683
ENSG00000197976	AKAP17A	-0.480619	3.78458e-06	0.00086654	68.9319	48.655	68.9319	48.655	6.1071	5.60452
ENSG00000189060	H1-0	-0.482124	9.44701e-05	0.0114185	153.548	108.397	153.548	108.397	7.26254	6.76018
ENSG00000115129	TP53I3	-0.485125	0.000494195	0.0386913	34.3668	24.182	34.3668	24.182	5.10295	4.59586
ENSG00000041880	PARP3	-0.488044	1.60032e-05	0.00266761	37.4552	26.3192	37.4552	26.3192	5.22709	4.71805
ENSG00000170340	B3GNT2	-0.49022	7.38232e-06	0.00147345	49.6538	34.8216	49.6538	34.8216	5.63383	5.12191
ENSG00000196507	TCEAL3	-0.491839	0.000635675	0.0465262	16.3885	11.471	16.3885	11.471	4.03461	3.51992
ENSG00000070423	RNF126	-0.493649	0.000555819	0.042194	26.5755	18.5871	26.5755	18.5871	4.73202	4.21623
ENSG00000272325	NUDT3	-0.494773	6.07203e-06	0.00126173	107.066	74.8924	107.066	74.8924	6.74236	6.22675
ENSG00000171962	DRC3	-0.496015	0.000603154	0.044957	583.842	408.195	583.842	408.195	9.18943	8.67311
ENSG00000228526	MIR34AHG	-0.496481	0.000644938	0.0469212	33.165	23.1932	33.165	23.1932	5.05159	4.53563
ENSG00000118855	MFSD1	-0.497067	0.000357029	0.0306409	103.731	72.4626	103.731	72.4626	6.6967	6.17916
ENSG00000133069	TMCC2	-0.498194	0.000414454	0.0344014	27.1014	18.8993	27.1014	18.8993	4.76029	4.24026
ENSG00000174306	ZHX3	-0.502928	0.000376457	0.0318702	35.6398	24.8091	35.6398	24.8091	5.15542	4.6328
ENSG00000104774	MAN2B1	-0.503461	1.40114e-05	0.00242209	39.6532	27.568	39.6532	27.568	5.30936	4.78492
ENSG00000142657	PGD	-0.507588	1.81926e-05	0.00296736	242.754	168.155	242.754	168.155	7.92335	7.39365
ENSG00000134109	EDEM1	-0.50794	3.03956e-05	0.00452031	42.4091	29.3866	42.4091	29.3866	5.4063	4.87709
ENSG00000169710	FASN	-0.509269	0.000125247	0.0140993	375.829	260.044	375.829	260.044	8.55393	8.02261
ENSG00000100644	HIF1A	-0.517551	0.000532221	0.0408602	92.3416	63.5384	92.3416	63.5384	6.52891	5.98956
ENSG00000188277	C15orf62	-0.519928	0.00068634	0.0486012	14.7117	10.1223	14.7117	10.1223	3.87889	3.33947
ENSG00000196502	SULT1A1	-0.522797	0.000329827	0.0288782	32.2153	22.0991	32.2153	22.0991	5.00967	4.46591
ENSG00000164611	PTTG1	-0.524906	0.000606526	0.0451	11.8608	8.12228	11.8608	8.12228	3.56813	3.02189
ENSG00000235098	ANKRD65	-0.529639	8.59492e-06	0.00166084	110.395	75.3123	110.395	75.3123	6.78653	6.23481
ENSG00000059588	TARBP1	-0.530509	1.89755e-05	0.00304592	80.6335	55.0591	80.6335	55.0591	6.33331	5.78291
ENSG00000163257	DCAF16	-0.534226	9.73777e-06	0.00182428	40.3414	27.4317	40.3414	27.4317	5.33419	4.77777
ENSG00000072274	TFRC	-0.537031	1.47638e-05	0.0025234	51.2307	34.8077	51.2307	34.8077	5.67894	5.12133
ENSG00000175782	SLC35E3	-0.542421	1.01181e-05	0.00187172	27.7087	18.7575	27.7087	18.7575	4.79227	4.22939
ENSG00000001036	FUCA2	-0.542869	2.39925e-06	0.000614248	34.2464	23.1399	34.2464	23.1399	5.09788	4.53231
ENSG00000163378	EOGT	-0.544536	5.71318e-06	0.00121633	55.9952	37.8601	55.9952	37.8601	5.80723	5.24261
ENSG00000215440	NPEPL1	-0.545191	0.000310167	0.027434	21.3331	14.3947	21.3331	14.3947	4.41502	3.84746
ENSG00000125835	SNRPB	-0.548269	1.74206e-05	0.00286453	42.812	28.7965	42.812	28.7965	5.41994	4.84782
ENSG00000089057	SLC23A2	-0.55101	1.52375e-05	0.00257235	42.669	28.7176	42.669	28.7176	5.41512	4.84386
ENSG00000170571	EMB	-0.55337	1.43194e-05	0.00246132	73.1662	49.1973	73.1662	49.1973	6.19311	5.62051
ENSG00000281398	SNHG4	-0.556459	0.000258875	0.0242026	26.2017	17.5741	26.2017	17.5741	4.71159	4.13538
ENSG00000156515	HK1	-0.556947	2.91954e-08	1.36266e-05	212.251	142.279	212.251	142.279	7.72963	7.15258
ENSG00000100297	MCM5	-0.55791	0.000272723	0.0251503	22.0121	14.7043	22.0121	14.7043	4.46023	3.87816
ENSG00000108784	NAGLU	-0.562107	1.85143e-05	0.00299337	18.3975	12.2713	18.3975	12.2713	4.20143	3.61722
ENSG00000184900	SUMO3	-0.563323	1.76146e-08	8.83291e-06	70.1579	46.8108	70.1579	46.8108	6.13253	5.54877
ENSG00000173726	TOMM20	-0.565914	1.72598e-08	8.83291e-06	145.362	96.7332	145.362	96.7332	7.18351	6.59594
ENSG00000005486	RHBDD2	-0.569874	7.45218e-08	2.93616e-05	124.651	82.7083	124.651	82.7083	6.96175	6.36996
ENSG00000189280	GJB5	-0.570842	0.000238298	0.022663	29.932	19.9022	29.932	19.9022	4.90362	4.31485
ENSG00000085788	DDHD2	-0.571588	0.000176185	0.018119	49.6317	32.9048	49.6317	32.9048	5.63319	5.04023
ENSG00000125246	CLYBL	-0.572588	0.0006745	0.0481486	7.06382	4.67389	7.06382	4.67389	2.82045	2.22462
ENSG00000134480	CCNH	-0.577169	9.74136e-06	0.00182428	28.4641	18.7971	28.4641	18.7971	4.83107	4.23244
ENSG00000104331	IMPAD1	-0.57758	4.41956e-09	2.73634e-06	68.2111	45.053	68.2111	45.053	6.09193	5.49355
ENSG00000138092	CENPO	-0.58565	6.43282e-05	0.008287	14.0657	9.23337	14.0657	9.23337	3.81411	3.20686
ENSG00000140525	FANCI	-0.589036	3.66633e-06	0.000852331	30.1561	19.7245	30.1561	19.7245	4.91438	4.30192
ENSG00000206199	ANKUB1	-0.59604	2.81077e-05	0.00423192	87.6608	57.2817	87.6608	57.2817	6.45386	5.84
ENSG00000089123	TASP1	-0.609293	0.000153502	0.0163402	21.9697	14.1727	21.9697	14.1727	4.45744	3.82504
ENSG00000183690	EFHC2	-0.611453	0.000238221	0.022663	130.318	84.0333	130.318	84.0333	7.02589	6.39289
ENSG00000132434	LANCL2	-0.612568	6.92305e-08	2.7678e-05	31.6018	20.3694	31.6018	20.3694	4.98193	4.34833
ENSG00000141295	SCRN2	-0.616707	4.38466e-07	0.000150307	34.3317	22.0497	34.3317	22.0497	5.10147	4.46269
ENSG00000166199	ALKBH3	-0.618838	2.92245e-05	0.00436756	21.2429	13.6333	21.2429	13.6333	4.40891	3.76906
ENSG00000126522	ASL	-0.622043	9.28219e-06	0.00176002	19.2529	12.3137	19.2529	12.3137	4.267	3.62219
ENSG00000120437	ACAT2	-0.623357	1.31318e-05	0.00232298	64.0121	40.8948	64.0121	40.8948	6.00027	5.35385
ENSG00000163945	UVSSA	-0.629893	2.51295e-05	0.0038407	70.0138	44.7066	70.0138	44.7066	6.12957	5.48242
ENSG00000135363	LMO2	-0.633632	2.10956e-05	0.00332467	44.1458	28.0599	44.1458	28.0599	5.46421	4.81044
ENSG00000109046	WSB1	-0.636019	6.06284e-09	3.50352e-06	282.734	179.486	282.734	179.486	8.1433	7.48773
ENSG00000214290	COLCA2	-0.636709	1.91802e-07	7.22842e-05	34.958	22.1748	34.958	22.1748	5.12755	4.47085
ENSG00000088726	TMEM40	-0.640632	0.000291624	0.0262111	23.1612	14.6327	23.1612	14.6327	4.53364	3.87112
ENSG00000226200	SGMS1-AS1	-0.643967	8.79897e-05	0.0107856	13.1618	8.29562	13.1618	8.29562	3.71828	3.05235
ENSG00000165389	SPTSSA	-0.645311	5.94741e-05	0.00776055	20.5423	12.9462	20.5423	12.9462	4.36052	3.69446
ENSG00000185495	AC138393.1	-0.646881	0.00020101	0.0201262	7.24492	4.56183	7.24492	4.56183	2.85697	2.18961
ENSG00000127720	METTL25	-0.647945	8.55324e-05	0.0105483	10.9232	6.87543	10.9232	6.87543	3.44932	2.78145
ENSG00000110921	MVK	-0.652757	7.81418e-09	4.43115e-06	79.7036	49.9192	79.7036	49.9192	6.31657	5.64152
ENSG00000083807	SLC27A5	-0.663716	0.000506002	0.0393618	3.96273	2.46266	3.96273	2.46266	1.9865	1.30022
ENSG00000183048	SLC25A10	-0.664541	0.000203986	0.020257	10.1206	6.30221	10.1206	6.30221	3.33923	2.65586
ENSG00000100360	IFT27	-0.664994	8.56083e-06	0.00165954	219.381	136.385	219.381	136.385	7.77729	7.09154
ENSG00000049089	COL9A2	-0.665829	0.000130767	0.0145319	32.5903	20.2166	32.5903	20.2166	5.02637	4.33747
ENSG00000160783	PMF1	-0.669741	4.44028e-05	0.00617434	14.4096	8.93118	14.4096	8.93118	3.84896	3.15885
ENSG00000241635	UGT1A1	-0.674505	0.000497066	0.038866	4.27347	2.63145	4.27347	2.63145	2.09541	1.39586
ENSG00000197142	ACSL5	-0.685756	0.000424586	0.0348876	18.0395	11.0182	18.0395	11.0182	4.17309	3.46181
ENSG00000116661	FBXO2	-0.695173	0.000372722	0.0317185	29.6383	18.0525	29.6383	18.0525	4.88939	4.17413
ENSG00000136231	IGF2BP3	-0.697784	0.000636676	0.0465433	15.7564	9.56493	15.7564	9.56493	3.97787	3.25775
ENSG00000065833	ME1	-0.697896	0.000435566	0.0355699	13.3547	8.10227	13.3547	8.10227	3.73928	3.01833
ENSG00000040275	SPDL1	-0.698655	8.07463e-06	0.00158044	13.9383	8.45876	13.9383	8.45876	3.80098	3.08045
ENSG00000136877	FPGS	-0.7064	6.745e-11	7.72188e-08	46.6252	28.1582	46.6252	28.1582	5.54304	4.81549
ENSG00000125999	BPIFB1	-0.710521	1.01179e-05	0.00187172	4261.59	2565.07	4261.59	2565.07	12.0572	11.3248
ENSG00000157456	CCNB2	-0.711685	5.30281e-05	0.00710272	6.93382	4.16555	6.93382	4.16555	2.79365	2.05851
ENSG00000066651	TRMT11	-0.719139	7.29946e-07	0.000223688	12.8916	7.70635	12.8916	7.70635	3.68836	2.94605
ENSG00000134954	ETS1	-0.724266	0.000638008	0.0465846	25.4179	15.1531	25.4179	15.1531	4.66777	3.92154
ENSG00000180773	SLC36A4	-0.726065	0.000114134	0.0131657	19.7629	11.784	19.7629	11.784	4.30472	3.55876
ENSG00000197506	SLC28A3	-0.726722	0.000267805	0.0248081	30.0156	17.8843	30.0156	17.8843	4.90764	4.16062
ENSG00000131747	TOP2A	-0.734074	6.39295e-07	0.000197908	33.8973	20.0211	33.8973	20.0211	5.0831	4.32345
ENSG00000178814	OPLAH	-0.737963	3.30988e-06	0.000784493	36.7956	21.7316	36.7956	21.7316	5.20146	4.44172
ENSG00000251595	ABCA11P	-0.745281	0.000504404	0.0392878	3.35164	1.97073	3.35164	1.97073	1.74487	0.978733
ENSG00000245750	DRAIC	-0.745608	9.56705e-07	0.000275231	24.9188	14.6504	24.9188	14.6504	4.63916	3.87287
ENSG00000070540	WIPI1	-0.749549	1.72233e-10	1.71319e-07	68.5575	40.1741	68.5575	40.1741	6.09924	5.32819
ENSG00000165891	E2F7	-0.751339	1.21718e-05	0.00219802	28.0616	16.3713	28.0616	16.3713	4.81053	4.0331
ENSG00000144191	CNGA3	-0.757524	4.30786e-05	0.00606459	6.73876	3.93379	6.73876	3.93379	2.75248	1.97592
ENSG00000286830	AC105052.5	-0.75865	0.00012555	0.0141072	21.6062	12.5729	21.6062	12.5729	4.43337	3.65225
ENSG00000065485	PDIA5	-0.763034	4.09691e-06	0.000927552	9.06938	5.27057	9.06938	5.27057	3.181	2.39796
ENSG00000167741	GGT6	-0.764077	1.22933e-05	0.00221338	92.3197	53.624	92.3197	53.624	6.52857	5.74481
ENSG00000228801	AC064807.1	-0.765393	0.000468252	0.0373838	6.20928	3.6052	6.20928	3.6052	2.63443	1.85008
ENSG00000146410	MTFR2	-0.76768	0.00029005	0.0262108	2.98407	1.7259	2.98407	1.7259	1.57728	0.787352
ENSG00000115295	CLIP4	-0.768624	6.61646e-13	1.3382e-09	50.0591	28.9583	50.0591	28.9583	5.64556	4.85591
ENSG00000126787	DLGAP5	-0.776668	0.000105636	0.0124216	8.40625	4.81471	8.40625	4.81471	3.07146	2.26745
ENSG00000196167	COLCA1	-0.777058	6.20845e-07	0.000196557	307.701	177.076	307.701	177.076	8.26538	7.46823
ENSG00000146918	NCAPG2	-0.779896	5.61418e-08	2.38214e-05	14.4595	8.28578	14.4595	8.28578	3.85395	3.05064
ENSG00000072310	SREBF1	-0.781194	2.5007e-06	0.000634656	272.732	156.236	272.732	156.236	8.09134	7.28758
ENSG00000105339	DENND3	-0.78384	3.8507e-07	0.000134279	31.0601	17.7757	31.0601	17.7757	4.95699	4.15183
ENSG00000204634	TBC1D8	-0.788226	2.38591e-09	1.66276e-06	289.35	165.204	289.35	165.204	8.17667	7.36811
ENSG00000108984	MAP2K6	-0.792941	2.22295e-11	2.75264e-08	28.5127	16.1985	28.5127	16.1985	4.83353	4.01779
ENSG00000151117	TMEM86A	-0.795519	0.00025686	0.0240885	3.87419	2.20681	3.87419	2.20681	1.95389	1.14196
ENSG00000286977	Z83745.1	-0.797433	0.000207083	0.0204641	3.81628	2.16577	3.81628	2.16577	1.93217	1.11488
ENSG00000152256	PDK1	-0.797853	3.65713e-05	0.00528466	4.07682	2.31476	4.07682	2.31476	2.02745	1.21086
ENSG00000272382	AC025171.5	-0.797994	0.000301484	0.0267831	3.92206	2.22482	3.92206	2.22482	1.97161	1.15369
ENSG00000166183	ASPG	-0.799723	2.61788e-05	0.00397995	6.72143	3.8113	6.72143	3.8113	2.74877	1.93028
ENSG00000178568	ERBB4	-0.801613	4.94001e-06	0.00108293	45.9327	25.9902	45.9327	25.9902	5.52145	4.6999
ENSG00000118193	KIF14	-0.802923	0.000274717	0.0252632	3.21611	1.81056	3.21611	1.81056	1.68532	0.85644
ENSG00000198208	RPS6KL1	-0.808499	8.30951e-06	0.00161599	8.5884	4.82137	8.5884	4.82137	3.10239	2.26944
ENSG00000182010	RTKN2	-0.81007	0.000347594	0.0300436	3.61675	2.02097	3.61675	2.02097	1.85469	1.01505
ENSG00000121152	NCAPH	-0.812418	0.000112905	0.0131238	7.52603	4.2035	7.52603	4.2035	2.91189	2.07159
ENSG00000185480	PARPBP	-0.815818	8.76379e-05	0.0107642	3.75436	2.1023	3.75436	2.1023	1.90857	1.07197
ENSG00000133119	RFC3	-0.82118	9.72963e-07	0.000275867	7.79397	4.33525	7.79397	4.33525	2.96236	2.11611
ENSG00000197299	BLM	-0.822706	5.87699e-05	0.00768518	4.13116	2.28902	4.13116	2.28902	2.04655	1.19473
ENSG00000119969	HELLS	-0.826079	8.79789e-07	0.000261677	18.2126	10.0925	18.2126	10.0925	4.18687	3.33521
ENSG00000234432	AC092171.3	-0.834589	0.000166848	0.0173055	2.29151	1.26107	2.29151	1.26107	1.1963	0.334644
ENSG00000167964	RAB26	-0.840616	5.86898e-09	3.4241e-06	21.3892	11.7739	21.3892	11.7739	4.41881	3.55753
ENSG00000137812	KNL1	-0.842712	4.17074e-05	0.00588521	6.58594	3.60198	6.58594	3.60198	2.71939	1.84879
ENSG00000110799	VWF	-0.842791	0.000272742	0.0251503	8.60237	4.7308	8.60237	4.7308	3.10473	2.24209
ENSG00000227486	AL050309.1	-0.853486	0.000360609	0.0309044	1.71006	0.930946	1.71006	0.930946	0.774044	-0.10323
ENSG00000132563	REEP2	-0.856119	0.000673385	0.0481486	9.31858	5.06686	9.31858	5.06686	3.22011	2.34109
ENSG00000134824	FADS2	-0.860188	0.000234357	0.0224955	120.156	65.0303	120.156	65.0303	6.90876	6.02304
ENSG00000108474	PIGL	-0.8611	6.38928e-11	7.45531e-08	32.382	17.58	32.382	17.58	5.01712	4.13586
ENSG00000250508	LINC02701	-0.861357	0.000190894	0.0193367	2.79706	1.52208	2.79706	1.52208	1.48391	0.606041
ENSG00000102317	RBM3	-0.863094	5.63637e-11	6.70573e-08	90.9889	49.2451	90.9889	49.2451	6.50762	5.62191
ENSG00000204930	FAM221B	-0.864884	0.000392484	0.0328474	2.60516	1.39984	2.60516	1.39984	1.38137	0.485257
ENSG00000140859	KIFC3	-0.8675	2.57863e-07	9.25806e-05	23.3063	12.5653	23.3063	12.5653	4.54265	3.65137
ENSG00000112984	KIF20A	-0.870691	5.33641e-05	0.00713198	15.3992	8.271	15.3992	8.271	3.94478	3.04806
ENSG00000135451	TROAP	-0.876864	0.000378985	0.0319823	4.16804	2.2289	4.16804	2.2289	2.05937	1.15633
ENSG00000286330	AL353660.1	-0.887325	5.01954e-05	0.00681355	23.6353	12.6011	23.6353	12.6011	4.56287	3.65548
ENSG00000140961	OSGIN1	-0.888869	1.85495e-05	0.00299337	7.62206	4.04944	7.62206	4.04944	2.93018	2.01772
ENSG00000211459	MT-RNR1	-0.889612	5.70376e-08	2.40334e-05	489.393	260.416	489.393	260.416	8.93485	8.02467
ENSG00000224505	AC138150.1	-0.894515	5.76126e-06	0.00122227	6.92518	3.65916	6.92518	3.65916	2.79185	1.87151
ENSG00000146674	IGFBP3	-0.89657	0.000518784	0.040099	295.563	156.118	295.563	156.118	8.20732	7.28649
ENSG00000115361	ACADL	-0.898367	1.4992e-05	0.00254804	5.54148	2.92553	5.54148	2.92553	2.47027	1.5487
ENSG00000185339	TCN2	-0.902826	1.59964e-08	8.36722e-06	32.9856	17.3989	32.9856	17.3989	5.04377	4.12093
ENSG00000263400	TMEM220-AS1	-0.906896	0.000102818	0.0121847	2.42731	1.28059	2.42731	1.28059	1.27936	0.356808
ENSG00000163584	RPL22L1	-0.90762	9.96883e-06	0.00185869	27.6479	14.5051	27.6479	14.5051	4.7891	3.85848
ENSG00000224621	AL451042.1	-0.915179	0.000356984	0.0306409	1.43717	0.753814	1.43717	0.753814	0.523235	-0.407719
ENSG00000171408	PDE7B	-0.917052	0.000329807	0.0288782	5.2865	2.75686	5.2865	2.75686	2.40231	1.46302
ENSG00000162241	SLC25A45	-0.918593	1.47593e-06	0.000399792	8.27004	4.30662	8.27004	4.30662	3.04789	2.10656
ENSG00000026751	SLAMF7	-0.9213	0.000242068	0.0229496	8.34782	4.33266	8.34782	4.33266	3.0614	2.11525
ENSG00000103257	SLC7A5	-0.924477	4.00225e-06	0.000909515	15.1832	7.87021	15.1832	7.87021	3.9244	2.9764
ENSG00000183856	IQGAP3	-0.929706	0.000109733	0.0128569	5.79499	2.98761	5.79499	2.98761	2.53481	1.57899
ENSG00000159708	LRRC36	-0.936088	0.000246003	0.0231418	31.1559	16.0682	31.1559	16.0682	4.96143	4.00613
ENSG00000026036	RTEL1-TNFRSF6B	-0.940841	0.000303063	0.026884	4.33519	2.21887	4.33519	2.21887	2.11609	1.14983
ENSG00000158246	TENT5B	-0.952998	2.45157e-05	0.00377382	33.4368	17.0478	33.4368	17.0478	5.06337	4.09151
ENSG00000268996	MAN1B1-DT	-0.955771	0.000193526	0.0195255	1.87461	0.955728	1.87461	0.955728	0.906587	-0.0653275
ENSG00000288096	AC109322.2	-0.962748	0.000642313	0.0468425	8.15041	4.12324	8.15041	4.12324	3.02687	2.04378
ENSG00000102109	PCSK1N	-0.966738	0.0002398	0.0227701	4.15893	2.09399	4.15893	2.09399	2.05621	1.06626
ENSG00000176208	ATAD5	-0.967807	1.45202e-05	0.00248878	3.20326	1.60576	3.20326	1.60576	1.67954	0.683256
ENSG00000145040	UCN2	-0.971039	0.000469237	0.0374131	4.248	2.1287	4.248	2.1287	2.08678	1.08997
ENSG00000266680	AL135905.1	-0.971302	0.000116101	0.0132916	2.54544	1.27117	2.54544	1.27117	1.34791	0.346152
ENSG00000147536	GINS4	-0.971492	1.98326e-05	0.00316236	3.7858	1.89655	3.7858	1.89655	1.9206	0.923379
ENSG00000214376	VSTM5	-0.971755	0.000222816	0.0215623	1.81078	0.9099	1.81078	0.9099	0.856613	-0.136219
ENSG00000179715	PCED1B	-0.978042	2.01652e-05	0.00320299	2.4701	1.23846	2.4701	1.23846	1.30457	0.308552
ENSG00000197763	TXNRD3	-0.978212	5.35354e-06	0.00115439	8.76373	4.3813	8.76373	4.3813	3.13155	2.13136
ENSG00000171848	RRM2	-0.984394	0.000264973	0.0245848	11.5238	5.70588	11.5238	5.70588	3.52655	2.51245
ENSG00000107551	RASSF4	-0.985789	0.000104756	0.0123729	15.1836	7.5463	15.1836	7.5463	3.92444	2.91577
ENSG00000180914	OXTR	-0.98805	9.16842e-05	0.0111917	9.73264	4.83266	9.73264	4.83266	3.28283	2.27282
ENSG00000276043	UHRF1	-0.990716	0.000193724	0.0195255	4.41774	2.18487	4.41774	2.18487	2.14331	1.12754
ENSG00000130066	SAT1	-0.991206	5.67526e-10	4.89234e-07	943.098	467.077	943.098	467.077	9.88126	8.86752
ENSG00000163507	CIP2A	-1.00196	2.59449e-06	0.000649112	3.40432	1.66583	3.40432	1.66583	1.76737	0.736239
ENSG00000198944	SOWAHA	-1.0107	3.71359e-05	0.00532771	2.8053	1.36533	2.8053	1.36533	1.48816	0.449253
ENSG00000214279	SCART1	-1.01616	0.000503469	0.0392654	8.96674	4.36821	8.96674	4.36821	3.16458	2.12704
ENSG00000165271	NOL6	-1.01735	7.78328e-08	3.04683e-05	117.738	57.5219	117.738	57.5219	6.87943	5.84604
ENSG00000089685	BIRC5	-1.01741	0.000141018	0.0152793	4.93231	2.39177	4.93231	2.39177	2.30226	1.25808
ENSG00000217330	SSXP10	-1.01798	0.000254742	0.0239268	2.34616	1.14012	2.34616	1.14012	1.2303	0.189184
ENSG00000068489	PRR11	-1.02053	0.000209536	0.0206393	1.819	0.885368	1.819	0.885368	0.863145	-0.175651
ENSG00000137135	ARHGEF39	-1.02331	5.98396e-06	0.00125201	3.91214	1.89132	3.91214	1.89132	1.96796	0.919395
ENSG00000260063	AL512408.1	-1.02385	0.000603862	0.044957	1.03208	0.498931	1.03208	0.498931	0.0455502	-1.00309
ENSG00000101448	EPPIN	-1.02551	0.00013682	0.014958	30.184	14.6443	30.184	14.6443	4.91571	3.87227
ENSG00000156970	BUB1B	-1.03633	0.000158059	0.0166075	5.42912	2.59166	5.42912	2.59166	2.44072	1.37388
ENSG00000108924	HLF	-1.04235	0.000211379	0.0207871	4.39186	2.09909	4.39186	2.09909	2.13483	1.06976
ENSG00000174371	EXO1	-1.04472	0.000615136	0.0455171	1.33562	0.638544	1.33562	0.638544	0.417512	-0.647143
ENSG00000130649	20	-1.04855	0.000275918	0.0253257	4.57047	2.17808	4.57047	2.17808	2.19234	1.12306
ENSG00000148357	HMCN2	-1.05872	0.000162126	0.0169314	3.83693	1.81067	3.83693	1.81067	1.93995	0.856527
ENSG00000100344	PNPLA3	-1.05913	7.99536e-07	0.000238979	6.68504	3.15342	6.68504	3.15342	2.74094	1.65692
ENSG00000259030	FPGT-TNNI3K	-1.06245	0.000158477	0.0166075	1.5546	0.731616	1.5546	0.731616	0.636539	-0.450841
ENSG00000261105	LMO7-AS1	-1.06431	1.76195e-06	0.000460811	3.43714	1.61772	3.43714	1.61772	1.78121	0.693961
ENSG00000075218	GTSE1	-1.06835	0.000292293	0.0262111	2.1696	1.01233	2.1696	1.01233	1.11743	0.0176795
ENSG00000125319	HROB	-1.07448	2.21258e-05	0.00346901	4.66427	2.17134	4.66427	2.17134	2.22165	1.11858
ENSG00000066279	ASPM	-1.07506	2.64349e-06	0.000657363	4.73457	2.20149	4.73457	2.20149	2.24323	1.13848
ENSG00000132141	CCT6B	-1.08415	7.96739e-07	0.000238979	10.3393	4.79691	10.3393	4.79691	3.37007	2.26211
ENSG00000108830	RND2	-1.08905	0.000650445	0.0472086	11.8337	5.47269	11.8337	5.47269	3.56483	2.45225
ENSG00000260328	AC104024.2	-1.09397	0.000282065	0.0256976	1.02806	0.47254	1.02806	0.47254	0.0399188	-1.08149
ENSG00000130612	CYP2G1P	-1.09456	0.000156601	0.0165539	1.56402	0.716826	1.56402	0.716826	0.645257	-0.480305
ENSG00000105173	CCNE1	-1.10258	0.000109973	0.0128569	2.22781	1.01758	2.22781	1.01758	1.15563	0.0251478
ENSG00000232453	LINC02777	-1.11237	9.9461e-05	0.0119267	1.45307	0.661356	1.45307	0.661356	0.539107	-0.5965
ENSG00000051341	POLQ	-1.11245	0.000137575	0.0150135	41.2451	18.8111	41.2451	18.8111	5.36615	4.23351
ENSG00000254995	STX16-NPEPL1	-1.11258	0.000391193	0.0328299	1.72396	0.785327	1.72396	0.785327	0.785723	-0.348635
ENSG00000246339	EXTL3-AS1	-1.11945	1.54912e-08	8.17342e-06	8.97502	4.0659	8.97502	4.0659	3.16592	2.02357
ENSG00000281406	BLACAT1	-1.12401	7.85262e-06	0.00154196	6.45223	2.89962	6.45223	2.89962	2.6898	1.53587
ENSG00000149972	CNTN5	-1.12719	1.64804e-05	0.00272471	4.79527	2.16512	4.79527	2.16512	2.26161	1.11444
ENSG00000205209	SCGB2B2	-1.12734	8.84218e-06	0.00169536	2.46699	1.10973	2.46699	1.10973	1.30275	0.15021
ENSG00000168078	PBK	-1.13199	0.000618112	0.0456374	2.77115	1.23939	2.77115	1.23939	1.47048	0.309632
ENSG00000123485	HJURP	-1.1513	0.000105613	0.0124216	2.53415	1.11855	2.53415	1.11855	1.3415	0.161634
ENSG00000163995	ABLIM2	-1.15356	0.000301274	0.0267831	2.3491	1.03827	2.3491	1.03827	1.23211	0.0541765
ENSG00000100078	PLA2G3	-1.15565	0.000133486	0.0147618	3.75311	1.66098	3.75311	1.66098	1.90809	0.732036
ENSG00000101082	SLA2	-1.16119	0.000666147	0.0477767	0.963491	0.427361	0.963491	0.427361	-0.0536567	-1.22647
ENSG00000254419	AL139349.1	-1.16154	0.000143309	0.0154723	0.935254	0.4106	0.935254	0.4106	-0.0965702	-1.28419
ENSG00000224609	AC093425.1	-1.17074	0.000676452	0.048208	0.665151	0.290436	0.665151	0.290436	-0.588246	-1.78371
ENSG00000250299	MRPS31P4	-1.17162	0.000643783	0.0468934	0.709694	0.305831	0.709694	0.305831	-0.49473	-1.70919
ENSG00000141622	RNF165	-1.17669	0.000314639	0.0277486	8.64551	3.76076	8.64551	3.76076	3.11195	1.91102
ENSG00000140451	PIF1	-1.19226	0.00059376	0.0443682	0.901231	0.387202	0.901231	0.387202	-0.15003	-1.36884
ENSG00000105825	TFPI2	-1.19412	0.000479907	0.0379907	5.74381	2.46064	5.74381	2.46064	2.52201	1.29904
ENSG00000121753	ADGRB2	-1.19836	4.04326e-13	9.08625e-10	10.2184	4.38007	10.2184	4.38007	3.3531	2.13095
ENSG00000147465	STAR	-1.20036	0.000674505	0.0481486	1.31411	0.56338	1.31411	0.56338	0.394087	-0.827821
ENSG00000258449	AC023510.1	-1.20394	1.28057e-05	0.00227283	2.75618	1.17875	2.75618	1.17875	1.46267	0.237264
ENSG00000142677	IL22RA1	-1.21036	9.33563e-12	1.28738e-08	10.758	4.58869	10.758	4.58869	3.42734	2.19808
ENSG00000273084	AC092171.5	-1.22189	6.63024e-08	2.69998e-05	2.72248	1.14697	2.72248	1.14697	1.44492	0.197832
ENSG00000268573	AC011815.1	-1.23147	1.18874e-06	0.000327855	3.9537	1.64989	3.9537	1.64989	1.9832	0.722366
ENSG00000103034	NDRG4	-1.23291	0.000664487	0.0477141	2.25032	0.937274	2.25032	0.937274	1.17013	-0.0934571
ENSG00000102174	PHEX	-1.23462	2.62374e-05	0.00397995	5.1894	2.17583	5.1894	2.17583	2.37557	1.12157
ENSG00000175877	TMEM270	-1.24077	0.000486587	0.0382933	0.7808	0.32361	0.7808	0.32361	-0.356975	-1.62767
ENSG00000133661	SFTPD	-1.24319	0.000573782	0.0430343	1.52628	0.632823	1.52628	0.632823	0.610016	-0.660125
ENSG00000286339	Z99496.2	-1.26141	3.30879e-05	0.00486206	3.84341	1.57559	3.84341	1.57559	1.94239	0.655896
ENSG00000172243	CLEC7A	-1.26156	0.000371214	0.0316345	8.36728	3.43783	8.36728	3.43783	3.06476	1.7815
ENSG00000279066	HEXD-IT1	-1.26239	6.72545e-06	0.00135573	1.3078	0.534744	1.3078	0.534744	0.387138	-0.903081
ENSG00000231322	RPL13AP17	-1.26426	0.000157265	0.0165951	0.995379	0.409981	0.995379	0.409981	-0.00668252	-1.28637
ENSG00000157017	GHRL	-1.26954	0.000150029	0.0160267	0.880542	0.361001	0.880542	0.361001	-0.183537	-1.46993
ENSG00000211454	AKR7L	-1.27319	5.36518e-06	0.00115439	1.64182	0.672865	1.64182	0.672865	0.715294	-0.57161
ENSG00000283959	AP002851.1	-1.27606	1.63803e-06	0.000433505	1.87822	0.754746	1.87822	0.754746	0.909369	-0.405936
ENSG00000120729	MYOT	-1.27657	1.38832e-05	0.00241368	1.94036	0.782361	1.94036	0.782361	0.956325	-0.354094
ENSG00000185669	SNAI3	-1.27938	4.52371e-05	0.0062382	1.61477	0.656689	1.61477	0.656689	0.691333	-0.606718
ENSG00000287929	AL354953.1	-1.28282	2.84915e-08	1.34012e-05	4.71898	1.90563	4.71898	1.90563	2.23847	0.930271
ENSG00000246548	LINC02288	-1.28545	0.000420036	0.0347696	0.702048	0.283466	0.702048	0.283466	-0.510359	-1.81875
ENSG00000144452	ABCA12	-1.29015	5.34921e-15	1.90923e-11	43.1688	17.4501	43.1688	17.4501	5.43192	4.12516
ENSG00000249816	LINC00964	-1.30184	1.53169e-10	1.5752e-07	78.7635	31.5043	78.7635	31.5043	6.29945	4.97748
ENSG00000144395	CCDC150	-1.30426	1.90075e-06	0.000492862	1.92217	0.763976	1.92217	0.763976	0.942733	-0.3884
ENSG00000280758	AL356481.3	-1.32007	8.12669e-05	0.0101044	1.6007	0.625631	1.6007	0.625631	0.678705	-0.676615
ENSG00000279036	AC015656.1	-1.32542	0.000186648	0.0190038	0.662762	0.258854	0.662762	0.258854	-0.593438	-1.94979
ENSG00000183729	NPBWR1	-1.32766	0.000625629	0.0460129	0.549718	0.21433	0.549718	0.21433	-0.863235	-2.2221
ENSG00000139734	DIAPH3	-1.33003	5.39532e-05	0.00717909	1.65517	0.648796	1.65517	0.648796	0.726982	-0.624164
ENSG00000131389	SLC6A6	-1.33102	4.66823e-05	0.00642289	321.361	125.923	321.361	125.923	8.32805	6.9764
ENSG00000122477	LRRC39	-1.33227	6.50057e-06	0.00133253	1.33605	0.518627	1.33605	0.518627	0.417977	-0.947231
ENSG00000114854	TNNC1	-1.33414	5.82418e-05	0.00763257	1.98838	0.769445	1.98838	0.769445	0.991594	-0.378111
ENSG00000178999	AURKB	-1.33562	0.000164489	0.0171193	1.54645	0.601475	1.54645	0.601475	0.628963	-0.733424
ENSG00000232756	AC004990.1	-1.34849	5.11691e-07	0.000168736	22.3941	8.66545	22.3941	8.66545	4.48504	3.11527
ENSG00000263120	AC004584.3	-1.35234	0.000294702	0.0262961	2.66127	1.03023	2.66127	1.03023	1.41212	0.0429659
ENSG00000138180	CEP55	-1.36839	1.49535e-06	0.000401467	3.93515	1.49396	3.93515	1.49396	1.97642	0.579144
ENSG00000185215	TNFAIP2	-1.381	1.53031e-05	0.00257235	47.5647	17.9243	47.5647	17.9243	5.57182	4.16384
ENSG00000105122	RASAL3	-1.39926	0.000184724	0.018901	0.607381	0.227739	0.607381	0.227739	-0.719326	-2.13455
ENSG00000167992	VWCE	-1.39939	1.69432e-08	8.78674e-06	7.52672	2.80382	7.52672	2.80382	2.91202	1.48739
ENSG00000186854	TRABD2A	-1.40243	6.55962e-05	0.00843244	0.906946	0.339136	0.906946	0.339136	-0.140912	-1.56006
ENSG00000246640	PICART1	-1.41169	6.9566e-10	5.78217e-07	3.24685	1.19546	3.24685	1.19546	1.69904	0.257568
ENSG00000139304	PTPRQ	-1.41635	1.45184e-07	5.57545e-05	3.59601	1.32881	3.59601	1.32881	1.8464	0.410137
ENSG00000279982	AL162274.3	-1.42077	0.000573506	0.0430343	0.50181	0.18164	0.50181	0.18164	-0.994787	-2.46085
ENSG00000163645	ERICH6	-1.42148	3.35553e-06	0.000792219	2.22984	0.819357	2.22984	0.819357	1.15694	-0.287436
ENSG00000148773	MKI67	-1.43399	6.54868e-06	0.00133338	13.0293	4.72985	13.0293	4.72985	3.70369	2.2418
ENSG00000129195	PIMREG	-1.44139	2.43861e-05	0.00377382	0.960051	0.347883	0.960051	0.347883	-0.0588171	-1.52332
ENSG00000111863	ADTRP	-1.45748	0.000435148	0.0355699	0.758785	0.266832	0.758785	0.266832	-0.398238	-1.906
ENSG00000163958	ZDHHC19	-1.47409	8.11792e-05	0.0101044	0.685548	0.242135	0.685548	0.242135	-0.54467	-2.04611
ENSG00000174343	CHRNA9	-1.48099	0.000494194	0.0386913	2.06412	0.727701	2.06412	0.727701	1.04553	-0.458582
ENSG00000233695	GAS6-AS1	-1.4987	3.99365e-08	1.78176e-05	15.436	5.39337	15.436	5.39337	3.94823	2.43119
ENSG00000134339	SAA2	-1.50632	0.000443245	0.0358113	49.6608	17.1288	49.6608	17.1288	5.63404	4.09835
ENSG00000242267	SKINT1L	-1.50973	0.000293866	0.0262785	0.505901	0.173864	0.505901	0.173864	-0.983073	-2.52397
ENSG00000109255	NMU	-1.5488	0.000100257	0.0119984	1.50157	0.505029	1.50157	0.505029	0.586467	-0.985563
ENSG00000174326	SLC16A11	-1.5634	2.27593e-10	2.22733e-07	5.09288	1.68327	5.09288	1.68327	2.34848	0.751264
ENSG00000259577	CERNA1	-1.56794	3.54992e-08	1.60743e-05	2.02142	0.672124	2.02142	0.672124	1.01537	-0.5732
ENSG00000249436	AC008780.1	-1.5817	1.53045e-05	0.00257235	0.729287	0.23354	0.729287	0.23354	-0.455442	-2.09826
ENSG00000168237	GLYCTK	-1.58692	6.27794e-12	9.29073e-09	6.06457	1.99152	6.06457	1.99152	2.6004	0.993869
ENSG00000182902	SLC25A18	-1.58772	0.000614037	0.0454913	0.943716	0.308933	0.943716	0.308933	-0.0835761	-1.69464
ENSG00000258380	AL356805.1	-1.59001	0.000537254	0.0411077	0.427336	0.137388	0.427336	0.137388	-1.22656	-2.86367
ENSG00000106823	ECM2	-1.59621	0.000158233	0.0166075	2.56479	0.833042	2.56479	0.833042	1.35884	-0.26354
ENSG00000214546	AC087491.1	-1.59736	4.07661e-08	1.80549e-05	1.76924	0.568351	1.76924	0.568351	0.823133	-0.815145
ENSG00000276672	AL161891.1	-1.6	7.91774e-09	4.4483e-06	1.52303	0.497351	1.52303	0.497351	0.606947	-1.00766
ENSG00000280409	LINC01101	-1.60733	2.34148e-06	0.000601999	1.14469	0.366044	1.14469	0.366044	0.194955	-1.44991
ENSG00000102048	ASB9	-1.61395	0.000649169	0.0471724	11.6496	3.75722	11.6496	3.75722	3.54221	1.90966
ENSG00000257038	AP002761.3	-1.64129	0.00018114	0.018597	0.583864	0.180415	0.583864	0.180415	-0.776296	-2.47061
ENSG00000253660	AC008464.1	-1.64836	7.25585e-08	2.87749e-05	1.76145	0.550081	1.76145	0.550081	0.816765	-0.862283
ENSG00000132915	PDE6A	-1.64985	6.54568e-06	0.00133338	1.36382	0.421869	1.36382	0.421869	0.447658	-1.24513
ENSG00000188385	JAKMIP3	-1.65812	3.76137e-06	0.000864489	1.23373	0.386526	1.23373	0.386526	0.303032	-1.37136
ENSG00000171658	NMRAL2P	-1.6605	2.19531e-06	0.000566821	3.02126	0.940181	3.02126	0.940181	1.59515	-0.0889892
ENSG00000286319	AL135978.2	-1.67507	3.37849e-05	0.00495153	0.61951	0.185832	0.61951	0.185832	-0.6908	-2.42793
ENSG00000164484	TMEM200A	-1.67516	0.000207453	0.0204674	0.483599	0.148137	0.483599	0.148137	-1.04812	-2.755
ENSG00000229259	LRRC37A12P	-1.68945	0.000128384	0.0143195	0.479084	0.141027	0.479084	0.141027	-1.06165	-2.82596
ENSG00000263846	CIAPIN1P	-1.71648	0.00019498	0.0195871	0.605515	0.180224	0.605515	0.180224	-0.723766	-2.47214
ENSG00000168309	FAM107A	-1.74095	3.29114e-07	0.000116101	2.90435	0.848863	2.90435	0.848863	1.53822	-0.236396
ENSG00000166035	LIPC	-1.74767	0.000294072	0.0262785	0.615585	0.176726	0.615585	0.176726	-0.69997	-2.50041
ENSG00000238279	BX470102.1	-1.76392	1.87498e-05	0.00301767	1.00036	0.288135	1.00036	0.288135	0.000517823	-1.79518
ENSG00000259479	SORD2P	-1.76953	0.000170799	0.0176549	15.8962	4.61271	15.8962	4.61271	3.99061	2.20562
ENSG00000162511	LAPTM5	-1.77413	0.000388469	0.0326465	4.58806	1.31622	4.58806	1.31622	2.19789	0.396398
ENSG00000129990	SYT5	-1.78212	3.46335e-12	5.83729e-09	7.14719	2.03656	7.14719	2.03656	2.83738	1.02614
ENSG00000232624	LINC01517	-1.80587	0.000111178	0.0129478	0.586084	0.161096	0.586084	0.161096	-0.770821	-2.634
ENSG00000231412	AC005392.2	-1.84184	0.000337657	0.0293951	0.368332	0.0968239	0.368332	0.0968239	-1.44092	-3.36849
ENSG00000149596	JPH2	-1.84201	0.000691191	0.0486939	0.328455	0.0888457	0.328455	0.0888457	-1.60623	-3.49255
ENSG00000124440	HIF3A	-1.86497	1.55684e-07	5.90392e-05	8.63057	2.33157	8.63057	2.33157	3.10946	1.2213
ENSG00000173728	C1orf100	-1.87215	3.23473e-08	1.47572e-05	1.86471	0.490988	1.86471	0.490988	0.898949	-1.02624
ENSG00000053524	MCF2L2	-1.88927	2.7576e-10	2.65587e-07	2.56414	0.67532	2.56414	0.67532	1.35847	-0.566356
ENSG00000274536	AL034397.3	-1.89579	2.41155e-09	1.66276e-06	2.00507	0.530194	2.00507	0.530194	1.00365	-0.915408
ENSG00000103485	QPRT	-1.90449	1.429e-05	0.00246132	1.18041	0.302265	1.18041	0.302265	0.239284	-1.72611
ENSG00000060982	BCAT1	-1.93197	0.00012818	0.0143195	0.910087	0.230833	0.910087	0.230833	-0.135924	-2.11508
ENSG00000286360	AC107081.5	-1.94236	1.0684e-10	1.20049e-07	2.32378	0.592152	2.32378	0.592152	1.21647	-0.75596
ENSG00000214553	LRRC37A11P	-1.94685	1.46511e-08	7.79797e-06	1.43848	0.359605	1.43848	0.359605	0.524544	-1.47552
ENSG00000205325	AC005863.1	-2.02601	0.000214609	0.0210365	0.885358	0.209339	0.885358	0.209339	-0.175667	-2.25609
ENSG00000163431	LMOD1	-2.04036	9.27452e-05	0.0112404	0.504724	0.11594	0.504724	0.11594	-0.986433	-3.10855
ENSG00000175985	PLEKHD1	-2.09119	1.54838e-09	1.13192e-06	2.43189	0.558606	2.43189	0.558606	1.28208	-0.840098
ENSG00000180638	SLC47A2	-2.09811	4.54404e-06	0.00101739	3.77573	0.869015	3.77573	0.869015	1.91675	-0.202546
ENSG00000168412	MTNR1A	-2.16965	0.000532672	0.0408602	0.69013	0.146037	0.69013	0.146037	-0.535061	-2.77559
ENSG00000286736	AC005753.2	-2.22759	7.84361e-06	0.00154196	0.494555	0.103351	0.494555	0.103351	-1.0158	-3.27437
ENSG00000167754	KLK5	-2.24913	0.000111125	0.0129478	0.352525	0.0682224	0.352525	0.0682224	-1.5042	-3.87361
ENSG00000235523	AL135924.2	-2.27192	1.35519e-09	1.02784e-06	1.70678	0.339585	1.70678	0.339585	0.771275	-1.55815
ENSG00000204936	CD177	-2.32853	5.1622e-06	0.00111865	0.673405	0.130516	0.673405	0.130516	-0.570453	-2.93771
ENSG00000229155	LINC02038	-2.34477	2.66799e-05	0.00403698	0.371166	0.0685537	0.371166	0.0685537	-1.42986	-3.86662
ENSG00000115590	IL1R2	-2.36317	0.000206093	0.0203995	0.572979	0.106486	0.572979	0.106486	-0.803447	-3.23126
ENSG00000113303	BTNL8	-2.50924	0.000156552	0.0165539	0.45126	0.0722017	0.45126	0.0722017	-1.14797	-3.79182
ENSG00000225762	LINC01389	-2.66374	3.67309e-05	0.00529379	0.512073	0.0736775	0.512073	0.0736775	-0.965578	-3.76263
ENSG00000235419	AC010149.1	-2.72357	1.59084e-05	0.00265911	0.32552	0.0462927	0.32552	0.0462927	-1.61918	-4.43307
ENSG00000287059	AC090004.2	-2.91795	0.00055771	0.042194	2.0489	0.265287	2.0489	0.265287	1.03485	-1.91438
ENSG00000254363	AC011379.2	-3.02352	3.01277e-40	9.14013e-36	7.0391	0.846662	7.0391	0.846662	2.81539	-0.240141
ENSG00000143556	S100A7	-3.17538	0.000684269	0.0486012	0.244271	0.0225925	0.244271	0.0225925	-2.03344	-5.46801
ENSG00000083067	TRPM3	-3.25301	0.000514865	0.0398978	0.164012	0.0130392	0.164012	0.0130392	-2.60812	-6.261
ENSG00000136541	ERMN	-3.62757	0.000457679	0.0367455	0.215642	0.0118442	0.215642	0.0118442	-2.21329	-6.39968
ENSG00000263677	AC012588.1	-3.73079	2.86184e-06	0.000703015	0.470543	0.0306505	0.470543	0.0306505	-1.0876	-5.02795

## Sheet: Pathways (UP; FDR<0.05)
Pathway identifier	Pathway name	#Entities found	#Entities total	Entities ratio	Entities pValue	Entities FDR	#Reactions found	#Reactions total	Reactions ratio	Species identifier	Species name	Submitted entities found	Mapped entities	Found reaction identifiers
R-HSA-73728	RNA Polymerase I Promoter Opening	14	34	0.00238245	3.55271e-15	2.41085e-12	2	2	0.000147308	9606	Homo sapiens	H2BC9;H4C8;H3C8;H2BC8;H2AC6;H2BC5;H2BC6;H2AC11;H2BC12;H2AC13;H2BC15;H2BC21;UBTF;H3C10;H4C4;H3C6		R-HSA-73718;R-HSA-73722
R-HSA-2262752	Cellular responses to stress	55	952	0.0667087	4.77396e-15	2.41085e-12	72	381	0.0280622	9606	Homo sapiens	SLC46A1;HSP90AB1;MRPL18;HSPA4L;HSP90B1;DEDD2;H2AC11;STIP1;DNAJB1;H2AC13;XPO1;HSPH1;BAG2;BAG3;CREB3L1;H2BC21;TUBB1;SERPINH1;H3C10;H4C4;CAP2;H3C6;H4C8;H2BC9;HSPA8;H3C8;HSP90AA1;H2BC8;HSPA5;H2AC6;H2BC5;ST13;WFS1;H2BC6;HSPA4;PTGES3;SYVN1;GPX8;MAPK14;DNAJA1;H2BC12;CCNA2;H2BC15;SCO2;CTDSP2;ALB;CRY1;FKBP4		R-HSA-1791130;R-HSA-5324632;R-HSA-163214;R-HSA-3229089;R-HSA-3223200;R-HSA-3371554;R-HSA-4793819;R-HSA-9708423;R-HSA-5324617;R-HSA-3788705;R-HSA-5252041;R-HSA-9708430;R-HSA-381086;R-HSA-450333;R-HSA-187934;R-HSA-3788708;R-HSA-3229102;R-HSA-1791163;R-HSA-5251955;R-HSA-381217;R-HSA-5251959;R-HSA-450222;R-HSA-9725885;R-HSA-3371422;R-HSA-9709883;R-HSA-9690534;R-HSA-1791150;R-HSA-5251942;R-HSA-5082356…
R-HSA-8953897	Cellular responses to stimuli	55	970	0.06797	1.03251e-14	3.47955e-12	72	412	0.0303454	9606	Homo sapiens	SLC46A1;HSP90AB1;MRPL18;HSPA4L;HSP90B1;DEDD2;H2AC11;STIP1;DNAJB1;H2AC13;XPO1;HSPH1;BAG2;BAG3;CREB3L1;H2BC21;TUBB1;SERPINH1;H3C10;H4C4;CAP2;H3C6;H4C8;H2BC9;HSPA8;H3C8;HSP90AA1;H2BC8;HSPA5;H2AC6;H2BC5;ST13;WFS1;H2BC6;HSPA4;PTGES3;SYVN1;GPX8;MAPK14;DNAJA1;H2BC12;CCNA2;H2BC15;SCO2;CTDSP2;ALB;CRY1;FKBP4		R-HSA-1791130;R-HSA-5324632;R-HSA-163214;R-HSA-3229089;R-HSA-3223200;R-HSA-3371554;R-HSA-4793819;R-HSA-9708423;R-HSA-5324617;R-HSA-3788705;R-HSA-5252041;R-HSA-9708430;R-HSA-381086;R-HSA-450333;R-HSA-187934;R-HSA-3788708;R-HSA-3229102;R-HSA-1791163;R-HSA-5251955;R-HSA-381217;R-HSA-5251959;R-HSA-450222;R-HSA-9725885;R-HSA-3371422;R-HSA-9709883;R-HSA-9690534;R-HSA-1791150;R-HSA-5251942;R-HSA-5082356…
R-HSA-5334118	DNA methylation	13	36	0.0025226	1.76303e-13	4.44285e-11	7	7	0.000515578	9606	Homo sapiens	H2BC9;H4C8;H3C8;H2BC8;H2AC6;H2BC5;H2BC6;H2AC11;H2BC12;H2AC13;H2BC15;H2BC21;H3C10;H4C4;H3C6		R-HSA-5334097;R-HSA-5334160;R-HSA-5334099;R-HSA-5334179;R-HSA-5334164;R-HSA-5334151;R-HSA-5334152
R-HSA-68616	Assembly of the ORC complex at the origin of replication	13	40	0.00280289	6.51923e-13	1.31688e-10	2	11	0.000810194	9606	Homo sapiens	H2BC9;H4C8;H3C8;H2BC8;H2AC6;H2BC5;H2BC6;H2AC11;H2BC12;H2AC13;H2BC15;H2BC21;H3C10;H4C4;H3C6		R-HSA-9749197;R-HSA-9749098
R-HSA-171306	Packaging Of Telomere Ends	12	34	0.00238245	1.97653e-12	3.04604e-10	2	2	0.000147308	9606	Homo sapiens	H2AC11;H2BC12;H2BC9;H4C8;H2AC13;H2BC15;H2BC8;H2AC6;H2BC5;H2BC6;H2BC21;H4C4		R-HSA-181450;R-HSA-176700
R-HSA-212300	PRC2 methylates histones and DNA	13	44	0.00308318	2.11531e-12	3.04604e-10	4	4	0.000294616	9606	Homo sapiens	H2BC9;H4C8;H3C8;H2BC8;H2AC6;H2BC5;H2BC6;H2AC11;H2BC12;H2AC13;H2BC15;H2BC21;H3C10;H4C4;H3C6		R-HSA-212263;R-HSA-212222;R-HSA-212269;R-HSA-212252
R-HSA-427359	SIRT1 negatively regulates rRNA expression	13	45	0.00315325	2.78966e-12	3.51497e-10	3	5	0.00036827	9606	Homo sapiens	H2BC9;H4C8;H3C8;H2BC8;H2AC6;H2BC5;H2BC6;H2AC11;H2BC12;H2AC13;H2BC15;H2BC21;H3C10;H4C4;H3C6		R-HSA-427527;R-HSA-427514;R-HSA-427528
R-HSA-912446	Meiotic recombination	14	58	0.00406419	4.26525e-12	4.30791e-10	5	9	0.000662886	9606	Homo sapiens	H2BC9;H4C8;H3C8;H2BC8;H2AC6;H2BC5;H2BC6;H2AC11;H2BC12;H2AC13;H2BC15;MSH4;H2BC21;H3C10;H4C4;H3C6		R-HSA-912429;R-HSA-912458;R-HSA-912503;R-HSA-912496;R-HSA-1214188
R-HSA-427389	ERCC6 (CSB) and EHMT2 (G9a) positively regulate rRNA expression	13	48	0.00336346	6.16251e-12	5.60789e-10	2	4	0.000294616	9606	Homo sapiens	H2BC9;H4C8;H3C8;H2BC8;H2AC6;H2BC5;H2BC6;H2AC11;H2BC12;H2AC13;H2BC15;H2BC21;H3C10;H4C4;H3C6		R-HSA-427383;R-HSA-427336
R-HSA-3371556	Cellular response to heat stress	19	135	0.00945974	6.91791e-12	5.71191e-10	16	29	0.00213597	9606	Homo sapiens	HSPA8;HSP90AA1;HSP90AB1;HSPA5;ST13;HSPA4;PTGES3;MRPL18;HSPA4L;DEDD2;DNAJB1;HSPH1;BAG2;BAG3;SERPINH1;FKBP4		R-HSA-5251955;R-HSA-5082409;R-HSA-5251959;R-HSA-5324632;R-HSA-5082369;R-HSA-3371518;R-HSA-3371586;R-HSA-3371554;R-HSA-4793819;R-HSA-5251942;R-HSA-5324617;R-HSA-3371467;R-HSA-5252041;R-HSA-5082356;R-HSA-5082384;R-HSA-5252079
R-HSA-9018519	Estrogen-dependent gene expression	20	154	0.0107911	7.90179e-12	5.71191e-10	24	66	0.00486116	9606	Homo sapiens	H2BC9;H4C8;H3C8;HSP90AA1;H2BC8;HSP90AB1;H2AC6;H2BC5;H2BC6;PTGES3;KCTD6;H2AC11;H2BC12;H2AC13;H2BC15;H2BC21;RAC3;H3C10;FKBP4;H4C4;H3C6		R-HSA-9009065;R-HSA-9011949;R-HSA-9011981;R-HSA-9011983;R-HSA-9011950;R-HSA-9012000;R-HSA-9023840;R-HSA-8932033;R-HSA-9009378;R-HSA-9008258;R-HSA-9011941;R-HSA-8932037;R-HSA-9011975;R-HSA-9023846;R-HSA-9009371;R-HSA-9008315;R-HSA-9008285;R-HSA-9011966;R-HSA-9011985;R-HSA-9038161;R-HSA-9011952;R-HSA-9011984;R-HSA-9023859;R-HSA-9023860
R-HSA-5625886	Activated PKN1 stimulates transcription of AR (androgen receptor) regulated genes KLK2 and KLK3	13	49	0.00343354	7.93321e-12	5.71191e-10	8	11	0.000810194	9606	Homo sapiens	H2BC9;H4C8;H3C8;H2BC8;H2AC6;H2BC5;H2BC6;H2AC11;H2BC12;H2AC13;H2BC15;H2BC21;H3C10;H4C4;H3C6		R-HSA-5625797;R-HSA-5625796;R-HSA-5625870;R-HSA-5625774;R-HSA-5625849;R-HSA-5625848;R-HSA-5625784;R-HSA-5625883
R-HSA-110330	Recognition and association of DNA glycosylase with site containing an affected purine	12	39	0.00273281	9.49296e-12	6.36028e-10	2	10	0.00073654	9606	Homo sapiens	H2AC11;H2BC12;H2BC9;H4C8;H2AC13;H2BC15;H2BC8;H2AC6;H2BC5;H2BC6;H2BC21;H4C4		R-HSA-9629195;R-HSA-9629373
R-HSA-5250924	B-WICH complex positively regulates rRNA expression	14	62	0.00434447	1.01981e-11	6.42478e-10	2	3	0.000220962	9606	Homo sapiens	H2BC9;H4C8;H3C8;H2BC8;H2AC6;H2BC5;H2BC6;H2AC11;H2BC12;H2AC13;KAT2A;H2BC15;H2BC21;H3C10;H4C4;H3C6		R-HSA-5250930;R-HSA-5250938
R-HSA-3214815	HDACs deacetylate histones	14	63	0.00441455	1.25624e-11	7.41181e-10	4	5	0.00036827	9606	Homo sapiens	H2BC9;H4C8;H3C8;H2BC8;H2AC6;H2BC5;H2BC6;H2AC11;H2BC12;H2AC13;H2BC15;H2BC21;H3C10;H4C4;H3C6		R-HSA-3777129;R-HSA-3782637;R-HSA-3782655;R-HSA-3769447
R-HSA-73772	RNA Polymerase I Promoter Escape	14	64	0.00448462	1.54204e-11	8.63545e-10	2	2	0.000147308	9606	Homo sapiens	H2BC9;H4C8;H3C8;H2BC8;H2AC6;H2BC5;H2BC6;H2AC11;H2BC12;H2AC13;H2BC15;H2BC21;UBTF;H3C10;H4C4;H3C6		R-HSA-73769;R-HSA-74986
R-HSA-9710421	Defective pyroptosis	13	52	0.00364375	1.63978e-11	8.69082e-10	1	3	0.000220962	9606	Homo sapiens	H2BC9;H4C8;H3C8;H2BC8;H2AC6;H2BC5;H2BC6;H2AC11;H2BC12;H2AC13;H2BC15;H2BC21;H3C10;H4C4;H3C6		R-HSA-9710490
R-HSA-110328	Recognition and association of DNA glycosylase with site containing an affected pyrimidine	12	42	0.00294303	2.20548e-11	1.10274e-09	1	21	0.00154673	9606	Homo sapiens	H2AC11;H2BC12;H2BC9;H4C8;H2AC13;H2BC15;H2BC8;H2AC6;H2BC5;H2BC6;H2BC21;H4C4		R-HSA-9629372
R-HSA-2299718	Condensation of Prophase Chromosomes	13	55	0.00385397	3.24565e-11	1.55791e-09	8	10	0.00073654	9606	Homo sapiens	H2BC9;H4C8;H3C8;H2BC8;H2AC6;H2BC5;H2BC6;H2AC11;H2BC12;H2AC13;H2BC15;H2BC21;H3C10;H4C4;H3C6		R-HSA-2245218;R-HSA-2288097;R-HSA-2301205;R-HSA-2294580;R-HSA-2172678;R-HSA-2294600;R-HSA-2294574;R-HSA-2294590
R-HSA-110331	Cleavage of the damaged purine	12	45	0.00315325	4.8189e-11	2.16851e-09	2	9	0.000662886	9606	Homo sapiens	H2AC11;H2BC12;H2BC9;H4C8;H2AC13;H2BC15;H2BC8;H2AC6;H2BC5;H2BC6;H2BC21;H4C4		R-HSA-9629216;R-HSA-9629483
R-HSA-8939211	ESR-mediated signaling	24	257	0.0180085	5.30391e-11	2.28068e-09	34	111	0.00817559	9606	Homo sapiens	HSP90AB1;H2AC11;H2AC13;XPO1;H2BC21;RAC3;H3C10;H4C4;H3C6;H2BC9;H4C8;H3C8;HSP90AA1;H2BC8;H2AC6;H2BC5;H2BC6;PTGES3;KCTD6;H2BC12;MMP13;H2BC15;GNB3;FKBP4;PPID		R-HSA-9624272;R-HSA-9011981;R-HSA-9011983;R-HSA-8932033;R-HSA-9008258;R-HSA-8939203;R-HSA-8939204;R-HSA-202127;R-HSA-8932037;R-HSA-9011975;R-HSA-9009371;R-HSA-9008285;R-HSA-9021596;R-HSA-9011985;R-HSA-9038161;R-HSA-9011984;R-HSA-9009065;R-HSA-9011949;R-HSA-9032751;R-HSA-9011950;R-HSA-9021601;R-HSA-9012000;R-HSA-9023840;R-HSA-9021600;R-HSA-9009378;R-HSA-9011941;R-HSA-9023846;R-HSA-9008315;R-HSA-90…
R-HSA-73927	Depurination	12	46	0.00322332	6.17715e-11	2.5944e-09	4	19	0.00139943	9606	Homo sapiens	H2AC11;H2BC12;H2BC9;H4C8;H2AC13;H2BC15;H2BC8;H2AC6;H2BC5;H2BC6;H2BC21;H4C4		R-HSA-9629216;R-HSA-9629483;R-HSA-9629195;R-HSA-9629373
R-HSA-73854	RNA Polymerase I Promoter Clearance	15	87	0.00609628	7.64676e-11	2.99191e-09	7	10	0.00073654	9606	Homo sapiens	H2BC9;H4C8;H3C8;H2BC8;H2AC6;H2BC5;H2BC6;H2AC11;H2BC12;H2AC13;KAT2A;H2BC15;H2BC21;UBTF;H3C10;H4C4;H3C6		R-HSA-73718;R-HSA-73769;R-HSA-73736;R-HSA-73739;R-HSA-74986;R-HSA-73722;R-HSA-73758
R-HSA-3371568	Attenuation phase	12	47	0.00329339	7.87344e-11	2.99191e-09	4	5	0.00036827	9606	Homo sapiens	DNAJB1;HSPA8;HSP90AA1;HSPH1;HSP90AB1;PTGES3;MRPL18;SERPINH1;FKBP4;DEDD2		R-HSA-3371554;R-HSA-5324617;R-HSA-5082369;R-HSA-5082384
R-HSA-9670095	Inhibition of DNA recombination at telomere	12	48	0.00336346	9.98116e-11	3.69303e-09	3	4	0.000294616	9606	Homo sapiens	H2AC11;H2BC12;H2BC9;H4C8;H2AC13;H2BC15;H2BC8;H2AC6;H2BC5;H2BC6;H2BC21;H4C4		R-HSA-9670114;R-HSA-9670149;R-HSA-9670101
R-HSA-73864	RNA Polymerase I Transcription	15	89	0.00623642	1.04249e-10	3.75297e-09	10	14	0.00103116	9606	Homo sapiens	H2BC9;H4C8;H3C8;H2BC8;H2AC6;H2BC5;H2BC6;H2AC11;H2BC12;H2AC13;KAT2A;H2BC15;H2BC21;UBTF;H3C10;H4C4;H3C6		R-HSA-74993;R-HSA-74992;R-HSA-74994;R-HSA-73718;R-HSA-73769;R-HSA-73736;R-HSA-73739;R-HSA-74986;R-HSA-73722;R-HSA-73758
R-HSA-110329	Cleavage of the damaged pyrimidine	12	51	0.00357368	1.97251e-10	6.50928e-09	1	20	0.00147308	9606	Homo sapiens	H2AC11;H2BC12;H2BC9;H4C8;H2AC13;H2BC15;H2BC8;H2AC6;H2BC5;H2BC6;H2BC21;H4C4		R-HSA-9629497
R-HSA-73928	Depyrimidination	12	51	0.00357368	1.97251e-10	6.50928e-09	2	41	0.00301981	9606	Homo sapiens	H2AC11;H2BC12;H2BC9;H4C8;H2AC13;H2BC15;H2BC8;H2AC6;H2BC5;H2BC6;H2BC21;H4C4		R-HSA-9629497;R-HSA-9629372
R-HSA-427413	NoRC negatively regulates rRNA expression	14	80	0.00560577	2.73653e-10	8.48324e-09	4	7	0.000515578	9606	Homo sapiens	H2BC9;H4C8;H3C8;H2BC8;H2AC6;H2BC5;H2BC6;H2AC11;H2BC12;H2AC13;H2BC15;H2BC21;UBTF;H3C10;H4C4;H3C6		R-HSA-427366;R-HSA-5227490;R-HSA-433672;R-HSA-427337
R-HSA-5250913	Positive epigenetic regulation of rRNA expression	14	80	0.00560577	2.73653e-10	8.48324e-09	4	7	0.000515578	9606	Homo sapiens	H2BC9;H4C8;H3C8;H2BC8;H2AC6;H2BC5;H2BC6;H2AC11;H2BC12;H2AC13;KAT2A;H2BC15;H2BC21;H3C10;H4C4;H3C6		R-HSA-427383;R-HSA-5250930;R-HSA-5250938;R-HSA-427336
R-HSA-201722	Formation of the beta-catenin:TCF transactivating complex	13	67	0.00469484	3.5071e-10	1.04702e-08	2	13	0.000957502	9606	Homo sapiens	H2BC9;H4C8;H3C8;H2BC8;H2AC6;H2BC5;H2BC6;H2AC11;H2BC12;H2AC13;H2BC15;H2BC21;H3C10;H4C4;H3C6		R-HSA-3364026;R-HSA-3451147
R-HSA-606279	Deposition of new CENPA-containing nucleosomes at the centromere	12	54	0.0037839	3.73934e-10	1.04702e-08	3	4	0.000294616	9606	Homo sapiens	H2AC11;H2BC12;H2BC9;H4C8;H2AC13;H2BC15;H2BC8;H2AC6;H2BC5;H2BC6;H2BC21;H4C4		R-HSA-606287;R-HSA-606289;R-HSA-606326
R-HSA-774815	Nucleosome assembly	12	54	0.0037839	3.73934e-10	1.04702e-08	3	4	0.000294616	9606	Homo sapiens	H2AC11;H2BC12;H2BC9;H4C8;H2AC13;H2BC15;H2BC8;H2AC6;H2BC5;H2BC6;H2BC21;H4C4		R-HSA-606287;R-HSA-606289;R-HSA-606326
R-HSA-2559586	DNA Damage/Telomere Stress Induced Senescence	13	71	0.00497512	7.00599e-10	1.89162e-08	2	18	0.00132577	9606	Homo sapiens	H2BC9;H4C8;H2BC8;H2AC6;H2BC5;H2BC6;H2AC11;H2BC12;CCNA2;H2AC13;H2BC15;H2BC21;H4C4		R-HSA-3785711;R-HSA-187934
R-HSA-9616222	Transcriptional regulation of granulopoiesis	13	71	0.00497512	7.00599e-10	1.89162e-08	1	27	0.00198866	9606	Homo sapiens	H2BC9;H4C8;H3C8;H2BC8;H2AC6;H2BC5;H2BC6;H2AC11;H2BC12;H2AC13;H2BC15;H2BC21;H3C10;H4C4;H3C6		R-HSA-8865505
R-HSA-3371571	HSF1-dependent transactivation	12	59	0.00413426	1.00182e-09	2.60472e-08	5	8	0.000589232	9606	Homo sapiens	DNAJB1;HSPA8;HSP90AA1;HSPH1;HSP90AB1;PTGES3;MRPL18;SERPINH1;FKBP4;DEDD2		R-HSA-3371554;R-HSA-5324617;R-HSA-5082356;R-HSA-5082369;R-HSA-5082384
R-HSA-5250941	Negative epigenetic regulation of rRNA expression	14	89	0.00623642	1.05893e-09	2.64731e-08	7	12	0.000883848	9606	Homo sapiens	H2BC9;H4C8;H3C8;H2BC8;H2AC6;H2BC5;H2BC6;H2AC11;H2BC12;H2AC13;H2BC15;H2BC21;UBTF;H3C10;H4C4;H3C6		R-HSA-427366;R-HSA-427527;R-HSA-427514;R-HSA-5227490;R-HSA-433672;R-HSA-427528;R-HSA-427337
R-HSA-1912408	Pre-NOTCH Transcription and Translation	14	89	0.00623642	1.05893e-09	2.64731e-08	6	28	0.00206231	9606	Homo sapiens	H2BC9;H4C8;H3C8;H2BC8;H2AC6;H2BC5;H2BC6;H2AC11;H2BC12;H2AC13;KAT2A;H2BC15;H2BC21;H3C10;H4C4;H3C6		R-HSA-9604834;R-HSA-1912415;R-HSA-9017835;R-HSA-9604831;R-HSA-1912416;R-HSA-9604829
R-HSA-5689880	Ub-specific processing proteases	20	206	0.0144349	1.18806e-09	2.85134e-08	12	40	0.00294616	9606	Homo sapiens	H2BC9;H2BC8;H2AC6;H2BC5;USP21;H2BC6;CCP110;TRAF2;SNX3;H2AC11;H2BC12;CCNA2;H2AC13;KAT2A;H2BC15;H2BC21		R-HSA-5696564;R-HSA-5696627;R-HSA-5690080;R-HSA-5696960;R-HSA-5696945;R-HSA-8869456;R-HSA-5697009;R-HSA-5690159;R-HSA-5690157;R-HSA-6782106;R-HSA-6783177;R-HSA-8862184
R-HSA-9645723	Diseases of programmed cell death	14	90	0.0063065	1.2192e-09	2.92608e-08	2	28	0.00206231	9606	Homo sapiens	H2BC9;H4C8;H3C8;H2BC8;H2AC6;H2BC5;H2BC6;TRAF2;H2AC11;H2BC12;H2AC13;H2BC15;H2BC21;H3C10;H4C4;H3C6		R-HSA-9693929;R-HSA-9710490
R-HSA-2559582	Senescence-Associated Secretory Phenotype (SASP)	14	91	0.00637657	1.40131e-09	3.22301e-08	4	22	0.00162039	9606	Homo sapiens	H2BC9;H4C8;H3C8;H2BC8;H2AC6;H2BC5;H2BC6;H2AC11;H2BC12;CCNA2;H2AC13;H2BC15;H2BC21;H3C10;H4C4;H3C6		R-HSA-3788745;R-HSA-3788748;R-HSA-3788705;R-HSA-3788708
R-HSA-1500620	Meiosis	14	92	0.00644664	1.6079e-09	3.53738e-08	9	15	0.00110481	9606	Homo sapiens	H2BC9;H4C8;H3C8;H2BC8;H2AC6;H2BC5;H2BC6;H2AC11;H2BC12;H2AC13;H2BC15;MSH4;H2BC21;H3C10;H4C4;H3C6		R-HSA-912429;R-HSA-912408;R-HSA-912458;R-HSA-912503;R-HSA-912470;R-HSA-912496;R-HSA-1214188;R-HSA-912467;R-HSA-912450
R-HSA-1221632	Meiotic synapsis	12	62	0.00434447	1.73446e-09	3.64236e-08	4	6	0.000441924	9606	Homo sapiens	H2AC11;H2BC12;H2BC9;H4C8;H2AC13;H2BC15;H2BC8;H2AC6;H2BC5;H2BC6;H2BC21;H4C4		R-HSA-912408;R-HSA-912470;R-HSA-912467;R-HSA-912450
R-HSA-3214847	HATs acetylate histones	15	110	0.00770794	1.80606e-09	3.79272e-08	13	15	0.00110481	9606	Homo sapiens	H2BC9;H4C8;H3C8;H2BC8;H2AC6;H2BC5;H2BC6;H2AC11;H2BC12;H2AC13;KAT2A;H2BC15;H2BC21;H3C10;H4C4;H3C6		R-HSA-3318486;R-HSA-3321975;R-HSA-3301237;R-HSA-3662335;R-HSA-3697008;R-HSA-3321883;R-HSA-5144542;R-HSA-3301345;R-HSA-3697920;R-HSA-3662318;R-HSA-3318415;R-HSA-3321805;R-HSA-3318413
R-HSA-73929	Base-Excision Repair, AP Site Formation	12	63	0.00441455	2.06943e-09	4.13885e-08	6	64	0.00471385	9606	Homo sapiens	H2AC11;H2BC12;H2BC9;H4C8;H2AC13;H2BC15;H2BC8;H2AC6;H2BC5;H2BC6;H2BC21;H4C4		R-HSA-9629216;R-HSA-9629483;R-HSA-9629195;R-HSA-9629497;R-HSA-9629372;R-HSA-9629373
R-HSA-8936459	RUNX1 regulates genes involved in megakaryocyte differentiation and platelet function	13	78	0.00546563	2.13469e-09	4.26938e-08	20	33	0.00243058	9606	Homo sapiens	H2BC9;H4C8;H3C8;H2BC8;H2AC6;H2BC5;H2BC6;H2AC11;H2BC12;H2AC13;H2BC15;H2BC21;H3C10;H4C4;H3C6		R-HSA-8936584;R-HSA-8936616;R-HSA-8937097;R-HSA-8937037;R-HSA-8936621;R-HSA-8936608;R-HSA-8936481;R-HSA-8936995;R-HSA-8937016;R-HSA-8937113;R-HSA-8937050;R-HSA-8935740;R-HSA-8936989;R-HSA-8937118;R-HSA-8937022;R-HSA-8935730;R-HSA-8936979;R-HSA-8935731;R-HSA-8936628;R-HSA-8936599
R-HSA-3371453	Regulation of HSF1-mediated heat shock response	15	113	0.00791816	2.58121e-09	4.90429e-08	7	14	0.00103116	9606	Homo sapiens	HSPA8;HSPA5;ST13;HSPA4;MRPL18;HSPA4L;DEDD2;DNAJB1;HSPH1;BAG2;BAG3;SERPINH1;FKBP4		R-HSA-5251955;R-HSA-5251942;R-HSA-5251959;R-HSA-3371467;R-HSA-5252041;R-HSA-3371518;R-HSA-5252079
R-HSA-5625740	RHO GTPases activate PKNs	13	80	0.00560577	2.87638e-09	5.46512e-08	8	20	0.00147308	9606	Homo sapiens	H2BC9;H4C8;H3C8;H2BC8;H2AC6;H2BC5;H2BC6;H2AC11;H2BC12;H2AC13;H2BC15;H2BC21;H3C10;H4C4;H3C6		R-HSA-5625797;R-HSA-5625796;R-HSA-5625870;R-HSA-5625774;R-HSA-5625849;R-HSA-5625848;R-HSA-5625784;R-HSA-5625883
R-HSA-5578749	Transcriptional regulation by small RNAs	13	81	0.00567585	3.32864e-09	6.32442e-08	1	5	0.00036827	9606	Homo sapiens	H2BC9;H4C8;H3C8;H2BC8;H2AC6;H2BC5;H2BC6;H2AC11;H2BC12;H2AC13;H2BC15;H2BC21;H3C10;H4C4;H3C6		R-HSA-5578742
R-HSA-5617472	Activation of anterior HOX genes in hindbrain development during early embryogenesis	15	116	0.00812837	3.65024e-09	6.57043e-08	31	43	0.00316712	9606	Homo sapiens	H2BC9;H4C8;H3C8;H2BC8;H2AC6;H2BC5;H2BC6;H2AC11;H2BC12;H2AC13;H2BC15;H2BC21;RAC3;H3C10;PKNOX1;H4C4;H3C6		R-HSA-5617877;R-HSA-5617492;R-HSA-5617431;R-HSA-5621010;R-HSA-5617874;R-HSA-6810159;R-HSA-6810158;R-HSA-5617887;R-HSA-5617862;R-HSA-6810161;R-HSA-5617859;R-HSA-5617484;R-HSA-5617676;R-HSA-5693644;R-HSA-5617486;R-HSA-5617672;R-HSA-5617483;R-HSA-5617867;R-HSA-5621002;R-HSA-5617866;R-HSA-5617462;R-HSA-5617650;R-HSA-5617661;R-HSA-5617471;R-HSA-5617445;R-HSA-5617452;R-HSA-5617454;R-HSA-6810139;R-HSA-5…
R-HSA-5619507	Activation of HOX genes during differentiation	15	116	0.00812837	3.65024e-09	6.57043e-08	31	43	0.00316712	9606	Homo sapiens	H2BC9;H4C8;H3C8;H2BC8;H2AC6;H2BC5;H2BC6;H2AC11;H2BC12;H2AC13;H2BC15;H2BC21;RAC3;H3C10;PKNOX1;H4C4;H3C6		R-HSA-5617877;R-HSA-5617492;R-HSA-5617431;R-HSA-5621010;R-HSA-5617874;R-HSA-6810159;R-HSA-6810158;R-HSA-5617887;R-HSA-5617862;R-HSA-6810161;R-HSA-5617859;R-HSA-5617484;R-HSA-5617676;R-HSA-5693644;R-HSA-5617486;R-HSA-5617672;R-HSA-5617483;R-HSA-5617867;R-HSA-5621002;R-HSA-5617866;R-HSA-5617462;R-HSA-5617650;R-HSA-5617661;R-HSA-5617471;R-HSA-5617445;R-HSA-5617452;R-HSA-5617454;R-HSA-6810139;R-HSA-5…
R-HSA-211000	Gene Silencing by RNA	15	120	0.00840866	5.70486e-09	1.02687e-07	3	40	0.00294616	9606	Homo sapiens	H2BC9;H4C8;H3C8;HSP90AA1;H2BC8;H2AC6;H2BC5;H2BC6;H2AC11;H2BC12;H2AC13;H2BC15;H2BC21;DROSHA;H3C10;H4C4;H3C6		R-HSA-5578742;R-HSA-203893;R-HSA-5601883
R-HSA-1474165	Reproduction	15	123	0.00861888	7.88695e-09	1.34078e-07	11	24	0.0017677	9606	Homo sapiens	H2BC9;H4C8;H3C8;CATSPER3;H2BC8;H2AC6;H2BC5;H2BC6;H2AC11;H2BC12;H2AC13;H2BC15;MSH4;H2BC21;H3C10;H4C4;H3C6		R-HSA-912429;R-HSA-2534359;R-HSA-2534388;R-HSA-912408;R-HSA-912458;R-HSA-912503;R-HSA-912470;R-HSA-912496;R-HSA-1214188;R-HSA-912467;R-HSA-912450
R-HSA-977225	Amyloid fiber formation	13	89	0.00623642	1.00075e-08	1.70128e-07	1	33	0.00243058	9606	Homo sapiens	H2BC9;H4C8;H3C8;H2BC8;H2AC6;H2BC5;H2BC6;H2AC11;H2BC12;H2AC13;H2BC15;H2BC21;H3C10;H4C4;H3C6		R-HSA-977224
R-HSA-2559580	Oxidative Stress Induced Senescence	14	114	0.00798823	2.3013e-08	3.68207e-07	11	40	0.00294616	9606	Homo sapiens	H2BC9;H4C8;H3C8;H2BC8;H2AC6;H2BC5;H2BC6;MAPK14;H2AC11;H2BC12;H2AC13;H2BC15;H2BC21;H3C10;H4C4;H3C6		R-HSA-3229089;R-HSA-3222593;R-HSA-3223200;R-HSA-3229138;R-HSA-3240295;R-HSA-3238999;R-HSA-3239014;R-HSA-450222;R-HSA-3239019;R-HSA-450333;R-HSA-3229102
R-HSA-1912422	Pre-NOTCH Expression and Processing	14	114	0.00798823	2.3013e-08	3.68207e-07	6	38	0.00279885	9606	Homo sapiens	H2BC9;H4C8;H3C8;H2BC8;H2AC6;H2BC5;H2BC6;H2AC11;H2BC12;H2AC13;KAT2A;H2BC15;H2BC21;H3C10;H4C4;H3C6		R-HSA-9604834;R-HSA-1912415;R-HSA-9017835;R-HSA-9604831;R-HSA-1912416;R-HSA-9604829
R-HSA-9006931	Signaling by Nuclear Receptors	25	387	0.0271179	3.28197e-08	5.25115e-07	35	192	0.0141416	9606	Homo sapiens	HSP90AB1;H2AC11;H2AC13;XPO1;H2BC21;RAC3;H3C10;H4C4;H3C6;H2BC9;H4C8;H3C8;HSP90AA1;H2BC8;H2AC6;H2BC5;H2BC6;PTGES3;KCTD6;PAN2;H2BC12;MMP13;H2BC15;GNB3;FKBP4;PPID		R-HSA-9624272;R-HSA-9011981;R-HSA-9011983;R-HSA-8932033;R-HSA-9008258;R-HSA-8939203;R-HSA-8939204;R-HSA-202127;R-HSA-8932037;R-HSA-9011975;R-HSA-5419165;R-HSA-9009371;R-HSA-9008285;R-HSA-9021596;R-HSA-9011985;R-HSA-9038161;R-HSA-9011984;R-HSA-9009065;R-HSA-9011949;R-HSA-9032751;R-HSA-9011950;R-HSA-9021601;R-HSA-9012000;R-HSA-9023840;R-HSA-9021600;R-HSA-9009378;R-HSA-9011941;R-HSA-9023846;R-HSA-90…
R-HSA-212165	Epigenetic regulation of gene expression	15	139	0.00974003	3.85362e-08	6.16579e-07	22	34	0.00250424	9606	Homo sapiens	H2BC9;H4C8;H3C8;H2BC8;H2AC6;H2BC5;H2BC6;H2AC11;H2BC12;H2AC13;KAT2A;H2BC15;H2BC21;UBTF;H3C10;H4C4;H3C6		R-HSA-5334097;R-HSA-427366;R-HSA-427527;R-HSA-5334160;R-HSA-5334099;R-HSA-5250930;R-HSA-212263;R-HSA-5334164;R-HSA-5250938;R-HSA-5227490;R-HSA-212269;R-HSA-433672;R-HSA-427528;R-HSA-427336;R-HSA-427337;R-HSA-427383;R-HSA-5334179;R-HSA-5334151;R-HSA-5334152;R-HSA-427514;R-HSA-212222;R-HSA-212252
R-HSA-68867	Assembly of the pre-replicative complex	13	102	0.00714736	4.81743e-08	7.70789e-07	2	18	0.00132577	9606	Homo sapiens	H2BC9;H4C8;H3C8;H2BC8;H2AC6;H2BC5;H2BC6;H2AC11;H2BC12;H2AC13;H2BC15;H2BC21;H3C10;H4C4;H3C6		R-HSA-9749197;R-HSA-9749098
R-HSA-8939236	RUNX1 regulates transcription of genes involved in differentiation of HSCs	13	106	0.00742765	7.46711e-08	1.12007e-06	3	15	0.00110481	9606	Homo sapiens	H2BC9;H4C8;H3C8;H2BC8;H2AC6;H2BC5;H2BC6;H2AC11;H2BC12;H2AC13;H2BC15;H2BC21;H3C10;H4C4;H3C6		R-HSA-8865491;R-HSA-8865505;R-HSA-8865498
R-HSA-3371497	HSP90 chaperone cycle for steroid hormone receptors (SHR) in the presence of ligand	11	72	0.0050452	8.89629e-08	1.33444e-06	16	16	0.00117846	9606	Homo sapiens	DNAJA1;DNAJB1;STIP1;HSPA8;HSP90AA1;HSP90AB1;PTGES3;TUBB1;FKBP4;CAP2		R-HSA-5618099;R-HSA-5618098;R-HSA-9725885;R-HSA-5618110;R-HSA-5618073;R-HSA-5618105;R-HSA-3371422;R-HSA-5618107;R-HSA-5618085;R-HSA-9705925;R-HSA-5618080;R-HSA-9690534;R-HSA-3371590;R-HSA-5618093;R-HSA-3371503;R-HSA-9678925
R-HSA-3371511	HSF1 activation	9	43	0.0030131	1.00232e-07	1.50348e-06	4	7	0.000515578	9606	Homo sapiens	DNAJB1;HSP90AA1;HSPH1;HSP90AB1;PTGES3;MRPL18;SERPINH1;FKBP4;DEDD2		R-HSA-3371586;R-HSA-4793819;R-HSA-5082409;R-HSA-5324632
R-HSA-157579	Telomere Maintenance	13	111	0.00777801	1.25845e-07	1.88767e-06	7	34	0.00250424	9606	Homo sapiens	H2BC9;H4C8;H2BC8;H2AC6;H2BC5;H2BC6;H2AC11;H2BC12;CCNA2;H2AC13;H2BC15;H2BC21;H4C4		R-HSA-9670114;R-HSA-9670149;R-HSA-9670101;R-HSA-181450;R-HSA-163096;R-HSA-9686521;R-HSA-176700
R-HSA-390450	Folding of actin by CCT/TriC	6	13	0.000910938	1.54367e-07	2.16113e-06	2	2	0.000147308	9606	Homo sapiens	CCT3;CCT6A;TCP1;CCT5;CCT4		R-HSA-390453;R-HSA-390459
R-HSA-5688426	Deubiquitination	20	289	0.0202509	2.86034e-07	4.00447e-06	15	77	0.00567136	9606	Homo sapiens	H2BC9;H2BC8;H2AC6;H2BC5;USP21;H2BC6;CCP110;TRAF2;SNX3;H2AC11;H2BC12;CCNA2;H2AC13;KAT2A;H2BC15;H2BC21		R-HSA-5696564;R-HSA-5691381;R-HSA-5691411;R-HSA-5696627;R-HSA-5696945;R-HSA-5697009;R-HSA-6783177;R-HSA-8862184;R-HSA-5690790;R-HSA-5690080;R-HSA-5696960;R-HSA-8869456;R-HSA-5690159;R-HSA-5690157;R-HSA-6782106
R-HSA-73884	Base Excision Repair	12	100	0.00700722	2.99282e-07	4.18994e-06	6	107	0.00788098	9606	Homo sapiens	H2AC11;H2BC12;H2BC9;H4C8;H2AC13;H2BC15;H2BC8;H2AC6;H2BC5;H2BC6;H2BC21;H4C4		R-HSA-9629216;R-HSA-9629483;R-HSA-9629195;R-HSA-9629497;R-HSA-9629372;R-HSA-9629373
R-HSA-69002	DNA Replication Pre-Initiation	13	120	0.00840866	3.01741e-07	4.22437e-06	2	27	0.00198866	9606	Homo sapiens	H2BC9;H4C8;H3C8;H2BC8;H2AC6;H2BC5;H2BC6;H2AC11;H2BC12;H2AC13;H2BC15;H2BC21;H3C10;H4C4;H3C6		R-HSA-9749197;R-HSA-9749098
R-HSA-201681	TCF dependent signaling in response to WNT	17	216	0.0151356	4.05656e-07	5.67918e-06	21	71	0.00522943	9606	Homo sapiens	H2BC9;H4C8;H3C8;H2BC8;H2AC6;H2BC5;H2BC6;LRP5;KLHL12;H2AC11;H2BC12;H2AC13;XPO1;H2BC15;H2BC21;H3C10;BTRC;H4C4;H3C6		R-HSA-3769401;R-HSA-1504213;R-HSA-4641253;R-HSA-3361751;R-HSA-4641249;R-HSA-1504190;R-HSA-3364026;R-HSA-3769392;R-HSA-1504188;R-HSA-1504186;R-HSA-3769397;R-HSA-1458875;R-HSA-201677;R-HSA-4641236;R-HSA-3769391;R-HSA-201685;R-HSA-1504193;R-HSA-201691;R-HSA-3364042;R-HSA-5368586;R-HSA-3451147
R-HSA-5693571	Nonhomologous End-Joining (NHEJ)	9	57	0.00399411	1.02409e-06	1.33132e-05	4	13	0.000957502	9606	Homo sapiens	H2BC12;H2BC9;H4C8;H2BC15;H2BC8;H2BC5;H2BC6;H2BC21;H4C4		R-HSA-5686900;R-HSA-5686704;R-HSA-5693599;R-HSA-5686685
R-HSA-389957	Prefoldin mediated transfer of substrate to CCT/TriC	7	29	0.00203209	1.06247e-06	1.38121e-05	2	2	0.000147308	9606	Homo sapiens	CCT3;CCT6A;TUBB1;TCP1;CCT5;CCT4		R-HSA-389970;R-HSA-389980
R-HSA-68875	Mitotic Prophase	13	135	0.00945974	1.10679e-06	1.43883e-05	8	34	0.00250424	9606	Homo sapiens	H2BC9;H4C8;H3C8;H2BC8;H2AC6;H2BC5;H2BC6;H2AC11;H2BC12;H2AC13;H2BC15;H2BC21;H3C10;H4C4;H3C6		R-HSA-2245218;R-HSA-2288097;R-HSA-2301205;R-HSA-2294580;R-HSA-2172678;R-HSA-2294600;R-HSA-2294574;R-HSA-2294590
R-HSA-194315	Signaling by Rho GTPases	32	709	0.0496812	1.21782e-06	1.58316e-05	36	203	0.0149518	9606	Homo sapiens	HSP90AB1;ARHGDIG;CCP110;H2AC11;STIP1;H2AC13;XPO1;KLC2;H2BC21;TUBB1;RAC3;H3C10;WDR6;H4C4;CAP2;H3C6;H2BC9;H4C8;H3C8;HSP90AA1;H2BC8;H2AC6;H2BC5;H2BC6;NEB;MAPK14;HSPE1;H2BC12;CCT6A;H2BC15;PKP4;KIF2C;HNRNPC		R-HSA-5672083;R-HSA-5666129;R-HSA-9018766;R-HSA-9018754;R-HSA-5625883;R-HSA-5625797;R-HSA-5625796;R-HSA-9714694;R-HSA-9626880;R-HSA-9018778;R-HSA-9013021;R-HSA-9693125;R-HSA-9714691;R-HSA-9696266;R-HSA-5625870;R-HSA-9696271;R-HSA-9693198;R-HSA-5672329;R-HSA-9696268;R-HSA-9018794;R-HSA-5666160;R-HSA-9018785;R-HSA-9018787;R-HSA-5625849;R-HSA-5625848;R-HSA-5625784;R-HSA-5666169;R-HSA-9013158;R-HSA-9…
R-HSA-389960	Formation of tubulin folding intermediates by CCT/TriC	7	30	0.00210217	1.32714e-06	1.68745e-05	2	2	0.000147308	9606	Homo sapiens	CCT3;CCT6A;TUBB1;TCP1;CCT5;CCT4		R-HSA-389954;R-HSA-389961
R-HSA-73886	Chromosome Maintenance	13	138	0.00966996	1.40621e-06	1.68745e-05	10	38	0.00279885	9606	Homo sapiens	H2BC9;H4C8;H2BC8;H2AC6;H2BC5;H2BC6;H2AC11;H2BC12;CCNA2;H2AC13;H2BC15;H2BC21;H4C4		R-HSA-9670114;R-HSA-606287;R-HSA-9670149;R-HSA-9670101;R-HSA-606289;R-HSA-181450;R-HSA-163096;R-HSA-9686521;R-HSA-176700;R-HSA-606326
R-HSA-195258	RHO GTPase Effectors	20	326	0.0228435	1.7923e-06	2.15077e-05	15	113	0.0083229	9606	Homo sapiens	H2BC9;H4C8;H3C8;H2BC8;H2AC6;H2BC5;H2BC6;NEB;MAPK14;H2AC11;H2BC12;H2AC13;XPO1;H2BC15;KLC2;H2BC21;TUBB1;H3C10;KIF2C;H4C4;H3C6		R-HSA-5672083;R-HSA-5666160;R-HSA-5666129;R-HSA-5625849;R-HSA-5625848;R-HSA-5625784;R-HSA-5625883;R-HSA-5666169;R-HSA-5625797;R-HSA-5625796;R-HSA-9626880;R-HSA-5671970;R-HSA-5625870;R-HSA-5625774;R-HSA-5672329
R-HSA-9716542	Signaling by Rho GTPases, Miro GTPases and RHOBTB3	32	725	0.0508023	1.94398e-06	2.33278e-05	36	212	0.0156146	9606	Homo sapiens	HSP90AB1;ARHGDIG;CCP110;H2AC11;STIP1;H2AC13;XPO1;KLC2;H2BC21;TUBB1;RAC3;H3C10;WDR6;H4C4;CAP2;H3C6;H2BC9;H4C8;H3C8;HSP90AA1;H2BC8;H2AC6;H2BC5;H2BC6;NEB;MAPK14;HSPE1;H2BC12;CCT6A;H2BC15;PKP4;KIF2C;HNRNPC		R-HSA-5672083;R-HSA-5666129;R-HSA-9018766;R-HSA-9018754;R-HSA-5625883;R-HSA-5625797;R-HSA-5625796;R-HSA-9714694;R-HSA-9626880;R-HSA-9018778;R-HSA-9013021;R-HSA-9693125;R-HSA-9714691;R-HSA-9696266;R-HSA-5625870;R-HSA-9696271;R-HSA-9693198;R-HSA-5672329;R-HSA-9696268;R-HSA-9018794;R-HSA-5666160;R-HSA-9018785;R-HSA-9018787;R-HSA-5625849;R-HSA-5625848;R-HSA-5625784;R-HSA-5666169;R-HSA-9013158;R-HSA-9…
R-HSA-195721	Signaling by WNT	20	332	0.023264	2.35164e-06	2.82196e-05	33	157	0.0115637	9606	Homo sapiens	H2BC9;H4C8;H3C8;H2BC8;H2AC6;H2BC5;H2BC6;LRP5;KLHL12;SNX3;H2AC11;H2BC12;H2AC13;XPO1;H2BC15;H2BC21;RAC3;GNB3;H3C10;BTRC;H4C4;H3C6		R-HSA-3769401;R-HSA-1504213;R-HSA-2130279;R-HSA-3364026;R-HSA-3769392;R-HSA-2130282;R-HSA-3769397;R-HSA-2130286;R-HSA-201677;R-HSA-3858475;R-HSA-4641236;R-HSA-3769391;R-HSA-201685;R-HSA-1504193;R-HSA-3247849;R-HSA-201691;R-HSA-5368586;R-HSA-398040;R-HSA-4641253;R-HSA-3361751;R-HSA-4641249;R-HSA-1504190;R-HSA-1504188;R-HSA-1504186;R-HSA-3247836;R-HSA-1458875;R-HSA-3247839;R-HSA-398193;R-HSA-396544…
R-HSA-5693567	HDR through Homologous Recombination (HRR) or Single Strand Annealing (SSA)	12	124	0.00868895	2.73351e-06	3.28021e-05	11	42	0.00309347	9606	Homo sapiens	RAD52;H2BC12;H2BC9;H4C8;CCNA2;H2BC15;H2BC8;H2BC5;H2BC6;H2BC21;POLK;H4C4		R-HSA-5684071;R-HSA-5684052;R-HSA-5686642;R-HSA-5684096;R-HSA-5684081;R-HSA-5686657;R-HSA-5693564;R-HSA-5693580;R-HSA-5686587;R-HSA-5693593;R-HSA-75998
R-HSA-69306	DNA Replication	14	174	0.0121926	3.38809e-06	4.06571e-05	4	53	0.00390366	9606	Homo sapiens	H2BC9;H4C8;H3C8;H2BC8;H2AC6;H2BC5;H2BC6;H2AC11;H2BC12;CCNA2;H2AC13;H2BC15;H2BC21;H3C10;H4C4;H3C6		R-HSA-68944;R-HSA-9749197;R-HSA-69005;R-HSA-9749098
R-HSA-2559583	Cellular Senescence	15	200	0.0140144	3.51395e-06	4.14643e-05	17	90	0.00662886	9606	Homo sapiens	H2BC9;H4C8;H3C8;H2BC8;H2AC6;H2BC5;H2BC6;MAPK14;H2AC11;H2BC12;CCNA2;H2AC13;H2BC15;H2BC21;H3C10;H4C4;H3C6		R-HSA-3229138;R-HSA-3238999;R-HSA-450222;R-HSA-3788745;R-HSA-3229089;R-HSA-3222593;R-HSA-3223200;R-HSA-3788748;R-HSA-3785711;R-HSA-3240295;R-HSA-3239014;R-HSA-3788705;R-HSA-3239019;R-HSA-450333;R-HSA-187934;R-HSA-3788708;R-HSA-3229102
R-HSA-5693565	Recruitment and ATM-mediated phosphorylation of repair and signaling proteins at DNA double strand breaks	9	67	0.00469484	3.76948e-06	4.14643e-05	29	39	0.0028725	9606	Homo sapiens	H2BC12;H2BC9;H4C8;H2BC15;H2BC8;H2BC5;H2BC6;H2BC21;H4C4		R-HSA-5683735;R-HSA-5682967;R-HSA-69891;R-HSA-5682965;R-HSA-5683986;R-HSA-5682588;R-HSA-5682586;R-HSA-5683930;R-HSA-5683801;R-HSA-5682629;R-HSA-5683077;R-HSA-5693583;R-HSA-5683405;R-HSA-5682992;R-HSA-5693566;R-HSA-5683967;R-HSA-5683964;R-HSA-5683384;R-HSA-5683385;R-HSA-5682598;R-HSA-5682983;R-HSA-5693602;R-HSA-5693536;R-HSA-5683425;R-HSA-5682607;R-HSA-5682863;R-HSA-5693551;R-HSA-5693549;R-HSA-568…
R-HSA-5693538	Homology Directed Repair	12	130	0.00910938	4.39449e-06	4.83394e-05	11	50	0.0036827	9606	Homo sapiens	RAD52;H2BC12;H2BC9;H4C8;CCNA2;H2BC15;H2BC8;H2BC5;H2BC6;H2BC21;POLK;H4C4		R-HSA-5684071;R-HSA-5684052;R-HSA-5686642;R-HSA-5684096;R-HSA-5684081;R-HSA-5686657;R-HSA-5693564;R-HSA-5693580;R-HSA-5686587;R-HSA-5693593;R-HSA-75998
R-HSA-389958	Cooperation of Prefoldin and TriC/CCT in actin and tubulin folding	7	37	0.00259267	5.19139e-06	5.71053e-05	6	6	0.000441924	9606	Homo sapiens	CCT3;CCT6A;TUBB1;TCP1;CCT5;CCT4		R-HSA-390453;R-HSA-389970;R-HSA-389954;R-HSA-389980;R-HSA-389961;R-HSA-390459
R-HSA-5693607	Processing of DNA double-strand break ends	10	90	0.0063065	5.72687e-06	6.29955e-05	4	17	0.00125212	9606	Homo sapiens	H2BC12;H2BC9;H4C8;CCNA2;H2BC15;H2BC8;H2BC5;H2BC6;H2BC21;H4C4		R-HSA-5684071;R-HSA-5684052;R-HSA-5684096;R-HSA-5684081
R-HSA-9609690	HCMV Early Events	15	215	0.0150655	8.24349e-06	9.06784e-05	7	12	0.000883848	9606	Homo sapiens	H2BC9;H4C8;H3C8;H2BC8;H2AC6;H2BC5;H2BC6;H2AC11;H2BC12;H2AC13;H2BC15;H2BC21;TUBB1;H3C10;H4C4;H3C6		R-HSA-9614816;R-HSA-9621073;R-HSA-9614343;R-HSA-9614810;R-HSA-9614811;R-HSA-9623096;R-HSA-9614367
R-HSA-5693606	DNA Double Strand Break Response	9	75	0.00525541	9.21578e-06	0.000101374	29	48	0.00353539	9606	Homo sapiens	H2BC12;H2BC9;H4C8;H2BC15;H2BC8;H2BC5;H2BC6;H2BC21;H4C4		R-HSA-5683735;R-HSA-5682967;R-HSA-69891;R-HSA-5682965;R-HSA-5683986;R-HSA-5682588;R-HSA-5682586;R-HSA-5683930;R-HSA-5683801;R-HSA-5682629;R-HSA-5683077;R-HSA-5693583;R-HSA-5683405;R-HSA-5682992;R-HSA-5693566;R-HSA-5683967;R-HSA-5683964;R-HSA-5683384;R-HSA-5683385;R-HSA-5682598;R-HSA-5682983;R-HSA-5693602;R-HSA-5693536;R-HSA-5683425;R-HSA-5682607;R-HSA-5682863;R-HSA-5693551;R-HSA-5693549;R-HSA-568…
R-HSA-6814122	Cooperation of PDCL (PhLP1) and TRiC/CCT in G-protein beta folding	7	41	0.00287296	1.0036e-05	0.000110396	10	11	0.000810194	9606	Homo sapiens	CCT3;CCT6A;TCP1;GNB3;CCT5;CCT4		R-HSA-6814119;R-HSA-8850534;R-HSA-6814418;R-HSA-8850529;R-HSA-8850560;R-HSA-8850527;R-HSA-6814124;R-HSA-8850539;R-HSA-6814121;R-HSA-6814120
R-HSA-8866654	E3 ubiquitin ligases ubiquitinate target proteins	8	61	0.0042744	1.5511e-05	0.00015511	4	16	0.00117846	9606	Homo sapiens	H2BC12;H2BC9;H2BC15;H2BC8;H2BC5;H2BC6;H2BC21;PEX12		R-HSA-8953946;R-HSA-8953917;R-HSA-8942099;R-HSA-8942101
R-HSA-4839726	Chromatin organization	16	256	0.0179385	1.58107e-05	0.000158107	72	85	0.00626059	9606	Homo sapiens	H2BC9;H4C8;H3C8;H2BC8;H2AC6;H2BC5;H2BC6;H2AC11;H2BC12;H2AC13;KAT2A;H2BC15;H2BC21;H3C10;H4C4;H3C6		R-HSA-5159245;R-HSA-5205824;R-HSA-5661126;R-HSA-5144542;R-HSA-5651654;R-HSA-5661124;R-HSA-5661125;R-HSA-5661122;R-HSA-5661123;R-HSA-5661120;R-HSA-5661121;R-HSA-4722133;R-HSA-5229010;R-HSA-5651657;R-HSA-5205867;R-HSA-5216234;R-HSA-5634802;R-HSA-3321883;R-HSA-5205861;R-HSA-5638141;R-HSA-5649764;R-HSA-3697920;R-HSA-3318415;R-HSA-4827383;R-HSA-3318413;R-HSA-4827382;R-HSA-4754187;R-HSA-5244692;R-HSA-3…
R-HSA-3247509	Chromatin modifying enzymes	16	256	0.0179385	1.58107e-05	0.000158107	72	85	0.00626059	9606	Homo sapiens	H2BC9;H4C8;H3C8;H2BC8;H2AC6;H2BC5;H2BC6;H2AC11;H2BC12;H2AC13;KAT2A;H2BC15;H2BC21;H3C10;H4C4;H3C6		R-HSA-5159245;R-HSA-5205824;R-HSA-5661126;R-HSA-5144542;R-HSA-5651654;R-HSA-5661124;R-HSA-5661125;R-HSA-5661122;R-HSA-5661123;R-HSA-5661120;R-HSA-5661121;R-HSA-4722133;R-HSA-5229010;R-HSA-5651657;R-HSA-5205867;R-HSA-5216234;R-HSA-5634802;R-HSA-3321883;R-HSA-5205861;R-HSA-5638141;R-HSA-5649764;R-HSA-3697920;R-HSA-3318415;R-HSA-4827383;R-HSA-3318413;R-HSA-4827382;R-HSA-4754187;R-HSA-5244692;R-HSA-3…
R-HSA-69473	G2/M DNA damage checkpoint	9	81	0.00567585	1.68232e-05	0.000168232	2	12	0.000883848	9606	Homo sapiens	H2BC12;H2BC9;H4C8;H2BC15;H2BC8;H2BC5;H2BC6;H2BC21;H4C4		R-HSA-5683735;R-HSA-69891
R-HSA-5693532	DNA Double-Strand Break Repair	12	168	0.0117721	5.3193e-05	0.00053193	44	111	0.00817559	9606	Homo sapiens	RAD52;H2BC12;H2BC9;H4C8;CCNA2;H2BC15;H2BC8;H2BC5;H2BC6;H2BC21;POLK;H4C4		R-HSA-5683735;R-HSA-5682967;R-HSA-5684052;R-HSA-69891;R-HSA-5682965;R-HSA-5683986;R-HSA-5693599;R-HSA-5682588;R-HSA-5686685;R-HSA-5682586;R-HSA-5683930;R-HSA-5683801;R-HSA-5693593;R-HSA-5682629;R-HSA-5683077;R-HSA-5684096;R-HSA-5686657;R-HSA-5693583;R-HSA-5693580;R-HSA-5683405;R-HSA-75998;R-HSA-5686900;R-HSA-5686642;R-HSA-5686704;R-HSA-5682992;R-HSA-5684081;R-HSA-5693566;R-HSA-5683967;R-HSA-56839…
R-HSA-69278	Cell Cycle, Mitotic	25	596	0.041763	6.27873e-05	0.000627873	92	350	0.0257789	9606	Homo sapiens	HSP90AB1;CCP110;H2AC11;H2AC13;XPO1;PPME1;H2BC21;TUBB1;RCC1;H3C10;BTRC;H4C4;H3C6;H2BC9;H4C8;H3C8;MPP2;HSP90AA1;H2BC8;H2AC6;H2BC5;H2BC6;CCNA2;H2BC12;H2BC15;KIF2C		R-HSA-9648017;R-HSA-187520;R-HSA-380294;R-HSA-174209;R-HSA-375302;R-HSA-170116;R-HSA-380303;R-HSA-1638803;R-HSA-69005;R-HSA-2294574;R-HSA-8852362;R-HSA-187916;R-HSA-380311;R-HSA-2294580;R-HSA-380316;R-HSA-8853405;R-HSA-2468287;R-HSA-174104;R-HSA-187934;R-HSA-174110;R-HSA-2294590;R-HSA-9624845;R-HSA-380455;R-HSA-3000335;R-HSA-187552;R-HSA-187937;R-HSA-2172678;R-HSA-8853419;R-HSA-170158;R-HSA-17425…
R-HSA-157118	Signaling by NOTCH	15	259	0.0181487	6.81658e-05	0.000681658	24	154	0.0113427	9606	Homo sapiens	H2BC9;H4C8;H3C8;H2BC8;H2AC6;H2BC5;H2BC6;MIB2;H2AC11;H2BC12;H2AC13;KAT2A;H2BC15;H2BC21;H3C10;H4C4;H3C6		R-HSA-1912415;R-HSA-9017835;R-HSA-9021451;R-HSA-9021450;R-HSA-9013069;R-HSA-9016751;R-HSA-9604664;R-HSA-9604831;R-HSA-2172172;R-HSA-9604829;R-HSA-9604834;R-HSA-4396371;R-HSA-1980078;R-HSA-1980047;R-HSA-1912393;R-HSA-1980074;R-HSA-1912394;R-HSA-4396347;R-HSA-4396379;R-HSA-1912391;R-HSA-1980067;R-HSA-4396382;R-HSA-1912416;R-HSA-1980065
R-HSA-8878171	Transcriptional regulation by RUNX1	15	261	0.0182888	7.4175e-05	0.00074175	25	132	0.00972232	9606	Homo sapiens	H2BC9;H4C8;H3C8;H2BC8;H2AC6;H2BC5;H2BC6;KCTD6;H2AC11;H2BC12;H2AC13;H2BC15;H2BC21;H3C10;H4C4;H3C6		R-HSA-8936584;R-HSA-8937097;R-HSA-8937037;R-HSA-8932033;R-HSA-8932037;R-HSA-8937113;R-HSA-8937050;R-HSA-8865491;R-HSA-8936989;R-HSA-8937118;R-HSA-8936979;R-HSA-8865498;R-HSA-8936599;R-HSA-8936616;R-HSA-8936621;R-HSA-8865505;R-HSA-8936608;R-HSA-8936481;R-HSA-8936995;R-HSA-8937016;R-HSA-8935740;R-HSA-8937022;R-HSA-8935730;R-HSA-8935731;R-HSA-8936628
R-HSA-390471	Association of TriC/CCT with target proteins during biosynthesis	6	40	0.00280289	8.82853e-05	0.000882853	2	2	0.000147308	9606	Homo sapiens	CCT3;CCT6A;TCP1;CCT5;CCT4		R-HSA-390470;R-HSA-391266
R-HSA-5620922	BBSome-mediated cargo-targeting to cilium	5	25	0.0017518	9.20342e-05	0.000920342	3	5	0.00036827	9606	Homo sapiens	CCT3;TCP1;MCHR1;CCT5;CCT4		R-HSA-5624125;R-HSA-5624127;R-HSA-5624126
R-HSA-9609646	HCMV Infection	15	270	0.0189195	0.000107332	0.000965986	8	31	0.00228327	9606	Homo sapiens	H2BC9;H4C8;H3C8;H2BC8;H2AC6;H2BC5;H2BC6;H2AC11;H2BC12;H2AC13;H2BC15;H2BC21;TUBB1;H3C10;H4C4;H3C6		R-HSA-9614816;R-HSA-9621073;R-HSA-9698928;R-HSA-9614343;R-HSA-9614810;R-HSA-9614811;R-HSA-9623096;R-HSA-9614367
R-HSA-381119	Unfolded Protein Response (UPR)	11	155	0.0108612	0.000114886	0.00103398	12	94	0.00692347	9606	Homo sapiens	HSPA5;WFS1;CTDSP2;CREB3L1;SYVN1;HSP90B1		R-HSA-1791163;R-HSA-1791130;R-HSA-8874212;R-HSA-381158;R-HSA-381217;R-HSA-8874194;R-HSA-1791150;R-HSA-8874193;R-HSA-1791084;R-HSA-1791169;R-HSA-381086;R-HSA-8874184
R-HSA-8852135	Protein ubiquitination	8	84	0.00588606	0.000142119	0.00127908	4	32	0.00235693	9606	Homo sapiens	H2BC12;H2BC9;H2BC15;H2BC8;H2BC5;H2BC6;H2BC21;PEX12		R-HSA-8953946;R-HSA-8953917;R-HSA-8942099;R-HSA-8942101
R-HSA-381183	ATF6 (ATF6-alpha) activates chaperone genes	4	15	0.00105108	0.000160235	0.00144212	2	5	0.00036827	9606	Homo sapiens	HSPA5;HSP90B1		R-HSA-1791163;R-HSA-1791150
R-HSA-68886	M Phase	19	416	0.02915	0.000170989	0.0015389	21	91	0.00670251	9606	Homo sapiens	H2BC9;H4C8;H3C8;HSP90AA1;H2BC8;H2AC6;H2BC5;H2BC6;CCP110;H2AC11;H2BC12;H2AC13;XPO1;H2BC15;H2BC21;TUBB1;RCC1;H3C10;KIF2C;H4C4;H3C6		R-HSA-2245218;R-HSA-9648114;R-HSA-9648017;R-HSA-2288097;R-HSA-375302;R-HSA-2467809;R-HSA-2467811;R-HSA-2172678;R-HSA-1638803;R-HSA-2294600;R-HSA-2294574;R-HSA-9668419;R-HSA-2484822;R-HSA-2301205;R-HSA-2294580;R-HSA-380316;R-HSA-380508;R-HSA-2468287;R-HSA-1638821;R-HSA-2294590;R-HSA-9624845
R-HSA-381033	ATF6 (ATF6-alpha) activates chaperones	4	17	0.00119123	0.000257196	0.00231477	3	10	0.00073654	9606	Homo sapiens	HSPA5;HSP90B1		R-HSA-1791163;R-HSA-381158;R-HSA-1791150
R-HSA-390466	Chaperonin-mediated protein folding	8	96	0.00672693	0.000345768	0.00311191	18	19	0.00139943	9606	Homo sapiens	CCT3;CCT6A;TUBB1;TCP1;GNB3;CCT5;CCT4		R-HSA-6814119;R-HSA-8850534;R-HSA-390470;R-HSA-8850529;R-HSA-391266;R-HSA-389954;R-HSA-8850560;R-HSA-6814124;R-HSA-389961;R-HSA-8850539;R-HSA-6814121;R-HSA-6814120;R-HSA-390453;R-HSA-6814418;R-HSA-389970;R-HSA-8850527;R-HSA-389980;R-HSA-390459
R-HSA-3214858	RMTs methylate histone arginines	6	53	0.00371383	0.000395494	0.00355944	16	22	0.00162039	9606	Homo sapiens	H2AC11;H4C8;H3C8;H2AC13;H2AC6;H3C10;H4C4;H3C6		R-HSA-5205867;R-HSA-5216234;R-HSA-5218952;R-HSA-5212679;R-HSA-5205799;R-HSA-5205798;R-HSA-5205861;R-HSA-5661117;R-HSA-5225602;R-HSA-5205824;R-HSA-5661126;R-HSA-5205822;R-HSA-5205820;R-HSA-5229203;R-HSA-5229010;R-HSA-5225649
R-HSA-391251	Protein folding	8	102	0.00714736	0.000513545	0.0046219	24	28	0.00206231	9606	Homo sapiens	CCT3;CCT6A;TUBB1;TCP1;GNB3;CCT5;CCT4		R-HSA-6814119;R-HSA-8850534;R-HSA-389956;R-HSA-390470;R-HSA-8850529;R-HSA-389955;R-HSA-391266;R-HSA-389954;R-HSA-8850560;R-HSA-389964;R-HSA-6814124;R-HSA-389961;R-HSA-8850539;R-HSA-6814121;R-HSA-6814120;R-HSA-390453;R-HSA-389974;R-HSA-389969;R-HSA-6814418;R-HSA-389970;R-HSA-8850527;R-HSA-389980;R-HSA-389976;R-HSA-390459
R-HSA-5620920	Cargo trafficking to the periciliary membrane	6	57	0.00399411	0.000577502	0.00519752	12	27	0.00198866	9606	Homo sapiens	CCT3;TCP1;MCHR1;PKD1;CCT5;CCT4		R-HSA-5623525;R-HSA-5623524;R-HSA-5623527;R-HSA-5620918;R-HSA-5623521;R-HSA-5620914;R-HSA-5624125;R-HSA-5624127;R-HSA-5623519;R-HSA-5624126;R-HSA-5623513;R-HSA-5620921
R-HSA-1640170	Cell Cycle	26	734	0.051433	0.00061245	0.00551205	117	449	0.0330706	9606	Homo sapiens	HSP90AB1;CCP110;H2AC11;H2AC13;XPO1;PPME1;H2BC21;TUBB1;RCC1;H3C10;BTRC;H4C4;H3C6;H2BC9;H4C8;H3C8;MPP2;HSP90AA1;H2BC8;H2AC6;H2BC5;H2BC6;CCNA2;H2BC12;H2BC15;MSH4;KIF2C		R-HSA-69891;R-HSA-9648017;R-HSA-375302;R-HSA-2294574;R-HSA-8852362;R-HSA-187916;R-HSA-912408;R-HSA-2294580;R-HSA-8853405;R-HSA-174104;R-HSA-163096;R-HSA-187934;R-HSA-174110;R-HSA-2294590;R-HSA-912429;R-HSA-380455;R-HSA-3000335;R-HSA-187937;R-HSA-2172678;R-HSA-8853419;R-HSA-187948;R-HSA-187949;R-HSA-187959;R-HSA-2301205;R-HSA-176700;R-HSA-3000339;R-HSA-2245218;R-HSA-5683735;R-HSA-606287;R-HSA-9670…
R-HSA-9013418	RHOBTB2 GTPase cycle	4	24	0.00168173	0.000928292	0.00742634	2	2	0.000147308	9606	Homo sapiens	CCT6A;HSP90AA1;HSP90AB1;HNRNPC		R-HSA-9018785;R-HSA-9018787
R-HSA-9610379	HCMV Late Events	10	175	0.0122626	0.00121831	0.00974651	1	19	0.00139943	9606	Homo sapiens	H2BC9;H4C8;H3C8;H2BC8;H2AC6;H2BC5;H2BC6;H2AC11;H2BC12;H2AC13;H2BC15;H2BC21;H3C10;H4C4;H3C6		R-HSA-9698928
R-HSA-74160	Gene expression (Transcription)	50	1855	0.129984	0.0013609	0.0108872	127	1006	0.0740959	9606	Homo sapiens	GTF3C3;ZNF471;DYRK2;SATB2;ZC3H8;HSPD1;GLS;H2AC11;H2AC13;H2BC21;UBTF;PAPOLA;DROSHA;H3C10;ZNF569;H4C4;ZNF189;BANP;ZNF761;H3C6;H4C8;H2BC9;ZNF143;H3C8;RBM14;HSP90AA1;H2BC8;H2AC6;H2BC5;NCBP1;H2BC6;SMAD6;MAPK14;KCTD6;H2BC12;CCNA2;KAT2A;MMP13;RGCC;H2BC15;SCO2;ZNF337;ZNF610;INTS8;SRSF7		R-HSA-8936584;R-HSA-5334097;R-HSA-113409;R-HSA-8937097;R-HSA-427527;R-HSA-5334099;R-HSA-73736;R-HSA-73739;R-HSA-83723;R-HSA-8878220;R-HSA-433672;R-HSA-427528;R-HSA-5601883;R-HSA-8937113;R-HSA-6805109;R-HSA-77586;R-HSA-112149;R-HSA-8937118;R-HSA-112150;R-HSA-76054;R-HSA-6810239;R-HSA-112153;R-HSA-6810238;R-HSA-112152;R-HSA-77592;R-HSA-76056;R-HSA-8878237;R-HSA-112155;R-HSA-6810235;R-HSA-187934;R-H…
R-HSA-69481	G2/M Checkpoints	9	154	0.0107911	0.00181997	0.0145598	2	24	0.0017677	9606	Homo sapiens	H2BC12;H2BC9;H4C8;H2BC15;H2BC8;H2BC5;H2BC6;H2BC21;H4C4		R-HSA-5683735;R-HSA-69891
R-HSA-73857	RNA Polymerase II Transcription	46	1694	0.118702	0.00188688	0.015095	74	891	0.0656257	9606	Homo sapiens	ZNF471;DYRK2;SATB2;ZC3H8;HSPD1;GLS;H2AC11;H2AC13;H2BC21;PAPOLA;H3C10;ZNF569;H4C4;ZNF189;ZNF761;H3C6;BANP;H2BC9;H4C8;H3C8;ZNF143;RBM14;H2BC8;H2AC6;H2BC5;NCBP1;H2BC6;SMAD6;MAPK14;KCTD6;H2BC12;CCNA2;KAT2A;RGCC;MMP13;H2BC15;SCO2;ZNF337;ZNF610;SRSF7;INTS8		R-HSA-8936584;R-HSA-113409;R-HSA-8937097;R-HSA-212356;R-HSA-8878220;R-HSA-163214;R-HSA-8937113;R-HSA-1980047;R-HSA-6805109;R-HSA-77586;R-HSA-8936989;R-HSA-8937118;R-HSA-6810239;R-HSA-6810238;R-HSA-77592;R-HSA-8878237;R-HSA-8936979;R-HSA-6810235;R-HSA-187934;R-HSA-6810234;R-HSA-6810233;R-HSA-8936599;R-HSA-8936616;R-HSA-8869542;R-HSA-5632759;R-HSA-8878243;R-HSA-8936621;R-HSA-8936608;R-HSA-8936481;R…
R-HSA-381070	IRE1alpha activates chaperones	7	101	0.00707729	0.0022809	0.0182472	4	53	0.00390366	9606	Homo sapiens	HSPA5;WFS1;CTDSP2;SYVN1		R-HSA-1791130;R-HSA-381217;R-HSA-1791084;R-HSA-1791169
R-HSA-392499	Metabolism of proteins	56	2205	0.154509	0.00260583	0.0208466	130	798	0.0587759	9606	Homo sapiens	EIF4A2;CCP110;H2AC11;TRMT112;H2AC13;H2BC21;TUBB1;H4C4;BTRC;CCT3;H3C8;H2AC6;TRAF2;VASH1;KCTD6;H2BC12;CCNA2;LARS2;KAT2A;EID3;H2BC15;TCP1;B3GNT4;CRY1;WBP1;LMAN2L;SATB2;MRPL18;METTL21A;HSP90B1;SNX3;FUT8;H3C10;CCT5;CAP2;CCT4;H3C6;H4C8;H2BC9;HSPA8;H2BC8;H2BC5;WFS1;USP21;H2BC6;TRAPPC5;SYVN1;PEX12;RAD52;CCT6A;GGCX;ALB;GNB3;HNRNPC		R-HSA-8956040;R-HSA-8850560;R-HSA-446209;R-HSA-159752;R-HSA-8955289;R-HSA-159761;R-HSA-5696627;R-HSA-380200;R-HSA-4570485;R-HSA-390453;R-HSA-159795;R-HSA-4570493;R-HSA-159803;R-HSA-390459;R-HSA-5389842;R-HSA-389956;R-HSA-5419281;R-HSA-390470;R-HSA-5691411;R-HSA-977224;R-HSA-389955;R-HSA-389954;R-HSA-389964;R-HSA-159819;R-HSA-5389848;R-HSA-389961;R-HSA-159826;R-HSA-5419264;R-HSA-389974;R-HSA-38996…
R-HSA-69273	Cyclin A/B1/B2 associated events during G2/M transition	4	32	0.00224231	0.00263068	0.0210454	11	25	0.00184135	9606	Homo sapiens	CCNA2;MPP2;XPO1;PPME1		R-HSA-8856951;R-HSA-4088141;R-HSA-170087;R-HSA-4088024;R-HSA-170116;R-HSA-170084;R-HSA-170072;R-HSA-170088;R-HSA-170158;R-HSA-69756;R-HSA-170156
R-HSA-5689901	Metalloprotease DUBs	4	32	0.00224231	0.00263068	0.0210454	2	6	0.000441924	9606	Homo sapiens	H2AC11;H2AC13;H2AC6		R-HSA-5691381;R-HSA-5691411
R-HSA-1474290	Collagen formation	7	104	0.00728751	0.00267933	0.0214347	11	77	0.00567136	9606	Homo sapiens	MMP13;P4HA1;P4HA2;SERPINH1;PLOD3;PLOD1		R-HSA-8948232;R-HSA-2213200;R-HSA-1650808;R-HSA-8948219;R-HSA-8948222;R-HSA-1981128;R-HSA-2022073;R-HSA-8948224;R-HSA-1981157;R-HSA-2089971;R-HSA-1981104
R-HSA-597592	Post-translational protein modification	43	1598	0.111975	0.00319023	0.0255218	65	526	0.038742	9606	Homo sapiens	LMAN2L;WBP1;SATB2;CCP110;METTL21A;HSP90B1;SNX3;H2AC11;H2AC13;FUT8;H2BC21;TUBB1;BTRC;H4C4;CAP2;H2BC9;H4C8;HSPA8;H2BC8;H2AC6;H2BC5;USP21;H2BC6;WFS1;TRAPPC5;SYVN1;TRAF2;VASH1;PEX12;KCTD6;RAD52;H2BC12;CCNA2;KAT2A;EID3;H2BC15;GGCX;ALB;B3GNT4;HNRNPC		R-HSA-8956040;R-HSA-5694418;R-HSA-5694417;R-HSA-446209;R-HSA-5694428;R-HSA-159752;R-HSA-8955289;R-HSA-159761;R-HSA-5696960;R-HSA-4615900;R-HSA-8942099;R-HSA-8942101;R-HSA-5694409;R-HSA-8956200;R-HSA-8952618;R-HSA-5691381;R-HSA-8952620;R-HSA-5696627;R-HSA-5697009;R-HSA-8867370;R-HSA-6783177;R-HSA-4570485;R-HSA-5694439;R-HSA-159795;R-HSA-8955706;R-HSA-8953917;R-HSA-5690080;R-HSA-5694446;R-HSA-45704…
R-HSA-73894	DNA Repair	15	380	0.0266274	0.00331981	0.0265585	65	337	0.0248214	9606	Homo sapiens	H2BC9;H4C8;H2BC8;H2AC6;H2BC5;H2BC6;RAD52;H2AC11;H2BC12;CCNA2;H2AC13;H2BC15;H2BC21;POLK;H4C4		R-HSA-5684052;R-HSA-69891;R-HSA-5655892;R-HSA-5683930;R-HSA-5683801;R-HSA-5682629;R-HSA-9629195;R-HSA-5683405;R-HSA-5686900;R-HSA-5690997;R-HSA-5686642;R-HSA-5684081;R-HSA-5693566;R-HSA-5683967;R-HSA-5683964;R-HSA-5653756;R-HSA-5693564;R-HSA-9629497;R-HSA-5653754;R-HSA-9629372;R-HSA-9629373;R-HSA-5691001;R-HSA-5684071;R-HSA-9629216;R-HSA-5690213;R-HSA-5693536;R-HSA-5683425;R-HSA-9629483;R-HSA-569…
R-HSA-9706574	RHOBTB GTPase Cycle	4	36	0.0025226	0.00399094	0.0311744	3	4	0.000294616	9606	Homo sapiens	CCT6A;HSP90AA1;HSP90AB1;HNRNPC		R-HSA-9018778;R-HSA-9018785;R-HSA-9018787
R-HSA-69620	Cell Cycle Checkpoints	12	280	0.0196202	0.00442007	0.0311744	7	56	0.00412462	9606	Homo sapiens	H2BC12;H2BC9;H4C8;CCNA2;H2BC15;H2BC8;XPO1;H2BC5;H2BC6;H2BC21;KIF2C;H4C4		R-HSA-5683735;R-HSA-69891;R-HSA-141409;R-HSA-141431;R-HSA-141422;R-HSA-187934;R-HSA-141439
R-HSA-5617833	Cilium Assembly	10	210	0.0147152	0.00445349	0.0311744	28	50	0.0036827	9606	Homo sapiens	CCT3;HSP90AA1;TUBB1;ALB;FBF1;TCP1;CCP110;MCHR1;PKD1;CCT5;CCT4		R-HSA-5625424;R-HSA-5625426;R-HSA-5623519;R-HSA-5623513;R-HSA-5617816;R-HSA-5618328;R-HSA-5618331;R-HSA-5625421;R-HSA-5625416;R-HSA-5626699;R-HSA-5624949;R-HSA-5626228;R-HSA-5620918;R-HSA-5626227;R-HSA-5620914;R-HSA-5624125;R-HSA-5624127;R-HSA-5624126;R-HSA-5626681;R-HSA-5620921;R-HSA-5624952;R-HSA-5638009;R-HSA-5623525;R-HSA-5623524;R-HSA-5623527;R-HSA-5623521;R-HSA-5626220;R-HSA-5626223
R-HSA-6785807	Interleukin-4 and Interleukin-13 signaling	10	211	0.0147852	0.00460056	0.0322039	20	47	0.00346174	9606	Homo sapiens	HSPA8;HSP90AA1;MMP13;TG;STAT6;IL12A;HSP90B1		R-HSA-6785895;R-HSA-6793958;R-HSA-6788582;R-HSA-6785860;R-HSA-6789615;R-HSA-6788623;R-HSA-6786095;R-HSA-6788622;R-HSA-6789325;R-HSA-6786124;R-HSA-6793975;R-HSA-6790038;R-HSA-6786293;R-HSA-6797269;R-HSA-6788628;R-HSA-6786097;R-HSA-6788571;R-HSA-6793978;R-HSA-6790041;R-HSA-6786072
R-HSA-399954	Sema3A PAK dependent Axon repulsion	3	19	0.00133137	0.00480686	0.033648	5	6	0.000441924	9606	Homo sapiens	HSP90AA1;HSP90AB1;PLXNA3		R-HSA-399939;R-HSA-399952;R-HSA-419644;R-HSA-419645;R-HSA-399930
R-HSA-390522	Striated Muscle Contraction	4	40	0.00280289	0.00576181	0.0403327	4	4	0.000294616	9606	Homo sapiens	TMOD4;TNNT2;TCAP;NEB		R-HSA-390597;R-HSA-390598;R-HSA-390593;R-HSA-390595

## Sheet: Pathways (DOWN; FDR<0.05)
Pathway identifier	Pathway name	#Entities found	#Entities total	Entities ratio	Entities pValue	Entities FDR	#Reactions found	#Reactions total	Reactions ratio	Species identifier	Species name	Submitted entities found	Mapped entities	Found reaction identifiers
R-HSA-1640170	Cell Cycle	34	734	0.051433	2.58536e-08	1.41934e-05	149	449	0.0330706	9606	Homo sapiens	TOP2A;PIF1;BLM;CCNH;NCAPG2;HJURP;BUB1B;PMF1;AURKB;NCAPH;CCNB2;PTTG1;EXO1;EMB;SPDL1;GTSE1;RFC3;RRM2;GINS4;KNL1;PSMC3;CCNE1;CHMP2B;BIRC5;MCM4;MCM5;CENPO;KIF20A		R-HSA-375302;R-HSA-8852354;R-HSA-174088;R-HSA-8852362;R-HSA-2294574;R-HSA-264458;R-HSA-2990882;R-HSA-2520883;R-HSA-2294580;R-HSA-174104;R-HSA-8853405;R-HSA-174105;R-HSA-2294590;R-HSA-188191;R-HSA-912429;R-HSA-9018017;R-HSA-174121;R-HSA-176942;R-HSA-8853419;R-HSA-187949;R-HSA-75825;R-HSA-156723;R-HSA-2984220;R-HSA-163120;R-HSA-2429719;R-HSA-8853429;R-HSA-68914;R-HSA-68917;R-HSA-68916;R-HSA-2172183…
R-HSA-69278	Cell Cycle, Mitotic	30	596	0.041763	3.15409e-08	1.41934e-05	126	350	0.0257789	9606	Homo sapiens	TOP2A;RFC3;RRM2;CCNH;GINS4;NCAPG2;BUB1B;KNL1;PMF1;AURKB;NCAPH;CCNB2;PTTG1;PSMC3;CCNE1;CHMP2B;BIRC5;MCM4;MCM5;CENPO;EMB;KIF20A;SPDL1;GTSE1		R-HSA-375302;R-HSA-8852354;R-HSA-174088;R-HSA-8852362;R-HSA-2294574;R-HSA-2990882;R-HSA-2520883;R-HSA-2294580;R-HSA-174104;R-HSA-8853405;R-HSA-174105;R-HSA-2294590;R-HSA-188191;R-HSA-9018017;R-HSA-174121;R-HSA-176942;R-HSA-8853419;R-HSA-187949;R-HSA-75825;R-HSA-156723;R-HSA-2984220;R-HSA-2429719;R-HSA-8853429;R-HSA-68914;R-HSA-68917;R-HSA-68916;R-HSA-2172183;R-HSA-68919;R-HSA-8961982;R-HSA-68918;…
R-HSA-69620	Cell Cycle Checkpoints	18	280	0.0196202	7.54874e-07	0.000226462	18	56	0.00412462	9606	Homo sapiens	BLM;RFC3;BUB1B;KNL1;PMF1;AURKB;CCNB2;PSMC3;EXO1;CCNE1;BIRC5;MCM4;MCM5;CENPO;EMB;SPDL1;GTSE1		R-HSA-69600;R-HSA-141409;R-HSA-6799332;R-HSA-8852354;R-HSA-170055;R-HSA-176101;R-HSA-176298;R-HSA-176264;R-HSA-141422;R-HSA-141423;R-HSA-264458;R-HSA-141431;R-HSA-8852337;R-HSA-8852351;R-HSA-69562;R-HSA-176318;R-HSA-141439;R-HSA-141437
R-HSA-3700989	Transcriptional Regulation by TP53	22	487	0.0341251	1.3243e-05	0.00297966	26	259	0.0190764	9606	Homo sapiens	FANCI;BLM;RFC3;CCNH;IGFBP3;AURKB;TP53I3;EXO1;CCNE1;BIRC5;MT-CO3;E2F7;PDK1;MAP2K6		R-HSA-6797606;R-HSA-6799462;R-HSA-6799332;R-HSA-6800035;R-HSA-6798304;R-HSA-6800044;R-HSA-163214;R-HSA-6799466;R-HSA-6799722;R-HSA-6800042;R-HSA-6797616;R-HSA-6805126;R-HSA-6797766;R-HSA-6797763;R-HSA-6791235;R-HSA-6805122;R-HSA-6798347;R-HSA-8952996;R-HSA-6795473;R-HSA-6799441;R-HSA-6798353;R-HSA-6797712;R-HSA-69562;R-HSA-8877691;R-HSA-6798299;R-HSA-8953013
R-HSA-141444	Amplification of signal from unattached kinetochores via a MAD2 inhibitory signal	8	94	0.00658678	0.000152834	0.0224707	4	4	0.000294616	9606	Homo sapiens	BIRC5;BUB1B;CENPO;EMB;SPDL1;KNL1;PMF1;AURKB		R-HSA-141409;R-HSA-141431;R-HSA-141422;R-HSA-141439
R-HSA-141424	Amplification of signal from the kinetochores	8	94	0.00658678	0.000152834	0.0224707	4	4	0.000294616	9606	Homo sapiens	BIRC5;BUB1B;CENPO;EMB;SPDL1;KNL1;PMF1;AURKB		R-HSA-141409;R-HSA-141431;R-HSA-141422;R-HSA-141439
R-HSA-9029558	NR1H2 & NR1H3 regulate gene expression linked to lipogenesis	4	17	0.00119123	0.000175553	0.0224707	4	8	0.000589232	9606	Homo sapiens	SREBF1;FASN		R-HSA-9605056;R-HSA-9028525;R-HSA-9605063;R-HSA-9028533
R-HSA-2500257	Resolution of Sister Chromatid Cohesion	9	134	0.00938967	0.000341484	0.0354779	5	8	0.000589232	9606	Homo sapiens	CCNB2;BIRC5;BUB1B;CENPO;EMB;SPDL1;KNL1;PMF1;AURKB		R-HSA-2468293;R-HSA-2484822;R-HSA-1638803;R-HSA-2468287;R-HSA-1638821
R-HSA-69190	DNA strand elongation	5	38	0.00266274	0.000394199	0.0354779	6	15	0.00110481	9606	Homo sapiens	RFC3;GINS4;MCM4;MCM5		R-HSA-69063;R-HSA-69053;R-HSA-176942;R-HSA-69068;R-HSA-169468;R-HSA-176956
R-HSA-69618	Mitotic Spindle Checkpoint	8	111	0.00777801	0.000459649	0.0372316	6	7	0.000515578	9606	Homo sapiens	BIRC5;BUB1B;CENPO;EMB;SPDL1;KNL1;PMF1;AURKB		R-HSA-141409;R-HSA-141431;R-HSA-141422;R-HSA-141423;R-HSA-141439;R-HSA-141437
R-HSA-453279	Mitotic G1 phase and G1/S transition	10	173	0.0121225	0.000520664	0.0390498	34	99	0.00729174	9606	Homo sapiens	TOP2A;RRM2;PSMC3;CCNE1;CCNH;MCM4;MCM5		R-HSA-187520;R-HSA-69191;R-HSA-69195;R-HSA-68940;R-HSA-69199;R-HSA-157906;R-HSA-8848414;R-HSA-68954;R-HSA-188386;R-HSA-68960;R-HSA-187552;R-HSA-188390;R-HSA-1363314;R-HSA-9018017;R-HSA-1363303;R-HSA-8848436;R-HSA-68914;R-HSA-8964475;R-HSA-187574;R-HSA-68917;R-HSA-187575;R-HSA-68916;R-HSA-68919;R-HSA-8961982;R-HSA-68918;R-HSA-8961840;R-HSA-1363311;R-HSA-69562;R-HSA-8964531;R-HSA-188350;R-HSA-89428…
R-HSA-5663220	RHO GTPases Activate Formins	9	149	0.0104408	0.000724144	0.041669	4	27	0.00198866	9606	Homo sapiens	DIAPH3;BIRC5;BUB1B;CENPO;EMB;SPDL1;KNL1;PMF1;AURKB		R-HSA-5666070;R-HSA-5666160;R-HSA-5666129;R-HSA-5666169
R-HSA-68882	Mitotic Anaphase	12	249	0.017448	0.000736014	0.041669	13	32	0.00235693	9606	Homo sapiens	CCNB2;PSMC3;PTTG1;CHMP2B;BIRC5;BUB1B;CENPO;EMB;SPDL1;KNL1;PMF1;AURKB		R-HSA-174144;R-HSA-2467809;R-HSA-2467811;R-HSA-9668405;R-HSA-174121;R-HSA-9668415;R-HSA-9668419;R-HSA-9624800;R-HSA-2467798;R-HSA-9668389;R-HSA-174202;R-HSA-9668395;R-HSA-9668398
R-HSA-2555396	Mitotic Metaphase and Anaphase	12	250	0.017518	0.000761727	0.041669	13	33	0.00243058	9606	Homo sapiens	CCNB2;PSMC3;PTTG1;CHMP2B;BIRC5;BUB1B;CENPO;EMB;SPDL1;KNL1;PMF1;AURKB		R-HSA-174144;R-HSA-2467809;R-HSA-2467811;R-HSA-9668405;R-HSA-174121;R-HSA-9668415;R-HSA-9668419;R-HSA-9624800;R-HSA-2467798;R-HSA-9668389;R-HSA-174202;R-HSA-9668395;R-HSA-9668398
R-HSA-1253288	Downregulation of ERBB4 signaling	3	11	0.000770794	0.000774409	0.041669	5	5	0.00036827	9606	Homo sapiens	ERBB4		R-HSA-1253282;R-HSA-1253300;R-HSA-9612219;R-HSA-1973956;R-HSA-1977296
R-HSA-9648025	EML4 and NUDC in mitotic spindle formation	8	121	0.00847873	0.000801327	0.041669	1	5	0.00036827	9606	Homo sapiens	BIRC5;BUB1B;CENPO;EMB;SPDL1;KNL1;PMF1;AURKB		R-HSA-9648114
R-HSA-69481	G2/M Checkpoints	9	154	0.0107911	0.000910854	0.0444706	9	24	0.0017677	9606	Homo sapiens	CCNB2;BLM;RFC3;PSMC3;EXO1;MCM4;MCM5;GTSE1		R-HSA-6799332;R-HSA-8852354;R-HSA-170055;R-HSA-8852337;R-HSA-176101;R-HSA-8852351;R-HSA-176298;R-HSA-176264;R-HSA-176318
R-HSA-176974	Unwinding of DNA	3	12	0.000840866	0.000993726	0.0444706	3	4	0.000294616	9606	Homo sapiens	GINS4;MCM4;MCM5		R-HSA-176942;R-HSA-169468;R-HSA-176956
R-HSA-2426168	Activation of gene expression by SREBF (SREBP)	6	71	0.00497512	0.00105882	0.0444706	42	42	0.00309347	9606	Homo sapiens	SREBF1;MVK;FASN		R-HSA-2426149;R-HSA-1655833;R-HSA-2426148;R-HSA-1655832;R-HSA-2426151;R-HSA-1655835;R-HSA-2426150;R-HSA-1655837;R-HSA-2426144;R-HSA-1655836;R-HSA-2426147;R-HSA-1655839;R-HSA-2426146;R-HSA-2426157;R-HSA-2426156;R-HSA-1655824;R-HSA-1655827;R-HSA-2426158;R-HSA-1655826;R-HSA-2426153;R-HSA-2426152;R-HSA-1655828;R-HSA-2426155;R-HSA-2426154;R-HSA-1655830;R-HSA-2426164;R-HSA-6800052;R-HSA-2426161;R-HSA-2…
R-HSA-6803205	TP53 regulates transcription of several additional cell death genes whose specific roles in p53-dependent apoptosis remain uncertain	4	28	0.00196202	0.00112764	0.0451055	6	19	0.00139943	9606	Homo sapiens	TP53I3;BIRC5		R-HSA-6799462;R-HSA-6797766;R-HSA-6797763;R-HSA-6799441;R-HSA-6799466;R-HSA-6799722
R-HSA-2467813	Separation of Sister Chromatids	10	195	0.0136641	0.00127725	0.0493498	6	8	0.000589232	9606	Homo sapiens	PSMC3;PTTG1;BIRC5;BUB1B;CENPO;EMB;SPDL1;KNL1;PMF1;AURKB		R-HSA-174144;R-HSA-2467798;R-HSA-2467809;R-HSA-2467811;R-HSA-174202;R-HSA-174121
R-HSA-4615885	SUMOylation of DNA replication proteins	5	50	0.00350361	0.00133378	0.0493498	5	8	0.000589232	9606	Homo sapiens	TOP2A;SUMO3;BIRC5;AURKB		R-HSA-4641350;R-HSA-5228525;R-HSA-4641342;R-HSA-4655404;R-HSA-4655355
