# Supplementary material for: Elevated temperature inhibits SARS-CoV-2 replication in respiratory epithelium independently of IFN-mediated innate immune defenses
Source: PLoS Biol. 2021 Dec 21;19(12):e3001065. doi: 10.1371/journal.pbio.3001065 (PMC8765667; doi:10.1371/journal.pbio.3001065)
Supplement: S2 Data — Sequences were aligned to Wuhan (MN908947.3) as a reference sequence. SCV2, SARS-CoV-2; SNP, single-nucleotide polymorphism. (XLSX) [file pbio.3001065.s009.xlsx]

## Sheet: Input
Position	Sample	RefBase	Coverage	Acnt	Ccnt	Tcnt	Gcnt	NonRefCnt	NonRefRate%
23605	SCV2_stock_PHE_RNA_1	T	4781	3	0	0	4778	4781	100
28144	SCV2_stock_PHE_RNA_1	T	6689	1	6688	0	0	6689	100
29596	SCV2_stock_PHE_RNA_1	A	2291	0	0	1	2290	2291	100
8782	SCV2_stock_PHE_RNA_1	C	19415	0	10	19405	0	19405	99.9485
18488	SCV2_stock_PHE_RNA_1	T	22127	0	22086	41	0	22086	99.8147
29366	SCV2_stock_PHE_RNA_1	C	1901	0	943	958	0	958	50.3945
26261	SCV2_stock_PHE_RNA_1	C	21215	1	10723	10488	3	10492	49.4556
21846	SCV2_stock_PHE_RNA_1	C	2095	0	1100	995	0	995	47.494
2618	SCV2_stock_PHE_RNA_1	A	5297	2819	0	1	2477	2478	46.7812
26354	SCV2_stock_PHE_RNA_1	T	6311	2856	2	3453	0	2858	45.286
15157	SCV2_stock_PHE_RNA_1	C	13390	882	12505	3	0	885	6.60941
15168	SCV2_stock_PHE_RNA_1	G	14090	888	3	6	13193	897	6.36622
28918	SCV2_stock_PHE_RNA_1	T	10086	133	2	9570	381	516	5.116
15106	SCV2_stock_PHE_RNA_1	A	23513	22690	819	3	1	823	3.50019
15172	SCV2_stock_PHE_RNA_1	T	14231	210	218	13778	25	453	3.18319
15173	SCV2_stock_PHE_RNA_1	C	14235	414	13817	3	1	418	2.93642
16894	SCV2_stock_PHE_RNA_1	A	2035	1981	0	54	0	54	2.65356
15139	SCV2_stock_PHE_RNA_1	A	12379	12054	316	5	4	325	2.62541
6127	SCV2_stock_PHE_RNA_1	G	3288	76	0	2	3210	78	2.37226
3067	SCV2_stock_PHE_RNA_1	T	8760	10	2	8562	186	198	2.26027
16688	SCV2_stock_PHE_RNA_1	T	4166	91	0	4074	1	92	2.20835
27089	SCV2_stock_PHE_RNA_1	T	24616	2	8	24095	511	521	2.11651
1388	SCV2_stock_PHE_RNA_1	A	3983	3899	0	84	0	84	2.10896
2447	SCV2_stock_PHE_RNA_1	G	4089	83	0	1	4005	84	2.05429
1506	SCV2_stock_PHE_RNA_1	T	4146	84	0	4061	1	85	2.05017
23067	SCV2_stock_PHE_RNA_1	G	2504	50	0	0	2454	50	1.99681
15741	SCV2_stock_PHE_RNA_1	T	3550	69	1	3480	0	70	1.97183
20318	SCV2_stock_PHE_RNA_1	A	14971	14677	0	293	1	294	1.9638
20427	SCV2_stock_PHE_RNA_1	T	15237	295	3	14939	0	298	1.95577
20745	SCV2_stock_PHE_RNA_1	T	7855	153	0	7702	0	153	1.9478
6864	SCV2_stock_PHE_RNA_1	A	6028	5913	0	113	2	115	1.90776
18399	SCV2_stock_PHE_RNA_1	A	11278	11066	2	209	1	212	1.87977
15150	SCV2_stock_PHE_RNA_1	G	13059	4	1	235	12819	240	1.83781
19042	SCV2_stock_PHE_RNA_1	C	9217	4	9052	161	0	165	1.79017
10618	SCV2_stock_PHE_RNA_1	G	3681	65	0	0	3616	65	1.76582
2757	SCV2_stock_PHE_RNA_1	T	5463	96	0	5367	0	96	1.75728
27592	SCV2_stock_PHE_RNA_1	T	3341	0	58	3283	0	58	1.73601
8089	SCV2_stock_PHE_RNA_1	A	6631	6517	0	114	0	114	1.7192
18527	SCV2_stock_PHE_RNA_1	G	11418	194	0	2	11222	196	1.71659
2650	SCV2_stock_PHE_RNA_1	C	5379	0	5288	91	0	91	1.69176
27709	SCV2_stock_PHE_RNA_1	G	3449	58	0	0	3391	58	1.68165
466	SCV2_stock_PHE_RNA_1	C	4853	0	4772	81	0	81	1.66907
24537	SCV2_stock_PHE_RNA_1	A	4406	4334	0	69	3	72	1.63414
24644	SCV2_stock_PHE_RNA_1	A	4307	4237	2	0	68	70	1.62526
6972	SCV2_stock_PHE_RNA_1	T	5918	95	1	5822	0	96	1.62217
10508	SCV2_stock_PHE_RNA_1	A	3645	3587	0	58	0	58	1.59122
2327	SCV2_stock_PHE_RNA_1	T	4025	0	61	3961	3	64	1.59006
15141	SCV2_stock_PHE_RNA_1	C	12571	197	12372	2	0	199	1.58301
15011	SCV2_stock_PHE_RNA_1	A	18931	18632	0	297	2	299	1.57942
16562	SCV2_stock_PHE_RNA_1	T	4202	0	65	4136	1	66	1.57068
23589	SCV2_stock_PHE_RNA_1	C	2483	0	2444	39	0	39	1.57068
581	SCV2_stock_PHE_RNA_1	G	4842	75	0	1	4766	76	1.5696
6013	SCV2_stock_PHE_RNA_1	A	3210	3160	0	49	1	50	1.55763
23702	SCV2_stock_PHE_RNA_1	A	2612	2572	1	0	39	40	1.53139
23377	SCV2_stock_PHE_RNA_1	T	6115	91	0	6024	0	91	1.48814
19350	SCV2_stock_PHE_RNA_1	T	1833	0	26	1807	0	26	1.41844
29188	SCV2_stock_PHE_RNA_1	A	21152	20854	6	1	291	298	1.40885
6728	SCV2_stock_PHE_RNA_1	A	6094	6009	2	0	83	85	1.39481
8516	SCV2_stock_PHE_RNA_1	G	2083	29	0	0	2054	29	1.39222
20110	SCV2_stock_PHE_RNA_1	G	2320	32	0	0	2288	32	1.37931
19471	SCV2_stock_PHE_RNA_1	A	2497	2463	4	0	30	34	1.36163
29187	SCV2_stock_PHE_RNA_1	C	21148	2	20862	284	0	286	1.35237
15167	SCV2_stock_PHE_RNA_1	T	14087	26	4	13900	157	187	1.32747
28540	SCV2_stock_PHE_RNA_1	A	6639	6553	0	84	2	86	1.29538
26170	SCV2_stock_PHE_RNA_1	A	17272	17060	50	2	160	212	1.22742
29039	SCV2_stock_PHE_RNA_1	A	19123	18891	1	228	3	232	1.2132
26048	SCV2_stock_PHE_RNA_1	T	17304	2	200	17098	4	206	1.19048
13240	SCV2_stock_PHE_RNA_1	G	6871	80	0	0	6791	80	1.16431
26343	SCV2_stock_PHE_RNA_1	C	6286	1	6213	72	0	73	1.16131
13544	SCV2_stock_PHE_RNA_1	T	11421	128	0	11292	1	129	1.1295
1192	SCV2_stock_PHE_RNA_1	A	6593	6519	0	1	73	74	1.1224
16579	SCV2_stock_PHE_RNA_1	A	4195	4148	0	0	47	47	1.12038
6314	SCV2_stock_PHE_RNA_1	A	10937	10816	0	116	5	121	1.10634
7451	SCV2_stock_PHE_RNA_1	A	9869	9761	0	103	5	108	1.09434
23268	SCV2_stock_PHE_RNA_1	T	6174	2	63	6108	1	66	1.069
28920	SCV2_stock_PHE_RNA_1	A	8556	8466	1	5	84	90	1.05189
24931	SCV2_stock_PHE_RNA_1	T	10504	109	0	10394	1	110	1.04722
15415	SCV2_stock_PHE_RNA_1	T	15184	151	2	15026	5	158	1.04057
13453	SCV2_stock_PHE_RNA_1	A	11731	11610	5	114	2	121	1.03146
14154	SCV2_stock_PHE_RNA_1	T	8436	87	0	8349	0	87	1.03129
7270	SCV2_stock_PHE_RNA_1	T	19195	197	0	18998	0	197	1.02631
25747	SCV2_stock_PHE_RNA_1	A	4220	4177	0	43	0	43	1.01896
16365	SCV2_stock_PHE_RNA_1	G	13226	125	2	7	13092	134	1.01316
17527	SCV2_stock_PHE_RNA_1	A	10773	10665	2	100	6	108	1.00251
3290	SCV2_stock_PHE_RNA_1	C	15866	0	15707	157	2	159	1.00214
28227	SCV2_stock_PHE_RNA_1	C	9220	1	9128	91	0	92	0.997831
3708	SCV2_stock_PHE_RNA_1	T	12241	116	6	12119	0	122	0.996651
3917	SCV2_stock_PHE_RNA_1	A	8553	8468	0	77	8	85	0.993803
18203	SCV2_stock_PHE_RNA_1	T	18114	174	6	17934	0	180	0.993707
29131	SCV2_stock_PHE_RNA_1	T	20985	0	190	20777	18	208	0.991184
9034	SCV2_stock_PHE_RNA_1	A	5954	5895	0	49	10	59	0.99093
21024	SCV2_stock_PHE_RNA_1	T	9461	93	0	9368	0	93	0.982983
17917	SCV2_stock_PHE_RNA_1	T	18890	183	0	18705	2	185	0.979354
15156	SCV2_stock_PHE_RNA_1	T	13330	87	39	13200	4	130	0.975244
4782	SCV2_stock_PHE_RNA_1	C	17351	0	17182	169	0	169	0.974007
4279	SCV2_stock_PHE_RNA_1	T	9789	93	2	9694	0	95	0.970477
1089	SCV2_stock_PHE_RNA_1	T	6618	2	61	6554	1	64	0.96706
265	SCV2_stock_PHE_RNA_1	G	10661	102	0	0	10559	102	0.956758
11804	SCV2_stock_PHE_RNA_1	G	6004	57	0	0	5947	57	0.949367
8741	SCV2_stock_PHE_RNA_1	T	19320	3	179	19137	1	183	0.947205
12563	SCV2_stock_PHE_RNA_1	C	7757	3	7684	70	0	73	0.941085
24322	SCV2_stock_PHE_RNA_1	A	7020	6954	0	0	66	66	0.940171
3065	SCV2_stock_PHE_RNA_1	G	8889	83	0	0	8806	83	0.933738
26666	SCV2_stock_PHE_RNA_1	A	6545	6484	0	61	0	61	0.932009
14353	SCV2_stock_PHE_RNA_1	A	17278	17117	0	159	2	161	0.931821
25425	SCV2_stock_PHE_RNA_1	A	12786	12667	2	117	0	119	0.930705
23935	SCV2_stock_PHE_RNA_1	A	6576	6515	1	58	2	61	0.927616
13748	SCV2_stock_PHE_RNA_1	A	24506	24279	0	227	0	227	0.926304
9440	SCV2_stock_PHE_RNA_1	T	15990	142	5	15843	0	147	0.919325
21221	SCV2_stock_PHE_RNA_1	C	6321	0	6263	58	0	58	0.917576
9930	SCV2_stock_PHE_RNA_1	A	8947	8865	0	80	2	82	0.916508
22107	SCV2_stock_PHE_RNA_1	A	9059	8976	0	81	2	83	0.916216
7549	SCV2_stock_PHE_RNA_1	T	9899	90	0	9809	0	90	0.909183
17820	SCV2_stock_PHE_RNA_1	A	18891	18720	1	167	3	171	0.905193
27388	SCV2_stock_PHE_RNA_1	A	9728	9640	0	2	86	88	0.904605
14781	SCV2_stock_PHE_RNA_1	T	17259	146	8	17104	1	155	0.898082
15089	SCV2_stock_PHE_RNA_1	C	22320	198	22120	0	2	200	0.896057
788	SCV2_stock_PHE_RNA_1	C	14115	0	13989	126	0	126	0.892667
176	SCV2_stock_PHE_RNA_1	C	10431	0	10338	93	0	93	0.891573
26984	SCV2_stock_PHE_RNA_1	C	43187	1	42804	382	0	383	0.886841
14691	SCV2_stock_PHE_RNA_1	A	17178	17026	0	142	10	152	0.884853
21503	SCV2_stock_PHE_RNA_1	T	19778	0	171	19603	4	175	0.884822
29233	SCV2_stock_PHE_RNA_1	T	21016	182	1	20831	2	185	0.880282
12111	SCV2_stock_PHE_RNA_1	G	9840	86	0	0	9754	86	0.873984
21893	SCV2_stock_PHE_RNA_1	G	2073	18	0	0	2055	18	0.868307
19694	SCV2_stock_PHE_RNA_1	C	5353	0	5307	46	0	46	0.859331
4019	SCV2_stock_PHE_RNA_1	A	8507	8434	1	0	72	73	0.858117
10026	SCV2_stock_PHE_RNA_1	A	9113	9035	3	0	75	78	0.85592
12345	SCV2_stock_PHE_RNA_1	G	11233	96	0	0	11137	96	0.854625
11452	SCV2_stock_PHE_RNA_1	A	6090	6038	1	47	4	52	0.853859
12657	SCV2_stock_PHE_RNA_1	T	7732	66	0	7666	0	66	0.853595
13839	SCV2_stock_PHE_RNA_1	T	24375	201	2	24170	2	205	0.841026
19794	SCV2_stock_PHE_RNA_1	G	5352	45	0	0	5307	45	0.840807
22201	SCV2_stock_PHE_RNA_1	G	9043	76	0	0	8967	76	0.840429
9713	SCV2_stock_PHE_RNA_1	A	10981	10890	4	1	86	91	0.828704
7181	SCV2_stock_PHE_RNA_1	A	19103	18945	2	152	4	158	0.827095
3386	SCV2_stock_PHE_RNA_1	A	15839	15708	2	4	125	131	0.827072
15176	SCV2_stock_PHE_RNA_1	T	14285	84	4	14167	30	118	0.826041
11548	SCV2_stock_PHE_RNA_1	G	6179	50	0	1	6128	51	0.825376
4190	SCV2_stock_PHE_RNA_1	A	9817	9736	0	81	0	81	0.825099
8838	SCV2_stock_PHE_RNA_1	T	19383	157	2	19224	0	159	0.820306
18742	SCV2_stock_PHE_RNA_1	T	15985	0	128	15854	3	131	0.819518
26445	SCV2_stock_PHE_RNA_1	T	6350	50	2	6298	0	52	0.818898
15133	SCV2_stock_PHE_RNA_1	A	12118	12019	89	5	5	99	0.816966
5709	SCV2_stock_PHE_RNA_1	A	21674	21497	1	174	2	177	0.816647
28027	SCV2_stock_PHE_RNA_1	G	3204	24	0	2	3178	26	0.811486
15047	SCV2_stock_PHE_RNA_1	T	20292	2	157	20128	5	164	0.8082
17616	SCV2_stock_PHE_RNA_1	G	10802	85	0	2	10715	87	0.805406
5498	SCV2_stock_PHE_RNA_1	A	12450	12350	3	2	95	100	0.803213
23662	SCV2_stock_PHE_RNA_1	T	4113	0	0	4080	33	33	0.802334
18112	SCV2_stock_PHE_RNA_1	A	17954	17811	3	137	3	143	0.79648
18834	SCV2_stock_PHE_RNA_1	T	16041	114	5	15917	5	124	0.773019
28645	SCV2_stock_PHE_RNA_1	T	3758	0	3	3729	26	29	0.771687
5176	SCV2_stock_PHE_RNA_1	A	9119	9049	2	0	68	70	0.767628
20117	SCV2_stock_PHE_RNA_1	C	2356	16	2338	2	0	18	0.764007
7772	SCV2_stock_PHE_RNA_1	C	7661	0	7603	58	0	58	0.757081
15137	SCV2_stock_PHE_RNA_1	T	12322	2	1	12229	90	93	0.754748
24024	SCV2_stock_PHE_RNA_1	T	6379	47	1	6331	0	48	0.752469
20124	SCV2_stock_PHE_RNA_1	T	2397	1	1	2379	16	18	0.750939
9350	SCV2_stock_PHE_RNA_1	A	16009	15890	0	119	0	119	0.743332
21598	SCV2_stock_PHE_RNA_1	T	21622	159	1	21462	0	160	0.739987
22505	SCV2_stock_PHE_RNA_1	A	27272	27074	6	3	189	198	0.726019
9164	SCV2_stock_PHE_RNA_1	A	3045	3023	6	10	6	22	0.722496
11522	SCV2_stock_PHE_RNA_1	T	6185	0	0	6141	44	44	0.711399
20008	SCV2_stock_PHE_RNA_1	C	4087	29	4058	0	0	29	0.709567
12331	SCV2_stock_PHE_RNA_1	G	11291	78	0	0	11213	78	0.690816
6193	SCV2_stock_PHE_RNA_1	A	3340	3317	11	7	5	23	0.688623
11701	SCV2_stock_PHE_RNA_1	T	5958	2	39	5917	0	41	0.68815
16264	SCV2_stock_PHE_RNA_1	T	13640	4	86	13547	3	93	0.681818
26720	SCV2_stock_PHE_RNA_1	G	6620	44	0	1	6575	45	0.679758
3001	SCV2_stock_PHE_RNA_1	T	9297	4	1	9234	58	63	0.677638
10037	SCV2_stock_PHE_RNA_1	A	4725	4693	15	9	8	32	0.677249
10314	SCV2_stock_PHE_RNA_1	T	9051	59	2	8990	0	61	0.673959
21804	SCV2_stock_PHE_RNA_1	A	2081	2067	2	12	0	14	0.672753
26715	SCV2_stock_PHE_RNA_1	T	6637	0	0	6593	44	44	0.66295
7749	SCV2_stock_PHE_RNA_1	C	3931	1	3905	25	0	26	0.661409
25224	SCV2_stock_PHE_RNA_1	T	7114	46	1	7067	0	47	0.660669
15144	SCV2_stock_PHE_RNA_1	T	12804	76	1	12720	7	84	0.656045
8395	SCV2_stock_PHE_RNA_1	T	1988	1	11	1975	1	13	0.653924
23685	SCV2_stock_PHE_RNA_1	C	4026	0	4000	26	0	26	0.645802
15177	SCV2_stock_PHE_RNA_1	A	14309	14223	5	5	76	86	0.60102
473	SCV2_stock_PHE_RNA_1	T	5009	1	2	4979	27	30	0.598922
1324	SCV2_stock_PHE_RNA_1	T	4027	8	8	4003	8	24	0.595977
883	SCV2_stock_PHE_RNA_1	A	14149	14065	4	2	78	84	0.593682
26467	SCV2_stock_PHE_RNA_1	G	3259	0	19	0	3240	19	0.583001
16287	SCV2_stock_PHE_RNA_1	T	13570	5	3	13491	71	79	0.582167
13433	SCV2_stock_PHE_RNA_1	A	6048	6013	2	0	33	35	0.578704
444	SCV2_stock_PHE_RNA_1	T	4854	3	1	4826	24	28	0.576844
22408	SCV2_stock_PHE_RNA_1	T	27428	2	150	27272	4	156	0.568762
10222	SCV2_stock_PHE_RNA_1	T	9166	0	48	9115	3	51	0.556404
15909	SCV2_stock_PHE_RNA_1	T	12878	18	24	12807	29	71	0.551328
15058	SCV2_stock_PHE_RNA_1	A	21227	21113	110	0	4	114	0.537052
16845	SCV2_stock_PHE_RNA_1	T	2053	5	3	2042	3	11	0.535801
16842	SCV2_stock_PHE_RNA_1	A	2059	2048	0	0	11	11	0.53424
26895	SCV2_stock_PHE_RNA_1	C	22426	2	22307	115	2	119	0.530634
1730	SCV2_stock_PHE_RNA_1	G	7815	39	0	2	7774	41	0.524632
9279	SCV2_stock_PHE_RNA_1	T	8207	12	14	8164	17	43	0.523943
15147	SCV2_stock_PHE_RNA_1	A	12877	12810	58	6	3	67	0.520308
20109	SCV2_stock_PHE_RNA_1	T	2320	6	1	2308	5	12	0.517241
28823	SCV2_stock_PHE_RNA_1	T	14505	1	70	14430	4	75	0.517063
262	SCV2_stock_PHE_RNA_1	T	10673	5	11	10618	39	55	0.515319
22662	SCV2_stock_PHE_RNA_1	T	7809	0	38	7769	2	40	0.512229
15154	SCV2_stock_PHE_RNA_1	C	13297	63	13229	4	1	68	0.511394
6696	SCV2_stock_PHE_RNA_1	C	11786	0	11728	56	2	58	0.492109
11066	SCV2_stock_PHE_RNA_1	T	2238	7	1	2227	3	11	0.49151
3638	SCV2_stock_PHE_RNA_1	G	12311	58	0	2	12251	60	0.487369
18080	SCV2_stock_PHE_RNA_1	T	9144	24	7	9100	13	44	0.48119
18456	SCV2_stock_PHE_RNA_1	A	22076	21970	91	10	5	106	0.480159
21675	SCV2_stock_PHE_RNA_1	A	12121	12063	22	20	16	58	0.478508
17307	SCV2_stock_PHE_RNA_1	T	6492	31	0	6461	0	31	0.477511
29727	SCV2_stock_PHE_RNA_1	T	842	0	2	838	2	4	0.475059
5044	SCV2_stock_PHE_RNA_1	G	4691	21	1	0	4669	22	0.468983
502	SCV2_stock_PHE_RNA_1	A	9366	9323	25	9	9	43	0.459107
22688	SCV2_stock_PHE_RNA_1	A	7852	7816	13	17	6	36	0.458482
13541	SCV2_stock_PHE_RNA_1	C	11424	0	11372	48	4	52	0.455182
6612	SCV2_stock_PHE_RNA_1	T	5986	5	19	5959	3	27	0.451052
16875	SCV2_stock_PHE_RNA_1	T	2043	4	1	2034	4	9	0.440529
29790	SCV2_stock_PHE_RNA_1	A	463	461	0	2	0	2	0.431965
10812	SCV2_stock_PHE_RNA_1	T	9113	0	38	9074	1	39	0.42796
15345	SCV2_stock_PHE_RNA_1	A	15200	15135	44	14	7	65	0.427632
1465	SCV2_stock_PHE_RNA_1	T	7780	8	4	7747	21	33	0.424165
6945	SCV2_stock_PHE_RNA_1	T	11477	0	48	11429	0	48	0.418228
17085	SCV2_stock_PHE_RNA_1	A	1938	1930	3	5	0	8	0.412797
20465	SCV2_stock_PHE_RNA_1	A	15303	15240	1	0	62	63	0.411684
20168	SCV2_stock_PHE_RNA_1	A	2431	2421	0	1	9	10	0.411353
23525	SCV2_stock_PHE_RNA_1	C	2490	1	2480	9	0	10	0.401606
23617	SCV2_stock_PHE_RNA_1	T	4490	0	0	4472	18	18	0.400891
4147	SCV2_stock_PHE_RNA_1	T	5004	5	8	4984	7	20	0.39968
3561	SCV2_stock_PHE_RNA_1	T	6345	13	3	6320	9	25	0.394011
9168	SCV2_stock_PHE_RNA_1	A	3049	3037	2	6	4	12	0.393572
4456	SCV2_stock_PHE_RNA_1	C	14004	0	13949	54	1	55	0.392745
11188	SCV2_stock_PHE_RNA_1	A	4368	4351	2	11	4	17	0.389194
18363	SCV2_stock_PHE_RNA_1	G	11336	40	0	4	11292	44	0.388144
22996	SCV2_stock_PHE_RNA_1	A	4723	4705	3	12	3	18	0.381114
29248	SCV2_stock_PHE_RNA_1	A	11051	11009	23	11	8	42	0.380056
26655	SCV2_stock_PHE_RNA_1	T	3440	3	4	3427	6	13	0.377907
11377	SCV2_stock_PHE_RNA_1	T	3193	5	3	3181	4	12	0.375822
18262	SCV2_stock_PHE_RNA_1	A	9317	9282	9	16	10	35	0.375657
4919	SCV2_stock_PHE_RNA_1	A	8806	8773	9	12	12	33	0.374744
24261	SCV2_stock_PHE_RNA_1	T	7045	22	2	7019	2	26	0.369056
10417	SCV2_stock_PHE_RNA_1	A	8719	8687	9	17	6	32	0.367015
13078	SCV2_stock_PHE_RNA_1	T	3557	0	11	3544	2	13	0.365477
11755	SCV2_stock_PHE_RNA_1	A	6031	6009	6	10	6	22	0.364782
17048	SCV2_stock_PHE_RNA_1	A	1922	1915	0	0	7	7	0.364204
2083	SCV2_stock_PHE_RNA_1	T	23425	0	2	23340	83	85	0.36286
11083	SCV2_stock_PHE_RNA_1	G	2205	0	0	8	2197	8	0.362812
12951	SCV2_stock_PHE_RNA_1	A	10496	10458	12	7	19	38	0.362043
17549	SCV2_stock_PHE_RNA_1	T	10791	0	6	10752	33	39	0.361412
6626	SCV2_stock_PHE_RNA_1	A	11698	11656	7	25	10	42	0.359036
26044	SCV2_stock_PHE_RNA_1	C	17299	2	17237	6	54	62	0.358402
26042	SCV2_stock_PHE_RNA_1	C	17300	1	17238	60	1	62	0.358382
15118	SCV2_stock_PHE_RNA_1	G	11459	3	1	37	11418	41	0.357797
12009	SCV2_stock_PHE_RNA_1	T	9550	0	32	9516	2	34	0.356021
12015	SCV2_stock_PHE_RNA_1	T	9831	2	3	9796	30	35	0.356017
21913	SCV2_stock_PHE_RNA_1	A	1125	1121	0	3	1	4	0.355556
12898	SCV2_stock_PHE_RNA_1	A	10461	10424	20	14	3	37	0.353695
15153	SCV2_stock_PHE_RNA_1	T	13295	11	27	13248	9	47	0.353516
4899	SCV2_stock_PHE_RNA_1	A	8824	8793	11	12	8	31	0.351315
8186	SCV2_stock_PHE_RNA_1	T	12321	5	6	12278	32	43	0.348998
17864	SCV2_stock_PHE_RNA_1	A	18943	18877	4	59	3	66	0.348414
23836	SCV2_stock_PHE_RNA_1	T	3453	2	1	3441	9	12	0.347524
24696	SCV2_stock_PHE_RNA_1	A	4335	4320	0	1	14	15	0.346021
21492	SCV2_stock_PHE_RNA_1	T	10167	25	7	10132	3	35	0.344251
20115	SCV2_stock_PHE_RNA_1	C	2340	7	2332	1	0	8	0.34188
23620	SCV2_stock_PHE_RNA_1	T	4393	0	1	4378	14	15	0.341452
13472	SCV2_stock_PHE_RNA_1	T	11726	7	4	11686	29	40	0.341122
24260	SCV2_stock_PHE_RNA_1	A	7045	7021	0	24	0	24	0.340667
23212	SCV2_stock_PHE_RNA_1	T	6196	11	6	6175	4	21	0.338928
15851	SCV2_stock_PHE_RNA_1	A	3591	3579	5	1	6	12	0.334169
18986	SCV2_stock_PHE_RNA_1	T	9294	11	4	9263	16	31	0.333549
17550	SCV2_stock_PHE_RNA_1	C	10804	30	10768	6	0	36	0.33321
20091	SCV2_stock_PHE_RNA_1	C	4508	13	4493	2	0	15	0.332742
17556	SCV2_stock_PHE_RNA_1	T	10828	32	4	10792	0	36	0.332471
26930	SCV2_stock_PHE_RNA_1	T	22263	29	24	22189	21	74	0.33239
3565	SCV2_stock_PHE_RNA_1	T	6326	12	0	6305	9	21	0.331963
29632	SCV2_stock_PHE_RNA_1	C	2720	1	2711	8	0	9	0.330882
26046	SCV2_stock_PHE_RNA_1	A	17305	17248	1	2	54	57	0.329385
15456	SCV2_stock_PHE_RNA_1	A	7896	7870	11	10	5	26	0.329281
24259	SCV2_stock_PHE_RNA_1	T	7046	23	0	7023	0	23	0.326426
11075	SCV2_stock_PHE_RNA_1	T	2146	0	7	2139	0	7	0.326188
20191	SCV2_stock_PHE_RNA_1	G	2461	7	0	1	2453	8	0.325071
15317	SCV2_stock_PHE_RNA_1	T	15103	3	44	15054	2	49	0.324439
29003	SCV2_stock_PHE_RNA_1	C	7711	20	7686	5	0	25	0.324212
15061	SCV2_stock_PHE_RNA_1	C	21301	67	21232	2	0	69	0.323928
16902	SCV2_stock_PHE_RNA_1	T	2162	4	1	2155	2	7	0.323774
12451	SCV2_stock_PHE_RNA_1	A	9921	9889	13	9	10	32	0.322548
25704	SCV2_stock_PHE_RNA_1	T	2191	0	7	2184	0	7	0.319489
29391	SCV2_stock_PHE_RNA_1	A	1885	1879	0	1	5	6	0.318302
11035	SCV2_stock_PHE_RNA_1	A	11639	11602	16	13	8	37	0.317897
12799	SCV2_stock_PHE_RNA_1	T	5348	9	4	5331	4	17	0.317876
10930	SCV2_stock_PHE_RNA_1	A	9130	9101	8	10	11	29	0.317634
15165	SCV2_stock_PHE_RNA_1	A	14024	13980	0	43	1	44	0.313748
769	SCV2_stock_PHE_RNA_1	T	7351	6	4	7328	13	23	0.312883
11056	SCV2_stock_PHE_RNA_1	T	2254	1	6	2247	0	7	0.310559
1819	SCV2_stock_PHE_RNA_1	A	7729	7705	2	0	22	24	0.310519
2733	SCV2_stock_PHE_RNA_1	T	10341	11	7	10309	14	32	0.309448
10284	SCV2_stock_PHE_RNA_1	T	9121	4	2	9093	22	28	0.306984
8373	SCV2_stock_PHE_RNA_1	T	1960	1	0	1954	5	6	0.306122
27853	SCV2_stock_PHE_RNA_1	A	1641	1636	0	5	0	5	0.304692
8350	SCV2_stock_PHE_RNA_1	T	1975	3	1	1969	2	6	0.303797
7700	SCV2_stock_PHE_RNA_1	A	3954	3942	1	0	11	12	0.30349
28058	SCV2_stock_PHE_RNA_1	A	1652	1647	1	4	0	5	0.302663
17865	SCV2_stock_PHE_RNA_1	T	18941	55	2	18884	0	57	0.300934
8084	SCV2_stock_PHE_RNA_1	G	6314	19	0	0	6295	19	0.300919
17863	SCV2_stock_PHE_RNA_1	T	18944	55	0	18887	2	57	0.300887
20113	SCV2_stock_PHE_RNA_1	G	2328	0	0	7	2321	7	0.300687
16251	SCV2_stock_PHE_RNA_1	T	6992	5	4	6971	12	21	0.300343
10706	SCV2_stock_PHE_RNA_1	T	13000	13	10	12961	16	39	0.3
10619	SCV2_stock_PHE_RNA_1	C	3678	9	3667	2	0	11	0.299076
12972	SCV2_stock_PHE_RNA_1	A	5358	5342	12	2	2	16	0.298619
249	SCV2_stock_PHE_RNA_1	T	10807	2	6	10775	24	32	0.296104
14049	SCV2_stock_PHE_RNA_1	T	4393	1	5	4380	7	13	0.295925
15122	SCV2_stock_PHE_RNA_1	C	11495	2	11461	32	0	34	0.295781
16814	SCV2_stock_PHE_RNA_1	T	2068	4	2	2062	0	6	0.290135
15018	SCV2_stock_PHE_RNA_1	A	18980	18925	39	11	5	55	0.289779
2503	SCV2_stock_PHE_RNA_1	A	4149	4137	6	3	3	12	0.289226
26183	SCV2_stock_PHE_RNA_1	A	17292	17242	43	2	5	50	0.289151
13225	SCV2_stock_PHE_RNA_1	C	6925	0	6905	20	0	20	0.288809
21797	SCV2_stock_PHE_RNA_1	T	2082	1	2	2076	3	6	0.288184
17943	SCV2_stock_PHE_RNA_1	A	9738	9710	0	0	28	28	0.287533
28564	SCV2_stock_PHE_RNA_1	T	6659	4	6	6640	9	19	0.285328
8596	SCV2_stock_PHE_RNA_1	A	2107	2101	1	5	0	6	0.284765
3158	SCV2_stock_PHE_RNA_1	A	4923	4909	1	8	5	14	0.284379
25748	SCV2_stock_PHE_RNA_1	A	4220	4208	2	8	2	12	0.28436
19920	SCV2_stock_PHE_RNA_1	T	2495	0	1	2488	6	7	0.280561
18245	SCV2_stock_PHE_RNA_1	A	9287	9261	11	9	6	26	0.279961
5403	SCV2_stock_PHE_RNA_1	T	12519	2	29	12484	4	35	0.279575
15102	SCV2_stock_PHE_RNA_1	T	22567	4	54	22504	5	63	0.279169
22048	SCV2_stock_PHE_RNA_1	T	4662	8	3	4649	2	13	0.27885
26180	SCV2_stock_PHE_RNA_1	T	17288	1	42	17240	5	48	0.277649
8317	SCV2_stock_PHE_RNA_1	A	8650	8626	9	11	4	24	0.277457
25608	SCV2_stock_PHE_RNA_1	A	6858	6839	3	8	8	19	0.277049
21697	SCV2_stock_PHE_RNA_1	C	13447	0	13410	37	0	37	0.275154
10348	SCV2_stock_PHE_RNA_1	A	4732	4719	1	12	0	13	0.274725
23743	SCV2_stock_PHE_RNA_1	A	2554	2547	2	4	1	7	0.27408
23956	SCV2_stock_PHE_RNA_1	T	6576	1	1	6558	16	18	0.273723
26184	SCV2_stock_PHE_RNA_1	T	17292	3	2	17245	42	47	0.271802
2274	SCV2_stock_PHE_RNA_1	A	4054	4043	3	3	5	11	0.271337
14847	SCV2_stock_PHE_RNA_1	A	8860	8836	6	11	7	24	0.27088
21949	SCV2_stock_PHE_RNA_1	A	1108	1105	0	0	3	3	0.270758
11643	SCV2_stock_PHE_RNA_1	A	6665	6647	8	9	1	18	0.270068
24286	SCV2_stock_PHE_RNA_1	T	7040	4	7	7021	8	19	0.269886
580	SCV2_stock_PHE_RNA_1	T	4841	10	3	4828	0	13	0.26854
10606	SCV2_stock_PHE_RNA_1	T	7082	0	19	7063	0	19	0.268286
12339	SCV2_stock_PHE_RNA_1	T	11248	9	4	11218	17	30	0.266714
20088	SCV2_stock_PHE_RNA_1	T	4500	2	9	4488	1	12	0.266667
7193	SCV2_stock_PHE_RNA_1	A	19134	19083	7	36	8	51	0.266541
12201	SCV2_stock_PHE_RNA_1	A	10911	10882	2	2	25	29	0.265787
20015	SCV2_stock_PHE_RNA_1	A	4165	4154	6	4	1	11	0.264106
29361	SCV2_stock_PHE_RNA_1	T	1904	1	4	1899	0	5	0.262605
16761	SCV2_stock_PHE_RNA_1	A	4199	4188	1	6	4	11	0.261967
8853	SCV2_stock_PHE_RNA_1	G	9948	0	0	26	9922	26	0.261359
19406	SCV2_stock_PHE_RNA_1	G	4210	11	0	0	4199	11	0.261283
20104	SCV2_stock_PHE_RNA_1	C	2302	2	2296	3	1	6	0.260643
26176	SCV2_stock_PHE_RNA_1	C	17280	43	17235	2	0	45	0.260417
27726	SCV2_stock_PHE_RNA_1	A	3457	3448	1	7	1	9	0.260341
16509	SCV2_stock_PHE_RNA_1	T	4229	4	3	4218	4	11	0.260109
2789	SCV2_stock_PHE_RNA_1	A	5395	5381	1	8	5	14	0.2595
11815	SCV2_stock_PHE_RNA_1	A	3092	3084	4	2	2	8	0.258732
1005	SCV2_stock_PHE_RNA_1	A	3481	3472	2	0	7	9	0.258546
13616	SCV2_stock_PHE_RNA_1	A	6196	6180	0	1	15	16	0.258231
22062	SCV2_stock_PHE_RNA_1	C	4649	0	4637	12	0	12	0.25812
24223	SCV2_stock_PHE_RNA_1	C	7006	0	6988	18	0	18	0.256923
301	SCV2_stock_PHE_RNA_1	A	5472	5458	7	5	2	14	0.255848
9717	SCV2_stock_PHE_RNA_1	A	10956	10928	2	0	26	28	0.255568
11692	SCV2_stock_PHE_RNA_1	T	3132	3	3	3124	2	8	0.255428
20116	SCV2_stock_PHE_RNA_1	A	2350	2344	5	1	0	6	0.255319
26167	SCV2_stock_PHE_RNA_1	G	17271	1	0	43	17227	44	0.254762
26182	SCV2_stock_PHE_RNA_1	T	17290	1	43	17246	0	44	0.254482
24123	SCV2_stock_PHE_RNA_1	A	7080	7062	0	1	17	18	0.254237
14406	SCV2_stock_PHE_RNA_1	A	17379	17335	7	28	9	44	0.253179
5085	SCV2_stock_PHE_RNA_1	T	9104	2	20	9081	1	23	0.252636
10591	SCV2_stock_PHE_RNA_1	T	7131	3	4	7113	11	18	0.252419
25178	SCV2_stock_PHE_RNA_1	T	7150	11	3	7132	4	18	0.251748
24475	SCV2_stock_PHE_RNA_1	T	4393	6	4	4382	1	11	0.250398
18319	SCV2_stock_PHE_RNA_1	T	20952	27	10	20900	15	52	0.248186
20076	SCV2_stock_PHE_RNA_1	A	4451	4440	11	0	0	11	0.247135
19262	SCV2_stock_PHE_RNA_1	A	11351	11323	15	7	6	28	0.246674
7165	SCV2_stock_PHE_RNA_1	C	10145	7	10120	18	0	25	0.246427
18345	SCV2_stock_PHE_RNA_1	T	11365	5	9	11337	14	28	0.24637
18974	SCV2_stock_PHE_RNA_1	T	9349	9	4	9326	10	23	0.246016
1810	SCV2_stock_PHE_RNA_1	A	7765	7746	0	0	19	19	0.244688
13387	SCV2_stock_PHE_RNA_1	T	6144	2	8	6129	5	15	0.244141
16854	SCV2_stock_PHE_RNA_1	T	2052	2	1	2047	2	5	0.243665
23569	SCV2_stock_PHE_RNA_1	T	2467	1	2	2461	3	6	0.24321
16828	SCV2_stock_PHE_RNA_1	T	2064	0	5	2059	0	5	0.242248
17543	SCV2_stock_PHE_RNA_1	T	10780	26	0	10754	0	26	0.241187
15131	SCV2_stock_PHE_RNA_1	G	12039	1	0	28	12010	29	0.240884
16725	SCV2_stock_PHE_RNA_1	A	4156	4146	6	2	2	10	0.240616
26246	SCV2_stock_PHE_RNA_1	T	21202	5	44	21151	2	51	0.240543
18420	SCV2_stock_PHE_RNA_1	A	11310	11283	2	1	24	27	0.238727
29666	SCV2_stock_PHE_RNA_1	C	840	0	838	2	0	2	0.238095
29729	SCV2_stock_PHE_RNA_1	T	840	0	2	838	0	2	0.238095
29733	SCV2_stock_PHE_RNA_1	C	840	0	838	2	0	2	0.238095
29678	SCV2_stock_PHE_RNA_1	T	842	2	0	840	0	2	0.23753
29679	SCV2_stock_PHE_RNA_1	C	842	0	840	2	0	2	0.23753
29680	SCV2_stock_PHE_RNA_1	T	842	0	2	840	0	2	0.23753
29684	SCV2_stock_PHE_RNA_1	A	843	841	0	2	0	2	0.237248
3005	SCV2_stock_PHE_RNA_1	T	9282	1	1	9260	20	22	0.237018
26566	SCV2_stock_PHE_RNA_1	A	7595	7577	0	1	17	18	0.236998
29683	SCV2_stock_PHE_RNA_1	A	844	842	0	2	0	2	0.236967
27384	SCV2_stock_PHE_RNA_1	T	9729	0	23	9706	0	23	0.236407
29700	SCV2_stock_PHE_RNA_1	A	846	844	0	0	2	2	0.236407
28366	SCV2_stock_PHE_RNA_1	A	5525	5512	1	12	0	13	0.235294
25785	SCV2_stock_PHE_RNA_1	G	4270	8	1	1	4260	10	0.234192
1027	SCV2_stock_PHE_RNA_1	T	3462	0	8	3454	0	8	0.23108
25986	SCV2_stock_PHE_RNA_1	A	17374	17334	1	0	39	40	0.230229
3180	SCV2_stock_PHE_RNA_1	A	13040	13010	1	27	2	30	0.230061
17097	SCV2_stock_PHE_RNA_1	T	5221	3	0	5209	9	12	0.229841
26155	SCV2_stock_PHE_RNA_1	G	17468	39	0	1	17428	40	0.22899
8985	SCV2_stock_PHE_RNA_1	A	3059	3052	6	1	0	7	0.228833
4489	SCV2_stock_PHE_RNA_1	T	14011	22	4	13979	6	32	0.228392
15162	SCV2_stock_PHE_RNA_1	A	14022	13990	0	27	5	32	0.228213
23629	SCV2_stock_PHE_RNA_1	T	4384	0	2	4374	8	10	0.228102
11088	SCV2_stock_PHE_RNA_1	A	2195	2190	2	1	2	5	0.22779
25497	SCV2_stock_PHE_RNA_1	A	13192	13162	23	2	5	30	0.227411
14176	SCV2_stock_PHE_RNA_1	A	4417	4407	3	5	2	10	0.226398
11004	SCV2_stock_PHE_RNA_1	A	9302	9281	7	11	3	21	0.225758
7144	SCV2_stock_PHE_RNA_1	T	9745	7	2	9723	13	22	0.225757
28598	SCV2_stock_PHE_RNA_1	T	6655	4	1	6640	10	15	0.225394
11827	SCV2_stock_PHE_RNA_1	A	3106	3099	1	0	6	7	0.22537
26983	SCV2_stock_PHE_RNA_1	A	43101	43004	75	13	9	97	0.225053
21101	SCV2_stock_PHE_RNA_1	G	4895	0	0	11	4884	11	0.224719
12551	SCV2_stock_PHE_RNA_1	T	4009	4	4	4000	1	9	0.224495
11021	SCV2_stock_PHE_RNA_1	A	9377	9356	5	14	2	21	0.223952
25173	SCV2_stock_PHE_RNA_1	G	7149	15	0	1	7133	16	0.223808
27205	SCV2_stock_PHE_RNA_1	T	4919	1	3	4908	7	11	0.223623
11071	SCV2_stock_PHE_RNA_1	G	2238	3	0	2	2233	5	0.223414
16183	SCV2_stock_PHE_RNA_1	T	20171	20	8	20126	17	45	0.223093
13485	SCV2_stock_PHE_RNA_1	T	11662	2	8	11636	16	26	0.222946
3175	SCV2_stock_PHE_RNA_1	A	13032	13003	4	20	5	29	0.222529
3178	SCV2_stock_PHE_RNA_1	T	13040	0	1	13011	28	29	0.222393
3181	SCV2_stock_PHE_RNA_1	A	13041	13012	0	27	2	29	0.222376
11054	SCV2_stock_PHE_RNA_1	A	2259	2254	3	1	1	5	0.221337
1140	SCV2_stock_PHE_RNA_1	A	6778	6763	0	0	15	15	0.221304
11427	SCV2_stock_PHE_RNA_1	T	3168	2	2	3161	3	7	0.22096
25262	SCV2_stock_PHE_RNA_1	C	3630	0	3622	8	0	8	0.220386
2248	SCV2_stock_PHE_RNA_1	T	4087	2	1	4078	6	9	0.22021
26159	SCV2_stock_PHE_RNA_1	T	17258	0	0	17220	38	38	0.220188
13542	SCV2_stock_PHE_RNA_1	T	11368	3	22	11343	0	25	0.219916
10492	SCV2_stock_PHE_RNA_1	T	3638	3	1	3630	4	8	0.219901
19680	SCV2_stock_PHE_RNA_1	T	2736	1	2	2730	3	6	0.219298
2467	SCV2_stock_PHE_RNA_1	A	4107	4098	0	1	8	9	0.219138
4308	SCV2_stock_PHE_RNA_1	A	5021	5010	1	0	10	11	0.21908
4872	SCV2_stock_PHE_RNA_1	A	17365	17327	2	0	36	38	0.218831
19344	SCV2_stock_PHE_RNA_1	T	1830	0	4	1826	0	4	0.218579
29755	SCV2_stock_PHE_RNA_1	G	458	1	0	0	457	1	0.218341
20102	SCV2_stock_PHE_RNA_1	G	2291	0	0	5	2286	5	0.218245
19351	SCV2_stock_PHE_RNA_1	A	1833	1829	0	3	1	4	0.218221
9250	SCV2_stock_PHE_RNA_1	T	8259	5	4	8241	9	18	0.217944
29761	SCV2_stock_PHE_RNA_1	A	459	458	0	0	1	1	0.217865
29764	SCV2_stock_PHE_RNA_1	G	459	0	1	0	458	1	0.217865
29772	SCV2_stock_PHE_RNA_1	T	459	0	1	458	0	1	0.217865
25953	SCV2_stock_PHE_RNA_1	T	19749	17	8	19706	18	43	0.217733
2423	SCV2_stock_PHE_RNA_1	T	7815	6	2	7798	9	17	0.21753
29752	SCV2_stock_PHE_RNA_1	A	460	459	0	0	1	1	0.217391
29753	SCV2_stock_PHE_RNA_1	T	460	1	0	459	0	1	0.217391
29775	SCV2_stock_PHE_RNA_1	T	460	0	1	459	0	1	0.217391
26245	SCV2_stock_PHE_RNA_1	A	21200	21154	0	42	4	46	0.216981
29777	SCV2_stock_PHE_RNA_1	G	461	1	0	0	460	1	0.21692
29779	SCV2_stock_PHE_RNA_1	G	461	1	0	0	460	1	0.21692
29781	SCV2_stock_PHE_RNA_1	G	461	0	0	1	460	1	0.21692
29801	SCV2_stock_PHE_RNA_1	C	462	1	461	0	0	1	0.21645
29740	SCV2_stock_PHE_RNA_1	A	463	462	0	0	1	1	0.215983
29789	SCV2_stock_PHE_RNA_1	T	463	0	1	462	0	1	0.215983
29797	SCV2_stock_PHE_RNA_1	A	463	462	0	0	1	1	0.215983
17677	SCV2_stock_PHE_RNA_1	A	5576	5564	6	2	4	12	0.215208
19287	SCV2_stock_PHE_RNA_1	T	1862	3	1	1858	0	4	0.214823
15478	SCV2_stock_PHE_RNA_1	A	7927	7910	9	6	2	17	0.214457
29805	SCV2_stock_PHE_RNA_1	A	467	466	0	0	1	1	0.214133
29820	SCV2_stock_PHE_RNA_1	T	467	0	1	466	0	1	0.214133
29827	SCV2_stock_PHE_RNA_1	A	467	466	0	0	1	1	0.214133
29834	SCV2_stock_PHE_RNA_1	T	467	0	1	466	0	1	0.214133
20682	SCV2_stock_PHE_RNA_1	T	15418	17	7	15385	9	33	0.214036
13479	SCV2_stock_PHE_RNA_1	T	11681	5	3	11656	17	25	0.214023
28780	SCV2_stock_PHE_RNA_1	A	7489	7473	0	0	16	16	0.213647
24235	SCV2_stock_PHE_RNA_1	T	7039	0	4	7024	11	15	0.213098
2658	SCV2_stock_PHE_RNA_1	A	10353	10331	0	0	22	22	0.212499
8875	SCV2_stock_PHE_RNA_1	T	9907	17	4	9886	0	21	0.211971
29370	SCV2_stock_PHE_RNA_1	C	1897	0	1893	3	1	4	0.210859
14242	SCV2_stock_PHE_RNA_1	T	13313	14	3	13285	11	28	0.210321
29367	SCV2_stock_PHE_RNA_1	C	1902	3	1898	1	0	4	0.210305
28561	SCV2_stock_PHE_RNA_1	T	6676	3	2	6662	9	14	0.209706
6191	SCV2_stock_PHE_RNA_1	A	3340	3333	2	3	2	7	0.209581
16467	SCV2_stock_PHE_RNA_1	A	11454	11430	2	16	6	24	0.209534
2901	SCV2_stock_PHE_RNA_1	T	4779	0	2	4769	8	10	0.209249
23904	SCV2_stock_PHE_RNA_1	T	3349	2	0	3342	5	7	0.209018
15148	SCV2_stock_PHE_RNA_1	C	12958	23	12931	4	0	27	0.208365
4507	SCV2_stock_PHE_RNA_1	T	13966	11	6	13937	12	29	0.207647
17063	SCV2_stock_PHE_RNA_1	A	1929	1925	0	0	4	4	0.207361
17073	SCV2_stock_PHE_RNA_1	A	1930	1926	0	3	1	4	0.207254
3177	SCV2_stock_PHE_RNA_1	C	13032	21	13005	5	1	27	0.207182
20133	SCV2_stock_PHE_RNA_1	C	2423	1	2418	4	0	5	0.206356
1723	SCV2_stock_PHE_RNA_1	T	7765	9	7	7749	0	16	0.206053
20135	SCV2_stock_PHE_RNA_1	T	2428	2	1	2423	2	5	0.205931
24820	SCV2_stock_PHE_RNA_1	A	5347	5336	0	2	9	11	0.205723
1468	SCV2_stock_PHE_RNA_1	T	7781	4	2	7765	10	16	0.205629
12796	SCV2_stock_PHE_RNA_1	A	5352	5341	0	5	6	11	0.205531
23916	SCV2_stock_PHE_RNA_1	T	3406	1	0	3399	6	7	0.20552
24522	SCV2_stock_PHE_RNA_1	T	4381	0	4	4372	5	9	0.205433
8469	SCV2_stock_PHE_RNA_1	A	3897	3889	1	1	6	8	0.205286
24780	SCV2_stock_PHE_RNA_1	A	5361	5350	0	1	10	11	0.205186
19722	SCV2_stock_PHE_RNA_1	A	5370	5359	0	1	10	11	0.204842
13449	SCV2_stock_PHE_RNA_1	A	11725	11701	17	3	4	24	0.204691
15114	SCV2_stock_PHE_RNA_1	T	24428	0	2	24378	48	50	0.204683
14625	SCV2_stock_PHE_RNA_1	C	8797	0	8779	18	0	18	0.204615
29299	SCV2_stock_PHE_RNA_1	A	11244	11221	0	0	23	23	0.204554
5380	SCV2_stock_PHE_RNA_1	T	6360	4	5	6347	4	13	0.204403
12337	SCV2_stock_PHE_RNA_1	A	11264	11241	1	0	22	23	0.20419
8375	SCV2_stock_PHE_RNA_1	G	1959	3	0	1	1955	4	0.204186
2791	SCV2_stock_PHE_RNA_1	T	5389	0	11	5378	0	11	0.20412
24027	SCV2_stock_PHE_RNA_1	T	6369	0	13	6356	0	13	0.204114
5611	SCV2_stock_PHE_RNA_1	T	17664	13	10	17628	13	36	0.203804
8008	SCV2_stock_PHE_RNA_1	T	6387	6	4	6374	3	13	0.203538
15128	SCV2_stock_PHE_RNA_1	G	11793	4	1	19	11769	24	0.203511
20187	SCV2_stock_PHE_RNA_1	A	2461	2456	3	2	0	5	0.203169
7409	SCV2_stock_PHE_RNA_1	A	4923	4913	8	0	2	10	0.203128
26239	SCV2_stock_PHE_RNA_1	G	21181	42	0	1	21138	43	0.203012
26240	SCV2_stock_PHE_RNA_1	A	21187	21144	0	41	2	43	0.202955
26242	SCV2_stock_PHE_RNA_1	C	21197	42	21154	1	0	43	0.202859
9104	SCV2_stock_PHE_RNA_1	A	5926	5914	1	1	10	12	0.202497
1044	SCV2_stock_PHE_RNA_1	C	3458	4	3451	3	0	7	0.202429
6967	SCV2_stock_PHE_RNA_1	A	11362	11339	1	19	3	23	0.202429
26064	SCV2_stock_PHE_RNA_1	T	17293	13	9	17258	13	35	0.202394
1850	SCV2_stock_PHE_RNA_1	A	3958	3950	0	0	8	8	0.202122
1702	SCV2_stock_PHE_RNA_1	T	3959	0	8	3951	0	8	0.202071
8866	SCV2_stock_PHE_RNA_1	T	9907	14	5	9887	1	20	0.201877
8332	SCV2_stock_PHE_RNA_1	T	1982	3	0	1978	1	4	0.201816
28319	SCV2_stock_PHE_RNA_1	A	9928	9908	2	0	18	20	0.20145
1018	SCV2_stock_PHE_RNA_1	G	3478	5	0	2	3471	7	0.201265
14124	SCV2_stock_PHE_RNA_1	T	8447	6	5	8430	6	17	0.201255
21687	SCV2_stock_PHE_RNA_1	T	13438	3	16	13411	8	27	0.200923
5829	SCV2_stock_PHE_RNA_1	A	10971	10949	1	0	21	22	0.200529
3417	SCV2_stock_PHE_RNA_1	A	8025	8009	0	0	16	16	0.199377
4320	SCV2_stock_PHE_RNA_1	C	5023	4	5013	6	0	10	0.199084
17467	SCV2_stock_PHE_RNA_1	T	5527	0	9	5516	2	11	0.199023
21647	SCV2_stock_PHE_RNA_1	A	12060	12036	5	12	7	24	0.199005
24202	SCV2_stock_PHE_RNA_1	T	3521	1	3	3514	3	7	0.198807
25045	SCV2_stock_PHE_RNA_1	A	9083	9065	3	11	4	18	0.198172
26243	SCV2_stock_PHE_RNA_1	T	21198	0	2	21156	40	42	0.198132
2225	SCV2_stock_PHE_RNA_1	A	16156	16124	19	10	3	32	0.198069
10000	SCV2_stock_PHE_RNA_1	T	9099	5	6	9081	7	18	0.197824
25625	SCV2_stock_PHE_RNA_1	A	9129	9111	3	11	4	18	0.197174
29124	SCV2_stock_PHE_RNA_1	G	11172	21	1	0	11150	22	0.196921
16895	SCV2_stock_PHE_RNA_1	A	2035	2031	0	4	0	4	0.19656
29091	SCV2_stock_PHE_RNA_1	C	11204	0	11182	22	0	22	0.196358
6403	SCV2_stock_PHE_RNA_1	A	10747	10726	3	2	16	21	0.195403
6697	SCV2_stock_PHE_RNA_1	T	11777	0	21	11754	2	23	0.195296
10964	SCV2_stock_PHE_RNA_1	A	9224	9206	5	4	9	18	0.195143
18381	SCV2_stock_PHE_RNA_1	T	11303	2	5	11281	15	22	0.194639
15619	SCV2_stock_PHE_RNA_1	C	3606	0	3599	7	0	7	0.194121
27697	SCV2_stock_PHE_RNA_1	C	5670	0	5659	11	0	11	0.194004
19246	SCV2_stock_PHE_RNA_1	A	11351	11329	3	8	11	22	0.193816
12554	SCV2_stock_PHE_RNA_1	G	7751	15	0	0	7736	15	0.193523
21887	SCV2_stock_PHE_RNA_1	A	2072	2068	0	2	2	4	0.19305
9628	SCV2_stock_PHE_RNA_1	T	10887	0	21	10866	0	21	0.192891
2730	SCV2_stock_PHE_RNA_1	A	10370	10350	2	0	18	20	0.192864
23150	SCV2_stock_PHE_RNA_1	T	8815	7	3	8798	7	17	0.192853
5242	SCV2_stock_PHE_RNA_1	A	4670	4661	2	5	2	9	0.192719
1448	SCV2_stock_PHE_RNA_1	A	7804	7789	4	10	1	15	0.192209
18966	SCV2_stock_PHE_RNA_1	T	9369	5	4	9351	9	18	0.192123
15149	SCV2_stock_PHE_RNA_1	A	13013	12988	2	7	16	25	0.192116
22573	SCV2_stock_PHE_RNA_1	T	18222	1	25	18187	9	35	0.192076
21884	SCV2_stock_PHE_RNA_1	A	2086	2082	0	2	2	4	0.191755
14535	SCV2_stock_PHE_RNA_1	A	8869	8852	5	7	5	17	0.191679
2699	SCV2_stock_PHE_RNA_1	A	10442	10422	3	4	13	20	0.191534
23708	SCV2_stock_PHE_RNA_1	A	2617	2612	2	2	1	5	0.191058
21826	SCV2_stock_PHE_RNA_1	T	2095	2	0	2091	2	4	0.190931
24358	SCV2_stock_PHE_RNA_1	C	3667	6	3660	1	0	7	0.190892
29128	SCV2_stock_PHE_RNA_1	T	12060	20	3	12037	0	23	0.190713
25357	SCV2_stock_PHE_RNA_1	C	6818	12	6805	1	0	13	0.190672
23326	SCV2_stock_PHE_RNA_1	A	12091	12068	4	12	7	23	0.190224
2948	SCV2_stock_PHE_RNA_1	A	4736	4727	3	0	6	9	0.190034
22006	SCV2_stock_PHE_RNA_1	C	5800	11	5789	0	0	11	0.189655
8660	SCV2_stock_PHE_RNA_1	C	10024	0	10005	19	0	19	0.189545
4095	SCV2_stock_PHE_RNA_1	C	9503	0	9485	18	0	18	0.189414
906	SCV2_stock_PHE_RNA_1	C	7393	0	7379	14	0	14	0.189368
4544	SCV2_stock_PHE_RNA_1	A	13730	13704	1	2	23	26	0.189366
11437	SCV2_stock_PHE_RNA_1	T	3171	1	1	3165	4	6	0.189215
21783	SCV2_stock_PHE_RNA_1	A	1059	1057	0	1	1	2	0.188857
2613	SCV2_stock_PHE_RNA_1	T	5298	4	1	5288	5	10	0.18875
11249	SCV2_stock_PHE_RNA_1	C	4244	2	4236	6	0	8	0.188501
8014	SCV2_stock_PHE_RNA_1	T	6381	9	1	6369	2	12	0.188058
21760	SCV2_stock_PHE_RNA_1	T	1065	0	2	1063	0	2	0.187793
21764	SCV2_stock_PHE_RNA_1	A	1067	1065	1	0	1	2	0.187441
27153	SCV2_stock_PHE_RNA_1	T	22970	14	12	22927	17	43	0.187201
11144	SCV2_stock_PHE_RNA_1	A	3751	3744	2	3	2	7	0.186617
10813	SCV2_stock_PHE_RNA_1	T	9118	1	16	9101	0	17	0.186444
19731	SCV2_stock_PHE_RNA_1	T	5364	5	1	5354	4	10	0.186428
21743	SCV2_stock_PHE_RNA_1	A	1073	1071	1	1	0	2	0.186393
26300	SCV2_stock_PHE_RNA_1	T	3226	0	5	3220	1	6	0.185989
26309	SCV2_stock_PHE_RNA_1	C	3227	0	3221	6	0	6	0.185931
22345	SCV2_stock_PHE_RNA_1	T	13988	15	7	13962	4	26	0.185874
25809	SCV2_stock_PHE_RNA_1	A	4306	4298	4	4	0	8	0.185787
22595	SCV2_stock_PHE_RNA_1	A	18340	18306	17	8	9	34	0.185387
24677	SCV2_stock_PHE_RNA_1	A	4316	4308	0	0	8	8	0.185357
25119	SCV2_stock_PHE_RNA_1	T	3783	0	6	3776	1	7	0.185038
17932	SCV2_stock_PHE_RNA_1	A	9728	9710	5	6	7	18	0.185033
20058	SCV2_stock_PHE_RNA_1	T	4325	3	1	4317	4	8	0.184971
13977	SCV2_stock_PHE_RNA_1	T	4334	3	2	4326	3	8	0.184587
11116	SCV2_stock_PHE_RNA_1	T	2169	3	1	2165	0	4	0.184417
21726	SCV2_stock_PHE_RNA_1	T	1085	1	1	1083	0	2	0.184332
11703	SCV2_stock_PHE_RNA_1	A	5971	5960	7	2	2	11	0.184224
21081	SCV2_stock_PHE_RNA_1	A	4888	4879	0	0	9	9	0.184124
9315	SCV2_stock_PHE_RNA_1	T	8156	4	5	8141	6	15	0.183914
24739	SCV2_stock_PHE_RNA_1	T	9795	8	6	9777	4	18	0.183767
6422	SCV2_stock_PHE_RNA_1	G	5444	9	0	1	5434	10	0.183688
24130	SCV2_stock_PHE_RNA_1	C	7078	1	7065	12	0	13	0.183668
19818	SCV2_stock_PHE_RNA_1	A	2724	2719	3	1	1	5	0.183554
28813	SCV2_stock_PHE_RNA_1	T	7644	0	8	7630	6	14	0.18315
25866	SCV2_stock_PHE_RNA_1	A	2185	2181	2	2	0	4	0.183066
3003	SCV2_stock_PHE_RNA_1	A	9287	9270	3	2	12	17	0.183052
9475	SCV2_stock_PHE_RNA_1	T	8195	0	15	8180	0	15	0.183038
23817	SCV2_stock_PHE_RNA_1	T	6019	1	9	6008	1	11	0.182755
11091	SCV2_stock_PHE_RNA_1	A	2195	2191	1	3	0	4	0.182232
24487	SCV2_stock_PHE_RNA_1	T	4391	6	0	4383	2	8	0.182191
27836	SCV2_stock_PHE_RNA_1	C	1649	0	1646	3	0	3	0.181928
312	SCV2_stock_PHE_RNA_1	T	5498	3	4	5488	3	10	0.181884
6493	SCV2_stock_PHE_RNA_1	A	5501	5491	4	3	3	10	0.181785
25689	SCV2_stock_PHE_RNA_1	T	2204	0	2	2200	2	4	0.181488
1600	SCV2_stock_PHE_RNA_1	T	8283	8	3	8268	4	15	0.181094
20064	SCV2_stock_PHE_RNA_1	T	4418	6	2	4410	0	8	0.181077
28063	SCV2_stock_PHE_RNA_1	T	1657	2	0	1654	1	3	0.18105
21932	SCV2_stock_PHE_RNA_1	A	1105	1103	0	1	1	2	0.180995
4675	SCV2_stock_PHE_RNA_1	A	8851	8835	2	0	14	16	0.180771
28618	SCV2_stock_PHE_RNA_1	T	6645	2	10	6633	0	12	0.180587
21956	SCV2_stock_PHE_RNA_1	G	1109	2	0	0	1107	2	0.180343
20073	SCV2_stock_PHE_RNA_1	A	4438	4430	5	1	2	8	0.180261
21575	SCV2_stock_PHE_RNA_1	C	21642	2	21603	37	0	39	0.180205
21980	SCV2_stock_PHE_RNA_1	T	1110	0	1	1108	1	2	0.18018
28084	SCV2_stock_PHE_RNA_1	A	1667	1664	1	0	2	3	0.179964
12748	SCV2_stock_PHE_RNA_1	T	9448	11	4	9431	2	17	0.179932
6184	SCV2_stock_PHE_RNA_1	A	3336	3330	3	3	0	6	0.179856
8479	SCV2_stock_PHE_RNA_1	A	3894	3887	2	4	1	7	0.179764
8482	SCV2_stock_PHE_RNA_1	T	3896	0	6	3889	1	7	0.179671
23622	SCV2_stock_PHE_RNA_1	T	4460	2	0	4452	6	8	0.179372
25673	SCV2_stock_PHE_RNA_1	T	2230	0	4	2226	0	4	0.179372
25318	SCV2_stock_PHE_RNA_1	C	10594	7	10575	12	0	19	0.179347
13396	SCV2_stock_PHE_RNA_1	A	6137	6126	1	2	8	11	0.179241
28100	SCV2_stock_PHE_RNA_1	A	1678	1675	1	2	0	3	0.178784
9932	SCV2_stock_PHE_RNA_1	A	8951	8935	10	5	1	16	0.178751
25446	SCV2_stock_PHE_RNA_1	T	12887	9	4	12864	10	23	0.178474
20085	SCV2_stock_PHE_RNA_1	A	4495	4487	2	0	6	8	0.177976
28215	SCV2_stock_PHE_RNA_1	T	5058	0	9	5049	0	9	0.177936
12709	SCV2_stock_PHE_RNA_1	A	3947	3940	3	2	2	7	0.17735
18408	SCV2_stock_PHE_RNA_1	T	11284	6	4	11264	10	20	0.177242
17326	SCV2_stock_PHE_RNA_1	C	3386	0	3380	6	0	6	0.1772
1134	SCV2_stock_PHE_RNA_1	A	6778	6766	0	0	12	12	0.177043
18369	SCV2_stock_PHE_RNA_1	T	11321	4	3	11301	13	20	0.176663
11962	SCV2_stock_PHE_RNA_1	C	5103	0	5094	9	0	9	0.176367
25360	SCV2_stock_PHE_RNA_1	A	6806	6794	1	0	11	12	0.176315
22805	SCV2_stock_PHE_RNA_1	A	3972	3965	1	5	1	7	0.176234
22133	SCV2_stock_PHE_RNA_1	G	9081	15	0	1	9065	16	0.176192
23863	SCV2_stock_PHE_RNA_1	A	3407	3401	0	6	0	6	0.176108
1710	SCV2_stock_PHE_RNA_1	C	3975	0	3968	7	0	7	0.176101
24037	SCV2_stock_PHE_RNA_1	A	6252	6241	1	0	10	11	0.175944
19888	SCV2_stock_PHE_RNA_1	A	5696	5686	1	0	9	10	0.175562
9812	SCV2_stock_PHE_RNA_1	T	10278	2	15	10260	1	18	0.175131
20100	SCV2_stock_PHE_RNA_1	T	2285	4	0	2281	0	4	0.175055
1636	SCV2_stock_PHE_RNA_1	G	3999	7	0	0	3992	7	0.175044
2743	SCV2_stock_PHE_RNA_1	T	10300	7	4	10282	7	18	0.174757
13532	SCV2_stock_PHE_RNA_1	T	11463	4	1	11443	15	20	0.174474
1070	SCV2_stock_PHE_RNA_1	G	3440	5	0	1	3434	6	0.174419
2330	SCV2_stock_PHE_RNA_1	T	4017	0	2	4010	5	7	0.174259
23335	SCV2_stock_PHE_RNA_1	T	12056	0	19	12035	2	21	0.174187
26597	SCV2_stock_PHE_RNA_1	T	3448	1	1	3442	4	6	0.174014
23844	SCV2_stock_PHE_RNA_1	C	3457	3	3451	3	0	6	0.173561
23842	SCV2_stock_PHE_RNA_1	T	3462	1	1	3456	4	6	0.17331
19155	SCV2_stock_PHE_RNA_1	A	9244	9228	3	9	4	16	0.173085
20095	SCV2_stock_PHE_RNA_1	C	4046	7	4039	0	0	7	0.17301
2713	SCV2_stock_PHE_RNA_1	A	10424	10406	2	0	16	18	0.172678
27746	SCV2_stock_PHE_RNA_1	G	3478	3	0	3	3472	6	0.172513
7274	SCV2_stock_PHE_RNA_1	T	19179	3	5	19146	25	33	0.172063
20112	SCV2_stock_PHE_RNA_1	A	2326	2322	1	0	3	4	0.171969
11030	SCV2_stock_PHE_RNA_1	A	11638	11618	6	11	3	20	0.171851
15124	SCV2_stock_PHE_RNA_1	A	11640	11620	2	13	5	20	0.171821
12034	SCV2_stock_PHE_RNA_1	T	9902	9	3	9885	5	17	0.171682
22837	SCV2_stock_PHE_RNA_1	A	6411	6400	2	6	3	11	0.17158
20862	SCV2_stock_PHE_RNA_1	A	12826	12804	8	10	4	22	0.171527
22027	SCV2_stock_PHE_RNA_1	T	4665	1	1	4657	6	8	0.17149
14658	SCV2_stock_PHE_RNA_1	T	8753	0	15	8738	0	15	0.17137
2446	SCV2_stock_PHE_RNA_1	T	4088	1	4	4081	2	7	0.171233
2452	SCV2_stock_PHE_RNA_1	A	4090	4083	4	2	1	7	0.171149
24008	SCV2_stock_PHE_RNA_1	T	6437	2	1	6426	8	11	0.170887
21120	SCV2_stock_PHE_RNA_1	T	8200	10	2	8186	2	14	0.170732
27784	SCV2_stock_PHE_RNA_1	A	3524	3518	0	4	2	6	0.170261
29178	SCV2_stock_PHE_RNA_1	C	21149	1	21113	5	30	36	0.170221
23148	SCV2_stock_PHE_RNA_1	A	8814	8799	2	0	13	15	0.170184
22973	SCV2_stock_PHE_RNA_1	G	4702	7	0	1	4694	8	0.17014
25316	SCV2_stock_PHE_RNA_1	T	10586	3	13	10568	2	18	0.170036
26527	SCV2_stock_PHE_RNA_1	C	4118	0	4111	7	0	7	0.169985
2473	SCV2_stock_PHE_RNA_1	A	4119	4112	5	0	2	7	0.169944
9271	SCV2_stock_PHE_RNA_1	T	8241	4	4	8227	6	14	0.169882
22950	SCV2_stock_PHE_RNA_1	C	2358	3	2354	1	0	4	0.169635
5584	SCV2_stock_PHE_RNA_1	A	6487	6476	3	8	0	11	0.16957
15685	SCV2_stock_PHE_RNA_1	T	7083	9	3	7071	0	12	0.16942
14844	SCV2_stock_PHE_RNA_1	A	8858	8843	5	7	3	15	0.169338
15184	SCV2_stock_PHE_RNA_1	A	14778	14753	3	12	10	25	0.16917
20118	SCV2_stock_PHE_RNA_1	A	2366	2362	0	3	1	4	0.169062
23017	SCV2_stock_PHE_RNA_1	T	4738	1	3	4730	4	8	0.168848
14553	SCV2_stock_PHE_RNA_1	A	8885	8870	6	7	2	15	0.168824
7004	SCV2_stock_PHE_RNA_1	A	5935	5925	3	6	1	10	0.168492
20120	SCV2_stock_PHE_RNA_1	T	2380	3	1	2376	0	4	0.168067
11328	SCV2_stock_PHE_RNA_1	C	2381	2	2377	1	1	4	0.167997
18802	SCV2_stock_PHE_RNA_1	A	16085	16058	0	0	27	27	0.167858
18368	SCV2_stock_PHE_RNA_1	G	11332	0	0	19	11313	19	0.167667
1425	SCV2_stock_PHE_RNA_1	A	7766	7753	7	4	2	13	0.167396
27040	SCV2_stock_PHE_RNA_1	C	43626	72	43553	1	0	73	0.167331
5425	SCV2_stock_PHE_RNA_1	G	12551	1	2	18	12530	21	0.167317
22318	SCV2_stock_PHE_RNA_1	T	19135	10	12	19103	10	32	0.167233
23934	SCV2_stock_PHE_RNA_1	C	6578	9	6567	2	0	11	0.167224
23958	SCV2_stock_PHE_RNA_1	G	6578	2	0	9	6567	11	0.167224
1720	SCV2_stock_PHE_RNA_1	T	7792	8	2	7779	3	13	0.166838
1795	SCV2_stock_PHE_RNA_1	A	7806	7793	0	1	12	13	0.166539
15306	SCV2_stock_PHE_RNA_1	T	7808	2	6	7795	5	13	0.166496
11803	SCV2_stock_PHE_RNA_1	T	6007	4	2	5997	4	10	0.166472
4592	SCV2_stock_PHE_RNA_1	G	7211	10	0	2	7199	12	0.166412
26705	SCV2_stock_PHE_RNA_1	T	6617	0	10	6606	1	11	0.166238
2651	SCV2_stock_PHE_RNA_1	A	5419	5410	0	8	1	9	0.166082
27642	SCV2_stock_PHE_RNA_1	A	6624	6613	3	6	2	11	0.166063
20617	SCV2_stock_PHE_RNA_1	T	7829	4	4	7816	5	13	0.166049
4612	SCV2_stock_PHE_RNA_1	A	7234	7222	3	4	5	12	0.165883
15595	SCV2_stock_PHE_RNA_1	T	3618	4	1	3612	1	6	0.165837
14064	SCV2_stock_PHE_RNA_1	T	8446	0	11	8432	3	14	0.165759
15032	SCV2_stock_PHE_RNA_1	C	19919	27	19886	6	0	33	0.165671
16525	SCV2_stock_PHE_RNA_1	T	4227	4	2	4220	1	7	0.165602
11654	SCV2_stock_PHE_RNA_1	T	6649	0	10	6638	1	11	0.165438
28543	SCV2_stock_PHE_RNA_1	T	6649	5	3	6638	3	11	0.165438
4522	SCV2_stock_PHE_RNA_1	T	13908	10	5	13885	8	23	0.165372
10495	SCV2_stock_PHE_RNA_1	T	3635	2	3	3629	1	6	0.165062
20134	SCV2_stock_PHE_RNA_1	G	2427	4	0	0	2423	4	0.164813
10483	SCV2_stock_PHE_RNA_1	T	3641	3	3	3635	0	6	0.16479
27175	SCV2_stock_PHE_RNA_1	C	27945	8	27899	38	0	46	0.164609
19995	SCV2_stock_PHE_RNA_1	T	2435	2	2	2431	0	4	0.164271
9664	SCV2_stock_PHE_RNA_1	A	10960	10942	4	9	5	18	0.164234
25777	SCV2_stock_PHE_RNA_1	C	4265	0	4258	7	0	7	0.164127
18072	SCV2_stock_PHE_RNA_1	T	9145	13	2	9130	0	15	0.164024
13422	SCV2_stock_PHE_RNA_1	T	6099	2	6	6089	2	10	0.163961
26151	SCV2_stock_PHE_RNA_1	C	33563	38	33508	17	0	55	0.163871
19347	SCV2_stock_PHE_RNA_1	T	1832	1	1	1829	1	3	0.163755
20000	SCV2_stock_PHE_RNA_1	T	2444	2	1	2440	1	4	0.163666
20041	SCV2_stock_PHE_RNA_1	G	4277	2	0	5	4270	7	0.163666
23379	SCV2_stock_PHE_RNA_1	A	6112	6102	5	4	1	10	0.163613
19354	SCV2_stock_PHE_RNA_1	T	1834	1	2	1831	0	3	0.163577
27489	SCV2_stock_PHE_RNA_1	A	8559	8545	0	0	14	14	0.163571
9185	SCV2_stock_PHE_RNA_1	A	3062	3057	0	4	1	5	0.163292
4264	SCV2_stock_PHE_RNA_1	T	9805	9	0	9789	7	16	0.163182
23422	SCV2_stock_PHE_RNA_1	C	6133	1	6123	9	0	10	0.163052
19970	SCV2_stock_PHE_RNA_1	C	2455	2	2451	2	0	4	0.162933
7403	SCV2_stock_PHE_RNA_1	A	4927	4919	3	3	2	8	0.162371
13869	SCV2_stock_PHE_RNA_1	A	12325	12305	0	2	18	20	0.162272
16133	SCV2_stock_PHE_RNA_1	A	12953	12932	6	10	5	21	0.162125
19294	SCV2_stock_PHE_RNA_1	T	1851	0	3	1848	0	3	0.162075
812	SCV2_stock_PHE_RNA_1	A	14197	14174	21	2	0	23	0.162006
10861	SCV2_stock_PHE_RNA_1	A	17901	17872	2	3	24	29	0.162002
19171	SCV2_stock_PHE_RNA_1	A	9266	9251	10	5	0	15	0.161882
8291	SCV2_stock_PHE_RNA_1	A	8658	8644	1	9	4	14	0.1617
8302	SCV2_stock_PHE_RNA_1	A	8660	8646	1	0	13	14	0.161663
11503	SCV2_stock_PHE_RNA_1	T	6187	2	3	6177	5	10	0.161629
11533	SCV2_stock_PHE_RNA_1	A	6187	6177	2	3	5	10	0.161629
26928	SCV2_stock_PHE_RNA_1	A	22275	22239	3	2	31	36	0.161616
11812	SCV2_stock_PHE_RNA_1	C	3094	4	3089	1	0	5	0.161603
11536	SCV2_stock_PHE_RNA_1	T	6189	4	4	6179	2	10	0.161577
6709	SCV2_stock_PHE_RNA_1	A	11760	11741	1	3	15	19	0.161565
10724	SCV2_stock_PHE_RNA_1	A	12998	12977	7	8	6	21	0.161563
11510	SCV2_stock_PHE_RNA_1	A	6198	6188	0	5	5	10	0.161342
10649	SCV2_stock_PHE_RNA_1	A	3724	3718	2	2	2	6	0.161117
19934	SCV2_stock_PHE_RNA_1	C	2484	1	2480	3	0	4	0.161031
27010	SCV2_stock_PHE_RNA_1	A	43470	43400	37	19	14	70	0.161031
493	SCV2_stock_PHE_RNA_1	T	9318	3	11	9303	1	15	0.160979
19933	SCV2_stock_PHE_RNA_1	A	2485	2481	0	1	3	4	0.160966
10431	SCV2_stock_PHE_RNA_1	A	8698	8684	10	2	2	14	0.160957
19926	SCV2_stock_PHE_RNA_1	T	2486	1	2	2482	1	4	0.160901
25312	SCV2_stock_PHE_RNA_1	T	10580	4	4	10563	9	17	0.160681
29225	SCV2_stock_PHE_RNA_1	T	21177	12	10	21143	12	34	0.160552
23076	SCV2_stock_PHE_RNA_1	A	2494	2490	2	0	2	4	0.160385
23089	SCV2_stock_PHE_RNA_1	A	2501	2497	0	3	1	4	0.159936
3850	SCV2_stock_PHE_RNA_1	T	4382	4	2	4375	1	7	0.159744
11207	SCV2_stock_PHE_RNA_1	G	4386	3	2	2	4379	7	0.159599
3840	SCV2_stock_PHE_RNA_1	A	4388	4381	3	4	0	7	0.159526
5899	SCV2_stock_PHE_RNA_1	A	14420	14397	2	17	4	23	0.159501
2158	SCV2_stock_PHE_RNA_1	T	11922	1	17	11903	1	19	0.159369
14189	SCV2_stock_PHE_RNA_1	C	4397	2	4390	5	0	7	0.159199
8928	SCV2_stock_PHE_RNA_1	T	13195	5	2	13174	14	21	0.159151
3837	SCV2_stock_PHE_RNA_1	T	4401	1	5	4394	1	7	0.159055
23122	SCV2_stock_PHE_RNA_1	A	2515	2511	1	3	0	4	0.159046
18687	SCV2_stock_PHE_RNA_1	C	8182	4	8169	9	0	13	0.158885
20406	SCV2_stock_PHE_RNA_1	T	29591	2	44	29544	1	47	0.158832
15036	SCV2_stock_PHE_RNA_1	A	20185	20153	30	0	2	32	0.158534
3568	SCV2_stock_PHE_RNA_1	T	6322	3	2	6312	5	10	0.158178
26366	SCV2_stock_PHE_RNA_1	C	6330	0	6320	10	0	10	0.157978
9274	SCV2_stock_PHE_RNA_1	A	8237	8224	4	3	6	13	0.157824
9268	SCV2_stock_PHE_RNA_1	T	8249	6	4	8236	3	13	0.157595
24221	SCV2_stock_PHE_RNA_1	A	6987	6976	3	3	5	11	0.157435
16255	SCV2_stock_PHE_RNA_1	C	6991	3	6980	8	0	11	0.157345
15132	SCV2_stock_PHE_RNA_1	T	12082	13	4	12063	2	19	0.157259
16253	SCV2_stock_PHE_RNA_1	T	6995	0	1	6984	10	11	0.157255
11980	SCV2_stock_PHE_RNA_1	T	5092	2	5	5084	1	8	0.157109
23338	SCV2_stock_PHE_RNA_1	T	12104	0	5	12085	14	19	0.156973
29034	SCV2_stock_PHE_RNA_1	C	19123	5	19093	22	3	30	0.156879
17024	SCV2_stock_PHE_RNA_1	C	1915	1	1912	1	1	3	0.156658
27407	SCV2_stock_PHE_RNA_1	T	5107	0	8	5099	0	8	0.156648
24225	SCV2_stock_PHE_RNA_1	T	7025	0	11	7014	0	11	0.156584
27449	SCV2_stock_PHE_RNA_1	A	5112	5104	5	1	2	8	0.156495
1822	SCV2_stock_PHE_RNA_1	T	7671	7	3	7659	2	12	0.156433
18743	SCV2_stock_PHE_RNA_1	A	15988	15963	0	23	2	25	0.156367
17039	SCV2_stock_PHE_RNA_1	A	1920	1917	1	0	2	3	0.15625
16979	SCV2_stock_PHE_RNA_1	G	3842	6	0	0	3836	6	0.156169
20514	SCV2_stock_PHE_RNA_1	A	23693	23656	7	24	6	37	0.156164
27974	SCV2_stock_PHE_RNA_1	A	3203	3198	0	1	4	5	0.156104
21304	SCV2_stock_PHE_RNA_1	C	6410	6	6400	4	0	10	0.156006
22333	SCV2_stock_PHE_RNA_1	T	14113	8	6	14091	8	22	0.155885
11556	SCV2_stock_PHE_RNA_1	A	3211	3206	3	2	0	5	0.155715
12664	SCV2_stock_PHE_RNA_1	C	7709	11	7697	1	0	12	0.155662
2737	SCV2_stock_PHE_RNA_1	T	10300	0	15	10284	1	16	0.15534
12622	SCV2_stock_PHE_RNA_1	A	7726	7714	4	2	6	12	0.15532
12656	SCV2_stock_PHE_RNA_1	T	7730	10	2	7718	0	12	0.155239
22013	SCV2_stock_PHE_RNA_1	A	5801	5792	1	0	8	9	0.155146
15965	SCV2_stock_PHE_RNA_1	G	25139	0	1	38	25100	39	0.155137
17081	SCV2_stock_PHE_RNA_1	G	1935	1	0	2	1932	3	0.155039
17277	SCV2_stock_PHE_RNA_1	A	6473	6463	0	0	10	10	0.154488
10309	SCV2_stock_PHE_RNA_1	T	9063	2	8	9049	4	14	0.154474
4974	SCV2_stock_PHE_RNA_1	T	13599	11	5	13578	5	21	0.154423
8812	SCV2_stock_PHE_RNA_1	A	19442	19412	3	2	25	30	0.154305
1472	SCV2_stock_PHE_RNA_1	A	7780	7768	6	3	3	12	0.154242
20092	SCV2_stock_PHE_RNA_1	A	4541	4534	2	5	0	7	0.154151
8413	SCV2_stock_PHE_RNA_1	A	3896	3890	0	0	6	6	0.154004
10551	SCV2_stock_PHE_RNA_1	A	7162	7151	5	4	2	11	0.153588
8381	SCV2_stock_PHE_RNA_1	A	1954	1951	1	0	2	3	0.153531
10928	SCV2_stock_PHE_RNA_1	A	9130	9116	2	2	10	14	0.153341
26461	SCV2_stock_PHE_RNA_1	C	3262	1	3257	4	0	5	0.15328
17103	SCV2_stock_PHE_RNA_1	T	5222	5	2	5214	1	8	0.153198
7594	SCV2_stock_PHE_RNA_1	C	5228	2	5220	6	0	8	0.153022
7744	SCV2_stock_PHE_RNA_1	T	3927	2	2	3921	2	6	0.152788
4179	SCV2_stock_PHE_RNA_1	A	9818	9803	1	0	14	15	0.152781
4007	SCV2_stock_PHE_RNA_1	T	8535	11	1	8522	1	13	0.152314
27481	SCV2_stock_PHE_RNA_1	C	8559	2	8546	11	0	13	0.151887
12021	SCV2_stock_PHE_RNA_1	T	9884	0	14	9869	1	15	0.15176
8870	SCV2_stock_PHE_RNA_1	T	9891	12	3	9876	0	15	0.151653
8342	SCV2_stock_PHE_RNA_1	G	1980	2	0	1	1977	3	0.151515
8920	SCV2_stock_PHE_RNA_1	A	13204	13184	5	10	5	20	0.151469
8338	SCV2_stock_PHE_RNA_1	T	1982	1	1	1979	1	3	0.151362
8341	SCV2_stock_PHE_RNA_1	T	1982	1	2	1979	0	3	0.151362
28702	SCV2_stock_PHE_RNA_1	A	11232	11215	1	0	16	17	0.151353
12513	SCV2_stock_PHE_RNA_1	C	3970	0	3964	6	0	6	0.151134
25325	SCV2_stock_PHE_RNA_1	A	10587	10571	2	9	5	16	0.151129
24881	SCV2_stock_PHE_RNA_1	A	10591	10575	0	0	16	16	0.151072
17723	SCV2_stock_PHE_RNA_1	T	15230	13	4	15207	6	23	0.151018
28312	SCV2_stock_PHE_RNA_1	C	9943	0	9928	15	0	15	0.15086
26756	SCV2_stock_PHE_RNA_1	T	6630	0	3	6620	7	10	0.15083
1398	SCV2_stock_PHE_RNA_1	T	3980	2	2	3974	2	6	0.150754
18993	SCV2_stock_PHE_RNA_1	A	9289	9275	2	1	11	14	0.150716
26751	SCV2_stock_PHE_RNA_1	A	6639	6629	4	4	2	10	0.150625
28537	SCV2_stock_PHE_RNA_1	A	6640	6630	3	0	7	10	0.150602
15496	SCV2_stock_PHE_RNA_1	A	7975	7963	3	4	5	12	0.15047
11662	SCV2_stock_PHE_RNA_1	A	6653	6643	8	2	0	10	0.150308
8323	SCV2_stock_PHE_RNA_1	T	1996	1	1	1993	1	3	0.150301
5229	SCV2_stock_PHE_RNA_1	A	4661	4654	0	2	5	7	0.150182
11636	SCV2_stock_PHE_RNA_1	A	6663	6653	2	6	2	10	0.150083
11647	SCV2_stock_PHE_RNA_1	T	6664	3	7	6654	0	10	0.15006
11007	SCV2_stock_PHE_RNA_1	A	9331	9317	4	4	6	14	0.150038
7947	SCV2_stock_PHE_RNA_1	A	4000	3994	0	3	3	6	0.15
2577	SCV2_stock_PHE_RNA_1	G	5342	7	0	1	5334	8	0.149757
15164	SCV2_stock_PHE_RNA_1	T	14023	17	4	14002	0	21	0.149754
11751	SCV2_stock_PHE_RNA_1	T	6010	0	7	6001	2	9	0.14975
27579	SCV2_stock_PHE_RNA_1	A	3342	3337	3	2	0	5	0.149611
11742	SCV2_stock_PHE_RNA_1	A	6017	6008	2	4	3	9	0.149576
29515	SCV2_stock_PHE_RNA_1	T	4015	1	4	4009	1	6	0.14944
29448	SCV2_stock_PHE_RNA_1	T	3349	1	1	3344	3	5	0.149298
14970	SCV2_stock_PHE_RNA_1	T	14738	12	4	14716	6	22	0.149274
19750	SCV2_stock_PHE_RNA_1	G	5365	8	0	0	5357	8	0.149115
7966	SCV2_stock_PHE_RNA_1	A	4024	4018	1	2	3	6	0.149105
5027	SCV2_stock_PHE_RNA_1	A	4701	4694	2	1	4	7	0.148904
18482	SCV2_stock_PHE_RNA_1	A	22167	22134	10	14	9	33	0.14887
21711	SCV2_stock_PHE_RNA_1	C	13446	3	13426	17	0	20	0.148743
23487	SCV2_stock_PHE_RNA_1	T	8742	0	4	8729	9	13	0.148707
12989	SCV2_stock_PHE_RNA_1	G	5380	2	2	4	5372	8	0.148699
22268	SCV2_stock_PHE_RNA_1	A	4709	4702	3	1	3	7	0.148652
12273	SCV2_stock_PHE_RNA_1	A	11439	11422	2	0	15	17	0.148614
9842	SCV2_stock_PHE_RNA_1	T	4713	3	2	4706	2	7	0.148525
22986	SCV2_stock_PHE_RNA_1	C	4715	3	4708	4	0	7	0.148462
2287	SCV2_stock_PHE_RNA_1	T	4042	1	1	4036	4	6	0.148441
15146	SCV2_stock_PHE_RNA_1	G	12819	17	2	0	12800	19	0.148217
16631	SCV2_stock_PHE_RNA_1	T	8113	2	8	8101	2	12	0.147911
7166	SCV2_stock_PHE_RNA_1	T	10143	2	12	10128	1	15	0.147885
25397	SCV2_stock_PHE_RNA_1	A	6764	6754	3	4	3	10	0.147842
777	SCV2_stock_PHE_RNA_1	G	7443	10	0	1	7432	11	0.14779
2952	SCV2_stock_PHE_RNA_1	A	4738	4731	3	0	4	7	0.147742
2271	SCV2_stock_PHE_RNA_1	A	4063	4057	0	1	5	6	0.147674
15017	SCV2_stock_PHE_RNA_1	C	18969	2	18941	25	1	28	0.147609
23602	SCV2_stock_PHE_RNA_1	T	4744	0	7	4737	0	7	0.147555
23165	SCV2_stock_PHE_RNA_1	A	8821	8808	2	7	4	13	0.147376
16887	SCV2_stock_PHE_RNA_1	C	2036	0	2033	3	0	3	0.147348
25365	SCV2_stock_PHE_RNA_1	T	6796	0	6	6786	4	10	0.147145
25462	SCV2_stock_PHE_RNA_1	A	12915	12896	13	5	1	19	0.147116
23393	SCV2_stock_PHE_RNA_1	C	6119	1	6110	8	0	9	0.147083
17352	SCV2_stock_PHE_RNA_1	C	3400	0	3395	5	0	5	0.147059
14804	SCV2_stock_PHE_RNA_1	A	8841	8828	4	8	1	13	0.147042
15096	SCV2_stock_PHE_RNA_1	T	22448	25	2	22415	6	33	0.147006
5757	SCV2_stock_PHE_RNA_1	A	21771	21739	3	20	9	32	0.146985
16882	SCV2_stock_PHE_RNA_1	A	2042	2039	2	0	1	3	0.146915
2441	SCV2_stock_PHE_RNA_1	G	4084	5	1	0	4078	6	0.146915
2454	SCV2_stock_PHE_RNA_1	T	4090	1	3	4084	2	6	0.146699
2910	SCV2_stock_PHE_RNA_1	C	4772	4	4765	3	0	7	0.146689
17760	SCV2_stock_PHE_RNA_1	A	9546	9532	1	2	11	14	0.146658
21354	SCV2_stock_PHE_RNA_1	G	3416	2	0	3	3411	5	0.14637
20901	SCV2_stock_PHE_RNA_1	T	4783	2	3	4776	2	7	0.146352
16860	SCV2_stock_PHE_RNA_1	T	2050	1	2	2047	0	3	0.146341
16862	SCV2_stock_PHE_RNA_1	T	2050	1	2	2047	0	3	0.146341
3640	SCV2_stock_PHE_RNA_1	T	12305	5	3	12287	10	18	0.146282
16857	SCV2_stock_PHE_RNA_1	T	2051	0	3	2048	0	3	0.14627
7204	SCV2_stock_PHE_RNA_1	T	19158	1	27	19130	0	28	0.146153
23446	SCV2_stock_PHE_RNA_1	A	6161	6152	3	5	1	9	0.14608
16838	SCV2_stock_PHE_RNA_1	A	2055	2052	0	1	2	3	0.145985
11486	SCV2_stock_PHE_RNA_1	A	6172	6163	4	3	2	9	0.14582
3174	SCV2_stock_PHE_RNA_1	A	13040	13021	0	19	0	19	0.145706
16836	SCV2_stock_PHE_RNA_1	T	2061	0	3	2058	0	3	0.14556
11501	SCV2_stock_PHE_RNA_1	G	6184	9	0	0	6175	9	0.145537
28192	SCV2_stock_PHE_RNA_1	T	4817	3	1	4810	3	7	0.145319
1062	SCV2_stock_PHE_RNA_1	T	3444	3	2	3439	0	5	0.14518
27708	SCV2_stock_PHE_RNA_1	G	3446	4	0	1	3441	5	0.145096
13460	SCV2_stock_PHE_RNA_1	T	11717	5	2	11700	10	17	0.145088
26590	SCV2_stock_PHE_RNA_1	T	3452	3	1	3447	1	5	0.144844
13500	SCV2_stock_PHE_RNA_1	A	11738	11721	7	5	5	17	0.144829
2498	SCV2_stock_PHE_RNA_1	G	4146	3	1	2	4140	6	0.144718
1222	SCV2_stock_PHE_RNA_1	T	3456	1	2	3451	2	5	0.144676
18459	SCV2_stock_PHE_RNA_1	A	22134	22102	16	6	10	32	0.144574
5872	SCV2_stock_PHE_RNA_1	A	11070	11054	2	0	14	16	0.144535
8542	SCV2_stock_PHE_RNA_1	A	2076	2073	2	1	0	3	0.144509
15389	SCV2_stock_PHE_RNA_1	A	15228	15206	6	6	10	22	0.144471
588	SCV2_stock_PHE_RNA_1	T	4846	0	4	4839	3	7	0.144449
27738	SCV2_stock_PHE_RNA_1	A	3464	3459	1	3	1	5	0.144342
9744	SCV2_stock_PHE_RNA_1	A	5546	5538	2	5	1	8	0.144248
4535	SCV2_stock_PHE_RNA_1	T	13868	0	18	13848	2	20	0.144217
1086	SCV2_stock_PHE_RNA_1	T	3471	2	3	3466	0	5	0.144051
28683	SCV2_stock_PHE_RNA_1	G	3473	5	0	0	3468	5	0.143968
18215	SCV2_stock_PHE_RNA_1	G	18074	2	0	24	18048	26	0.143853
28387	SCV2_stock_PHE_RNA_1	A	5562	5554	6	1	1	8	0.143833
1015	SCV2_stock_PHE_RNA_1	A	3478	3473	2	2	1	5	0.143761
21852	SCV2_stock_PHE_RNA_1	A	2087	2084	2	1	0	3	0.143747
16177	SCV2_stock_PHE_RNA_1	T	20185	10	7	20156	12	29	0.143671
602	SCV2_stock_PHE_RNA_1	G	4874	7	0	0	4867	7	0.143619
22104	SCV2_stock_PHE_RNA_1	G	9058	13	0	0	9045	13	0.14352
16758	SCV2_stock_PHE_RNA_1	A	4183	4177	2	4	0	6	0.143438
618	SCV2_stock_PHE_RNA_1	A	4883	4876	5	1	1	7	0.143354
9415	SCV2_stock_PHE_RNA_1	T	16050	5	8	16027	10	23	0.143302
3776	SCV2_stock_PHE_RNA_1	A	6284	6275	2	5	2	9	0.143221
27218	SCV2_stock_PHE_RNA_1	A	4888	4881	1	5	1	7	0.143208
27219	SCV2_stock_PHE_RNA_1	C	4888	0	4881	7	0	7	0.143208
21820	SCV2_stock_PHE_RNA_1	T	2095	2	0	2092	1	3	0.143198
7100	SCV2_stock_PHE_RNA_1	G	9777	2	12	0	9763	14	0.143193
29497	SCV2_stock_PHE_RNA_1	A	3494	3489	3	2	0	5	0.143102
3108	SCV2_stock_PHE_RNA_1	A	4892	4885	1	1	5	7	0.143091
15996	SCV2_stock_PHE_RNA_1	T	25173	19	5	25137	12	36	0.14301
29501	SCV2_stock_PHE_RNA_1	T	3497	2	2	3492	1	5	0.14298
394	SCV2_stock_PHE_RNA_1	T	4899	0	5	4892	2	7	0.142886
16763	SCV2_stock_PHE_RNA_1	T	4201	2	3	4195	1	6	0.142823
26353	SCV2_stock_PHE_RNA_1	C	6305	0	6296	9	0	9	0.142744
16538	SCV2_stock_PHE_RNA_1	A	4207	4201	1	3	2	6	0.142619
24224	SCV2_stock_PHE_RNA_1	T	7015	0	8	7005	2	10	0.142552
16249	SCV2_stock_PHE_RNA_1	T	7016	1	2	7006	7	10	0.142531
19437	SCV2_stock_PHE_RNA_1	A	4210	4204	2	3	1	6	0.142518
10933	SCV2_stock_PHE_RNA_1	T	9124	0	10	9111	3	13	0.142481
8057	SCV2_stock_PHE_RNA_1	T	6320	1	1	6311	7	9	0.142405
24841	SCV2_stock_PHE_RNA_1	T	10540	5	6	10525	4	15	0.142315
22463	SCV2_stock_PHE_RNA_1	T	27431	23	6	27392	10	39	0.142175
19612	SCV2_stock_PHE_RNA_1	A	2814	2810	1	1	2	4	0.142146
20028	SCV2_stock_PHE_RNA_1	T	4222	0	2	4216	4	6	0.142113
5146	SCV2_stock_PHE_RNA_1	A	9148	9135	2	8	3	13	0.142108
29314	SCV2_stock_PHE_RNA_1	A	11260	11244	1	1	14	16	0.142096
7399	SCV2_stock_PHE_RNA_1	A	4929	4922	1	1	5	7	0.142017
24200	SCV2_stock_PHE_RNA_1	G	3522	5	0	0	3517	5	0.141965
24278	SCV2_stock_PHE_RNA_1	T	7044	3	0	7034	7	10	0.141965
27792	SCV2_stock_PHE_RNA_1	T	3523	2	3	3518	0	5	0.141924
25956	SCV2_stock_PHE_RNA_1	T	19735	11	9	19707	8	28	0.14188
19605	SCV2_stock_PHE_RNA_1	T	2820	0	4	2816	0	4	0.141844
5393	SCV2_stock_PHE_RNA_1	T	6349	0	7	6340	2	9	0.141755
279	SCV2_stock_PHE_RNA_1	T	10592	1	8	10577	6	15	0.141616
8869	SCV2_stock_PHE_RNA_1	T	9886	0	10	9872	4	14	0.141614
27193	SCV2_stock_PHE_RNA_1	T	4944	2	3	4937	2	7	0.141586
25756	SCV2_stock_PHE_RNA_1	A	4238	4232	0	0	6	6	0.141576
7552	SCV2_stock_PHE_RNA_1	T	9891	6	3	9877	5	14	0.141543
21634	SCV2_stock_PHE_RNA_1	A	12011	11994	9	6	2	17	0.141537
8872	SCV2_stock_PHE_RNA_1	G	9895	13	1	0	9881	14	0.141486
7842	SCV2_stock_PHE_RNA_1	A	7776	7765	2	7	2	11	0.141461
13263	SCV2_stock_PHE_RNA_1	A	3537	3532	0	3	2	5	0.141363
1719	SCV2_stock_PHE_RNA_1	G	7793	11	0	0	7782	11	0.141152
14918	SCV2_stock_PHE_RNA_1	T	14884	10	6	14863	5	21	0.141091
1585	SCV2_stock_PHE_RNA_1	A	4254	4248	1	1	4	6	0.141044
28314	SCV2_stock_PHE_RNA_1	G	9933	8	5	1	9919	14	0.140944
13315	SCV2_stock_PHE_RNA_1	A	3551	3546	2	0	3	5	0.140805
20039	SCV2_stock_PHE_RNA_1	G	4263	0	0	6	4257	6	0.140746
20040	SCV2_stock_PHE_RNA_1	T	4270	1	2	4264	3	6	0.140515
8004	SCV2_stock_PHE_RNA_1	T	6415	1	4	6406	4	9	0.140296
25176	SCV2_stock_PHE_RNA_1	A	7149	7139	0	0	10	10	0.13988
18645	SCV2_stock_PHE_RNA_1	A	20041	20013	10	7	11	28	0.139714
4316	SCV2_stock_PHE_RNA_1	A	5019	5012	1	1	5	7	0.13947
17238	SCV2_stock_PHE_RNA_1	A	6457	6448	5	1	3	9	0.139384
16275	SCV2_stock_PHE_RNA_1	A	13635	13616	10	4	5	19	0.139347
20048	SCV2_stock_PHE_RNA_1	T	4306	2	4	4300	0	6	0.13934
14019	SCV2_stock_PHE_RNA_1	T	4307	1	2	4301	3	6	0.139308
4322	SCV2_stock_PHE_RNA_1	T	5032	4	2	5025	1	7	0.13911
25849	SCV2_stock_PHE_RNA_1	T	4314	4	2	4308	0	6	0.139082
15468	SCV2_stock_PHE_RNA_1	A	7911	7900	7	3	1	11	0.139047
16901	SCV2_stock_PHE_RNA_1	G	2161	1	2	0	2158	3	0.138825
15628	SCV2_stock_PHE_RNA_1	T	3607	0	4	3602	1	5	0.138619
4595	SCV2_stock_PHE_RNA_1	A	7214	7204	5	4	1	10	0.138619
19062	SCV2_stock_PHE_RNA_1	A	18045	18020	6	11	8	25	0.138543
237	SCV2_stock_PHE_RNA_1	G	10839	0	0	15	10824	15	0.138389
11120	SCV2_stock_PHE_RNA_1	A	2169	2166	1	1	1	3	0.138313
11126	SCV2_stock_PHE_RNA_1	A	2169	2166	0	2	1	3	0.138313
13521	SCV2_stock_PHE_RNA_1	T	11572	2	2	11556	12	16	0.138265
15093	SCV2_stock_PHE_RNA_1	G	22455	27	2	2	22424	31	0.138054
11104	SCV2_stock_PHE_RNA_1	T	2174	1	2	2171	0	3	0.137994
20358	SCV2_stock_PHE_RNA_1	T	29722	10	15	29681	16	41	0.137945
14205	SCV2_stock_PHE_RNA_1	A	4350	4344	1	4	1	6	0.137931
14206	SCV2_stock_PHE_RNA_1	C	4351	4	4345	2	0	6	0.137899
20450	SCV2_stock_PHE_RNA_1	A	15245	15224	10	7	4	21	0.13775
11152	SCV2_stock_PHE_RNA_1	C	4356	2	4350	4	0	6	0.137741
14228	SCV2_stock_PHE_RNA_1	A	4358	4352	1	0	5	6	0.137678
15138	SCV2_stock_PHE_RNA_1	G	12352	10	5	2	12335	17	0.13763
25882	SCV2_stock_PHE_RNA_1	A	2180	2177	2	1	0	3	0.137615
14230	SCV2_stock_PHE_RNA_1	C	4361	4	4355	1	1	6	0.137583
11107	SCV2_stock_PHE_RNA_1	T	2181	1	2	2178	0	3	0.137552
12203	SCV2_stock_PHE_RNA_1	T	10911	5	2	10896	8	15	0.137476
14231	SCV2_stock_PHE_RNA_1	C	4365	3	4359	3	0	6	0.137457
25274	SCV2_stock_PHE_RNA_1	A	3640	3635	0	0	5	5	0.137363
10489	SCV2_stock_PHE_RNA_1	T	3641	1	0	3636	4	5	0.137325
25864	SCV2_stock_PHE_RNA_1	A	2185	2182	0	2	1	3	0.1373
4132	SCV2_stock_PHE_RNA_1	T	9473	2	10	9460	1	13	0.137232
25905	SCV2_stock_PHE_RNA_1	A	2187	2184	0	2	1	3	0.137174
11192	SCV2_stock_PHE_RNA_1	T	4375	2	4	4369	0	6	0.137143
25106	SCV2_stock_PHE_RNA_1	G	3646	4	0	1	3641	5	0.137137
11096	SCV2_stock_PHE_RNA_1	T	2188	0	3	2185	0	3	0.137112
25105	SCV2_stock_PHE_RNA_1	A	3647	3642	1	0	4	5	0.137099
1914	SCV2_stock_PHE_RNA_1	G	16047	21	0	1	16025	22	0.137097
11237	SCV2_stock_PHE_RNA_1	A	4378	4372	2	0	4	6	0.137049
28635	SCV2_stock_PHE_RNA_1	T	6567	2	6	6558	1	9	0.137049
4081	SCV2_stock_PHE_RNA_1	T	9500	6	2	9487	5	13	0.136842
4108	SCV2_stock_PHE_RNA_1	A	9500	9487	2	5	6	13	0.136842
9662	SCV2_stock_PHE_RNA_1	A	10962	10947	6	6	3	15	0.136836
25063	SCV2_stock_PHE_RNA_1	T	3660	2	1	3655	2	5	0.136612
14334	SCV2_stock_PHE_RNA_1	T	8787	5	5	8775	2	12	0.136565
21326	SCV2_stock_PHE_RNA_1	T	5859	0	8	5851	0	8	0.136542
27396	SCV2_stock_PHE_RNA_1	G	5128	7	0	0	5121	7	0.136505
9673	SCV2_stock_PHE_RNA_1	A	10989	10974	2	10	3	15	0.1365
13442	SCV2_stock_PHE_RNA_1	T	11722	3	4	11706	9	16	0.136495
21508	SCV2_stock_PHE_RNA_1	G	19782	24	2	1	19755	27	0.136488
25924	SCV2_stock_PHE_RNA_1	C	2198	3	2195	0	0	3	0.136488
12225	SCV2_stock_PHE_RNA_1	C	10994	11	10979	3	1	15	0.136438
24353	SCV2_stock_PHE_RNA_1	A	3666	3661	1	3	1	5	0.136388
25693	SCV2_stock_PHE_RNA_1	C	2201	0	2198	3	0	3	0.136302
15127	SCV2_stock_PHE_RNA_1	T	11744	0	4	11728	12	16	0.13624
3832	SCV2_stock_PHE_RNA_1	C	4404	1	4398	5	0	6	0.13624
24464	SCV2_stock_PHE_RNA_1	T	4407	3	3	4401	0	6	0.136147
14184	SCV2_stock_PHE_RNA_1	C	4409	2	4403	4	0	6	0.136085
5608	SCV2_stock_PHE_RNA_1	A	17665	17641	0	2	22	24	0.135862
24377	SCV2_stock_PHE_RNA_1	T	3681	1	3	3676	1	5	0.135833
25681	SCV2_stock_PHE_RNA_1	G	2209	3	0	0	2206	3	0.135808
24643	SCV2_stock_PHE_RNA_1	T	4422	5	1	4416	0	6	0.135685
9809	SCV2_stock_PHE_RNA_1	A	10325	10311	6	6	2	14	0.135593
11667	SCV2_stock_PHE_RNA_1	A	6646	6637	3	5	1	9	0.13542
20070	SCV2_stock_PHE_RNA_1	T	4432	2	0	4426	4	6	0.135379
24383	SCV2_stock_PHE_RNA_1	A	3695	3690	1	2	2	5	0.135318
28607	SCV2_stock_PHE_RNA_1	T	6651	1	6	6642	2	9	0.135318
18939	SCV2_stock_PHE_RNA_1	T	17737	9	8	17713	7	24	0.13531
7565	SCV2_stock_PHE_RNA_1	T	5190	0	7	5183	0	7	0.134875
10643	SCV2_stock_PHE_RNA_1	G	3708	4	0	1	3703	5	0.134844
24394	SCV2_stock_PHE_RNA_1	A	3708	3703	3	1	1	5	0.134844
935	SCV2_stock_PHE_RNA_1	A	7416	7406	2	3	5	10	0.134844
24399	SCV2_stock_PHE_RNA_1	G	3710	3	0	2	3705	5	0.134771
28145	SCV2_stock_PHE_RNA_1	A	6689	6680	5	1	3	9	0.134549
14901	SCV2_stock_PHE_RNA_1	T	14883	6	7	14863	7	20	0.134382
28114	SCV2_stock_PHE_RNA_1	T	6699	2	3	6690	4	9	0.134348
21137	SCV2_stock_PHE_RNA_1	A	8196	8185	0	0	11	11	0.134212
26152	SCV2_stock_PHE_RNA_1	G	33541	4	0	41	33496	45	0.134164
7085	SCV2_stock_PHE_RNA_1	A	16398	16376	11	6	5	22	0.134163
17095	SCV2_stock_PHE_RNA_1	G	5218	4	1	2	5211	7	0.134151
11072	SCV2_stock_PHE_RNA_1	T	2237	0	1	2234	2	3	0.134108
11073	SCV2_stock_PHE_RNA_1	T	2238	0	3	2235	0	3	0.134048
11067	SCV2_stock_PHE_RNA_1	C	2239	1	2236	2	0	3	0.133988
24331	SCV2_stock_PHE_RNA_1	T	3732	1	4	3727	0	5	0.133976
7988	SCV2_stock_PHE_RNA_1	G	10452	8	1	5	10438	14	0.133946
7995	SCV2_stock_PHE_RNA_1	T	10452	6	4	10438	4	14	0.133946
25658	SCV2_stock_PHE_RNA_1	C	2240	0	2237	3	0	3	0.133929
11065	SCV2_stock_PHE_RNA_1	G	2241	0	0	3	2238	3	0.133869
17813	SCV2_stock_PHE_RNA_1	T	9713	0	4	9700	9	13	0.133841
9502	SCV2_stock_PHE_RNA_1	C	8235	0	8224	11	0	11	0.133576
15171	SCV2_stock_PHE_RNA_1	A	14229	14210	6	12	1	19	0.13353
18669	SCV2_stock_PHE_RNA_1	T	8239	2	2	8228	7	11	0.133511
29545	SCV2_stock_PHE_RNA_1	C	2248	0	2245	3	0	3	0.133452
5812	SCV2_stock_PHE_RNA_1	C	21739	3	21710	26	0	29	0.133401
11062	SCV2_stock_PHE_RNA_1	A	2249	2246	3	0	0	3	0.133393
29543	SCV2_stock_PHE_RNA_1	G	2249	1	0	2	2246	3	0.133393
11145	SCV2_stock_PHE_RNA_1	T	3750	0	5	3745	0	5	0.133333
20293	SCV2_stock_PHE_RNA_1	T	15005	13	3	14985	4	20	0.133289
11061	SCV2_stock_PHE_RNA_1	A	2251	2248	2	1	0	3	0.133274
9252	SCV2_stock_PHE_RNA_1	T	8255	1	1	8244	9	11	0.133253
186	SCV2_stock_PHE_RNA_1	C	10514	0	10500	14	0	14	0.133156
29562	SCV2_stock_PHE_RNA_1	G	2253	1	0	2	2250	3	0.133156
375	SCV2_stock_PHE_RNA_1	A	10516	10502	8	1	5	14	0.13313
11055	SCV2_stock_PHE_RNA_1	G	2254	1	0	2	2251	3	0.133097
14756	SCV2_stock_PHE_RNA_1	A	17283	17260	6	14	3	23	0.133079
25556	SCV2_stock_PHE_RNA_1	T	6768	1	2	6759	6	9	0.132979
12922	SCV2_stock_PHE_RNA_1	A	10538	10524	9	2	3	14	0.132853
11049	SCV2_stock_PHE_RNA_1	T	2262	1	0	2259	2	3	0.132626
11053	SCV2_stock_PHE_RNA_1	G	2262	1	0	2	2259	3	0.132626
25432	SCV2_stock_PHE_RNA_1	A	12824	12807	10	3	4	17	0.132564
4783	SCV2_stock_PHE_RNA_1	A	17355	17332	5	15	3	23	0.132527
22114	SCV2_stock_PHE_RNA_1	T	9067	6	4	9055	2	12	0.132348
29179	SCV2_stock_PHE_RNA_1	G	21157	21	2	5	21129	28	0.132344
26203	SCV2_stock_PHE_RNA_1	A	17385	17362	8	8	7	23	0.132298
19268	SCV2_stock_PHE_RNA_1	A	11343	11328	9	5	1	15	0.13224
13139	SCV2_stock_PHE_RNA_1	A	6813	6804	2	4	3	9	0.1321
25586	SCV2_stock_PHE_RNA_1	T	6827	1	7	6818	1	9	0.13183
7458	SCV2_stock_PHE_RNA_1	T	9878	0	12	9865	1	13	0.131606
28327	SCV2_stock_PHE_RNA_1	T	9883	4	5	9870	4	13	0.131539
20098	SCV2_stock_PHE_RNA_1	G	2283	0	1	2	2280	3	0.131406
8871	SCV2_stock_PHE_RNA_1	T	9893	11	2	9880	0	13	0.131406
20099	SCV2_stock_PHE_RNA_1	C	2284	1	2281	2	0	3	0.131349
10763	SCV2_stock_PHE_RNA_1	T	9142	7	2	9130	3	12	0.131262
20233	SCV2_stock_PHE_RNA_1	C	15241	10	15221	9	1	20	0.131225
13165	SCV2_stock_PHE_RNA_1	A	6859	6850	4	2	3	9	0.131214
2578	SCV2_stock_PHE_RNA_1	T	5342	4	1	5335	2	7	0.131037
13414	SCV2_stock_PHE_RNA_1	T	6106	0	2	6098	6	8	0.131019
12045	SCV2_stock_PHE_RNA_1	T	9924	2	10	9911	1	13	0.130996
24815	SCV2_stock_PHE_RNA_1	G	5344	6	0	1	5337	7	0.130988
9004	SCV2_stock_PHE_RNA_1	T	3054	1	1	3050	2	4	0.130976
28315	SCV2_stock_PHE_RNA_1	C	9933	7	9920	6	0	13	0.130877
29602	SCV2_stock_PHE_RNA_1	T	2294	0	3	2291	0	3	0.130776
28309	SCV2_stock_PHE_RNA_1	A	9946	9933	8	3	2	13	0.130706
6925	SCV2_stock_PHE_RNA_1	A	11478	11463	1	10	4	15	0.130685
16968	SCV2_stock_PHE_RNA_1	G	3827	0	4	1	3822	5	0.130651
13231	SCV2_stock_PHE_RNA_1	T	6890	4	3	6881	2	9	0.130624
23414	SCV2_stock_PHE_RNA_1	A	6125	6117	5	2	1	8	0.130612
13408	SCV2_stock_PHE_RNA_1	T	6127	1	5	6119	2	8	0.13057
8967	SCV2_stock_PHE_RNA_1	A	3071	3067	1	1	2	4	0.130251
13399	SCV2_stock_PHE_RNA_1	T	6145	3	3	6137	2	8	0.130187
16994	SCV2_stock_PHE_RNA_1	A	3842	3837	1	2	2	5	0.130141
28288	SCV2_stock_PHE_RNA_1	A	9990	9977	9	2	2	13	0.13013
13572	SCV2_stock_PHE_RNA_1	T	6155	1	1	6147	6	8	0.129976
20106	SCV2_stock_PHE_RNA_1	T	2310	3	0	2307	0	3	0.12987
12667	SCV2_stock_PHE_RNA_1	T	7707	10	0	7697	0	10	0.129752
9225	SCV2_stock_PHE_RNA_1	G	3084	3	0	1	3080	4	0.129702
23237	SCV2_stock_PHE_RNA_1	T	6173	3	3	6165	2	8	0.129597
23235	SCV2_stock_PHE_RNA_1	A	6175	6167	0	0	8	8	0.129555
9509	SCV2_stock_PHE_RNA_1	A	13897	13879	3	11	4	18	0.129524
13010	SCV2_stock_PHE_RNA_1	A	5409	5402	5	0	2	7	0.129414
15181	SCV2_stock_PHE_RNA_1	G	14707	18	0	1	14688	19	0.12919
11511	SCV2_stock_PHE_RNA_1	C	6199	0	6191	8	0	8	0.129053
13019	SCV2_stock_PHE_RNA_1	C	5429	0	5422	6	1	7	0.128937
23204	SCV2_stock_PHE_RNA_1	G	6222	7	0	1	6214	8	0.128576
11672	SCV2_stock_PHE_RNA_1	T	3112	2	2	3108	0	4	0.128535
27480	SCV2_stock_PHE_RNA_1	A	8559	8548	3	6	2	11	0.12852
22025	SCV2_stock_PHE_RNA_1	A	4669	4663	0	1	5	6	0.128507
11670	SCV2_stock_PHE_RNA_1	G	3113	4	0	0	3109	4	0.128493
24321	SCV2_stock_PHE_RNA_1	A	7006	6997	1	0	8	9	0.128461
27039	SCV2_stock_PHE_RNA_1	T	43612	43	10	43556	3	56	0.128405
1480	SCV2_stock_PHE_RNA_1	C	7795	2	7785	8	0	10	0.128287
2818	SCV2_stock_PHE_RNA_1	A	5458	5451	0	0	7	7	0.128252
1756	SCV2_stock_PHE_RNA_1	A	7799	7789	0	2	8	10	0.128222
11680	SCV2_stock_PHE_RNA_1	A	3120	3116	0	3	1	4	0.128205
22964	SCV2_stock_PHE_RNA_1	A	4681	4675	0	1	5	6	0.128178
8446	SCV2_stock_PHE_RNA_1	A	3901	3896	1	4	0	5	0.128172
1724	SCV2_stock_PHE_RNA_1	T	7804	3	7	7794	0	10	0.128139
18968	SCV2_stock_PHE_RNA_1	G	9366	8	2	2	9354	12	0.128123
22015	SCV2_stock_PHE_RNA_1	T	4683	4	0	4677	2	6	0.128123
29346	SCV2_stock_PHE_RNA_1	A	13274	13257	11	4	2	17	0.12807
10186	SCV2_stock_PHE_RNA_1	C	4686	1	4680	4	1	6	0.128041
8442	SCV2_stock_PHE_RNA_1	G	3905	3	0	2	3900	5	0.128041
5258	SCV2_stock_PHE_RNA_1	A	4692	4686	2	2	2	6	0.127877
24250	SCV2_stock_PHE_RNA_1	A	7040	7031	3	4	2	9	0.127841
15261	SCV2_stock_PHE_RNA_1	T	7824	3	2	7814	5	10	0.127812
23272	SCV2_stock_PHE_RNA_1	T	6260	0	3	6252	5	8	0.127796
9850	SCV2_stock_PHE_RNA_1	T	4696	1	1	4690	4	6	0.127768
2846	SCV2_stock_PHE_RNA_1	A	5481	5474	2	2	3	7	0.127714
5280	SCV2_stock_PHE_RNA_1	A	4699	4693	1	3	2	6	0.127687
11269	SCV2_stock_PHE_RNA_1	T	2353	0	3	2350	0	3	0.127497
525	SCV2_stock_PHE_RNA_1	A	9412	9400	3	3	6	12	0.127497
5424	SCV2_stock_PHE_RNA_1	A	12550	12534	2	12	2	16	0.12749
18959	SCV2_stock_PHE_RNA_1	C	9413	1	9401	11	0	12	0.127483
11862	SCV2_stock_PHE_RNA_1	A	3138	3134	0	0	4	4	0.12747
11258	SCV2_stock_PHE_RNA_1	A	2355	2352	0	2	1	3	0.127389
310	SCV2_stock_PHE_RNA_1	A	5497	5490	3	4	0	7	0.127342
22705	SCV2_stock_PHE_RNA_1	A	7855	7845	1	1	8	10	0.127307
22689	SCV2_stock_PHE_RNA_1	C	7856	0	7846	10	0	10	0.127291
22983	SCV2_stock_PHE_RNA_1	A	4715	4709	0	2	4	6	0.127253
11288	SCV2_stock_PHE_RNA_1	T	2358	0	1	2355	2	3	0.127226
24125	SCV2_stock_PHE_RNA_1	T	7076	3	3	7067	3	9	0.127191
26052	SCV2_stock_PHE_RNA_1	T	17298	4	4	17276	14	22	0.127182
15682	SCV2_stock_PHE_RNA_1	T	7078	9	0	7069	0	9	0.127155
17487	SCV2_stock_PHE_RNA_1	A	5506	5499	3	1	3	7	0.127134
11871	SCV2_stock_PHE_RNA_1	C	3148	0	3144	4	0	4	0.127065
7762	SCV2_stock_PHE_RNA_1	T	3935	2	1	3930	2	5	0.127065
23612	SCV2_stock_PHE_RNA_1	G	4732	2	0	4	4726	6	0.126796
11579	SCV2_stock_PHE_RNA_1	A	3156	3152	3	1	0	4	0.126743
15228	SCV2_stock_PHE_RNA_1	T	7891	3	4	7881	3	10	0.126727
25992	SCV2_stock_PHE_RNA_1	T	17365	5	8	17343	9	22	0.126692
11305	SCV2_stock_PHE_RNA_1	A	2369	2366	0	0	3	3	0.126636
25219	SCV2_stock_PHE_RNA_1	T	7115	4	2	7106	3	9	0.126493
22795	SCV2_stock_PHE_RNA_1	T	3953	1	4	3948	0	5	0.126486
21686	SCV2_stock_PHE_RNA_1	G	13441	12	1	4	13424	17	0.126479
11311	SCV2_stock_PHE_RNA_1	T	2373	1	1	2370	1	3	0.126422
2943	SCV2_stock_PHE_RNA_1	T	4747	1	3	4741	2	6	0.126396
22896	SCV2_stock_PHE_RNA_1	T	2374	2	1	2371	0	3	0.126369
2922	SCV2_stock_PHE_RNA_1	T	4752	0	0	4746	6	6	0.126263
9574	SCV2_stock_PHE_RNA_1	T	5544	2	3	5537	2	7	0.126263
11425	SCV2_stock_PHE_RNA_1	A	3169	3165	1	1	2	4	0.126223
11435	SCV2_stock_PHE_RNA_1	G	3170	4	0	0	3166	4	0.126183
11415	SCV2_stock_PHE_RNA_1	T	3173	1	2	3169	1	4	0.126064
6052	SCV2_stock_PHE_RNA_1	G	6349	2	2	4	6341	8	0.126004
22801	SCV2_stock_PHE_RNA_1	G	3970	4	0	1	3965	5	0.125945
10369	SCV2_stock_PHE_RNA_1	C	4765	1	4759	5	0	6	0.125918
1874	SCV2_stock_PHE_RNA_1	G	3971	2	0	3	3966	5	0.125913
7926	SCV2_stock_PHE_RNA_1	C	3975	2	3970	3	0	5	0.125786
26403	SCV2_stock_PHE_RNA_1	A	6362	6354	1	6	1	8	0.125747
1393	SCV2_stock_PHE_RNA_1	A	3977	3972	0	0	5	5	0.125723
11439	SCV2_stock_PHE_RNA_1	A	3183	3179	2	1	1	4	0.125668
23607	SCV2_stock_PHE_RNA_1	G	4775	2	0	4	4769	6	0.125654
17759	SCV2_stock_PHE_RNA_1	A	9551	9539	11	0	1	12	0.125641
11388	SCV2_stock_PHE_RNA_1	T	3185	2	1	3181	1	4	0.125589
10113	SCV2_stock_PHE_RNA_1	T	9558	3	6	9546	3	12	0.125549
1387	SCV2_stock_PHE_RNA_1	C	3983	0	3978	5	0	5	0.125534
17754	SCV2_stock_PHE_RNA_1	G	9562	3	8	1	9550	12	0.125497
10127	SCV2_stock_PHE_RNA_1	A	9564	9552	7	4	1	12	0.125471
12479	SCV2_stock_PHE_RNA_1	G	3986	4	0	1	3981	5	0.125439
1375	SCV2_stock_PHE_RNA_1	T	3988	1	2	3983	2	5	0.125376
1657	SCV2_stock_PHE_RNA_1	T	3990	1	4	3985	0	5	0.125313
29534	SCV2_stock_PHE_RNA_1	A	3991	3986	1	1	3	5	0.125282
1639	SCV2_stock_PHE_RNA_1	A	3997	3992	0	0	5	5	0.125094
23276	SCV2_stock_PHE_RNA_1	A	11996	11981	5	4	6	15	0.125042
4729	SCV2_stock_PHE_RNA_1	T	8798	7	2	8787	2	11	0.125028
1633	SCV2_stock_PHE_RNA_1	A	4002	3997	0	0	5	5	0.124938
28026	SCV2_stock_PHE_RNA_1	T	3205	4	0	3201	0	4	0.124805
17631	SCV2_stock_PHE_RNA_1	A	5609	5602	0	0	7	7	0.124799
27978	SCV2_stock_PHE_RNA_1	C	3208	0	3204	4	0	4	0.124688
4939	SCV2_stock_PHE_RNA_1	A	8823	8812	3	2	6	11	0.124674
27982	SCV2_stock_PHE_RNA_1	C	3209	0	3205	2	2	4	0.124649
2535	SCV2_stock_PHE_RNA_1	T	9628	6	3	9616	3	12	0.124636
9373	SCV2_stock_PHE_RNA_1	A	16052	16032	3	12	5	20	0.124595
3424	SCV2_stock_PHE_RNA_1	A	8029	8019	3	3	4	10	0.124549
22643	SCV2_stock_PHE_RNA_1	T	4015	2	1	4010	2	5	0.124533
27991	SCV2_stock_PHE_RNA_1	T	3212	3	0	3208	1	4	0.124533
21305	SCV2_stock_PHE_RNA_1	G	6426	8	0	0	6418	8	0.124494
2548	SCV2_stock_PHE_RNA_1	T	9639	4	6	9627	2	12	0.124494
28715	SCV2_stock_PHE_RNA_1	A	11249	11235	8	3	3	14	0.124456
2886	SCV2_stock_PHE_RNA_1	T	4821	1	3	4815	2	6	0.124456
28181	SCV2_stock_PHE_RNA_1	T	4823	4	1	4817	1	6	0.124404
21645	SCV2_stock_PHE_RNA_1	A	12059	12044	4	9	2	15	0.124388
22645	SCV2_stock_PHE_RNA_1	T	4021	4	1	4016	0	5	0.124347
5310	SCV2_stock_PHE_RNA_1	C	6436	5	6428	3	0	8	0.124301
10906	SCV2_stock_PHE_RNA_1	T	17722	0	6	17700	16	22	0.124139
27903	SCV2_stock_PHE_RNA_1	C	1613	2	1611	0	0	2	0.123993
27272	SCV2_stock_PHE_RNA_1	T	4840	1	1	4834	4	6	0.123967
102	SCV2_stock_PHE_RNA_1	G	5649	6	0	1	5642	7	0.123916
27906	SCV2_stock_PHE_RNA_1	G	1614	0	2	0	1612	2	0.123916
17227	SCV2_stock_PHE_RNA_1	A	6457	6449	0	0	8	8	0.123897
14876	SCV2_stock_PHE_RNA_1	A	8882	8871	3	4	4	11	0.123846
2310	SCV2_stock_PHE_RNA_1	T	4038	2	1	4033	2	5	0.123824
26292	SCV2_stock_PHE_RNA_1	C	3231	4	3227	0	0	4	0.123801
17248	SCV2_stock_PHE_RNA_1	G	6465	2	4	2	6457	8	0.123743
23682	SCV2_stock_PHE_RNA_1	A	4047	4042	0	3	2	5	0.123548
20151	SCV2_stock_PHE_RNA_1	T	2429	2	0	2426	1	3	0.123508
20165	SCV2_stock_PHE_RNA_1	T	2430	1	1	2427	1	3	0.123457
27889	SCV2_stock_PHE_RNA_1	C	1620	1	1618	1	0	2	0.123457
9236	SCV2_stock_PHE_RNA_1	A	11343	11329	2	3	9	14	0.123424
17136	SCV2_stock_PHE_RNA_1	T	3242	0	4	3238	0	4	0.123381
27242	SCV2_stock_PHE_RNA_1	T	4863	0	3	4857	3	6	0.123381
27918	SCV2_stock_PHE_RNA_1	A	1621	1619	0	1	1	2	0.123381
5582	SCV2_stock_PHE_RNA_1	A	6486	6478	4	2	2	8	0.123343
435	SCV2_stock_PHE_RNA_1	A	4866	4860	2	1	3	6	0.123305
17311	SCV2_stock_PHE_RNA_1	A	6494	6486	2	4	2	8	0.123191
19982	SCV2_stock_PHE_RNA_1	T	2437	0	3	2434	0	3	0.123102
21056	SCV2_stock_PHE_RNA_1	A	4875	4869	2	0	4	6	0.123077
7142	SCV2_stock_PHE_RNA_1	A	9750	9738	2	1	9	12	0.123077
21402	SCV2_stock_PHE_RNA_1	T	13815	14	0	13798	3	17	0.123055
607	SCV2_stock_PHE_RNA_1	A	4877	4871	5	1	0	6	0.123026
7132	SCV2_stock_PHE_RNA_1	T	9754	3	7	9742	2	12	0.123026
2266	SCV2_stock_PHE_RNA_1	T	4069	1	2	4064	2	5	0.12288
418	SCV2_stock_PHE_RNA_1	T	4883	2	1	4877	3	6	0.122875
23676	SCV2_stock_PHE_RNA_1	T	4071	0	2	4066	3	5	0.12282
25317	SCV2_stock_PHE_RNA_1	C	10589	12	10576	0	1	13	0.122769
9935	SCV2_stock_PHE_RNA_1	A	8960	8949	4	6	1	11	0.122768
26153	SCV2_stock_PHE_RNA_1	G	33406	39	0	2	33365	41	0.122732
16619	SCV2_stock_PHE_RNA_1	A	8148	8138	1	2	7	10	0.12273
6272	SCV2_stock_PHE_RNA_1	T	5706	4	2	5699	1	7	0.122678
27864	SCV2_stock_PHE_RNA_1	C	1631	1	1629	1	0	2	0.122624
27870	SCV2_stock_PHE_RNA_1	G	1631	2	0	0	1629	2	0.122624
27873	SCV2_stock_PHE_RNA_1	A	1631	1629	0	0	2	2	0.122624
11351	SCV2_stock_PHE_RNA_1	A	5712	5705	4	3	0	7	0.122549
11356	SCV2_stock_PHE_RNA_1	A	5712	5705	0	0	7	7	0.122549
27859	SCV2_stock_PHE_RNA_1	A	1634	1632	0	1	1	2	0.122399
2448	SCV2_stock_PHE_RNA_1	G	4089	3	2	0	4084	5	0.122279
4263	SCV2_stock_PHE_RNA_1	G	9815	0	0	12	9803	12	0.122262
26667	SCV2_stock_PHE_RNA_1	A	6548	6540	0	6	2	8	0.122175
23986	SCV2_stock_PHE_RNA_1	T	6549	0	8	6541	0	8	0.122156
4210	SCV2_stock_PHE_RNA_1	A	9829	9817	2	0	10	12	0.122088
4207	SCV2_stock_PHE_RNA_1	G	9831	9	0	3	9819	12	0.122063
19968	SCV2_stock_PHE_RNA_1	T	2458	1	2	2455	0	3	0.12205
7432	SCV2_stock_PHE_RNA_1	A	4916	4910	0	4	2	6	0.12205
20188	SCV2_stock_PHE_RNA_1	C	2461	1	2458	2	0	3	0.121902
20194	SCV2_stock_PHE_RNA_1	A	2461	2458	0	1	2	3	0.121902
23664	SCV2_stock_PHE_RNA_1	C	4103	0	4098	5	0	5	0.121862
23980	SCV2_stock_PHE_RNA_1	A	6566	6558	2	3	3	8	0.12184
3094	SCV2_stock_PHE_RNA_1	A	4927	4921	0	5	1	6	0.121778
905	SCV2_stock_PHE_RNA_1	A	7392	7383	3	4	2	9	0.121753
7448	SCV2_stock_PHE_RNA_1	A	9858	9846	2	2	8	12	0.121729
6145	SCV2_stock_PHE_RNA_1	C	3287	1	3283	3	0	4	0.121692
9976	SCV2_stock_PHE_RNA_1	T	9047	2	8	9036	1	11	0.121587
25524	SCV2_stock_PHE_RNA_1	A	13163	13147	11	1	4	16	0.121553
2432	SCV2_stock_PHE_RNA_1	T	7406	5	4	7397	0	9	0.121523
23925	SCV2_stock_PHE_RNA_1	T	6585	5	3	6577	0	8	0.121488
22108	SCV2_stock_PHE_RNA_1	A	9061	9050	5	6	0	11	0.121399
25492	SCV2_stock_PHE_RNA_1	A	13182	13166	9	3	4	16	0.121378
19947	SCV2_stock_PHE_RNA_1	G	2472	3	0	0	2469	3	0.121359
23577	SCV2_stock_PHE_RNA_1	C	2472	1	2469	2	0	3	0.121359
23579	SCV2_stock_PHE_RNA_1	A	2472	2469	0	1	2	3	0.121359
26523	SCV2_stock_PHE_RNA_1	A	4120	4115	0	2	3	5	0.121359
26530	SCV2_stock_PHE_RNA_1	A	4121	4116	1	2	2	5	0.12133
18660	SCV2_stock_PHE_RNA_1	T	8243	1	3	8233	6	10	0.121315
23563	SCV2_stock_PHE_RNA_1	T	2473	0	1	2470	2	3	0.12131
27827	SCV2_stock_PHE_RNA_1	G	1649	1	0	1	1647	2	0.121286
27831	SCV2_stock_PHE_RNA_1	A	1649	1647	0	2	0	2	0.121286
29735	SCV2_stock_PHE_RNA_1	A	825	824	0	0	1	1	0.121212
19945	SCV2_stock_PHE_RNA_1	A	2476	2473	1	1	1	3	0.121163
26542	SCV2_stock_PHE_RNA_1	C	4128	5	4123	0	0	5	0.121124
20004	SCV2_stock_PHE_RNA_1	T	2478	1	2	2475	0	3	0.121065
256	SCV2_stock_PHE_RNA_1	G	10754	11	0	2	10741	13	0.120885
5089	SCV2_stock_PHE_RNA_1	A	9106	9095	6	3	2	11	0.120799
28799	SCV2_stock_PHE_RNA_1	A	7453	7444	5	0	4	9	0.120757
22492	SCV2_stock_PHE_RNA_1	A	27329	27296	6	1	26	33	0.120751
18600	SCV2_stock_PHE_RNA_1	A	11595	11581	7	3	4	14	0.120742
23544	SCV2_stock_PHE_RNA_1	A	2485	2482	1	1	1	3	0.120724
5174	SCV2_stock_PHE_RNA_1	A	9121	9110	0	4	7	11	0.120601
5119	SCV2_stock_PHE_RNA_1	T	9124	10	0	9113	1	11	0.120561
5120	SCV2_stock_PHE_RNA_1	T	9125	11	0	9114	0	11	0.120548
29352	SCV2_stock_PHE_RNA_1	A	13273	13257	6	5	5	16	0.120545
16709	SCV2_stock_PHE_RNA_1	T	4150	0	5	4145	0	5	0.120482
28043	SCV2_stock_PHE_RNA_1	A	1661	1659	0	0	2	2	0.120409
23596	SCV2_stock_PHE_RNA_1	T	2492	1	2	2489	0	3	0.120385
28293	SCV2_stock_PHE_RNA_1	A	9971	9959	6	4	2	12	0.120349
28584	SCV2_stock_PHE_RNA_1	T	6658	1	5	6650	2	8	0.120156
19464	SCV2_stock_PHE_RNA_1	A	2498	2495	0	1	2	3	0.120096
19472	SCV2_stock_PHE_RNA_1	A	2498	2495	0	1	2	3	0.120096
11616	SCV2_stock_PHE_RNA_1	G	6667	1	0	7	6659	8	0.119994
8669	SCV2_stock_PHE_RNA_1	T	10002	0	11	9990	1	12	0.119976
5456	SCV2_stock_PHE_RNA_1	A	12504	12489	4	7	4	15	0.119962
5401	SCV2_stock_PHE_RNA_1	A	12506	12491	3	5	7	15	0.119942
19469	SCV2_stock_PHE_RNA_1	G	2502	0	1	2	2499	3	0.119904
23060	SCV2_stock_PHE_RNA_1	A	2502	2499	1	1	1	3	0.119904
23068	SCV2_stock_PHE_RNA_1	T	2502	2	1	2499	0	3	0.119904
8667	SCV2_stock_PHE_RNA_1	A	10010	9998	8	4	0	12	0.11988
28776	SCV2_stock_PHE_RNA_1	C	7509	4	7500	4	1	9	0.119856
10948	SCV2_stock_PHE_RNA_1	A	9182	9171	1	4	6	11	0.1198
18050	SCV2_stock_PHE_RNA_1	T	9182	6	1	9171	4	11	0.1198
27585	SCV2_stock_PHE_RNA_1	T	3339	0	3	3335	1	4	0.119796
19547	SCV2_stock_PHE_RNA_1	C	2505	0	2502	3	0	3	0.11976
10267	SCV2_stock_PHE_RNA_1	T	9187	3	0	9176	8	11	0.119734
4174	SCV2_stock_PHE_RNA_1	T	5015	6	0	5009	0	6	0.119641
27580	SCV2_stock_PHE_RNA_1	T	3344	1	3	3340	0	4	0.119617
6195	SCV2_stock_PHE_RNA_1	C	3344	2	3340	2	0	4	0.119617
6368	SCV2_stock_PHE_RNA_1	G	10874	13	0	0	10861	13	0.119551
6196	SCV2_stock_PHE_RNA_1	C	3347	3	3343	1	0	4	0.11951
19038	SCV2_stock_PHE_RNA_1	T	9205	2	3	9194	6	11	0.1195
28110	SCV2_stock_PHE_RNA_1	T	6698	0	4	6690	4	8	0.119439
28131	SCV2_stock_PHE_RNA_1	A	6699	6691	1	6	1	8	0.119421
19388	SCV2_stock_PHE_RNA_1	G	4189	1	2	2	4184	5	0.11936
12397	SCV2_stock_PHE_RNA_1	A	5870	5863	2	4	1	7	0.11925
852	SCV2_stock_PHE_RNA_1	A	14257	14240	6	6	5	17	0.11924
19153	SCV2_stock_PHE_RNA_1	A	9227	9216	2	2	7	11	0.119215
23512	SCV2_stock_PHE_RNA_1	A	2518	2515	0	0	3	3	0.119142
12178	SCV2_stock_PHE_RNA_1	T	10913	6	5	10900	2	13	0.119124
12405	SCV2_stock_PHE_RNA_1	A	5881	5874	1	5	1	7	0.119027
16563	SCV2_stock_PHE_RNA_1	T	4202	0	5	4197	0	5	0.118991
23895	SCV2_stock_PHE_RNA_1	C	3363	4	3359	0	0	4	0.118941
16769	SCV2_stock_PHE_RNA_1	G	4204	4	0	1	4199	5	0.118934
2120	SCV2_stock_PHE_RNA_1	A	12616	12601	6	2	7	15	0.118897
23893	SCV2_stock_PHE_RNA_1	C	3367	3	3363	1	0	4	0.1188
23501	SCV2_stock_PHE_RNA_1	G	2526	1	0	2	2523	3	0.118765
23896	SCV2_stock_PHE_RNA_1	C	3370	1	3366	2	1	4	0.118694
1550	SCV2_stock_PHE_RNA_1	G	4214	3	1	1	4209	5	0.118652
19456	SCV2_stock_PHE_RNA_1	T	2529	0	2	2526	1	3	0.118624
23908	SCV2_stock_PHE_RNA_1	T	3372	0	2	3368	2	4	0.118624
29671	SCV2_stock_PHE_RNA_1	A	843	842	0	1	0	1	0.118624
29689	SCV2_stock_PHE_RNA_1	T	843	1	0	842	0	1	0.118624
29717	SCV2_stock_PHE_RNA_1	G	843	1	0	0	842	1	0.118624
29720	SCV2_stock_PHE_RNA_1	A	843	842	1	0	0	1	0.118624
19448	SCV2_stock_PHE_RNA_1	C	4217	1	4212	4	0	5	0.118568
27519	SCV2_stock_PHE_RNA_1	C	3374	4	3370	0	0	4	0.118554
27523	SCV2_stock_PHE_RNA_1	T	3374	1	3	3370	0	4	0.118554
27517	SCV2_stock_PHE_RNA_1	G	3376	4	0	0	3372	4	0.118483
14072	SCV2_stock_PHE_RNA_1	A	8445	8435	4	2	4	10	0.118413
29452	SCV2_stock_PHE_RNA_1	T	3378	1	2	3374	1	4	0.118413
1916	SCV2_stock_PHE_RNA_1	A	16047	16028	9	3	7	19	0.118402
1112	SCV2_stock_PHE_RNA_1	A	6758	6750	2	0	6	8	0.118378
11002	SCV2_stock_PHE_RNA_1	A	9296	9285	1	6	4	11	0.11833
20025	SCV2_stock_PHE_RNA_1	A	4226	4221	0	0	5	5	0.118315
29707	SCV2_stock_PHE_RNA_1	A	846	845	0	1	0	1	0.118203
29709	SCV2_stock_PHE_RNA_1	T	846	0	0	845	1	1	0.118203
5845	SCV2_stock_PHE_RNA_1	A	11005	10992	0	1	12	13	0.118128
5846	SCV2_stock_PHE_RNA_1	G	11005	8	1	4	10992	13	0.118128
24046	SCV2_stock_PHE_RNA_1	T	3387	0	0	3383	4	4	0.118099
24058	SCV2_stock_PHE_RNA_1	C	3387	0	3383	4	0	4	0.118099
1564	SCV2_stock_PHE_RNA_1	T	4235	1	4	4230	0	5	0.118064
1125	SCV2_stock_PHE_RNA_1	G	6777	2	1	5	6769	8	0.118046
1126	SCV2_stock_PHE_RNA_1	G	6778	6	0	2	6770	8	0.118029
6290	SCV2_stock_PHE_RNA_1	T	5931	4	2	5924	1	7	0.118024
1123	SCV2_stock_PHE_RNA_1	A	6779	6771	3	3	2	8	0.118012
1124	SCV2_stock_PHE_RNA_1	A	6779	6771	2	3	3	8	0.118012
26249	SCV2_stock_PHE_RNA_1	A	21206	21181	6	14	5	25	0.117891
15082	SCV2_stock_PHE_RNA_1	A	22057	22031	0	26	0	26	0.117876
1571	SCV2_stock_PHE_RNA_1	A	4243	4238	2	1	2	5	0.117841
27424	SCV2_stock_PHE_RNA_1	A	5092	5086	2	2	2	6	0.117832
24073	SCV2_stock_PHE_RNA_1	T	3397	1	1	3393	2	4	0.117751
23871	SCV2_stock_PHE_RNA_1	T	3398	2	2	3394	0	4	0.117716
27433	SCV2_stock_PHE_RNA_1	A	5097	5091	2	2	2	6	0.117716
23868	SCV2_stock_PHE_RNA_1	G	3400	3	0	1	3396	4	0.117647
24076	SCV2_stock_PHE_RNA_1	T	3400	0	3	3396	1	4	0.117647
2973	SCV2_stock_PHE_RNA_1	C	9350	0	9339	11	0	11	0.117647
16284	SCV2_stock_PHE_RNA_1	T	13603	3	3	13587	10	16	0.117621
23735	SCV2_stock_PHE_RNA_1	G	2552	3	0	0	2549	3	0.117555
23860	SCV2_stock_PHE_RNA_1	T	3407	1	3	3403	0	4	0.117405
27400	SCV2_stock_PHE_RNA_1	A	5112	5106	0	5	1	6	0.117371
27452	SCV2_stock_PHE_RNA_1	A	5114	5108	1	4	1	6	0.117325
510	SCV2_stock_PHE_RNA_1	G	9376	0	8	3	9365	11	0.117321
511	SCV2_stock_PHE_RNA_1	T	9377	1	6	9366	4	11	0.117308
18219	SCV2_stock_PHE_RNA_1	T	9382	9	2	9371	0	11	0.117246
24569	SCV2_stock_PHE_RNA_1	A	8533	8523	0	0	10	10	0.117192
24575	SCV2_stock_PHE_RNA_1	C	8534	0	8524	8	2	10	0.117178
23857	SCV2_stock_PHE_RNA_1	T	3414	1	2	3410	1	4	0.117165
23759	SCV2_stock_PHE_RNA_1	A	2561	2558	0	1	2	3	0.117142
24099	SCV2_stock_PHE_RNA_1	C	3416	0	3412	4	0	4	0.117096
21336	SCV2_stock_PHE_RNA_1	A	3417	3413	0	0	4	4	0.117062
23765	SCV2_stock_PHE_RNA_1	T	2563	0	2	2560	1	3	0.11705
21341	SCV2_stock_PHE_RNA_1	A	3418	3414	0	2	2	4	0.117028
21351	SCV2_stock_PHE_RNA_1	G	3419	0	0	4	3415	4	0.116993
163	SCV2_stock_PHE_RNA_1	A	10259	10247	8	1	3	12	0.11697
21343	SCV2_stock_PHE_RNA_1	A	3420	3416	1	2	1	4	0.116959
26780	SCV2_stock_PHE_RNA_1	T	3420	2	1	3416	1	4	0.116959
29616	SCV2_stock_PHE_RNA_1	G	2565	3	0	0	2562	3	0.116959
20841	SCV2_stock_PHE_RNA_1	A	12834	12819	1	7	7	15	0.116877
12661	SCV2_stock_PHE_RNA_1	G	7710	6	0	3	7701	9	0.116732
17374	SCV2_stock_PHE_RNA_1	A	3429	3425	1	1	2	4	0.116652
29006	SCV2_stock_PHE_RNA_1	A	7720	7711	4	3	2	9	0.11658
28654	SCV2_stock_PHE_RNA_1	A	3433	3429	0	0	4	4	0.116516
6739	SCV2_stock_PHE_RNA_1	A	6010	6003	0	5	2	7	0.116473
25802	SCV2_stock_PHE_RNA_1	A	4296	4291	2	3	0	5	0.116387
12577	SCV2_stock_PHE_RNA_1	A	7738	7729	1	0	8	9	0.116309
26822	SCV2_stock_PHE_RNA_1	C	3441	0	3437	3	1	4	0.116245
19087	SCV2_stock_PHE_RNA_1	T	18075	7	1	18054	13	21	0.116183
20988	SCV2_stock_PHE_RNA_1	T	9468	0	6	9457	5	11	0.116181
25619	SCV2_stock_PHE_RNA_1	G	6889	1	0	7	6881	8	0.116127
23917	SCV2_stock_PHE_RNA_1	C	3445	4	3441	0	0	4	0.11611
1060	SCV2_stock_PHE_RNA_1	C	3448	3	3444	1	0	4	0.116009
1813	SCV2_stock_PHE_RNA_1	T	7762	8	1	7753	0	9	0.115949
4125	SCV2_stock_PHE_RNA_1	T	9494	4	1	9483	6	11	0.115863
28670	SCV2_stock_PHE_RNA_1	G	3454	1	0	3	3450	4	0.115808
23845	SCV2_stock_PHE_RNA_1	A	3455	3451	2	0	2	4	0.115774
4094	SCV2_stock_PHE_RNA_1	A	9503	9492	3	6	2	11	0.115753
1047	SCV2_stock_PHE_RNA_1	A	3456	3452	0	0	4	4	0.115741
26834	SCV2_stock_PHE_RNA_1	G	3456	3	0	1	3452	4	0.115741
27727	SCV2_stock_PHE_RNA_1	C	3457	0	3453	4	0	4	0.115707
15031	SCV2_stock_PHE_RNA_1	A	19886	19863	17	0	6	23	0.115659
20059	SCV2_stock_PHE_RNA_1	A	4326	4321	0	0	5	5	0.11558
8315	SCV2_stock_PHE_RNA_1	A	8654	8644	3	3	4	10	0.115554
1253	SCV2_stock_PHE_RNA_1	T	3463	0	3	3459	1	4	0.115507
13201	SCV2_stock_PHE_RNA_1	G	6930	8	0	0	6922	8	0.11544
29476	SCV2_stock_PHE_RNA_1	T	3465	4	0	3461	0	4	0.11544
24693	SCV2_stock_PHE_RNA_1	G	4332	4	0	1	4327	5	0.11542
1262	SCV2_stock_PHE_RNA_1	A	3466	3462	1	2	1	4	0.115407
26569	SCV2_stock_PHE_RNA_1	T	3467	0	4	3463	0	4	0.115374
14980	SCV2_stock_PHE_RNA_1	C	14735	5	14718	12	0	17	0.115372
10720	SCV2_stock_PHE_RNA_1	A	13002	12987	1	6	8	15	0.115367
175	SCV2_stock_PHE_RNA_1	T	10406	2	7	10394	3	12	0.115318
15134	SCV2_stock_PHE_RNA_1	C	12144	4	12130	9	1	14	0.115283
9514	SCV2_stock_PHE_RNA_1	A	13900	13884	2	12	2	16	0.115108
4029	SCV2_stock_PHE_RNA_1	T	4344	0	4	4339	1	5	0.115101
10130	SCV2_stock_PHE_RNA_1	A	9562	9551	2	4	5	11	0.115039
26844	SCV2_stock_PHE_RNA_1	T	3478	0	3	3474	1	4	0.115009
14204	SCV2_stock_PHE_RNA_1	C	4350	3	4345	2	0	5	0.114943
28689	SCV2_stock_PHE_RNA_1	T	3482	0	3	3478	1	4	0.114877
28696	SCV2_stock_PHE_RNA_1	A	3482	3478	2	1	1	4	0.114877
28698	SCV2_stock_PHE_RNA_1	C	3482	1	3478	3	0	4	0.114877
22673	SCV2_stock_PHE_RNA_1	T	7836	2	6	7827	1	9	0.114855
20735	SCV2_stock_PHE_RNA_1	A	7846	7837	1	7	1	9	0.114708
14229	SCV2_stock_PHE_RNA_1	G	4359	1	3	1	4354	5	0.114705
23698	SCV2_stock_PHE_RNA_1	T	2617	0	3	2614	0	3	0.114635
20061	SCV2_stock_PHE_RNA_1	T	4363	0	2	4358	3	5	0.1146
15234	SCV2_stock_PHE_RNA_1	G	7860	9	0	0	7851	9	0.114504
20759	SCV2_stock_PHE_RNA_1	C	7863	0	7854	9	0	9	0.11446
14232	SCV2_stock_PHE_RNA_1	T	4370	0	3	4365	2	5	0.114416
20766	SCV2_stock_PHE_RNA_1	A	7868	7859	2	4	3	9	0.114387
24927	SCV2_stock_PHE_RNA_1	T	10509	2	8	10497	2	12	0.114188
29508	SCV2_stock_PHE_RNA_1	G	3504	4	0	0	3500	4	0.114155
29509	SCV2_stock_PHE_RNA_1	C	3504	0	3500	4	0	4	0.114155
2543	SCV2_stock_PHE_RNA_1	A	9639	9628	5	4	2	11	0.11412
12907	SCV2_stock_PHE_RNA_1	G	10518	1	2	9	10506	12	0.11409
24520	SCV2_stock_PHE_RNA_1	A	4383	4378	1	0	4	5	0.114077
20547	SCV2_stock_PHE_RNA_1	A	7895	7886	2	2	5	9	0.113996
15039	SCV2_stock_PHE_RNA_1	T	20183	16	4	20160	3	23	0.113957
7646	SCV2_stock_PHE_RNA_1	G	5266	2	0	4	5260	6	0.113938
16174	SCV2_stock_PHE_RNA_1	A	20188	20165	9	7	7	23	0.113929
12931	SCV2_stock_PHE_RNA_1	T	10535	7	4	10523	1	12	0.113906
14332	SCV2_stock_PHE_RNA_1	T	8783	2	7	8773	1	10	0.113856
24484	SCV2_stock_PHE_RNA_1	A	4392	4387	0	2	3	5	0.113843
14638	SCV2_stock_PHE_RNA_1	G	8785	6	0	4	8775	10	0.11383
27764	SCV2_stock_PHE_RNA_1	A	3514	3510	0	4	0	4	0.11383
14476	SCV2_stock_PHE_RNA_1	T	8793	1	9	8783	0	10	0.113727
13384	SCV2_stock_PHE_RNA_1	C	6156	3	6149	4	0	7	0.11371
23450	SCV2_stock_PHE_RNA_1	A	6162	6155	4	1	2	7	0.113599
2362	SCV2_stock_PHE_RNA_1	A	7927	7918	4	3	2	9	0.113536
16464	SCV2_stock_PHE_RNA_1	A	11454	11441	6	4	3	13	0.113497
29174	SCV2_stock_PHE_RNA_1	T	21148	2	18	21124	4	24	0.113486
25503	SCV2_stock_PHE_RNA_1	A	13219	13204	9	2	4	15	0.113473
13591	SCV2_stock_PHE_RNA_1	A	6169	6162	2	3	2	7	0.113471
8771	SCV2_stock_PHE_RNA_1	A	19392	19370	2	10	10	22	0.113449
25512	SCV2_stock_PHE_RNA_1	A	13224	13209	5	5	5	15	0.11343
28526	SCV2_stock_PHE_RNA_1	G	3527	2	0	2	3523	4	0.113411
23153	SCV2_stock_PHE_RNA_1	A	8819	8809	2	5	3	10	0.113392
27791	SCV2_stock_PHE_RNA_1	C	3528	1	3524	3	0	4	0.113379
13919	SCV2_stock_PHE_RNA_1	A	12355	12341	1	1	12	14	0.113314
18558	SCV2_stock_PHE_RNA_1	A	11473	11460	3	5	5	13	0.11331
13922	SCV2_stock_PHE_RNA_1	A	12358	12344	1	8	5	14	0.113287
27148	SCV2_stock_PHE_RNA_1	A	22953	22927	12	8	6	26	0.113275
24194	SCV2_stock_PHE_RNA_1	T	3532	1	3	3528	0	4	0.11325
13943	SCV2_stock_PHE_RNA_1	A	12373	12359	4	7	3	14	0.11315
1088	SCV2_stock_PHE_RNA_1	T	6187	3	4	6180	0	7	0.11314
28488	SCV2_stock_PHE_RNA_1	T	3538	2	0	3534	2	4	0.113058
14841	SCV2_stock_PHE_RNA_1	A	8857	8847	2	7	1	10	0.112905
13621	SCV2_stock_PHE_RNA_1	G	6202	2	1	4	6195	7	0.112867
2601	SCV2_stock_PHE_RNA_1	T	5316	2	1	5310	3	6	0.112867
17952	SCV2_stock_PHE_RNA_1	A	9747	9736	2	5	4	11	0.112855
681	SCV2_stock_PHE_RNA_1	A	12408	12394	8	2	4	14	0.11283
13303	SCV2_stock_PHE_RNA_1	A	3549	3545	0	0	4	4	0.112708
20072	SCV2_stock_PHE_RNA_1	T	4437	1	4	4432	0	5	0.112689
15752	SCV2_stock_PHE_RNA_1	C	3550	1	3546	3	0	4	0.112676
13325	SCV2_stock_PHE_RNA_1	A	3551	3547	0	1	3	4	0.112644
29201	SCV2_stock_PHE_RNA_1	A	21326	21302	8	4	12	24	0.112539
9336	SCV2_stock_PHE_RNA_1	T	14227	11	4	14211	1	16	0.112462
5505	SCV2_stock_PHE_RNA_1	T	12450	4	6	12436	4	14	0.11245
12815	SCV2_stock_PHE_RNA_1	C	5338	1	5332	5	0	6	0.112402
12803	SCV2_stock_PHE_RNA_1	T	5342	3	1	5336	2	6	0.112317
20239	SCV2_stock_PHE_RNA_1	A	15138	15121	4	5	8	17	0.1123
5501	SCV2_stock_PHE_RNA_1	A	12473	12459	0	0	14	14	0.112242
13081	SCV2_stock_PHE_RNA_1	T	3564	0	4	3560	0	4	0.112233
23197	SCV2_stock_PHE_RNA_1	T	6237	3	3	6230	1	7	0.112233
25168	SCV2_stock_PHE_RNA_1	A	7131	7123	0	5	3	8	0.112186
15775	SCV2_stock_PHE_RNA_1	A	3566	3562	1	1	2	4	0.11217
15790	SCV2_stock_PHE_RNA_1	T	3569	3	0	3565	1	4	0.112076
24957	SCV2_stock_PHE_RNA_1	T	5354	1	5	5348	0	6	0.112066
24979	SCV2_stock_PHE_RNA_1	T	5354	2	1	5348	3	6	0.112066
24794	SCV2_stock_PHE_RNA_1	G	5356	3	1	2	5350	6	0.112024
13516	SCV2_stock_PHE_RNA_1	A	11606	11593	6	3	4	13	0.112011
15796	SCV2_stock_PHE_RNA_1	C	3572	0	3568	4	0	4	0.111982
257	SCV2_stock_PHE_RNA_1	A	10724	10712	4	1	7	12	0.111899
12792	SCV2_stock_PHE_RNA_1	A	5365	5359	1	1	4	6	0.111836
19729	SCV2_stock_PHE_RNA_1	G	5367	2	0	4	5361	6	0.111794
13494	SCV2_stock_PHE_RNA_1	T	11630	6	5	11617	2	13	0.11178
5434	SCV2_stock_PHE_RNA_1	T	12531	2	2	12517	10	14	0.111723
15809	SCV2_stock_PHE_RNA_1	A	3582	3578	2	1	1	4	0.111669
24991	SCV2_stock_PHE_RNA_1	T	5378	1	4	5372	1	6	0.111566
5421	SCV2_stock_PHE_RNA_1	A	12551	12537	0	12	2	14	0.111545
3774	SCV2_stock_PHE_RNA_1	G	6278	5	0	2	6271	7	0.1115
15824	SCV2_stock_PHE_RNA_1	C	3588	0	3584	4	0	4	0.111483
28451	SCV2_stock_PHE_RNA_1	G	3589	4	0	0	3585	4	0.111452
15373	SCV2_stock_PHE_RNA_1	T	15262	5	3	15245	9	17	0.111388
13484	SCV2_stock_PHE_RNA_1	G	11675	0	13	0	11662	13	0.111349
12781	SCV2_stock_PHE_RNA_1	C	5391	1	5385	5	0	6	0.111297
29618	SCV2_stock_PHE_RNA_1	A	2697	2694	0	0	3	3	0.111235
21215	SCV2_stock_PHE_RNA_1	A	6298	6291	3	3	1	7	0.111146
12072	SCV2_stock_PHE_RNA_1	A	9898	9887	2	3	6	11	0.111134
19124	SCV2_stock_PHE_RNA_1	A	18007	17987	0	0	20	20	0.111068
13504	SCV2_stock_PHE_RNA_1	T	11708	3	2	11695	8	13	0.111035
2077	SCV2_stock_PHE_RNA_1	T	23427	7	7	23401	12	26	0.110983
12461	SCV2_stock_PHE_RNA_1	A	9921	9910	4	1	6	11	0.110876
23918	SCV2_stock_PHE_RNA_1	A	3608	3604	1	0	3	4	0.110865
8068	SCV2_stock_PHE_RNA_1	T	6314	0	7	6307	0	7	0.110865
19057	SCV2_stock_PHE_RNA_1	T	18042	14	3	18022	3	20	0.110852
26364	SCV2_stock_PHE_RNA_1	T	6318	0	7	6311	0	7	0.110795
229	SCV2_stock_PHE_RNA_1	A	10832	10820	5	6	1	12	0.110783
3054	SCV2_stock_PHE_RNA_1	A	9033	9023	1	1	8	10	0.110705
17420	SCV2_stock_PHE_RNA_1	A	9036	9026	6	3	1	10	0.110668
25241	SCV2_stock_PHE_RNA_1	A	3621	3617	1	0	3	4	0.110467
18150	SCV2_stock_PHE_RNA_1	T	18106	7	8	18086	5	20	0.110461
15068	SCV2_stock_PHE_RNA_1	A	21757	21733	3	20	1	24	0.110309
9313	SCV2_stock_PHE_RNA_1	A	8163	8154	1	3	5	9	0.110254
19820	SCV2_stock_PHE_RNA_1	C	2723	0	2720	3	0	3	0.110173
20205	SCV2_stock_PHE_RNA_1	T	18159	5	4	18139	11	20	0.110138
6036	SCV2_stock_PHE_RNA_1	G	6359	4	0	3	6352	7	0.11008
5392	SCV2_stock_PHE_RNA_1	C	6361	1	6354	6	0	7	0.110046
21234	SCV2_stock_PHE_RNA_1	C	6362	1	6355	6	0	7	0.110028
9987	SCV2_stock_PHE_RNA_1	T	9091	1	8	9081	1	10	0.109999
15733	SCV2_stock_PHE_RNA_1	T	3638	2	2	3634	0	4	0.109951
6455	SCV2_stock_PHE_RNA_1	T	5458	1	3	5452	2	6	0.10993
19805	SCV2_stock_PHE_RNA_1	A	2730	2727	1	2	0	3	0.10989
26040	SCV2_stock_PHE_RNA_1	A	17291	17272	13	1	5	19	0.109884
14721	SCV2_stock_PHE_RNA_1	T	17292	8	5	17273	6	19	0.109877
10301	SCV2_stock_PHE_RNA_1	C	9102	8	9092	0	2	10	0.109866
10507	SCV2_stock_PHE_RNA_1	C	3641	1	3637	2	1	4	0.10986
6463	SCV2_stock_PHE_RNA_1	G	5462	3	0	3	5456	6	0.10985
2130	SCV2_stock_PHE_RNA_1	A	11835	11822	0	1	12	13	0.109844
3051	SCV2_stock_PHE_RNA_1	A	9104	9094	1	4	5	10	0.109842
10790	SCV2_stock_PHE_RNA_1	C	9109	5	9099	5	0	10	0.109782
19801	SCV2_stock_PHE_RNA_1	C	2733	1	2730	2	0	3	0.109769
26375	SCV2_stock_PHE_RNA_1	G	6380	4	2	1	6373	7	0.109718
10468	SCV2_stock_PHE_RNA_1	T	3646	2	0	3642	2	4	0.109709
5101	SCV2_stock_PHE_RNA_1	A	9117	9107	4	0	6	10	0.109685
15547	SCV2_stock_PHE_RNA_1	A	3648	3644	2	0	2	4	0.109649
29634	SCV2_stock_PHE_RNA_1	A	2736	2733	0	2	1	3	0.109649
5118	SCV2_stock_PHE_RNA_1	T	9122	9	0	9112	1	10	0.109625
285	SCV2_stock_PHE_RNA_1	G	5474	0	0	6	5468	6	0.109609
25289	SCV2_stock_PHE_RNA_1	T	3651	0	3	3647	1	4	0.109559
15544	SCV2_stock_PHE_RNA_1	G	3653	4	0	0	3649	4	0.109499
25426	SCV2_stock_PHE_RNA_1	A	12788	12774	3	8	3	14	0.109478
10456	SCV2_stock_PHE_RNA_1	C	3654	1	3650	3	0	4	0.109469
29639	SCV2_stock_PHE_RNA_1	G	2741	0	1	2	2738	3	0.109449
29641	SCV2_stock_PHE_RNA_1	A	2741	2738	1	1	1	3	0.109449
21255	SCV2_stock_PHE_RNA_1	G	6399	0	4	3	6392	7	0.109392
22403	SCV2_stock_PHE_RNA_1	G	27425	26	0	4	27395	30	0.109389
25299	SCV2_stock_PHE_RNA_1	G	3658	4	0	0	3654	4	0.109349
10449	SCV2_stock_PHE_RNA_1	C	3659	0	3655	3	1	4	0.109319
25068	SCV2_stock_PHE_RNA_1	T	3660	0	4	3656	0	4	0.10929
10447	SCV2_stock_PHE_RNA_1	G	3662	3	0	1	3658	4	0.10923
19857	SCV2_stock_PHE_RNA_1	T	2747	3	0	2744	0	3	0.10921
26123	SCV2_stock_PHE_RNA_1	T	33882	13	20	33845	4	37	0.109203
19866	SCV2_stock_PHE_RNA_1	T	2749	0	3	2746	0	3	0.109131
5674	SCV2_stock_PHE_RNA_1	T	10997	1	11	10985	0	12	0.109121
24357	SCV2_stock_PHE_RNA_1	G	3667	2	1	1	3663	4	0.109081
19339	SCV2_stock_PHE_RNA_1	A	1835	1833	1	0	1	2	0.108992
15056	SCV2_stock_PHE_RNA_1	T	21105	23	0	21082	0	23	0.108979
24336	SCV2_stock_PHE_RNA_1	A	3671	3667	1	3	0	4	0.108962
19329	SCV2_stock_PHE_RNA_1	T	1836	0	1	1834	1	2	0.108932
19661	SCV2_stock_PHE_RNA_1	A	2754	2751	1	0	2	3	0.108932
1002	SCV2_stock_PHE_RNA_1	A	11022	11010	0	3	9	12	0.108873
19337	SCV2_stock_PHE_RNA_1	A	1837	1835	0	1	1	2	0.108873
3039	SCV2_stock_PHE_RNA_1	A	9189	9179	4	1	5	10	0.108826
15922	SCV2_stock_PHE_RNA_1	T	12869	4	7	12855	3	14	0.108789
24333	SCV2_stock_PHE_RNA_1	C	3677	0	3673	3	1	4	0.108784
24373	SCV2_stock_PHE_RNA_1	A	3678	3674	1	1	2	4	0.108755
10616	SCV2_stock_PHE_RNA_1	A	3679	3675	2	1	1	4	0.108725
997	SCV2_stock_PHE_RNA_1	T	11048	2	4	11036	6	12	0.108617
23616	SCV2_stock_PHE_RNA_1	G	4605	4	0	1	4600	5	0.108578
987	SCV2_stock_PHE_RNA_1	A	11052	11040	2	7	3	12	0.108578
24380	SCV2_stock_PHE_RNA_1	T	3685	1	1	3681	2	4	0.108548
6812	SCV2_stock_PHE_RNA_1	A	11977	11964	3	7	3	13	0.108541
10627	SCV2_stock_PHE_RNA_1	A	3686	3682	1	2	1	4	0.108519
19043	SCV2_stock_PHE_RNA_1	C	9217	3	9207	7	0	10	0.108495
337	SCV2_stock_PHE_RNA_1	C	5534	0	5528	6	0	6	0.108421
17237	SCV2_stock_PHE_RNA_1	T	6459	1	6	6452	0	7	0.108376
17242	SCV2_stock_PHE_RNA_1	G	6459	5	0	2	6452	7	0.108376
5658	SCV2_stock_PHE_RNA_1	T	11080	5	6	11068	1	12	0.108303
19017	SCV2_stock_PHE_RNA_1	C	9234	3	9224	7	0	10	0.108295
21313	SCV2_stock_PHE_RNA_1	A	6464	6457	4	1	2	7	0.108292
19293	SCV2_stock_PHE_RNA_1	T	1848	1	0	1846	1	2	0.108225
19297	SCV2_stock_PHE_RNA_1	T	1850	1	0	1848	1	2	0.108108
17269	SCV2_stock_PHE_RNA_1	A	6477	6470	1	0	6	7	0.108075
17263	SCV2_stock_PHE_RNA_1	T	6478	1	2	6471	4	7	0.108058
23291	SCV2_stock_PHE_RNA_1	C	12041	3	12028	10	0	13	0.107964
21640	SCV2_stock_PHE_RNA_1	T	12044	3	8	12031	2	13	0.107938
9550	SCV2_stock_PHE_RNA_1	A	13903	13888	8	5	2	15	0.10789
19289	SCV2_stock_PHE_RNA_1	G	1854	1	0	1	1852	2	0.107875
22384	SCV2_stock_PHE_RNA_1	T	13905	0	15	13890	0	15	0.107875
28390	SCV2_stock_PHE_RNA_1	A	5562	5556	4	2	0	6	0.107875
3012	SCV2_stock_PHE_RNA_1	T	9272	0	10	9262	0	10	0.107852
24400	SCV2_stock_PHE_RNA_1	A	3709	3705	0	1	3	4	0.107846
9533	SCV2_stock_PHE_RNA_1	A	13915	13900	4	9	2	15	0.107797
17295	SCV2_stock_PHE_RNA_1	A	6495	6488	4	3	0	7	0.107775
27038	SCV2_stock_PHE_RNA_1	A	43612	43565	3	42	2	47	0.107769
29424	SCV2_stock_PHE_RNA_1	A	1856	1854	0	0	2	2	0.107759
21662	SCV2_stock_PHE_RNA_1	C	12075	1	12062	12	0	13	0.10766
22060	SCV2_stock_PHE_RNA_1	C	4653	3	4648	1	1	5	0.107458
9801	SCV2_stock_PHE_RNA_1	C	5591	0	5585	6	0	6	0.107315
17696	SCV2_stock_PHE_RNA_1	C	5592	2	5586	4	0	6	0.107296
29095	SCV2_stock_PHE_RNA_1	C	11185	0	11173	12	0	12	0.107287
29414	SCV2_stock_PHE_RNA_1	G	1865	1	0	1	1863	2	0.107239
5233	SCV2_stock_PHE_RNA_1	G	4663	5	0	0	4658	5	0.107227
4445	SCV2_stock_PHE_RNA_1	G	13993	15	0	0	13978	15	0.107196
9911	SCV2_stock_PHE_RNA_1	T	4668	2	2	4663	1	5	0.107112
2746	SCV2_stock_PHE_RNA_1	T	10289	0	6	10278	5	11	0.10691
19624	SCV2_stock_PHE_RNA_1	T	2808	0	1	2805	2	3	0.106838
29403	SCV2_stock_PHE_RNA_1	A	1872	1870	0	0	2	2	0.106838
29404	SCV2_stock_PHE_RNA_1	T	1872	0	2	1870	0	2	0.106838
29071	SCV2_stock_PHE_RNA_1	A	11233	11221	0	1	11	12	0.106828
10825	SCV2_stock_PHE_RNA_1	T	10314	3	8	10303	0	11	0.106651
29059	SCV2_stock_PHE_RNA_1	T	11261	10	1	11249	1	12	0.106562
9450	SCV2_stock_PHE_RNA_1	A	15956	15939	6	10	1	17	0.106543
9827	SCV2_stock_PHE_RNA_1	G	10325	9	0	2	10314	11	0.106538
5038	SCV2_stock_PHE_RNA_1	A	4694	4689	0	1	4	5	0.106519
19281	SCV2_stock_PHE_RNA_1	T	1879	0	1	1877	1	2	0.10644
5283	SCV2_stock_PHE_RNA_1	A	4699	4694	0	1	4	5	0.106406
29394	SCV2_stock_PHE_RNA_1	A	1880	1878	0	0	2	2	0.106383
29441	SCV2_stock_PHE_RNA_1	C	1880	1	1878	1	0	2	0.106383
23613	SCV2_stock_PHE_RNA_1	C	4702	1	4697	1	3	5	0.106338
10077	SCV2_stock_PHE_RNA_1	T	4703	0	4	4698	1	5	0.106315
22084	SCV2_stock_PHE_RNA_1	T	4703	0	4	4698	1	5	0.106315
5050	SCV2_stock_PHE_RNA_1	T	4703	1	4	4698	0	5	0.106315
10168	SCV2_stock_PHE_RNA_1	T	4704	2	2	4699	1	5	0.106293
19276	SCV2_stock_PHE_RNA_1	G	1882	0	1	1	1880	2	0.10627
19277	SCV2_stock_PHE_RNA_1	G	1882	0	1	1	1880	2	0.10627
12332	SCV2_stock_PHE_RNA_1	G	11303	11	0	1	11291	12	0.106167
1941	SCV2_stock_PHE_RNA_1	T	16023	3	6	16006	8	17	0.106097
14100	SCV2_stock_PHE_RNA_1	T	8483	1	5	8474	3	9	0.106095
5016	SCV2_stock_PHE_RNA_1	T	4713	2	1	4708	2	5	0.10609
10046	SCV2_stock_PHE_RNA_1	G	4715	3	0	2	4710	5	0.106045
29385	SCV2_stock_PHE_RNA_1	A	1887	1885	0	0	2	2	0.105988
1922	SCV2_stock_PHE_RNA_1	G	16045	16	1	0	16028	17	0.105952
10082	SCV2_stock_PHE_RNA_1	T	4722	0	3	4717	2	5	0.105887
27679	SCV2_stock_PHE_RNA_1	C	6611	4	6604	3	0	7	0.105884
22285	SCV2_stock_PHE_RNA_1	A	4723	4718	2	3	0	5	0.105865
22990	SCV2_stock_PHE_RNA_1	T	4725	5	0	4720	0	5	0.10582
10335	SCV2_stock_PHE_RNA_1	C	4729	1	4724	4	0	5	0.105731
3664	SCV2_stock_PHE_RNA_1	T	12297	5	5	12284	3	13	0.105717
90	SCV2_stock_PHE_RNA_1	G	5676	2	0	4	5670	6	0.105708
20965	SCV2_stock_PHE_RNA_1	T	9463	0	8	9453	2	10	0.105675
20964	SCV2_stock_PHE_RNA_1	C	9465	0	9455	10	0	10	0.105652
2688	SCV2_stock_PHE_RNA_1	T	10416	4	4	10405	3	11	0.105607
27027	SCV2_stock_PHE_RNA_1	A	43567	43521	21	13	12	46	0.105585
19902	SCV2_stock_PHE_RNA_1	A	5683	5677	3	0	3	6	0.105578
8091	SCV2_stock_PHE_RNA_1	T	6632	4	3	6625	0	7	0.105549
29374	SCV2_stock_PHE_RNA_1	G	1895	1	0	1	1893	2	0.105541
29375	SCV2_stock_PHE_RNA_1	C	1895	1	1893	1	0	2	0.105541
21005	SCV2_stock_PHE_RNA_1	C	9476	0	9466	10	0	10	0.10553
19898	SCV2_stock_PHE_RNA_1	C	5691	5	5685	1	0	6	0.10543
23007	SCV2_stock_PHE_RNA_1	G	4743	4	0	1	4738	5	0.105419
19116	SCV2_stock_PHE_RNA_1	A	18026	18007	1	0	18	19	0.105403
2694	SCV2_stock_PHE_RNA_1	A	10443	10432	5	0	6	11	0.105334
87	SCV2_stock_PHE_RNA_1	T	5699	2	3	5693	1	6	0.105282
29368	SCV2_stock_PHE_RNA_1	A	1900	1898	1	0	1	2	0.105263
28544	SCV2_stock_PHE_RNA_1	A	6652	6645	2	4	1	7	0.105232
15200	SCV2_stock_PHE_RNA_1	T	22809	7	8	22785	9	24	0.105222
11918	SCV2_stock_PHE_RNA_1	T	8554	2	5	8545	2	9	0.105214
17807	SCV2_stock_PHE_RNA_1	A	9505	9495	1	0	9	10	0.105208
2937	SCV2_stock_PHE_RNA_1	C	4753	4	4748	1	0	5	0.105197
14677	SCV2_stock_PHE_RNA_1	G	17114	15	2	1	17096	18	0.105177
16915	SCV2_stock_PHE_RNA_1	C	3804	2	3800	2	0	4	0.105152
16936	SCV2_stock_PHE_RNA_1	C	3804	2	3800	2	0	4	0.105152
29365	SCV2_stock_PHE_RNA_1	A	1902	1900	1	1	0	2	0.105152
856	SCV2_stock_PHE_RNA_1	T	14270	2	12	14255	1	15	0.105116
11334	SCV2_stock_PHE_RNA_1	T	5709	1	0	5703	5	6	0.105097
29362	SCV2_stock_PHE_RNA_1	C	1904	0	1902	2	0	2	0.105042
23611	SCV2_stock_PHE_RNA_1	G	4761	2	2	1	4756	5	0.10502
2918	SCV2_stock_PHE_RNA_1	C	4763	4	4758	1	0	5	0.104976
689	SCV2_stock_PHE_RNA_1	T	12384	5	3	12371	5	13	0.104974
3939	SCV2_stock_PHE_RNA_1	G	8575	9	0	0	8566	9	0.104956
10209	SCV2_stock_PHE_RNA_1	C	4764	4	4759	1	0	5	0.104954
28568	SCV2_stock_PHE_RNA_1	G	6670	5	2	0	6663	7	0.104948
8151	SCV2_stock_PHE_RNA_1	T	12389	6	6	12376	1	13	0.104932
2915	SCV2_stock_PHE_RNA_1	C	4768	0	4763	1	4	5	0.104866
26735	SCV2_stock_PHE_RNA_1	C	6677	1	6670	6	0	7	0.104838
16953	SCV2_stock_PHE_RNA_1	A	3817	3813	4	0	0	4	0.104794
15359	SCV2_stock_PHE_RNA_1	G	15271	14	0	2	15255	16	0.104774
18174	SCV2_stock_PHE_RNA_1	A	18162	18143	4	6	9	19	0.104614
17008	SCV2_stock_PHE_RNA_1	A	1913	1911	0	0	2	2	0.104548
17004	SCV2_stock_PHE_RNA_1	C	1914	0	1912	2	0	2	0.104493
17007	SCV2_stock_PHE_RNA_1	T	1914	1	1	1912	0	2	0.104493
361	SCV2_stock_PHE_RNA_1	A	10529	10518	3	3	5	11	0.104473
2895	SCV2_stock_PHE_RNA_1	A	4786	4781	2	1	2	5	0.104471
16064	SCV2_stock_PHE_RNA_1	A	24911	24885	4	0	22	26	0.104372
24845	SCV2_stock_PHE_RNA_1	T	10540	0	9	10529	2	11	0.104364
28976	SCV2_stock_PHE_RNA_1	T	7669	0	5	7661	3	8	0.104316
18021	SCV2_stock_PHE_RNA_1	G	19175	15	0	5	19155	20	0.104302
17034	SCV2_stock_PHE_RNA_1	T	1919	0	2	1917	0	2	0.104221
17041	SCV2_stock_PHE_RNA_1	T	1920	0	2	1918	0	2	0.104167
21715	SCV2_stock_PHE_RNA_1	T	13443	7	4	13429	3	14	0.104143
17043	SCV2_stock_PHE_RNA_1	T	1921	0	1	1919	1	2	0.104112
25338	SCV2_stock_PHE_RNA_1	A	10570	10559	4	1	6	11	0.104068
24902	SCV2_stock_PHE_RNA_1	A	10571	10560	7	0	4	11	0.104058
17050	SCV2_stock_PHE_RNA_1	G	1924	0	2	0	1922	2	0.10395
16044	SCV2_stock_PHE_RNA_1	A	25015	24989	5	10	11	26	0.103938
2537	SCV2_stock_PHE_RNA_1	T	9635	4	3	9625	3	10	0.103788
5436	SCV2_stock_PHE_RNA_1	A	12531	12518	2	2	9	13	0.103743
17056	SCV2_stock_PHE_RNA_1	A	1929	1927	0	0	2	2	0.103681
17067	SCV2_stock_PHE_RNA_1	T	1929	0	2	1927	0	2	0.103681
25536	SCV2_stock_PHE_RNA_1	T	6754	1	6	6747	0	7	0.103642
1820	SCV2_stock_PHE_RNA_1	G	7722	8	0	0	7714	8	0.1036
18597	SCV2_stock_PHE_RNA_1	G	11588	11	0	1	11576	12	0.103555
18599	SCV2_stock_PHE_RNA_1	C	11595	7	11583	5	0	12	0.103493
25550	SCV2_stock_PHE_RNA_1	T	6768	1	5	6761	1	7	0.103428
1117	SCV2_stock_PHE_RNA_1	T	6771	2	4	6764	1	7	0.103382
10426	SCV2_stock_PHE_RNA_1	T	8706	3	2	8697	4	9	0.103377
1136	SCV2_stock_PHE_RNA_1	A	6773	6766	0	3	4	7	0.103352
27264	SCV2_stock_PHE_RNA_1	T	4839	0	5	4834	0	5	0.103327
25386	SCV2_stock_PHE_RNA_1	C	6777	2	6770	5	0	7	0.103291
28152	SCV2_stock_PHE_RNA_1	A	4843	4838	1	0	4	5	0.103242
10409	SCV2_stock_PHE_RNA_1	A	8718	8709	2	0	7	9	0.103235
27270	SCV2_stock_PHE_RNA_1	A	4844	4839	1	0	4	5	0.10322
12567	SCV2_stock_PHE_RNA_1	T	7751	5	2	7743	1	8	0.103212
1128	SCV2_stock_PHE_RNA_1	T	6783	1	2	6776	4	7	0.103199
25560	SCV2_stock_PHE_RNA_1	T	6787	1	6	6780	0	7	0.103138
7797	SCV2_stock_PHE_RNA_1	A	7761	7753	0	0	8	8	0.10308
7808	SCV2_stock_PHE_RNA_1	A	7762	7754	0	0	8	8	0.103066
15974	SCV2_stock_PHE_RNA_1	A	25229	25203	3	21	2	26	0.103056
7793	SCV2_stock_PHE_RNA_1	C	7764	8	7756	0	0	8	0.10304
1424	SCV2_stock_PHE_RNA_1	T	7766	0	8	7758	0	8	0.103013
7851	SCV2_stock_PHE_RNA_1	C	7767	3	7759	3	2	8	0.103
27258	SCV2_stock_PHE_RNA_1	G	4856	2	0	3	4851	5	0.102965
28886	SCV2_stock_PHE_RNA_1	A	14573	14558	6	3	6	15	0.10293
8791	SCV2_stock_PHE_RNA_1	T	19439	5	6	19419	9	20	0.102886
7844	SCV2_stock_PHE_RNA_1	C	7776	2	7768	6	0	8	0.102881
28879	SCV2_stock_PHE_RNA_1	T	14584	3	10	14569	2	15	0.102852
23479	SCV2_stock_PHE_RNA_1	T	8751	3	2	8742	4	9	0.102845
27383	SCV2_stock_PHE_RNA_1	A	9730	9720	2	8	0	10	0.102775
8458	SCV2_stock_PHE_RNA_1	T	3895	3	0	3891	1	4	0.102696
27381	SCV2_stock_PHE_RNA_1	T	9738	0	4	9728	6	10	0.10269
13347	SCV2_stock_PHE_RNA_1	T	9740	3	2	9730	5	10	0.102669
27378	SCV2_stock_PHE_RNA_1	G	9740	0	0	10	9730	10	0.102669
1722	SCV2_stock_PHE_RNA_1	C	7793	0	7785	8	0	8	0.102656
22757	SCV2_stock_PHE_RNA_1	T	7794	3	2	7786	3	8	0.102643
8473	SCV2_stock_PHE_RNA_1	T	3897	0	4	3893	0	4	0.102643
15531	SCV2_stock_PHE_RNA_1	T	11695	1	7	11683	4	12	0.102608
25351	SCV2_stock_PHE_RNA_1	A	6823	6816	2	4	1	7	0.102594
8377	SCV2_stock_PHE_RNA_1	A	1950	1948	0	0	2	2	0.102564
8451	SCV2_stock_PHE_RNA_1	T	3900	0	4	3896	0	4	0.102564
432	SCV2_stock_PHE_RNA_1	T	4876	2	2	4871	1	5	0.102543
1741	SCV2_stock_PHE_RNA_1	A	7802	7794	1	0	7	8	0.102538
8423	SCV2_stock_PHE_RNA_1	T	3901	0	4	3897	0	4	0.102538
8443	SCV2_stock_PHE_RNA_1	A	3901	3897	0	0	4	4	0.102538
610	SCV2_stock_PHE_RNA_1	A	4878	4873	0	0	5	5	0.102501
2425	SCV2_stock_PHE_RNA_1	T	7805	3	1	7797	4	8	0.102498
8481	SCV2_stock_PHE_RNA_1	C	3903	2	3899	2	0	4	0.102485
28852	SCV2_stock_PHE_RNA_1	T	14638	4	4	14623	7	15	0.102473
1737	SCV2_stock_PHE_RNA_1	T	7807	3	4	7799	1	8	0.102472
8385	SCV2_stock_PHE_RNA_1	A	1952	1950	0	1	1	2	0.102459
28854	SCV2_stock_PHE_RNA_1	C	14648	2	14633	13	0	15	0.102403
27224	SCV2_stock_PHE_RNA_1	A	4883	4878	0	1	4	5	0.102396
12374	SCV2_stock_PHE_RNA_1	C	5860	1	5854	4	1	6	0.102389
1726	SCV2_stock_PHE_RNA_1	T	7814	0	8	7806	0	8	0.10238
2074	SCV2_stock_PHE_RNA_1	T	23445	17	4	23421	3	24	0.102367
8430	SCV2_stock_PHE_RNA_1	C	3909	2	3905	2	0	4	0.102328
406	SCV2_stock_PHE_RNA_1	A	4892	4887	0	0	5	5	0.102208
13464	SCV2_stock_PHE_RNA_1	T	11749	10	2	11737	0	12	0.102136
14820	SCV2_stock_PHE_RNA_1	A	8812	8803	1	4	4	9	0.102133
4921	SCV2_stock_PHE_RNA_1	C	8812	0	8803	9	0	9	0.102133
23176	SCV2_stock_PHE_RNA_1	T	8821	4	2	8812	3	9	0.102029
20729	SCV2_stock_PHE_RNA_1	A	7841	7833	1	1	6	8	0.102028
6661	SCV2_stock_PHE_RNA_1	T	11766	6	5	11754	1	12	0.101989
4186	SCV2_stock_PHE_RNA_1	T	9808	4	3	9798	3	10	0.101958
20596	SCV2_stock_PHE_RNA_1	G	7847	7	0	1	7839	8	0.10195
12010	SCV2_stock_PHE_RNA_1	T	9809	0	8	9799	2	10	0.101947
12413	SCV2_stock_PHE_RNA_1	A	5886	5880	0	1	5	6	0.101937
6642	SCV2_stock_PHE_RNA_1	G	11773	5	0	7	11761	12	0.101928
21426	SCV2_stock_PHE_RNA_1	T	13737	5	6	13723	3	14	0.101915
3140	SCV2_stock_PHE_RNA_1	C	4907	3	4902	2	0	5	0.101895
22454	SCV2_stock_PHE_RNA_1	G	27481	21	0	7	27453	28	0.101889
22709	SCV2_stock_PHE_RNA_1	T	7854	2	6	7846	0	8	0.101859
4226	SCV2_stock_PHE_RNA_1	C	9822	2	9812	6	2	10	0.101812
221	SCV2_stock_PHE_RNA_1	T	10806	1	10	10795	0	11	0.101795
27313	SCV2_stock_PHE_RNA_1	A	9824	9814	0	7	3	10	0.101792
4222	SCV2_stock_PHE_RNA_1	A	9835	9825	0	0	10	10	0.101678
8357	SCV2_stock_PHE_RNA_1	C	1967	1	1965	1	0	2	0.101678
8360	SCV2_stock_PHE_RNA_1	A	1967	1965	0	0	2	2	0.101678
9121	SCV2_stock_PHE_RNA_1	A	5904	5898	2	1	3	6	0.101626
3149	SCV2_stock_PHE_RNA_1	T	4921	2	1	4916	2	5	0.101605
17563	SCV2_stock_PHE_RNA_1	C	10827	2	10816	9	0	11	0.101598
7294	SCV2_stock_PHE_RNA_1	G	9843	3	0	7	9833	10	0.101595
3151	SCV2_stock_PHE_RNA_1	T	4922	2	3	4917	0	5	0.101585
7724	SCV2_stock_PHE_RNA_1	T	3940	2	1	3936	1	4	0.101523
8354	SCV2_stock_PHE_RNA_1	C	1970	0	1968	1	1	2	0.101523
15145	SCV2_stock_PHE_RNA_1	A	12812	12799	0	1	12	13	0.101467
22791	SCV2_stock_PHE_RNA_1	T	3948	2	1	3944	1	4	0.101317
14554	SCV2_stock_PHE_RNA_1	C	8885	1	8876	8	0	9	0.101294
9110	SCV2_stock_PHE_RNA_1	C	5924	0	5918	6	0	6	0.101283
7697	SCV2_stock_PHE_RNA_1	A	3951	3947	0	2	2	4	0.10124
12081	SCV2_stock_PHE_RNA_1	C	9878	0	9868	10	0	10	0.101235
20403	SCV2_stock_PHE_RNA_1	A	29651	29621	6	12	12	30	0.101177
20811	SCV2_stock_PHE_RNA_1	T	7907	0	4	7899	4	8	0.101176
12020	SCV2_stock_PHE_RNA_1	C	9885	4	9875	4	2	10	0.101163
663	SCV2_stock_PHE_RNA_1	G	4945	1	1	3	4940	5	0.101112
15129	SCV2_stock_PHE_RNA_1	T	11871	8	3	11859	1	12	0.101087
9088	SCV2_stock_PHE_RNA_1	T	5936	1	0	5930	5	6	0.101078
7906	SCV2_stock_PHE_RNA_1	A	3960	3956	0	1	3	4	0.10101
12037	SCV2_stock_PHE_RNA_1	T	9910	2	0	9900	8	10	0.100908
7694	SCV2_stock_PHE_RNA_1	T	3964	0	2	3960	2	4	0.100908
8335	SCV2_stock_PHE_RNA_1	T	1982	2	0	1980	0	2	0.100908
8340	SCV2_stock_PHE_RNA_1	T	1982	1	1	1980	0	2	0.100908
1708	SCV2_stock_PHE_RNA_1	T	3965	3	1	3961	0	4	0.100883
25448	SCV2_stock_PHE_RNA_1	A	12893	12880	2	0	11	13	0.10083
9078	SCV2_stock_PHE_RNA_1	T	5951	0	6	5945	0	6	0.100823
26077	SCV2_stock_PHE_RNA_1	A	33725	33691	12	11	11	34	0.100815
12459	SCV2_stock_PHE_RNA_1	C	9921	0	9911	10	0	10	0.100796
8707	SCV2_stock_PHE_RNA_1	T	9924	6	3	9914	1	10	0.100766
1883	SCV2_stock_PHE_RNA_1	G	3971	2	1	1	3967	4	0.10073
7007	SCV2_stock_PHE_RNA_1	G	5960	2	0	4	5954	6	0.100671
22814	SCV2_stock_PHE_RNA_1	A	3975	3971	1	1	2	4	0.100629
9927	SCV2_stock_PHE_RNA_1	T	8945	0	9	8936	0	9	0.100615
3352	SCV2_stock_PHE_RNA_1	T	15904	4	9	15888	3	16	0.100604
12489	SCV2_stock_PHE_RNA_1	C	3980	1	3976	3	0	4	0.100503
1666	SCV2_stock_PHE_RNA_1	T	3980	4	0	3976	0	4	0.100503
10847	SCV2_stock_PHE_RNA_1	T	17911	6	11	17893	1	18	0.100497
15493	SCV2_stock_PHE_RNA_1	G	7969	3	4	1	7961	8	0.100389
8326	SCV2_stock_PHE_RNA_1	C	1993	0	1991	2	0	2	0.100351
1367	SCV2_stock_PHE_RNA_1	A	3990	3986	1	2	1	4	0.100251
12133	SCV2_stock_PHE_RNA_1	T	4991	0	5	4986	0	5	0.10018
9701	SCV2_stock_PHE_RNA_1	A	10981	10970	1	6	4	11	0.100173
8904	SCV2_stock_PHE_RNA_1	A	9983	9973	4	5	1	10	0.10017
27152	SCV2_stock_PHE_RNA_1	T	22966	5	9	22943	9	23	0.100148
11728	SCV2_stock_PHE_RNA_1	A	5998	5992	0	1	5	6	0.100033
21620	SCV2_stock_PHE_RNA_1	A	12000	11988	6	4	2	12	0.1
7945	SCV2_stock_PHE_RNA_1	C	4000	0	3996	4	0	4	0.1
7948	SCV2_stock_PHE_RNA_1	C	4000	2	3996	2	0	4	0.1
4455	SCV2_stock_PHE_RNA_1	C	14001	1	13987	13	0	14	0.0999929
11723	SCV2_stock_PHE_RNA_1	T	6001	2	3	5995	1	6	0.0999833
1945	SCV2_stock_PHE_RNA_1	T	12006	3	6	11994	3	12	0.09995
29525	SCV2_stock_PHE_RNA_1	C	4002	1	3998	3	0	4	0.09995
8321	SCV2_stock_PHE_RNA_1	C	2001	1	1999	1	0	2	0.09995
29523	SCV2_stock_PHE_RNA_1	C	4003	0	3999	4	0	4	0.0999251
4461	SCV2_stock_PHE_RNA_1	T	14013	10	4	13999	0	14	0.0999072
8668	SCV2_stock_PHE_RNA_1	C	10010	0	10000	10	0	10	0.0999001
9351	SCV2_stock_PHE_RNA_1	A	16016	16000	0	16	0	16	0.0999001
6589	SCV2_stock_PHE_RNA_1	G	6009	6	0	0	6003	6	0.0998502
8320	SCV2_stock_PHE_RNA_1	C	2005	2	2003	0	0	2	0.0997506
2332	SCV2_stock_PHE_RNA_1	T	4014	0	3	4010	1	4	0.0996512
22632	SCV2_stock_PHE_RNA_1	G	4016	3	0	1	4012	4	0.0996016
8401	SCV2_stock_PHE_RNA_1	A	2008	2006	0	0	2	2	0.0996016
29513	SCV2_stock_PHE_RNA_1	G	4017	4	0	0	4013	4	0.0995768
5669	SCV2_stock_PHE_RNA_1	T	11047	3	7	11036	1	11	0.0995745
11793	SCV2_stock_PHE_RNA_1	A	6028	6022	1	0	5	6	0.0995355
22628	SCV2_stock_PHE_RNA_1	A	4019	4015	0	2	2	4	0.0995272
29512	SCV2_stock_PHE_RNA_1	T	4019	2	0	4015	2	4	0.0995272
16245	SCV2_stock_PHE_RNA_1	G	7035	6	0	1	7028	7	0.0995025
2328	SCV2_stock_PHE_RNA_1	T	4020	0	4	4016	0	4	0.0995025
25125	SCV2_stock_PHE_RNA_1	A	7036	7029	0	6	1	7	0.0994883
6554	SCV2_stock_PHE_RNA_1	G	6032	3	0	3	6026	6	0.0994695
23344	SCV2_stock_PHE_RNA_1	T	12071	3	5	12059	4	12	0.0994118
18149	SCV2_stock_PHE_RNA_1	G	18107	2	0	16	18089	18	0.0994091
24239	SCV2_stock_PHE_RNA_1	G	7042	6	0	1	7035	7	0.0994036
22191	SCV2_stock_PHE_RNA_1	T	9055	0	8	9046	1	9	0.0993926
21661	SCV2_stock_PHE_RNA_1	A	12074	12062	2	8	2	12	0.0993871
23822	SCV2_stock_PHE_RNA_1	T	6038	1	3	6032	2	6	0.0993707
22106	SCV2_stock_PHE_RNA_1	A	9059	9050	3	3	3	9	0.0993487
6549	SCV2_stock_PHE_RNA_1	T	6040	4	1	6034	1	6	0.0993377
889	SCV2_stock_PHE_RNA_1	T	14094	2	10	14080	2	14	0.099333
2318	SCV2_stock_PHE_RNA_1	T	4027	4	0	4023	0	4	0.0993295
29252	SCV2_stock_PHE_RNA_1	T	11076	3	2	11065	6	11	0.0993138
22303	SCV2_stock_PHE_RNA_1	T	19133	7	5	19114	7	19	0.0993049
29176	SCV2_stock_PHE_RNA_1	G	21147	14	5	2	21126	21	0.0993049
18165	SCV2_stock_PHE_RNA_1	A	18128	18110	3	9	6	18	0.0992939
11768	SCV2_stock_PHE_RNA_1	A	6049	6043	0	2	4	6	0.0991899
3247	SCV2_stock_PHE_RNA_1	T	8066	1	1	8058	6	8	0.0991818
18003	SCV2_stock_PHE_RNA_1	T	19162	10	4	19143	5	19	0.0991546
16147	SCV2_stock_PHE_RNA_1	T	20172	6	6	20152	8	20	0.0991473
18007	SCV2_stock_PHE_RNA_1	G	19175	14	1	4	19156	19	0.0990874
21453	SCV2_stock_PHE_RNA_1	T	10095	5	4	10085	1	10	0.0990589
3448	SCV2_stock_PHE_RNA_1	C	8077	7	8069	1	0	8	0.0990467
29104	SCV2_stock_PHE_RNA_1	T	11109	2	6	11098	3	11	0.0990188
7268	SCV2_stock_PHE_RNA_1	A	19190	19171	4	11	4	19	0.0990099
24133	SCV2_stock_PHE_RNA_1	C	7071	3	7064	4	0	7	0.0989959
6299	SCV2_stock_PHE_RNA_1	T	6062	0	6	6056	0	6	0.0989772
2285	SCV2_stock_PHE_RNA_1	A	4043	4039	0	0	4	4	0.0989364
2291	SCV2_stock_PHE_RNA_1	C	4043	1	4039	2	1	4	0.0989364
25139	SCV2_stock_PHE_RNA_1	T	7076	0	3	7069	4	7	0.0989259
3460	SCV2_stock_PHE_RNA_1	T	8087	8	0	8079	0	8	0.0989242
5188	SCV2_stock_PHE_RNA_1	T	9099	2	3	9090	4	9	0.098912
24129	SCV2_stock_PHE_RNA_1	A	7078	7071	1	4	2	7	0.098898
13428	SCV2_stock_PHE_RNA_1	A	6067	6061	0	3	3	6	0.0988957
7057	SCV2_stock_PHE_RNA_1	T	6070	1	4	6064	1	6	0.0988468
10021	SCV2_stock_PHE_RNA_1	A	9107	9098	5	3	1	9	0.0988251
14702	SCV2_stock_PHE_RNA_1	A	17227	17210	6	8	3	17	0.0986823
5172	SCV2_stock_PHE_RNA_1	A	9121	9112	1	3	5	9	0.0986734
29213	SCV2_stock_PHE_RNA_1	T	21291	1	7	21270	13	21	0.0986332
3203	SCV2_stock_PHE_RNA_1	T	8112	4	1	8104	3	8	0.0986193
873	SCV2_stock_PHE_RNA_1	A	14198	14184	9	3	2	14	0.0986054
8407	SCV2_stock_PHE_RNA_1	C	2029	1	2027	1	0	2	0.0985707
2273	SCV2_stock_PHE_RNA_1	G	4059	2	0	2	4055	4	0.0985464
14708	SCV2_stock_PHE_RNA_1	C	17255	1	17238	16	0	17	0.0985222
4333	SCV2_stock_PHE_RNA_1	A	12180	12168	2	5	5	12	0.0985222
5141	SCV2_stock_PHE_RNA_1	A	9137	9128	5	3	1	9	0.0985006
8738	SCV2_stock_PHE_RNA_1	A	19302	19283	3	13	3	19	0.0984354
10761	SCV2_stock_PHE_RNA_1	A	9145	9136	1	0	8	9	0.0984144
14778	SCV2_stock_PHE_RNA_1	T	17274	9	5	17257	3	17	0.0984138
863	SCV2_stock_PHE_RNA_1	T	14231	2	6	14217	6	14	0.0983768
3048	SCV2_stock_PHE_RNA_1	A	9149	9140	1	1	7	9	0.0983714
9001	SCV2_stock_PHE_RNA_1	T	3051	0	2	3048	1	3	0.0983284
11983	SCV2_stock_PHE_RNA_1	A	5086	5081	3	1	1	5	0.0983091
9154	SCV2_stock_PHE_RNA_1	A	3052	3049	0	3	0	3	0.0982962
13417	SCV2_stock_PHE_RNA_1	T	6106	1	5	6100	0	6	0.098264
2264	SCV2_stock_PHE_RNA_1	T	4071	2	2	4067	0	4	0.098256
16196	SCV2_stock_PHE_RNA_1	A	7125	7118	3	3	1	7	0.0982456
9171	SCV2_stock_PHE_RNA_1	T	3054	0	2	3051	1	3	0.0982318
9325	SCV2_stock_PHE_RNA_1	T	8144	4	1	8136	3	8	0.0982318
2260	SCV2_stock_PHE_RNA_1	C	4073	2	4069	2	0	4	0.0982077
9005	SCV2_stock_PHE_RNA_1	G	3056	2	0	1	3053	3	0.0981675
16614	SCV2_stock_PHE_RNA_1	T	8152	6	2	8144	0	8	0.0981354
3046	SCV2_stock_PHE_RNA_1	A	9172	9163	5	3	1	9	0.0981247
16618	SCV2_stock_PHE_RNA_1	G	8153	8	0	0	8145	8	0.0981234
29317	SCV2_stock_PHE_RNA_1	T	13253	5	4	13240	4	13	0.098091
13411	SCV2_stock_PHE_RNA_1	T	6117	0	2	6111	4	6	0.0980873
18868	SCV2_stock_PHE_RNA_1	A	8157	8149	4	2	2	8	0.0980753
16361	SCV2_stock_PHE_RNA_1	T	13258	1	5	13245	7	13	0.098054
1896	SCV2_stock_PHE_RNA_1	T	15302	5	6	15287	4	15	0.0980264
3703	SCV2_stock_PHE_RNA_1	A	12243	12231	2	7	3	12	0.0980152
25205	SCV2_stock_PHE_RNA_1	T	7142	3	2	7135	2	7	0.0980118
11464	SCV2_stock_PHE_RNA_1	G	6123	4	0	2	6117	6	0.0979912
28251	SCV2_stock_PHE_RNA_1	T	9185	0	5	9176	4	9	0.0979858
844	SCV2_stock_PHE_RNA_1	T	14289	2	8	14275	4	14	0.0979775
9199	SCV2_stock_PHE_RNA_1	T	3063	0	3	3060	0	3	0.0979432
2451	SCV2_stock_PHE_RNA_1	T	4085	0	4	4081	0	4	0.0979192
28435	SCV2_stock_PHE_RNA_1	C	9193	0	9184	9	0	9	0.0979006
16877	SCV2_stock_PHE_RNA_1	C	2043	0	2041	0	2	2	0.0978953
[truncated: 27,904 more rows]

## Sheet: 37C-1
Position	Sample	RefBase	Coverage	Acnt	Ccnt	Tcnt	Gcnt	NonRefCnt	NonRefRate%
29596	37_1	A	1077	0	0	0	1077	1077	100
8782	37_1	C	12950	0	3	12947	0	12947	99.9768
23605	37_1	T	2858	2	0	1	2855	2857	99.965
18488	37_1	T	16586	0	16579	7	0	16579	99.9578
28144	37_1	T	5442	1	5435	6	0	5436	99.8897
29366	37_1	C	1037	0	253	784	0	784	75.6027
27892	37_1	A	1273	331	0	0	942	942	73.9984
27631	37_1	A	3754	995	2757	2	0	2759	73.4949
21846	37_1	C	943	0	252	691	0	691	73.2768
15682	37_1	T	6050	12	1254	4784	0	1266	20.9256
17725	37_1	A	12171	9716	2453	1	1	2455	20.1709
11379	37_1	C	2732	0	2185	547	0	547	20.022
26558	37_1	G	4970	977	1	2	3990	980	19.7183
15168	37_1	G	8986	671	2	9	8304	682	7.58958
15157	37_1	C	8410	574	7834	2	0	576	6.84899
15172	37_1	T	9111	243	211	8623	34	488	5.35616
28918	37_1	T	5229	83	2	4984	160	245	4.68541
26261	37_1	C	16989	2	16287	700	0	702	4.13209
15173	37_1	C	9117	366	8749	1	1	368	4.03642
15139	37_1	A	7533	7305	222	4	2	228	3.02668
27089	37_1	T	20339	5	4	19792	538	547	2.68941
24537	37_1	A	3812	3717	0	92	3	95	2.49213
3067	37_1	T	3877	3	3	3783	88	94	2.42456
23067	37_1	G	2066	50	0	0	2016	50	2.42014
15150	37_1	G	8106	0	0	196	7910	196	2.41796
6127	37_1	G	2025	47	0	0	1978	47	2.32099
1506	37_1	T	2561	58	0	2502	1	59	2.30379
15106	37_1	A	14295	13974	319	0	2	321	2.24554
10618	37_1	G	2987	67	0	0	2920	67	2.24305
1388	37_1	A	2501	2445	2	54	0	56	2.2391
16894	37_1	A	1797	1757	0	40	0	40	2.22593
15141	37_1	C	7711	171	7540	0	0	171	2.21761
15167	37_1	T	8983	25	6	8791	161	192	2.13737
27709	37_1	G	1940	38	0	1	1901	39	2.01031
29039	37_1	A	13337	13073	0	262	2	264	1.97946
6013	37_1	A	1975	1936	0	39	0	39	1.97468
16688	37_1	T	4810	94	0	4716	0	94	1.95426
27592	37_1	T	1959	0	36	1921	2	38	1.93977
8089	37_1	A	4795	4702	2	91	0	93	1.93952
10508	37_1	A	2821	2767	0	54	0	54	1.91421
23589	37_1	C	1471	0	1443	28	0	28	1.90347
20318	37_1	A	9851	9664	1	185	1	187	1.89828
18527	37_1	G	8857	160	2	6	8689	168	1.8968
18399	37_1	A	8604	8442	1	160	1	162	1.88285
6864	37_1	A	3735	3665	1	68	1	70	1.87416
20427	37_1	T	10198	187	1	10007	3	191	1.87292
2757	37_1	T	3271	61	0	3210	0	61	1.86487
466	37_1	C	4573	3	4488	82	0	85	1.85874
20745	37_1	T	9008	163	2	8843	0	165	1.83171
2447	37_1	G	2428	43	0	0	2385	43	1.771
19350	37_1	T	1061	0	18	1043	0	18	1.69651
20110	37_1	G	1864	31	0	0	1833	31	1.66309
24644	37_1	A	3728	3667	1	0	60	61	1.63627
23377	37_1	T	5631	90	2	5539	0	92	1.63381
581	37_1	G	4488	72	0	1	4415	73	1.62656
19042	37_1	C	6484	2	6382	100	0	102	1.5731
2650	37_1	C	3318	1	3266	51	0	52	1.56721
2327	37_1	T	2364	0	36	2327	1	37	1.56514
6972	37_1	T	3617	55	1	3561	0	56	1.54824
15741	37_1	T	3064	44	0	3020	0	44	1.43603
15011	37_1	A	12053	11884	0	167	2	169	1.40214
1398	37_1	T	2495	7	15	2462	11	33	1.32265
13453	37_1	A	8790	8674	8	108	0	116	1.31968
6728	37_1	A	4074	4021	2	0	51	53	1.30093
19471	37_1	A	1464	1445	0	0	19	19	1.29781
10037	37_1	A	5695	5622	40	22	11	73	1.28183
8323	37_1	T	949	3	3	937	6	12	1.26449
26048	37_1	T	14235	0	172	14059	4	176	1.23639
11452	37_1	A	5042	4980	0	60	2	62	1.22967
15176	37_1	T	9164	85	1	9053	25	111	1.21126
20117	37_1	C	1919	22	1896	1	0	23	1.19854
28227	37_1	C	7308	0	7221	87	0	87	1.19048
15156	37_1	T	8339	58	35	8240	6	99	1.18719
3290	37_1	C	14343	1	14173	168	1	170	1.18525
23702	37_1	A	1549	1531	0	0	18	18	1.16204
15137	37_1	T	7461	3	1	7375	82	86	1.15266
23268	37_1	T	5645	0	62	5580	3	65	1.15146
16562	37_1	T	4468	2	49	4417	0	51	1.14145
14691	37_1	A	11741	11607	1	126	7	134	1.1413
15415	37_1	T	12499	129	2	12357	11	142	1.13609
28540	37_1	A	4499	4448	0	49	2	51	1.13359
14154	37_1	T	5856	64	0	5790	2	66	1.12705
13240	37_1	G	9554	107	0	0	9447	107	1.11995
25425	37_1	A	11003	10880	2	119	2	123	1.11788
15144	37_1	T	7903	72	1	7815	15	88	1.1135
20115	37_1	C	1893	20	1872	1	0	21	1.10935
14781	37_1	T	11968	128	2	11836	2	132	1.10294
9930	37_1	A	10650	10535	0	115	0	115	1.07981
13748	37_1	A	24713	24447	0	261	5	266	1.07636
6193	37_1	A	2059	2037	3	12	7	22	1.06848
7549	37_1	T	6004	63	1	5940	0	64	1.06596
17917	37_1	T	15185	160	0	15025	0	160	1.05367
21598	37_1	T	15328	159	2	15167	0	161	1.05037
788	37_1	C	11502	0	11382	120	0	120	1.0433
29188	37_1	A	16124	15957	7	2	158	167	1.03572
5709	37_1	A	16729	16556	1	170	2	173	1.03413
15089	37_1	C	13772	140	13630	2	0	142	1.03108
4279	37_1	T	11170	112	2	11055	1	115	1.02954
3917	37_1	A	8301	8216	0	84	1	85	1.02397
24024	37_1	T	3909	40	0	3869	0	40	1.02328
29233	37_1	T	15881	157	2	15719	3	162	1.02009
26170	37_1	A	14081	13939	37	1	104	142	1.00845
29187	37_1	C	16115	2	15953	158	2	162	1.00527
265	37_1	G	8269	82	0	1	8186	83	1.00375
17527	37_1	A	7898	7819	8	71	0	79	1.00025
8741	37_1	T	12798	0	126	12670	2	128	1.00016
14353	37_1	A	14935	14786	0	149	0	149	0.997657
23935	37_1	A	4113	4072	3	38	0	41	0.996839
8516	37_1	G	1009	10	0	0	999	10	0.99108
23693	37_1	T	2228	1	1	2206	20	22	0.987433
29131	37_1	T	15629	0	143	15475	11	154	0.985348
20095	37_1	C	3161	31	3130	0	0	31	0.980702
3708	37_1	T	9137	89	0	9048	0	89	0.974062
21893	37_1	G	927	9	0	0	918	9	0.970874
17820	37_1	A	15251	15103	3	144	1	148	0.970428
11804	37_1	G	3933	37	0	1	3895	38	0.966184
8838	37_1	T	12789	117	6	12666	0	123	0.961764
21024	37_1	T	7800	75	0	7725	0	75	0.961538
18112	37_1	A	12646	12525	1	118	2	121	0.956824
7181	37_1	A	8411	8331	1	76	3	80	0.951135
21221	37_1	C	7154	0	7086	68	0	68	0.950517
12345	37_1	G	7592	71	0	1	7520	72	0.948367
3065	37_1	G	3932	37	0	0	3895	37	0.940997
16365	37_1	G	10115	84	0	11	10020	95	0.939199
26666	37_1	A	4590	4547	0	43	0	43	0.936819
7451	37_1	A	5994	5938	1	53	2	56	0.934268
4019	37_1	A	8198	8122	1	0	75	76	0.927055
19794	37_1	G	2815	23	0	3	2789	26	0.923623
17307	37_1	T	10623	98	0	10525	0	98	0.922527
9440	37_1	T	14587	133	1	14453	0	134	0.918626
26445	37_1	T	3819	35	0	3784	0	35	0.91647
28920	37_1	A	4492	4451	1	1	39	41	0.912734
9034	37_1	A	4637	4595	0	32	10	42	0.905758
262	37_1	T	8314	4	11	8239	60	75	0.902093
12657	37_1	T	7001	62	1	6938	0	63	0.899871
18203	37_1	T	12787	114	1	12672	0	115	0.899351
13544	37_1	T	8376	75	0	8301	0	75	0.895415
7270	37_1	T	8524	76	0	8448	0	76	0.8916
12563	37_1	C	6958	1	6896	61	0	62	0.891061
26984	37_1	C	34376	2	34070	301	3	306	0.890156
24322	37_1	A	4160	4123	0	0	37	37	0.889423
27388	37_1	A	10088	9999	3	1	85	89	0.882236
17616	37_1	G	7958	68	0	1	7889	69	0.867052
18742	37_1	T	13553	0	114	13436	3	117	0.863278
1089	37_1	T	8051	1	65	7982	3	69	0.857036
11548	37_1	G	5140	43	0	1	5096	44	0.856031
12111	37_1	G	8723	74	0	0	8649	74	0.848332
18456	37_1	A	16516	16376	127	9	4	140	0.847663
13839	37_1	T	24586	206	2	24378	0	208	0.84601
17085	37_1	A	1665	1651	10	1	3	14	0.840841
26343	37_1	C	3710	1	3679	30	0	31	0.83558
15177	37_1	A	9204	9128	1	9	66	76	0.825728
4190	37_1	A	11282	11189	3	86	4	93	0.824322
21503	37_1	T	14608	0	117	14488	3	120	0.821468
1192	37_1	A	8039	7973	1	0	65	66	0.820998
7772	37_1	C	5247	1	5204	42	0	43	0.819516
6314	37_1	A	8801	8729	0	72	0	72	0.818089
18834	37_1	T	13704	108	2	13592	2	112	0.81728
22201	37_1	G	5397	42	0	2	5353	44	0.815268
24931	37_1	T	10920	86	2	10832	0	88	0.805861
25224	37_1	T	6858	55	0	6803	0	55	0.801983
176	37_1	C	8140	0	8075	65	0	65	0.798526
25747	37_1	A	2901	2878	0	23	0	23	0.79283
9164	37_1	A	2406	2387	6	9	4	19	0.789692
1324	37_1	T	2545	5	6	2525	9	20	0.785855
10314	37_1	T	6363	50	0	6313	0	50	0.785793
10026	37_1	A	10865	10780	2	2	81	85	0.782329
20008	37_1	C	3073	24	3049	0	0	24	0.780996
29729	37_1	T	258	0	2	256	0	2	0.775194
11701	37_1	T	3910	0	29	3880	1	30	0.767263
22505	37_1	A	15930	15808	3	8	111	122	0.765851
5498	37_1	A	7713	7654	2	0	57	59	0.764942
28027	37_1	G	2485	16	3	0	2466	19	0.764588
22408	37_1	T	16017	0	120	15895	2	122	0.761691
5176	37_1	A	5431	5390	0	0	41	41	0.754925
15131	37_1	G	7206	4	1	49	7152	54	0.749376
9350	37_1	A	14632	14523	0	104	5	109	0.744943
11066	37_1	T	2285	10	4	2268	3	17	0.743982
11062	37_1	A	2293	2276	11	6	0	17	0.741387
15047	37_1	T	12703	5	89	12609	0	94	0.739983
15122	37_1	C	6757	10	6707	40	0	50	0.739973
16264	37_1	T	10815	0	78	10735	2	80	0.739713
23212	37_1	T	5683	24	10	5641	8	42	0.739046
11188	37_1	A	4510	4477	4	16	13	33	0.731707
22107	37_1	A	5360	5321	1	38	0	39	0.727612
3565	37_1	T	4812	15	7	4777	13	35	0.727348
3001	37_1	T	4284	2	0	4253	29	31	0.723623
4782	37_1	C	13714	1	13615	98	0	99	0.72189
3386	37_1	A	14431	14327	1	2	101	104	0.720671
29741	37_1	C	140	0	139	1	0	1	0.714286
29764	37_1	G	140	0	0	1	139	1	0.714286
15154	37_1	C	8322	59	8263	0	0	59	0.708964
28564	37_1	T	4534	9	5	4502	18	32	0.705779
20124	37_1	T	1987	1	0	1973	13	14	0.70458
29785	37_1	T	142	0	1	141	0	1	0.704225
4081	37_1	T	10254	19	34	10182	19	72	0.702165
29794	37_1	G	144	1	0	0	143	1	0.694444
6696	37_1	C	7493	1	7442	50	0	51	0.680635
29804	37_1	T	148	0	0	147	1	1	0.675676
29827	37_1	A	148	147	1	0	0	1	0.675676
29835	37_1	C	148	1	147	0	0	1	0.675676
25866	37_1	A	1488	1478	2	4	4	10	0.672043
19694	37_1	C	2830	1	2811	18	0	19	0.671378
18262	37_1	A	6686	6642	20	11	13	44	0.658092
22688	37_1	A	4877	4845	13	18	1	32	0.656141
20104	37_1	C	1842	0	1830	12	0	12	0.651466
13395	37_1	A	4782	4751	0	0	31	31	0.648264
23617	37_1	T	2630	0	0	2613	17	17	0.646388
10222	37_1	T	6540	0	42	6498	0	42	0.642202
12331	37_1	G	7648	49	0	0	7599	49	0.64069
26042	37_1	C	14236	5	14145	86	0	91	0.639225
15165	37_1	A	8918	8861	3	54	0	57	0.639157
5044	37_1	G	2836	18	0	0	2818	18	0.634697
28058	37_1	A	1292	1284	4	3	1	8	0.619195
15133	37_1	A	7298	7253	36	7	2	45	0.616607
28823	37_1	T	7467	1	42	7421	3	46	0.616044
1465	37_1	T	4764	7	4	4735	18	29	0.608732
28100	37_1	A	1319	1311	1	5	2	8	0.60652
16287	37_1	T	10749	5	9	10684	51	65	0.604707
883	37_1	A	11444	11375	6	5	58	69	0.602936
22662	37_1	T	4834	0	26	4805	3	29	0.599917
19722	37_1	A	2846	2829	1	0	16	17	0.59733
26044	37_1	C	14232	2	14147	0	83	85	0.597246
26046	37_1	A	14234	14149	1	1	83	85	0.597162
28645	37_1	T	2562	0	2	2547	13	15	0.58548
9168	37_1	A	2408	2394	0	9	5	14	0.581395
21932	37_1	A	528	525	0	3	0	3	0.568182
21492	37_1	T	7591	31	7	7548	5	43	0.56646
20120	37_1	T	1952	11	0	1941	0	11	0.563525
14847	37_1	A	6250	6215	10	13	12	35	0.56
11004	37_1	A	7895	7851	6	32	6	44	0.557315
12339	37_1	T	7610	15	3	7568	24	42	0.551905
17048	37_1	A	1636	1627	0	0	9	9	0.550122
17864	37_1	A	15312	15228	3	75	6	84	0.548589
10803	37_1	T	7548	26	12	7507	3	41	0.54319
11643	37_1	A	5344	5315	20	5	4	29	0.542665
21869	37_1	G	930	1	2	2	925	5	0.537634
2733	37_1	T	6151	9	9	6118	15	33	0.536498
15118	37_1	G	6722	0	0	36	6686	36	0.535555
17865	37_1	T	15313	79	3	15231	0	82	0.535493
7193	37_1	A	8434	8389	3	31	11	45	0.533555
28561	37_1	T	4553	7	7	4529	10	24	0.527125
24475	37_1	T	3811	14	3	3791	3	20	0.524797
9279	37_1	T	7632	13	9	7592	18	40	0.524109
15909	37_1	T	11833	24	18	11771	20	62	0.523958
20076	37_1	A	3436	3418	17	1	0	18	0.523865
17863	37_1	T	15311	75	5	15231	0	80	0.5225
4899	37_1	A	7092	7055	8	20	9	37	0.521715
2503	37_1	A	2495	2482	3	6	4	13	0.521042
10812	37_1	T	7527	0	36	7488	3	39	0.518135
15851	37_1	A	3130	3114	5	5	6	16	0.511182
11123	37_1	G	2192	0	1	10	2181	11	0.501825
502	37_1	A	8382	8340	25	8	9	42	0.501074
21339	37_1	T	3804	0	19	3785	0	19	0.499474
18245	37_1	A	6654	6621	12	12	9	33	0.495942
23842	37_1	T	2254	1	2	2243	8	11	0.488021
17073	37_1	A	1644	1636	0	7	1	8	0.486618
1730	37_1	G	9049	43	0	1	9005	44	0.486242
13472	37_1	T	8844	4	7	8802	31	42	0.474898
15345	37_1	A	12655	12595	51	6	3	60	0.474121
1819	37_1	A	8877	8835	1	1	40	42	0.473133
26064	37_1	T	14202	23	17	14135	27	67	0.471765
19680	37_1	T	1485	2	3	1478	2	7	0.47138
29560	37_1	G	1061	4	0	1	1056	5	0.471254
9713	37_1	A	11102	11050	3	2	47	52	0.468384
15147	37_1	A	7965	7928	34	0	3	37	0.464532
6612	37_1	T	3726	1	16	3709	0	17	0.456253
18080	37_1	T	6580	17	7	6550	6	30	0.455927
23743	37_1	A	1539	1532	2	5	0	7	0.454841
27697	37_1	C	3085	0	3071	14	0	14	0.453809
20058	37_1	T	3330	9	3	3315	3	15	0.45045
15148	37_1	C	8021	35	7985	1	0	36	0.448822
11088	37_1	A	2234	2224	0	10	0	10	0.447628
14242	37_1	T	10992	16	16	10943	17	49	0.445779
21764	37_1	A	451	449	1	0	1	2	0.443459
2743	37_1	T	6090	10	8	6063	9	27	0.44335
15128	37_1	G	6996	4	0	27	6965	31	0.44311
13411	37_1	T	4741	7	2	4720	12	21	0.442945
20064	37_1	T	3402	10	2	3387	3	15	0.440917
20073	37_1	A	3412	3397	15	0	0	15	0.439625
25608	37_1	A	6147	6120	6	16	5	27	0.439239
5403	37_1	T	7751	0	32	7717	2	34	0.438653
23956	37_1	T	4122	4	0	4104	14	18	0.436681
11035	37_1	A	10330	10285	18	20	7	45	0.435624
25625	37_1	A	7825	7791	23	6	5	34	0.434505
3561	37_1	T	4846	6	4	4825	11	21	0.433347
21804	37_1	A	925	921	1	3	0	4	0.432432
16467	37_1	A	10408	10363	7	34	4	45	0.43236
10284	37_1	T	6498	4	6	6470	18	28	0.430902
23662	37_1	T	2324	0	0	2314	10	10	0.430293
20109	37_1	T	1863	0	0	1855	8	8	0.429415
15058	37_1	A	13283	13226	54	2	1	57	0.42912
24286	37_1	T	4211	5	8	4193	5	18	0.427452
19731	37_1	T	2837	8	2	2825	2	12	0.422982
3005	37_1	T	4269	0	2	4251	16	18	0.421644
25497	37_1	A	11626	11577	41	1	7	49	0.421469
20091	37_1	C	3565	11	3550	4	0	15	0.420757
12898	37_1	A	8581	8545	20	13	3	36	0.419532
2287	37_1	T	2395	3	3	2385	4	10	0.417537
8186	37_1	T	8888	2	2	8851	33	37	0.416292
10930	37_1	A	7703	7671	8	15	9	32	0.415423
10417	37_1	A	6764	6736	5	19	4	28	0.413956
14876	37_1	A	6285	6259	7	13	6	26	0.413683
29620	37_1	G	1214	2	0	3	1209	5	0.411862
12972	37_1	A	4415	4397	9	9	0	18	0.407701
23458	37_1	T	5689	0	1	5666	22	23	0.404289
10706	37_1	T	10888	12	13	10844	19	44	0.404115
11755	37_1	A	3969	3953	4	8	4	16	0.403124
15478	37_1	A	6777	6750	10	17	0	27	0.398406
16509	37_1	T	4541	9	6	4523	3	18	0.396388
2963	37_1	T	4319	2	0	4302	15	17	0.39361
18381	37_1	T	8643	10	10	8609	14	34	0.393382
5242	37_1	A	2800	2789	4	2	5	11	0.392857
22062	37_1	C	2803	0	2792	11	0	11	0.392437
21675	37_1	A	8481	8448	11	15	7	33	0.389105
16875	37_1	T	1803	1	4	1796	2	7	0.388242
23060	37_1	A	2066	2058	4	4	0	8	0.387222
18319	37_1	T	15770	29	13	15709	19	61	0.38681
20100	37_1	T	1810	4	1	1803	2	7	0.38674
16854	37_1	T	1812	3	2	1805	2	7	0.386313
16845	37_1	T	1816	5	0	1809	2	7	0.385463
29362	37_1	C	1041	2	1037	2	0	4	0.384246
4507	37_1	T	10426	23	6	10386	11	40	0.383656
20102	37_1	G	1828	0	0	7	1821	7	0.382932
20015	37_1	A	3141	3129	4	5	3	12	0.382044
4147	37_1	T	5788	7	3	5766	12	22	0.380097
19344	37_1	T	1056	0	4	1052	0	4	0.378788
29544	37_1	A	1056	1052	3	1	0	4	0.378788
20682	37_1	T	17724	27	14	17657	26	67	0.378019
29571	37_1	A	1060	1056	0	1	3	4	0.377358
29702	37_1	G	265	0	0	1	264	1	0.377358
29705	37_1	G	265	1	0	0	264	1	0.377358
28327	37_1	T	7425	10	8	7397	10	28	0.377104
11654	37_1	T	5327	0	20	5307	0	20	0.375446
23017	37_1	T	3997	7	2	3982	6	15	0.375281
16251	37_1	T	5622	2	0	5601	19	21	0.373533
906	37_1	C	6240	1	6217	22	0	23	0.36859
19155	37_1	A	6512	6488	7	15	2	24	0.36855
7700	37_1	A	2729	2719	1	1	8	10	0.366435
29613	37_1	G	1094	1	0	3	1090	4	0.365631
26983	37_1	A	34227	34102	82	23	20	125	0.365209
27193	37_1	T	5228	12	5	5209	2	19	0.363428
26566	37_1	A	4970	4952	0	0	18	18	0.362173
11111	37_1	A	2209	2201	1	5	2	8	0.362155
17091	37_1	T	7204	14	6	7178	6	26	0.360911
12664	37_1	C	6948	23	6923	2	0	25	0.359816
28181	37_1	T	3894	4	4	3880	6	14	0.359527
8291	37_1	A	5890	5869	3	12	6	21	0.356537
24820	37_1	A	5624	5604	0	4	16	20	0.355619
10348	37_1	A	3385	3373	6	4	2	12	0.354505
4919	37_1	A	7058	7033	11	10	4	25	0.354208
1448	37_1	A	4804	4787	5	7	5	17	0.353872
22019	37_1	A	2829	2819	2	4	4	10	0.353482
769	37_1	T	6229	7	3	6207	12	22	0.353187
9744	37_1	A	5665	5645	3	9	8	20	0.353045
12225	37_1	C	8821	20	8790	8	3	31	0.351434
23028	37_1	A	3990	3976	6	6	2	14	0.350877
11067	37_1	C	2285	3	2277	5	0	8	0.350109
18986	37_1	T	6580	7	5	6557	11	23	0.349544
15153	37_1	T	8317	10	19	8288	0	29	0.348683
11054	37_1	A	2300	2292	5	3	0	8	0.347826
11056	37_1	T	2300	5	1	2292	2	8	0.347826
29248	37_1	A	8630	8600	10	7	13	30	0.347625
9315	37_1	T	7556	5	4	7530	17	26	0.344097
15184	37_1	A	9654	9621	6	14	13	33	0.341827
13225	37_1	C	9661	0	9628	33	0	33	0.34158
15134	37_1	C	7321	5	7296	20	0	25	0.341483
8317	37_1	A	5875	5855	9	2	9	20	0.340426
23660	37_1	G	2351	3	0	5	2343	8	0.340281
20088	37_1	T	3533	2	8	3521	2	12	0.339655
2789	37_1	A	3246	3235	3	4	4	11	0.338879
28696	37_1	A	2364	2356	4	3	1	8	0.338409
1472	37_1	A	4747	4731	6	4	6	16	0.337055
16968	37_1	G	3264	1	10	0	3253	11	0.33701
25882	37_1	A	1491	1486	1	3	1	5	0.335345
13479	37_1	T	8792	3	4	8763	22	29	0.329845
27205	37_1	T	5172	7	2	5155	8	17	0.328693
17813	37_1	T	7922	0	12	7896	14	26	0.3282
10606	37_1	T	5489	0	18	5471	0	18	0.327929
8375	37_1	G	918	2	1	0	915	3	0.326797
16464	37_1	A	10407	10373	6	24	4	34	0.326703
249	37_1	T	8583	0	7	8555	21	28	0.326226
22645	37_1	T	2454	7	0	2446	1	8	0.325998
23717	37_1	A	1534	1529	2	2	1	5	0.325945
6626	37_1	A	7367	7343	7	14	3	24	0.325777
18408	37_1	T	8622	13	4	8594	11	28	0.324751
5899	37_1	A	10781	10746	9	18	8	35	0.324645
1600	37_1	T	7421	8	6	7397	10	24	0.323407
4308	37_1	A	5890	5871	0	0	19	19	0.322581
14124	37_1	T	5905	9	3	5886	7	19	0.321761
16253	37_1	T	5620	1	0	5602	17	18	0.320285
8350	37_1	T	937	2	1	934	0	3	0.320171
11662	37_1	A	5333	5316	8	3	6	17	0.31877
25236	37_1	T	3460	0	8	3449	3	11	0.317919
2910	37_1	C	2206	4	2199	2	1	7	0.317316
24520	37_1	A	3787	3775	0	0	12	12	0.316874
15442	37_1	A	6630	6609	1	11	9	21	0.316742
18974	37_1	T	6647	7	3	6626	11	21	0.315932
23150	37_1	T	7921	6	5	7896	14	25	0.315617
14176	37_1	A	3175	3165	6	3	1	10	0.314961
9842	37_1	T	5730	4	3	5712	11	18	0.314136
17543	37_1	T	7959	17	8	7934	0	25	0.31411
16174	37_1	A	17846	17790	17	21	18	56	0.313796
23854	37_1	C	2235	6	2228	0	1	7	0.313199
14702	37_1	A	11821	11784	2	30	5	37	0.313002
9373	37_1	A	14711	14665	7	29	10	46	0.312691
13943	37_1	A	12563	12524	14	16	9	39	0.310435
25953	37_1	T	16107	25	9	16057	16	50	0.310424
25045	37_1	A	9352	9323	9	14	6	29	0.310094
14756	37_1	A	11969	11932	12	20	5	37	0.309132
3181	37_1	A	9710	9680	1	28	1	30	0.30896
27726	37_1	A	1944	1938	1	4	1	6	0.308642
27736	37_1	A	1950	1944	0	3	3	6	0.307692
27738	37_1	A	1951	1945	0	6	0	6	0.307535
20040	37_1	T	3255	1	1	3245	8	10	0.30722
27745	37_1	A	1956	1950	0	0	6	6	0.306748
18482	37_1	A	16667	16616	23	23	5	51	0.305994
11803	37_1	T	3934	6	4	3922	2	12	0.305033
25777	37_1	C	2951	0	2942	9	0	9	0.304981
11058	37_1	C	2298	2	2291	4	1	7	0.304613
3003	37_1	A	4273	4260	0	1	12	13	0.304236
6999	37_1	A	3630	3619	4	4	3	11	0.30303
25063	37_1	T	3634	5	3	3623	3	11	0.302697
25462	37_1	A	11257	11223	23	2	9	34	0.302034
9911	37_1	T	5633	12	4	5616	1	17	0.301793
22996	37_1	A	3980	3968	4	6	2	12	0.301508
18459	37_1	A	16605	16555	30	7	13	50	0.301114
25809	37_1	A	2994	2985	0	7	2	9	0.300601
20862	37_1	A	13314	13274	20	15	5	40	0.300436
12951	37_1	A	8656	8630	5	15	6	26	0.30037
1005	37_1	A	4344	4331	1	0	12	13	0.299263
3178	37_1	T	9709	3	1	9680	25	29	0.298692
12451	37_1	A	7725	7702	12	7	4	23	0.297735
13078	37_1	T	5045	1	14	5030	0	15	0.297324
29467	37_1	A	1684	1679	2	0	3	5	0.296912
29391	37_1	A	1012	1009	0	0	3	3	0.296443
11812	37_1	C	2026	6	2020	0	0	6	0.29615
1425	37_1	A	4728	4714	6	4	4	14	0.296108
13485	37_1	T	8781	2	2	8755	22	26	0.296094
5118	37_1	T	5424	14	1	5408	1	16	0.294985
13408	37_1	T	4751	3	5	4737	6	14	0.294675
5611	37_1	T	12908	19	9	12870	10	38	0.294391
11827	37_1	A	2045	2039	0	0	6	6	0.293399
11377	37_1	T	2733	4	2	2725	2	8	0.292719
24123	37_1	A	4444	4431	1	0	12	13	0.292529
12799	37_1	T	4446	4	1	4433	8	13	0.292398
11007	37_1	A	7945	7922	5	14	4	23	0.28949
9717	37_1	A	11057	11025	2	0	30	32	0.289409
10591	37_1	T	5541	4	4	5525	8	16	0.288757
905	37_1	A	6237	6219	3	10	5	18	0.2886
17549	37_1	T	7972	2	0	7949	21	23	0.28851
1134	37_1	A	8336	8312	1	0	23	24	0.287908
23116	37_1	A	2086	2080	1	4	1	6	0.287632
2452	37_1	A	2440	2433	3	2	2	7	0.286885
12201	37_1	A	8750	8725	2	0	23	25	0.285714
13494	37_1	T	8752	6	9	8727	10	25	0.285649
4264	37_1	T	11209	15	4	11177	13	32	0.285485
22644	37_1	G	2454	1	6	0	2447	7	0.285249
29543	37_1	G	1054	3	0	0	1051	3	0.28463
3019	37_1	A	4223	4211	2	7	3	12	0.284158
29561	37_1	G	1060	2	0	1	1057	3	0.283019
19351	37_1	A	1061	1058	0	3	0	3	0.282752
3640	37_1	T	9202	8	5	9176	13	26	0.282547
29581	37_1	T	1062	0	3	1059	0	3	0.282486
15018	37_1	A	12066	12032	24	7	3	34	0.281784
19712	37_1	T	2841	2	4	2833	2	8	0.281591
19827	37_1	G	1421	1	0	3	1417	4	0.281492
19833	37_1	A	1423	1419	4	0	0	4	0.281096
11590	37_1	A	5337	5322	5	7	3	15	0.281057
24058	37_1	C	2135	6	2129	0	0	6	0.28103
15685	37_1	T	6054	12	2	6037	3	17	0.280806
24202	37_1	T	2138	2	0	2132	4	6	0.280636
19812	37_1	A	1427	1423	3	0	1	4	0.280308
23904	37_1	T	2144	1	0	2138	5	6	0.279851
7995	37_1	T	7512	10	6	7491	5	21	0.279553
1810	37_1	A	8952	8927	0	0	25	25	0.279267
3180	37_1	A	9710	9683	0	25	2	27	0.278064
26616	37_1	A	2520	2513	4	2	1	7	0.277778
14406	37_1	A	15122	15080	7	25	10	42	0.277741
9313	37_1	A	7564	7543	12	3	6	21	0.277631
26159	37_1	T	14052	4	4	14013	31	39	0.277541
23622	37_1	T	2529	0	0	2522	7	7	0.276789
20098	37_1	G	1809	2	1	2	1804	5	0.276396
20099	37_1	C	1810	2	1805	3	0	5	0.276243
13139	37_1	A	9413	9387	15	6	5	26	0.276214
5119	37_1	T	5432	13	2	5417	0	15	0.276141
5120	37_1	T	5433	13	1	5418	1	15	0.276091
25105	37_1	A	3623	3613	0	1	9	10	0.276014
4489	37_1	T	10510	16	2	10481	11	29	0.275928
25748	37_1	A	2902	2894	5	2	1	8	0.275672
9538	37_1	A	13440	13403	7	28	2	37	0.275298
16183	37_1	T	17814	17	15	17765	17	49	0.275065
16842	37_1	A	1822	1817	0	0	5	5	0.274424
18345	37_1	T	8758	5	8	8734	11	24	0.274035
4077	37_1	T	10225	9	1	10197	18	28	0.273839
24373	37_1	A	2195	2189	2	3	1	6	0.273349
14804	37_1	A	6221	6204	2	10	5	17	0.273268
23857	37_1	T	2210	0	1	2204	5	6	0.271493
11496	37_1	A	5164	5150	4	7	3	14	0.271108
11503	37_1	T	5166	5	6	5152	3	14	0.271003
13231	37_1	T	9594	14	7	9568	5	26	0.271003
2225	37_1	A	13326	13290	14	14	8	36	0.270149
26167	37_1	G	14075	2	0	36	14037	38	0.269982
19663	37_1	T	1484	2	1	1480	1	4	0.269542
10619	37_1	C	2982	7	2974	1	0	8	0.268276
13521	37_1	T	8578	3	2	8555	18	23	0.268128
20111	37_1	G	1865	4	0	1	1860	5	0.268097
23836	37_1	T	2243	1	0	2237	5	6	0.267499
15468	37_1	A	6749	6731	10	5	3	18	0.266706
25913	37_1	G	1500	3	0	1	1496	4	0.266667
28608	37_1	A	4506	4494	8	1	3	12	0.266312
17932	37_1	A	7912	7891	8	8	5	21	0.26542
19896	37_1	T	3770	0	8	3760	2	10	0.265252
18363	37_1	G	8710	21	0	2	8687	23	0.264064
24223	37_1	C	4167	0	4156	11	0	11	0.263979
20465	37_1	A	10233	10206	0	0	27	27	0.263852
22595	37_1	A	11016	10987	7	10	12	29	0.263253
24487	37_1	T	3802	4	4	3792	2	10	0.263019
17723	37_1	T	12172	22	4	12140	6	32	0.262898
12337	37_1	A	7622	7602	3	2	15	20	0.262398
15124	37_1	A	6860	6842	1	17	0	18	0.262391
17556	37_1	T	8006	21	0	7985	0	21	0.262303
11636	37_1	A	5343	5329	3	9	2	14	0.262025
9664	37_1	A	11071	11042	2	23	4	29	0.261946
13234	37_1	T	9554	6	8	9529	11	25	0.261671
11061	37_1	A	2294	2288	1	5	0	6	0.261552
12118	37_1	T	4589	0	5	4577	7	12	0.261495
24739	37_1	T	9580	5	5	9555	15	25	0.26096
26239	37_1	G	16877	37	2	5	16833	44	0.26071
24278	37_1	T	4220	1	2	4209	8	11	0.260664
14049	37_1	T	3074	3	0	3066	5	8	0.260247
24261	37_1	T	4228	8	2	4217	1	11	0.26017
13174	37_1	T	9639	12	7	9614	6	25	0.259363
11049	37_1	T	2315	3	1	2309	2	6	0.259179
11051	37_1	C	2315	2	2309	2	2	6	0.259179
14625	37_1	C	6177	0	6161	16	0	16	0.259025
25357	37_1	C	6182	13	6166	2	1	16	0.258816
7144	37_1	T	4268	4	2	4257	5	11	0.257732
8014	37_1	T	4664	2	8	4652	2	12	0.25729
28145	37_1	A	5442	5428	3	7	4	14	0.257258
5434	37_1	T	7785	11	0	7765	9	20	0.256904
1723	37_1	T	8967	8	15	8944	0	23	0.256496
15317	37_1	T	12497	1	29	12465	2	32	0.256061
26183	37_1	A	14101	14065	32	2	2	36	0.255301
15061	37_1	C	13320	33	13286	1	0	34	0.255255
3833	37_1	T	4332	0	9	4321	2	11	0.253924
27227	37_1	T	5120	6	0	5107	7	13	0.253906
27219	37_1	C	5122	2	5109	11	0	13	0.253807
27764	37_1	A	1971	1966	1	3	1	5	0.253678
9809	37_1	A	11503	11474	10	11	8	29	0.252108
25704	37_1	T	1587	0	4	1583	0	4	0.252048
22227	37_1	C	2786	0	2779	7	0	7	0.251256
9006	37_1	T	2391	1	4	2385	1	6	0.250941
5238	37_1	A	2790	2783	3	2	2	7	0.250896
22234	37_1	A	2793	2786	1	5	1	7	0.250627
3786	37_1	A	4802	4790	9	1	2	12	0.249896
12009	37_1	T	8405	0	19	8384	2	21	0.249851
11021	37_1	A	8016	7996	3	16	1	20	0.249501
10906	37_1	T	14430	11	9	14394	16	36	0.24948
17003	37_1	T	1607	0	2	1603	2	4	0.248911
7634	37_1	A	3216	3208	3	1	4	8	0.248756
26182	37_1	T	14098	0	33	14063	2	35	0.248262
29225	37_1	T	16112	12	9	16072	19	40	0.248262
12803	37_1	T	4431	5	2	4420	4	11	0.248251
26184	37_1	T	14102	1	2	14067	32	35	0.248192
17011	37_1	T	1612	0	0	1608	4	4	0.248139
25219	37_1	T	6857	6	3	6840	8	17	0.247922
2441	37_1	G	2421	5	0	1	2415	6	0.247831
2446	37_1	T	2423	2	2	2417	2	6	0.247627
29626	37_1	T	1212	2	0	1209	1	3	0.247525
7004	37_1	A	3636	3627	1	7	1	9	0.247525
29448	37_1	T	1617	1	0	1613	3	4	0.247372
9197	37_1	A	2430	2424	2	3	1	6	0.246914
2454	37_1	T	2438	1	0	2432	5	6	0.246103
29450	37_1	A	1627	1623	1	1	2	4	0.245851
23642	37_1	G	2441	0	0	6	2435	6	0.245801
2613	37_1	T	3260	2	1	3252	5	8	0.245399
5582	37_1	A	4078	4068	0	9	1	10	0.245218
5584	37_1	A	4081	4071	2	6	2	10	0.245038
14480	37_1	A	7768	7749	3	10	6	19	0.244593
22643	37_1	T	2455	6	0	2449	0	6	0.244399
29665	37_1	T	1228	2	0	1225	1	3	0.2443
28609	37_1	C	4503	0	4492	11	0	11	0.244282
607	37_1	A	4508	4497	4	2	5	11	0.244011
29649	37_1	A	1230	1227	0	0	3	3	0.243902
29003	37_1	C	4102	9	4092	1	0	10	0.243784
29653	37_1	A	1231	1228	1	2	0	3	0.243704
29651	37_1	G	1232	1	0	2	1229	3	0.243506
2423	37_1	T	4519	4	3	4508	4	11	0.243417
28588	37_1	T	4524	1	8	4513	2	11	0.243148
10267	37_1	T	6585	3	1	6569	12	16	0.242976
21101	37_1	G	4117	0	1	9	4107	10	0.242895
29455	37_1	T	1649	2	0	1645	2	4	0.242571
15114	37_1	T	14851	1	1	14815	34	36	0.242408
6493	37_1	A	4539	4528	1	6	4	11	0.242344
17082	37_1	A	1652	1648	1	2	1	4	0.242131
19268	37_1	A	7847	7828	7	9	3	19	0.242131
19246	37_1	A	7849	7830	5	10	4	19	0.242069
26176	37_1	C	14073	33	14039	1	0	34	0.241597
26180	37_1	T	14090	0	33	14056	1	34	0.241306
24039	37_1	T	3739	1	4	3730	4	9	0.240706
863	37_1	T	11633	0	10	11605	18	28	0.240695
2498	37_1	G	2494	5	1	0	2488	6	0.240577
497	37_1	A	8326	8306	11	3	6	20	0.240211
29462	37_1	G	1668	3	0	1	1664	4	0.239808
18966	37_1	T	6684	8	2	6668	6	16	0.239378
11696	37_1	T	2093	0	4	2088	1	5	0.238892
29465	37_1	G	1675	3	0	1	1671	4	0.238806
19888	37_1	A	3770	3761	0	1	8	9	0.238727
26756	37_1	T	4612	0	2	4601	9	11	0.238508
20187	37_1	A	2099	2094	0	3	2	5	0.238209
17550	37_1	C	7980	19	7961	0	0	19	0.238095
2532	37_1	T	5887	4	3	5873	7	14	0.237812
29107	37_1	T	8836	5	9	8815	7	21	0.237664
10431	37_1	A	6742	6726	5	6	5	16	0.237318
3175	37_1	A	9704	9681	1	21	1	23	0.237016
26649	37_1	A	2532	2526	4	2	0	6	0.236967
1339	37_1	T	2534	2	2	2528	2	6	0.23678
9486	37_1	A	7613	7595	8	8	2	18	0.236438
26751	37_1	A	4656	4645	4	5	2	11	0.236254
9502	37_1	C	7630	0	7612	18	0	18	0.235911
11328	37_1	C	2547	5	2541	1	0	6	0.235571
29483	37_1	T	1699	2	1	1695	1	4	0.235433
15149	37_1	A	8071	8052	1	5	13	19	0.235411
8008	37_1	T	4678	5	3	4667	3	11	0.235143
21680	37_1	G	8516	5	0	15	8496	20	0.234852
1660	37_1	T	4694	6	1	4683	4	11	0.234342
9268	37_1	T	7688	10	2	7670	6	18	0.234131
27885	37_1	T	1282	1	2	1279	0	3	0.234009
25802	37_1	A	2993	2986	4	3	0	7	0.233879
6403	37_1	A	8558	8538	1	0	19	20	0.233699
14278	37_1	T	7713	12	4	7695	2	18	0.233372
23901	37_1	A	2148	2143	1	1	3	5	0.232775
1047	37_1	A	4299	4289	0	0	10	10	0.232612
23898	37_1	A	2153	2148	3	0	2	5	0.232234
27874	37_1	C	1295	0	1292	3	0	3	0.23166
9415	37_1	T	14704	11	9	14670	14	34	0.23123
16427	37_1	A	5629	5616	8	2	3	13	0.230947
9533	37_1	A	13448	13417	6	20	5	31	0.230518
16441	37_1	A	5645	5632	1	7	5	13	0.230292
19057	37_1	T	12644	13	4	12615	12	29	0.229358
23916	37_1	T	2180	1	0	2175	4	5	0.229358
11075	37_1	T	2183	0	5	2178	0	5	0.229043
15999	37_1	A	22770	22718	27	16	9	52	0.228371
14570	37_1	A	7885	7867	6	5	7	18	0.228282
3638	37_1	G	9213	21	0	0	9192	21	0.227939
2918	37_1	C	2196	5	2191	0	0	5	0.227687
7867	37_1	T	5275	9	2	5263	1	12	0.227488
2915	37_1	C	2202	2	2197	2	1	5	0.227066
27852	37_1	G	1322	1	0	2	1319	3	0.226929
27853	37_1	A	1322	1319	0	3	0	3	0.226929
17943	37_1	A	7934	7916	0	0	18	18	0.226872
13500	37_1	A	8817	8797	3	12	5	20	0.226835
2948	37_1	A	2205	2200	2	1	2	5	0.226757
12523	37_1	T	3531	1	4	3523	3	8	0.226565
27845	37_1	C	1326	2	1323	1	0	3	0.226244
2658	37_1	A	6191	6177	0	0	14	14	0.226135
18298	37_1	A	15936	15900	6	17	13	36	0.225904
11101	37_1	A	2214	2209	4	1	0	5	0.225836
15261	37_1	T	6648	8	3	6633	4	15	0.225632
13532	37_1	T	8421	0	1	8402	18	19	0.225626
18150	37_1	T	12856	12	9	12827	8	29	0.225576
12991	37_1	A	4440	4430	7	2	1	10	0.225225
14230	37_1	C	3109	3	3102	2	2	7	0.225153
11588	37_1	A	5336	5324	4	6	2	12	0.224888
11093	37_1	G	2225	1	1	3	2220	5	0.224719
28886	37_1	A	7572	7555	10	5	2	17	0.224511
4094	37_1	A	10256	10233	4	9	10	23	0.224259
21781	37_1	C	446	1	445	0	0	1	0.224215
21783	37_1	A	446	445	1	0	0	1	0.224215
25956	37_1	T	16071	8	5	16035	23	36	0.224006
9514	37_1	A	13424	13394	4	20	6	30	0.22348
2699	37_1	A	6270	6256	3	3	8	14	0.223285
5829	37_1	A	8510	8491	0	0	19	19	0.223267
11087	37_1	G	2240	1	0	4	2235	5	0.223214
11427	37_1	T	2692	4	0	2686	2	6	0.222883
23846	37_1	C	2244	4	2239	0	1	5	0.222816
11425	37_1	A	2693	2687	1	1	4	6	0.2228
11083	37_1	G	2247	0	0	5	2242	5	0.222519
21787	37_1	T	450	0	1	449	0	1	0.222222
23844	37_1	C	2250	4	2245	1	0	5	0.222222
16284	37_1	T	10809	6	2	10785	16	24	0.222037
21743	37_1	A	452	451	1	0	0	1	0.221239
21747	37_1	T	452	1	0	451	0	1	0.221239
27153	37_1	T	19018	20	8	18976	14	42	0.220843
5146	37_1	A	5451	5439	0	7	5	12	0.220143
29346	37_1	A	10022	10000	13	6	3	22	0.219517
29252	37_1	T	8656	3	3	8637	13	19	0.219501
26240	37_1	A	16885	16848	1	32	4	37	0.219129
11556	37_1	A	2740	2734	1	5	0	6	0.218978
7692	37_1	A	2740	2734	1	2	3	6	0.218978
26246	37_1	T	16905	3	33	16868	1	37	0.21887
11373	37_1	A	2745	2739	2	2	2	6	0.218579
16809	37_1	T	1830	3	0	1826	1	4	0.218579
23934	37_1	C	4119	6	4110	3	0	9	0.2185
26155	37_1	G	14203	29	0	2	14172	31	0.218264
27270	37_1	A	5041	5030	1	1	9	11	0.218211
24569	37_1	A	7341	7325	1	0	15	16	0.217954
10892	37_1	A	14701	14669	1	19	12	32	0.217672
13321	37_1	A	5054	5043	5	4	2	11	0.217649
15102	37_1	T	13787	2	26	13757	2	30	0.217596
4293	37_1	A	5985	5972	0	5	8	13	0.21721
17238	37_1	A	10595	10572	5	5	13	23	0.217084
10595	37_1	T	5534	0	12	5522	0	12	0.216841
8812	37_1	A	12927	12899	4	2	22	28	0.216601
19262	37_1	A	7849	7832	7	7	3	17	0.216588
25119	37_1	T	3699	3	5	3691	0	8	0.216275
12554	37_1	G	6937	15	0	0	6922	15	0.216232
21888	37_1	C	925	0	923	2	0	2	0.216216
9509	37_1	A	13419	13390	6	20	3	29	0.216111
28654	37_1	A	2315	2310	0	0	5	5	0.215983
8358	37_1	A	926	924	0	1	1	2	0.215983
9550	37_1	A	13430	13401	9	13	7	29	0.215934
11145	37_1	T	3708	0	8	3700	0	8	0.21575
3039	37_1	A	4175	4166	1	5	3	9	0.215569
20106	37_1	T	1856	4	0	1852	0	4	0.215517
21877	37_1	T	929	1	1	927	0	2	0.215285
13541	37_1	C	8376	1	8358	17	0	18	0.2149
21868	37_1	A	931	929	0	2	0	2	0.214823
27218	37_1	A	5122	5111	2	8	1	11	0.21476
21725	37_1	T	466	0	0	465	1	1	0.214592
21730	37_1	A	466	465	0	0	1	1	0.214592
21732	37_1	C	466	0	465	1	0	1	0.214592
21738	37_1	T	466	0	1	465	0	1	0.214592
25446	37_1	T	11197	8	8	11173	8	24	0.214343
21867	37_1	G	934	2	0	0	932	2	0.214133
21647	37_1	A	8409	8391	5	10	3	18	0.214056
75	37_1	C	4677	0	4667	10	0	10	0.213812
11536	37_1	T	5148	3	1	5137	7	11	0.213675
21721	37_1	C	468	0	467	1	0	1	0.213675
16255	37_1	C	5617	1	5605	11	0	12	0.213637
812	37_1	A	11711	11686	17	2	6	25	0.213475
21858	37_1	A	937	935	0	0	2	2	0.213447
11486	37_1	A	5154	5143	5	5	1	11	0.213426
23602	37_1	T	2812	1	1	2806	4	6	0.213371
21816	37_1	C	938	0	936	2	0	2	0.21322
8348	37_1	A	938	936	0	1	1	2	0.21322
26242	37_1	C	16900	32	16864	4	0	36	0.213018
8342	37_1	G	939	0	0	2	937	2	0.212993
26245	37_1	A	16905	16869	1	33	2	36	0.212955
18558	37_1	A	8927	8908	6	8	5	19	0.212837
15389	37_1	A	12702	12675	8	10	9	27	0.212565
21840	37_1	C	941	0	939	2	0	2	0.21254
2576	37_1	A	3295	3288	1	0	6	7	0.212443
15129	37_1	T	7063	13	1	7048	1	15	0.212374
852	37_1	A	11773	11748	11	9	5	25	0.21235
21717	37_1	A	471	470	0	0	1	1	0.212314
21831	37_1	T	943	0	2	941	0	2	0.212089
18802	37_1	A	13702	13673	1	2	26	29	0.211648
574	37_1	A	5199	5188	8	0	3	11	0.211579
822	37_1	T	11817	12	2	11792	11	25	0.21156
28715	37_1	A	6625	6611	6	3	5	14	0.211321
8875	37_1	T	6627	12	2	6613	0	14	0.211257
24643	37_1	T	3787	7	1	3779	0	8	0.211249
7268	37_1	A	8528	8510	1	15	2	18	0.211069
19818	37_1	A	1423	1420	0	2	1	3	0.210822
22273	37_1	G	2846	0	0	6	2840	6	0.210822
3870	37_1	A	4271	4262	1	0	8	9	0.210723
8395	37_1	T	952	1	1	950	0	2	0.210084
8887	37_1	A	6668	6654	1	8	5	14	0.209958
10450	37_1	C	2859	4	2853	2	0	6	0.209864
8394	37_1	C	953	0	951	2	0	2	0.209864
16725	37_1	A	4766	4756	4	4	2	10	0.20982
16729	37_1	C	4769	1	4759	9	0	10	0.209688
6622	37_1	G	3822	6	0	2	3814	8	0.209314
14970	37_1	T	9557	7	6	9537	7	20	0.209271
25986	37_1	A	14340	14310	1	0	29	30	0.209205
25524	37_1	A	11476	11452	15	6	3	24	0.209132
13391	37_1	T	4785	2	6	4775	2	10	0.208986
19116	37_1	A	12447	12421	3	2	21	26	0.208886
14721	37_1	T	11973	7	5	11948	13	25	0.208803
7085	37_1	A	8673	8655	9	9	0	18	0.207541
6290	37_1	T	4827	5	2	4817	3	10	0.207168
26243	37_1	T	16900	0	2	16865	33	35	0.207101
29528	37_1	G	1932	1	0	3	1928	4	0.207039
6055	37_1	T	3872	0	8	3864	0	8	0.206612
23569	37_1	T	1454	1	1	1451	1	3	0.206327
3177	37_1	C	9704	20	9684	0	0	20	0.206101
19397	37_1	A	2428	2423	2	1	2	5	0.205931
26806	37_1	A	2430	2425	2	1	2	5	0.205761
4129	37_1	T	10210	8	5	10189	8	21	0.205681
27727	37_1	C	1947	0	1943	4	0	4	0.205444
19440	37_1	A	2437	2432	3	2	0	5	0.20517
23555	37_1	C	1465	2	1462	1	0	3	0.204778
27751	37_1	A	1957	1953	1	2	1	4	0.204394
23546	37_1	T	1468	1	1	1465	1	3	0.20436
26318	37_1	T	1960	0	4	1956	0	4	0.204082
23585	37_1	C	1471	0	1468	2	1	3	0.203943
3417	37_1	A	7363	7348	0	0	15	15	0.203721
19464	37_1	A	1474	1471	0	1	2	3	0.203528
19995	37_1	T	1966	2	2	1962	0	4	0.203459
19462	37_1	A	1476	1473	0	1	2	3	0.203252
24137	37_1	A	4428	4419	8	0	1	9	0.203252
27552	37_1	A	1969	1965	0	3	1	4	0.203149
27542	37_1	C	1970	1	1966	3	0	4	0.203046
25178	37_1	T	6898	9	3	6884	2	14	0.202957
8409	37_1	T	987	0	2	985	0	2	0.202634
20078	37_1	C	3459	5	3452	2	0	7	0.202371
5141	37_1	A	5436	5425	0	9	2	11	0.202355
21645	37_1	A	8405	8388	3	13	1	17	0.202261
1611	37_1	A	7422	7407	3	8	4	15	0.202102
20000	37_1	T	1980	2	0	1976	2	4	0.20202
4333	37_1	A	11389	11366	8	11	4	23	0.201949
29091	37_1	C	8922	2	8904	16	0	18	0.201748
25262	37_1	C	3471	1	3464	6	0	7	0.201671
28124	37_1	T	5455	7	4	5444	0	11	0.20165
2476	37_1	A	2481	2476	1	0	4	5	0.201532
16609	37_1	A	8933	8915	4	11	3	18	0.2015
19983	37_1	C	1986	0	1982	4	0	4	0.20141
29427	37_1	G	994	0	0	2	992	2	0.201207
29434	37_1	G	994	0	0	2	992	2	0.201207
12567	37_1	T	6962	5	6	6948	3	14	0.201092
1945	37_1	T	10941	7	7	10919	8	22	0.201079
25893	37_1	T	1492	0	1	1489	2	3	0.201072
25274	37_1	A	3482	3475	3	3	1	7	0.201034
7652	37_1	A	5974	5962	2	6	4	12	0.20087
20126	37_1	G	1992	4	0	0	1988	4	0.200803
26838	37_1	A	2491	2486	4	1	0	5	0.200723
5971	37_1	A	1993	1989	0	0	4	4	0.200702
580	37_1	T	4485	7	0	4476	2	9	0.200669
29416	37_1	C	997	1	995	1	0	2	0.200602
11155	37_1	A	4490	4481	0	4	5	9	0.200445
25907	37_1	G	1497	0	0	3	1494	3	0.200401
11167	37_1	A	4495	4486	3	4	2	9	0.200222
170	37_1	A	7992	7976	12	3	1	16	0.2002
4612	37_1	A	5501	5490	2	8	1	11	0.199964
5956	37_1	C	2001	2	1997	2	0	4	0.1999
11201	37_1	A	4503	4494	2	6	1	9	0.199867
27994	37_1	A	2503	2498	1	0	4	5	0.19976
4729	37_1	T	7011	8	1	6997	5	14	0.199686
29352	37_1	A	10021	10001	8	8	4	20	0.199581
618	37_1	A	4517	4508	4	3	2	9	0.199247
10646	37_1	A	3013	3007	1	1	4	6	0.199137
25843	37_1	A	3015	3009	0	3	3	6	0.199005
19009	37_1	G	6534	1	0	12	6521	13	0.198959
25545	37_1	A	6035	6023	8	4	0	12	0.19884
8515	37_1	T	1007	2	0	1005	0	2	0.19861
29178	37_1	C	16116	2	16084	2	28	32	0.19856
3054	37_1	A	4032	4024	1	3	4	8	0.198413
2510	37_1	A	2524	2519	0	4	1	5	0.198098
12346	37_1	T	7575	11	3	7560	1	15	0.19802
8508	37_1	G	1010	0	1	1	1008	2	0.19802
4544	37_1	A	10102	10082	3	0	17	20	0.197981
20087	37_1	G	3536	3	0	4	3529	7	0.197964
28780	37_1	A	4046	4038	0	0	8	8	0.197726
20871	37_1	T	4047	3	3	4039	2	8	0.197677
29390	37_1	A	1012	1010	0	1	1	2	0.197628
7409	37_1	A	3039	3033	5	0	1	6	0.197433
11311	37_1	T	2535	3	1	2530	1	5	0.197239
7394	37_1	A	3047	3041	1	2	3	6	0.196915
18616	37_1	A	9144	9126	3	10	5	18	0.19685
29382	37_1	A	1017	1015	0	0	2	2	0.196657
12381	37_1	A	4069	4061	0	0	8	8	0.196609
18050	37_1	T	6616	6	3	6603	4	13	0.196493
8853	37_1	G	6625	1	0	12	6612	13	0.196226
28462	37_1	C	2549	1	2544	4	0	5	0.196155
19920	37_1	T	2040	2	1	2036	1	4	0.196078
20140	37_1	A	2040	2036	2	0	2	4	0.196078
11930	37_1	G	4591	3	1	5	4582	9	0.196036
12480	37_1	T	3573	2	3	3566	2	7	0.195914
8084	37_1	G	4600	8	0	1	4591	9	0.195652
17374	37_1	A	5623	5612	6	4	1	11	0.195625
9271	37_1	T	7681	8	2	7666	5	15	0.195287
25982	37_1	T	14351	15	4	14323	9	28	0.195108
23620	37_1	T	2564	0	0	2559	5	5	0.195008
17097	37_1	T	7208	5	3	7194	6	14	0.194229
22900	37_1	T	2060	2	1	2056	1	4	0.194175
8580	37_1	A	1030	1028	0	0	2	2	0.194175
23446	37_1	A	5669	5658	3	6	2	11	0.194038
23761	37_1	G	1548	1	0	2	1545	3	0.193798
23762	37_1	A	1548	1545	0	1	2	3	0.193798
14205	37_1	A	3098	3092	1	1	4	6	0.193673
15228	37_1	T	6724	6	4	6711	3	13	0.193337
23098	37_1	A	2070	2066	2	1	1	4	0.193237
8607	37_1	T	1035	0	2	1033	0	2	0.193237
15456	37_1	A	6737	6724	6	6	1	13	0.192964
14231	37_1	C	3111	3	3105	2	1	6	0.192864
7001	37_1	T	3631	1	6	3624	0	7	0.192784
10048	37_1	T	5706	0	1	5695	10	11	0.19278
26720	37_1	G	4673	6	0	3	4664	9	0.192596
14844	37_1	A	6245	6233	2	9	1	12	0.192154
12302	37_1	T	7820	4	6	7805	5	15	0.191816
21634	37_1	A	8349	8333	11	3	2	16	0.19164
29314	37_1	A	8872	8855	0	1	16	17	0.191614
689	37_1	T	10986	9	3	10965	9	21	0.191152
15162	37_1	A	8912	8895	1	16	0	17	0.190754
2077	37_1	T	20978	8	7	20938	25	40	0.190676
20191	37_1	G	2100	4	0	0	2096	4	0.190476
18830	37_1	A	13670	13644	4	9	13	26	0.190198
21933	37_1	C	528	1	527	0	0	1	0.189394
1469	37_1	C	4753	3	4744	4	2	9	0.189354
10825	37_1	T	8451	1	15	8435	0	16	0.189327
24260	37_1	A	4228	4220	1	7	0	8	0.189215
21938	37_1	G	529	0	0	1	528	1	0.189036
25997	37_1	T	14310	7	5	14283	15	27	0.188679
29565	37_1	A	1060	1058	0	1	1	2	0.188679
29562	37_1	G	1061	1	0	1	1059	2	0.188501
6961	37_1	G	6898	0	3	10	6885	13	0.18846
21929	37_1	G	531	0	0	1	530	1	0.188324
18430	37_1	A	15931	15901	24	2	4	30	0.188312
7797	37_1	A	5311	5301	1	1	8	10	0.188288
13399	37_1	T	4780	3	3	4771	3	9	0.188285
19358	37_1	A	1063	1061	1	1	0	2	0.188147
24050	37_1	G	2126	0	1	3	2122	4	0.188147
1741	37_1	A	9040	9023	2	1	14	17	0.188053
21976	37_1	T	532	0	0	531	1	1	0.18797
21977	37_1	C	532	1	531	0	0	1	0.18797
29549	37_1	A	1064	1062	0	1	1	2	0.18797
5831	37_1	T	8514	8	2	8498	6	16	0.187926
26347	37_1	A	3728	3721	3	0	4	7	0.187768
1070	37_1	G	4263	7	0	1	4255	8	0.187661
19329	37_1	T	1066	0	2	1064	0	2	0.187617
21927	37_1	A	533	532	0	1	0	1	0.187617
29588	37_1	T	1070	1	0	1068	1	2	0.186916
8298	37_1	A	5889	5878	1	9	1	11	0.186789
3316	37_1	A	14468	14441	10	10	7	27	0.186619
21918	37_1	T	536	0	1	535	0	1	0.186567
21924	37_1	A	536	535	0	0	1	1	0.186567
25673	37_1	T	1608	0	3	1605	0	3	0.186567
17001	37_1	A	1609	1606	1	1	1	3	0.186451
20514	37_1	A	20393	20355	4	26	8	38	0.186338
17004	37_1	C	1611	2	1608	1	0	3	0.18622
21913	37_1	A	537	536	1	0	0	1	0.18622
20450	37_1	A	10207	10188	3	13	3	19	0.186147
24165	37_1	A	2149	2145	2	0	2	4	0.186133
19293	37_1	T	1075	0	0	1073	2	2	0.186047
18688	37_1	T	6990	0	13	6977	0	13	0.18598
3850	37_1	T	4302	2	3	4294	3	8	0.18596
21911	37_1	C	538	1	537	0	0	1	0.185874
16044	37_1	A	22601	22559	7	31	4	42	0.185832
19291	37_1	A	1078	1076	0	0	2	2	0.185529
23895	37_1	C	2156	4	2152	0	0	4	0.185529
3174	37_1	A	9710	9692	0	18	0	18	0.185376
28319	37_1	A	7554	7540	2	1	11	14	0.185332
16947	37_1	A	3238	3232	4	2	0	6	0.1853
19287	37_1	T	1080	0	1	1078	1	2	0.185185
29606	37_1	C	1080	2	1078	0	0	2	0.185185
2791	37_1	T	3242	0	5	3236	1	6	0.185071
5923	37_1	T	10812	10	3	10792	7	20	0.18498
14113	37_1	A	5948	5937	5	4	2	11	0.184936
9475	37_1	T	7573	0	14	7559	0	14	0.184867
24518	37_1	A	3787	3780	5	0	2	7	0.184843
7744	37_1	T	2706	2	0	2701	3	5	0.184775
11246	37_1	A	4333	4325	0	7	1	8	0.18463
24037	37_1	A	3793	3786	0	0	7	7	0.18455
28837	37_1	A	7589	7575	5	4	5	14	0.184478
7752	37_1	T	2715	2	2	2710	1	5	0.184162
23886	37_1	A	2173	2169	1	0	3	4	0.184077
2633	37_1	T	3262	2	3	3256	1	6	0.183936
7712	37_1	C	2719	4	2714	1	0	5	0.183891
21910	37_1	C	544	0	543	1	0	1	0.183824
20041	37_1	G	3265	0	0	6	3259	6	0.183767
3528	37_1	A	4899	4890	6	0	3	9	0.183711
19171	37_1	A	6533	6521	6	4	2	12	0.183683
26249	37_1	A	16911	16880	9	13	9	31	0.183313
28840	37_1	T	7638	3	4	7624	7	14	0.183294
11134	37_1	T	2183	0	4	2179	0	4	0.183234
6299	37_1	T	4914	0	7	4905	2	9	0.18315
21374	37_1	T	3823	2	4	3816	1	7	0.183102
26403	37_1	A	3823	3816	2	4	1	7	0.183102
7762	37_1	T	2734	2	3	2729	0	5	0.182882
11133	37_1	C	2188	0	2184	4	0	4	0.182815
23877	37_1	T	2188	0	0	2184	4	4	0.182815
24353	37_1	A	2188	2184	0	3	1	4	0.182815
28867	37_1	T	7660	4	5	7646	5	14	0.182768
11130	37_1	C	2189	3	2185	1	0	4	0.182732
17063	37_1	A	1643	1640	0	0	3	3	0.182593
28635	37_1	T	4383	4	3	4375	1	8	0.182523
11126	37_1	A	2192	2188	1	3	0	4	0.182482
26203	37_1	A	14250	14224	9	11	6	26	0.182456
16994	37_1	A	3291	3285	4	2	0	6	0.182315
17420	37_1	A	9876	9858	12	5	1	18	0.18226
17079	37_1	G	1647	2	0	1	1644	3	0.182149
6534	37_1	T	3843	4	2	3836	1	7	0.182149
7680	37_1	A	2747	2742	1	3	1	5	0.182017
13460	37_1	T	8795	1	5	8779	10	16	0.181922
24336	37_1	A	2200	2196	1	2	1	4	0.181818
24339	37_1	A	2200	2196	0	0	4	4	0.181818
7924	37_1	T	2750	2	3	2745	0	5	0.181818
25486	37_1	A	11557	11536	12	2	7	21	0.181708
9250	37_1	T	7707	3	5	7693	6	14	0.181653
23863	37_1	A	2203	2199	0	4	0	4	0.181571
8859	37_1	T	6609	1	5	6597	6	12	0.181571
4872	37_1	A	13776	13751	1	0	24	25	0.181475
11104	37_1	T	2206	0	4	2202	0	4	0.181324
24105	37_1	A	4421	4413	4	1	3	8	0.180955
24881	37_1	A	11055	11035	0	0	20	20	0.180914
2901	37_1	T	2214	1	0	2210	3	4	0.180668
25492	37_1	A	11625	11604	10	6	5	21	0.180645
29299	37_1	A	8862	8846	0	0	16	16	0.180546
24394	37_1	A	2216	2212	1	2	1	4	0.180505
28719	37_1	G	6648	11	0	1	6636	12	0.180505
21620	37_1	A	8319	8304	6	3	6	15	0.18031
6431	37_1	A	4441	4433	2	1	5	8	0.18014
11096	37_1	T	2221	0	2	2217	2	4	0.180099
24115	37_1	T	4444	1	6	4436	1	8	0.180018
24403	37_1	A	2225	2221	3	0	1	4	0.179775
21402	37_1	T	11683	13	4	11662	4	21	0.179748
21626	37_1	A	8348	8333	3	11	1	15	0.179684
12796	37_1	A	4453	4445	5	2	1	8	0.179654
11091	37_1	A	2228	2224	2	2	0	4	0.179533
5220	37_1	A	2785	2780	2	3	0	5	0.179533
2737	37_1	T	6128	0	11	6117	0	11	0.179504
2651	37_1	A	3343	3337	0	6	0	6	0.17948
15231	37_1	T	6696	6	1	6684	5	12	0.179211
5232	37_1	G	2790	2	1	2	2785	5	0.179211
16563	37_1	T	4467	1	6	4459	1	8	0.179091
29466	37_1	C	1676	1	1673	2	0	3	0.178998
14693	37_1	A	11739	11718	3	10	8	21	0.178891
24968	37_1	A	5594	5584	5	3	2	10	0.178763
24979	37_1	T	5598	4	4	5588	2	10	0.178635
22011	37_1	A	3362	3356	1	3	2	6	0.178465
22012	37_1	A	3362	3356	4	2	0	6	0.178465
22013	37_1	A	3362	3356	1	0	5	6	0.178465
11711	37_1	T	3928	3	2	3921	2	7	0.178208
25360	37_1	A	6177	6166	1	1	9	11	0.17808
10559	37_1	A	5617	5607	4	2	4	10	0.178031
29059	37_1	T	8988	7	6	8972	3	16	0.178015
9574	37_1	T	5619	4	3	5609	3	10	0.177968
10426	37_1	T	6743	4	4	6731	4	12	0.177962
22048	37_1	T	2810	3	2	2805	0	5	0.177936
29473	37_1	G	1688	0	0	3	1685	3	0.177725
11222	37_1	G	4502	0	0	8	4494	8	0.177699
339	37_1	A	4506	4498	2	2	4	8	0.177541
29475	37_1	A	1690	1687	0	0	3	3	0.177515
20766	37_1	A	9023	9007	6	4	6	16	0.177325
22023	37_1	A	2820	2815	0	1	4	5	0.177305
25619	37_1	G	6206	0	0	11	6195	11	0.177248
205	37_1	T	8463	0	5	8448	10	15	0.177242
19792	37_1	T	2823	0	2	2818	3	5	0.177117
10326	37_1	T	6212	1	4	6201	6	11	0.177077
23187	37_1	A	7909	7895	6	5	3	14	0.177014
27433	37_1	A	5651	5641	4	3	3	10	0.17696
23148	37_1	A	7920	7906	0	0	14	14	0.176768
24780	37_1	A	5659	5649	0	1	9	10	0.17671
10492	37_1	T	2832	1	4	2827	0	5	0.176554
9750	37_1	A	5665	5655	1	0	9	10	0.176523
11991	37_1	A	4540	4532	2	0	6	8	0.176211
14851	37_1	T	6243	3	1	6232	7	11	0.176197
28570	37_1	T	4541	2	0	4533	6	8	0.176173
20070	37_1	T	3410	2	1	3404	3	6	0.175953
19724	37_1	T	2843	3	0	2838	2	5	0.175871
23682	37_1	A	2276	2272	1	3	0	4	0.175747
19715	37_1	A	2846	2841	0	4	1	5	0.175685
6967	37_1	A	6833	6821	2	9	1	12	0.175618
4533	37_1	A	10258	10240	3	10	5	18	0.175473
4095	37_1	C	10260	2	10242	16	0	18	0.175439
22318	37_1	T	11420	6	9	11400	5	20	0.175131
15496	37_1	A	6860	6848	6	2	4	12	0.174927
20888	37_1	G	4003	4	0	3	3996	7	0.174869
10168	37_1	T	3432	4	1	3426	1	6	0.174825
29490	37_1	A	1718	1715	0	3	0	3	0.174622
418	37_1	T	4586	4	1	4578	3	8	0.174444
10158	37_1	T	3441	1	5	3435	0	6	0.174368
6664	37_1	C	7457	9	7444	4	0	13	0.174333
4522	37_1	T	10333	12	1	10315	5	18	0.174199
29497	37_1	A	1724	1721	2	1	0	3	0.174014
29501	37_1	T	1725	2	0	1722	1	3	0.173913
5546	37_1	A	4027	4020	3	2	2	7	0.173827
29499	37_1	A	1726	1723	1	0	2	3	0.173812
5872	37_1	A	8637	8622	0	0	15	15	0.173671
29509	37_1	C	1730	0	1727	3	0	3	0.17341
21120	37_1	T	8088	11	0	8074	3	14	0.173096
11052	37_1	A	2315	2311	3	1	0	4	0.172786
3158	37_1	A	2315	2311	1	3	0	4	0.172786
18369	37_1	T	8688	3	3	8673	9	15	0.172652
3087	37_1	T	2317	1	3	2313	0	4	0.172637
16198	37_1	T	5796	4	3	5786	3	10	0.172533
20841	37_1	A	13333	13310	8	10	5	23	0.172504
15373	37_1	T	12762	10	5	12740	7	22	0.172387
20082	37_1	T	3482	0	3	3476	3	6	0.172315
28813	37_1	T	4064	0	4	4057	3	7	0.172244
13341	37_1	A	9870	9853	10	3	4	17	0.172239
15127	37_1	T	6970	0	1	6958	11	12	0.172166
25512	37_1	A	11647	11627	5	12	3	20	0.171718
28309	37_1	A	7580	7567	8	1	4	13	0.171504
1486	37_1	A	4668	4660	5	1	2	8	0.17138
20084	37_1	T	3503	4	0	3497	2	6	0.171282
12186	37_1	A	8762	8747	7	7	1	15	0.171194
21508	37_1	G	14608	23	0	2	14583	25	0.171139
25757	37_1	G	2922	4	0	1	2917	5	0.171116
25769	37_1	G	2925	4	0	1	2920	5	0.17094
14334	37_1	T	7615	2	5	7602	6	13	0.170716
10132	37_1	A	9392	9376	8	4	4	16	0.170358
23936	37_1	C	4113	1	4106	6	0	7	0.170192
28293	37_1	A	7647	7634	9	0	4	13	0.170001
4921	37_1	C	7061	1	7049	11	0	12	0.169948
28294	37_1	A	7652	7639	4	5	4	13	0.16989
18743	37_1	A	13539	13516	1	22	0	23	0.16988
23959	37_1	T	4122	0	1	4115	6	7	0.16982
4675	37_1	A	7075	7063	0	0	12	12	0.169611
26735	37_1	C	4722	3	4714	5	0	8	0.16942
19124	37_1	A	12419	12398	3	1	17	21	0.169096
831	37_1	A	11829	11809	9	7	4	20	0.169076
17277	37_1	A	10651	10633	0	0	18	18	0.168998
10933	37_1	T	7696	0	12	7683	1	13	0.168919
24221	37_1	A	4148	4141	2	4	1	7	0.168756
3046	37_1	A	4154	4147	7	0	0	7	0.168512
27489	37_1	A	7721	7708	1	2	10	13	0.168372
4222	37_1	A	11323	11304	0	0	19	19	0.1678
24224	37_1	T	4177	0	6	4170	1	7	0.167584
18075	37_1	T	6579	3	3	6568	5	11	0.167199
18072	37_1	T	6582	7	2	6571	2	11	0.167122
3026	37_1	T	4191	2	0	4184	5	7	0.167025
1720	37_1	T	8981	10	4	8966	1	15	0.167019
781	37_1	A	11382	11363	17	1	1	19	0.16693
22206	37_1	A	5394	5385	1	4	4	9	0.166852
24235	37_1	T	4196	3	1	4189	3	7	0.166826
5085	37_1	T	5395	0	9	5386	0	9	0.166821
5092	37_1	T	5400	4	4	5391	1	9	0.166667
15093	37_1	G	13803	22	0	1	13780	23	0.16663
10643	37_1	G	3003	4	0	1	2998	5	0.1665
19087	37_1	T	12621	7	3	12600	11	21	0.166389
22303	37_1	T	11419	8	6	11400	5	19	0.166389
16759	37_1	C	4813	7	4805	1	0	8	0.166216
19373	37_1	T	2407	0	4	2403	0	4	0.166182
17754	37_1	G	7830	2	9	2	7817	13	0.166028
7534	37_1	T	6027	2	3	6017	5	10	0.16592
24255	37_1	T	4219	2	2	4212	3	7	0.165916
14040	37_1	T	3015	3	1	3010	1	5	0.165837
4576	37_1	A	5428	5419	4	5	0	9	0.165807
25839	37_1	G	3016	4	0	1	3011	5	0.165782
24259	37_1	T	4225	7	0	4218	0	7	0.16568
10655	37_1	A	3018	3013	2	1	2	5	0.165673
18116	37_1	A	12689	12668	6	12	3	21	0.165498
13616	37_1	A	4834	4826	0	0	8	8	0.165494
21317	37_1	A	7258	7246	3	6	3	12	0.165335
23335	37_1	T	10888	0	14	10870	4	18	0.16532
26798	37_1	G	2420	2	0	2	2416	4	0.165289
14001	37_1	A	3026	3021	0	4	1	5	0.165235
13198	37_1	A	9688	9672	6	3	7	16	0.165153
29034	37_1	C	13324	5	13302	17	0	22	0.165116
9199	37_1	T	2426	1	3	2422	0	4	0.16488
14553	37_1	A	7885	7872	5	5	3	13	0.16487
5154	37_1	A	5459	5450	0	3	6	9	0.164865
26533	37_1	C	2427	1	2423	3	0	4	0.164813
15244	37_1	T	6676	2	3	6665	6	11	0.164769
12672	37_1	C	3645	0	3639	6	0	6	0.164609
873	37_1	A	11543	11524	11	7	1	19	0.164602
19413	37_1	A	2431	2427	1	0	3	4	0.164541
2270	37_1	A	2432	2428	2	1	1	4	0.164474
19437	37_1	A	2433	2429	0	4	0	4	0.164406
16828	37_1	T	1827	2	0	1824	1	3	0.164204
26542	37_1	C	2436	4	2432	0	0	4	0.164204
3703	37_1	A	9135	9120	2	11	2	15	0.164204
6405	37_1	T	8526	7	4	8512	3	14	0.164204
23153	37_1	A	7922	7909	2	10	1	13	0.1641
8707	37_1	T	6714	3	3	6703	5	11	0.163837
7134	37_1	T	4275	3	2	4268	2	7	0.163743
5845	37_1	A	8568	8554	0	0	14	14	0.163399
3861	37_1	T	4286	4	3	4279	0	7	0.163322
27027	37_1	A	34939	34882	24	16	17	57	0.163141
2248	37_1	T	2452	0	0	2448	4	4	0.163132
2467	37_1	A	2452	2448	0	0	4	4	0.163132
4627	37_1	A	5519	5510	3	3	3	9	0.163073
18165	37_1	A	12878	12857	5	8	8	21	0.163069
29632	37_1	C	1227	0	1225	2	0	2	0.162999
3424	37_1	A	7365	7353	2	5	5	12	0.162933
3816	37_1	A	9207	9192	4	8	3	15	0.16292
26190	37_1	A	14118	14095	7	8	8	23	0.162913
22647	37_1	T	2456	0	2	2452	2	4	0.162866
29634	37_1	A	1229	1227	0	1	1	2	0.162734
29639	37_1	G	1230	0	0	2	1228	2	0.162602
29643	37_1	A	1230	1228	0	2	0	2	0.162602
810	37_1	A	11685	11666	12	4	3	19	0.162602
2996	37_1	T	4306	0	3	4299	4	7	0.162564
15135	37_1	T	7386	12	0	7374	0	12	0.16247
29658	37_1	A	1231	1229	1	0	1	2	0.16247
8479	37_1	A	1847	1844	0	2	1	3	0.162426
29662	37_1	T	1232	1	0	1230	1	2	0.162338
8462	37_1	G	1853	3	0	0	1850	3	0.1619
20293	37_1	T	9884	7	6	9868	3	16	0.161878
26077	37_1	A	27228	27184	25	14	5	44	0.161598
3448	37_1	C	7428	10	7416	2	0	12	0.161551
568	37_1	T	8048	3	3	8035	7	13	0.161531
2665	37_1	T	6194	5	3	6184	2	10	0.161447
4461	37_1	T	10531	11	4	10514	2	17	0.161428
28442	37_1	A	6817	6806	5	5	1	11	0.161361
23629	37_1	T	2479	0	0	2475	4	4	0.161355
10581	37_1	A	5578	5569	3	4	2	9	0.161348
14207	37_1	A	3100	3095	1	1	3	5	0.16129
28029	37_1	T	2480	2	2	2476	0	4	0.16129
27960	37_1	C	2481	0	2477	4	0	4	0.161225
3603	37_1	A	6824	6813	9	0	2	11	0.161196
27683	37_1	A	3723	3717	3	3	0	6	0.16116
18368	37_1	G	8703	0	1	13	8689	14	0.160864
8446	37_1	A	1865	1862	2	0	1	3	0.160858
20112	37_1	A	1866	1863	0	1	2	3	0.160772
28024	37_1	A	2489	2485	4	0	0	4	0.160707
28518	37_1	A	2489	2485	0	2	2	4	0.160707
8434	37_1	A	1867	1864	0	0	3	3	0.160686
10542	37_1	A	5605	5596	4	3	2	9	0.160571
2244	37_1	T	2492	0	2	2488	2	4	0.160514
28510	37_1	T	2494	2	1	2490	1	4	0.160385
10550	37_1	G	5616	7	0	2	5607	9	0.160256
12212	37_1	T	8740	5	2	8726	7	14	0.160183
27987	37_1	G	2498	2	0	2	2494	4	0.160128
7285	37_1	A	8119	8106	2	11	0	13	0.160118
4974	37_1	T	9998	6	6	9982	4	16	0.160032
13956	37_1	A	15625	15600	11	9	5	25	0.16
23414	37_1	A	5626	5617	5	2	2	9	0.159972
4179	37_1	A	11270	11252	1	0	17	18	0.159716
27642	37_1	A	3757	3751	3	3	0	6	0.159702
1380	37_1	C	2505	1	2501	2	1	4	0.159681
28488	37_1	T	2505	1	3	2501	0	4	0.159681
1375	37_1	T	2506	0	2	2502	2	4	0.159617
2698	37_1	T	6271	4	6	6261	0	10	0.159464
11258	37_1	A	2510	2506	0	3	1	4	0.159363
1941	37_1	T	15698	8	7	15673	10	25	0.159256
26596	37_1	G	2513	0	0	4	2509	4	0.159172
26592	37_1	A	2515	2511	2	1	1	4	0.159046
26590	37_1	T	2516	1	3	2512	0	4	0.158983
23235	37_1	A	5663	5654	0	0	9	9	0.158926
24534	37_1	T	3776	2	3	3770	1	6	0.158898
27449	37_1	A	5665	5656	2	4	3	9	0.15887
27262	37_1	A	5036	5028	3	5	0	8	0.158856
935	37_1	A	6295	6285	3	3	4	10	0.158856
14192	37_1	T	3150	3	1	3145	1	5	0.15873
27272	37_1	T	5041	2	3	5033	3	8	0.158699
29124	37_1	G	8831	13	1	0	8817	14	0.158532
23276	37_1	A	10729	10712	10	1	6	17	0.158449
23214	37_1	T	5681	5	2	5672	2	9	0.158423
26655	37_1	T	2525	0	2	2521	2	4	0.158416
12975	37_1	T	4420	3	2	4413	2	7	0.158371
21150	37_1	A	3794	3788	1	2	3	6	0.158144
303	37_1	A	4427	4420	4	1	2	7	0.158121
26654	37_1	G	2531	0	0	4	2527	4	0.15804
21440	37_1	C	7600	5	7588	7	0	12	0.157895
24503	37_1	C	3800	1	3794	5	0	6	0.157895
11307	37_1	A	2534	2530	0	2	2	4	0.157853
23817	37_1	T	3801	1	5	3795	0	6	0.157853
1289	37_1	G	6978	8	1	2	6967	11	0.157638
7565	37_1	T	3172	1	2	3167	2	5	0.157629
16590	37_1	T	8882	6	4	8868	4	14	0.157622
6422	37_1	G	4441	4	0	3	4434	7	0.157622
16595	37_1	A	8891	8877	3	2	9	14	0.157463
26661	37_1	T	2541	2	1	2537	1	4	0.157418
310	37_1	A	4449	4442	3	3	1	7	0.157339
23819	37_1	T	3814	0	4	3808	2	6	0.157315
9972	37_1	A	10808	10791	3	1	13	17	0.157291
2074	37_1	T	20988	15	5	20955	13	33	0.157233
13160	37_1	T	9544	2	6	9529	7	15	0.157167
16241	37_1	T	5730	1	3	5721	5	9	0.157068
23197	37_1	T	5731	5	1	5722	3	9	0.157041
27903	37_1	C	1274	2	1272	0	0	2	0.156986
16177	37_1	T	17838	7	9	17810	12	28	0.156968
24329	37_1	A	2549	2545	0	4	0	4	0.156924
28461	37_1	A	2549	2545	1	2	1	4	0.156924
28853	37_1	T	7648	3	3	7636	6	12	0.156904
26409	37_1	T	3826	1	5	3820	0	6	0.156822
11237	37_1	A	4466	4459	2	4	1	7	0.15674
1318	37_1	A	2552	2548	0	1	3	4	0.15674
27889	37_1	C	1276	1	1274	1	0	2	0.15674
22333	37_1	T	8300	6	2	8287	5	13	0.156627
27906	37_1	G	1277	0	2	0	1275	2	0.156617
27910	37_1	T	1277	0	2	1275	0	2	0.156617
10021	37_1	A	10855	10838	4	8	5	17	0.15661
6880	37_1	T	7028	9	1	7017	1	11	0.156517
16915	37_1	C	3199	1	3194	4	0	5	0.156299
4114	37_1	T	10238	3	10	10222	3	16	0.156281
7606	37_1	A	3204	3199	3	1	1	5	0.156055
28454	37_1	A	2565	2561	1	0	3	4	0.155945
1722	37_1	C	8984	2	8970	10	2	14	0.155833
9252	37_1	T	7703	4	4	7691	4	12	0.155783
27881	37_1	C	1284	1	1282	1	0	2	0.155763
28451	37_1	G	2569	0	1	3	2565	4	0.155703
29227	37_1	G	16063	5	0	20	16038	25	0.155637
4689	37_1	T	7071	6	1	7060	4	11	0.155565
1724	37_1	T	9003	5	8	8989	1	14	0.155504
27480	37_1	A	7717	7705	4	8	0	12	0.155501
4677	37_1	T	7074	5	3	7063	3	11	0.155499
27492	37_1	A	7721	7709	2	4	6	12	0.15542
22573	37_1	T	10940	2	13	10923	2	17	0.155393
28596	37_1	G	4506	3	0	4	4499	7	0.155348
18439	37_1	T	16098	3	16	16073	6	25	0.155299
18007	37_1	G	14829	17	1	5	14806	23	0.155101
27879	37_1	C	1290	1	1288	1	0	2	0.155039
7646	37_1	G	3227	3	0	2	3222	5	0.154943
27920	37_1	C	1291	0	1289	2	0	2	0.154919
11030	37_1	A	10330	10314	3	10	3	16	0.154889
1744	37_1	T	9041	7	5	9027	2	14	0.15485
1795	37_1	A	9046	9032	1	3	10	14	0.154765
26928	37_1	A	18103	18075	1	0	27	28	0.15467
11999	37_1	G	4526	2	0	5	4519	7	0.154662
16936	37_1	C	3233	3	3228	2	0	5	0.154655
559	37_1	T	8410	5	3	8397	5	13	0.154578
14918	37_1	T	9712	10	4	9697	1	15	0.154448
28049	37_1	A	1295	1293	0	0	2	2	0.15444
28040	37_1	A	1296	1294	0	0	2	2	0.154321
13529	37_1	T	8438	0	2	8425	11	13	0.154065
11526	37_1	T	5194	0	8	5186	0	8	0.154024
28074	37_1	T	1299	0	1	1297	1	2	0.153965
18916	37_1	A	7153	7142	2	6	3	11	0.153782
16506	37_1	T	4558	1	3	4551	3	7	0.153576
10973	37_1	A	7819	7807	0	0	12	12	0.153472
2807	37_1	A	3258	3253	0	1	4	5	0.153468
26275	37_1	A	16967	16941	7	12	7	26	0.153239
27574	37_1	A	1958	1955	2	0	1	3	0.153218
26300	37_1	T	1959	0	3	1956	0	3	0.153139
27758	37_1	G	1959	0	2	1	1956	3	0.153139
4783	37_1	A	13720	13699	4	14	3	21	0.153061
12133	37_1	T	4574	0	6	4567	1	7	0.153039
27195	37_1	A	5228	5220	2	4	2	8	0.153022
2356	37_1	A	4575	4568	2	1	4	7	0.153005
644	37_1	G	4583	7	0	0	4576	7	0.152738
1566	37_1	A	2621	2617	0	3	1	4	0.152614
26336	37_1	T	1967	0	3	1964	0	3	0.152517
6499	37_1	A	8524	8511	9	0	4	13	0.152511
21687	37_1	T	9181	2	9	9167	3	14	0.152489
17103	37_1	T	7216	5	1	7205	5	11	0.152439
102	37_1	G	4594	6	1	0	4587	7	0.152373
26759	37_1	A	4594	4587	0	1	6	7	0.152373
2846	37_1	A	3282	3277	1	2	2	5	0.152346
28148	37_1	T	3939	0	6	3933	0	6	0.152323
16095	37_1	A	11832	11814	3	10	5	18	0.15213
27528	37_1	A	1972	1969	0	3	0	3	0.15213
27778	37_1	A	1973	1970	1	2	0	3	0.152053
27515	37_1	A	1978	1975	0	1	2	3	0.151668
20122	37_1	A	1979	1976	1	1	1	3	0.151592
15116	37_1	G	15176	1	0	22	15153	23	0.151555
8036	37_1	T	4621	4	1	4614	2	7	0.151482
15288	37_1	T	6603	4	1	6593	5	10	0.151446
7864	37_1	A	5283	5275	2	4	2	8	0.151429
15032	37_1	C	12552	16	12533	3	0	19	0.15137
8871	37_1	T	6612	8	2	6602	0	10	0.15124
8872	37_1	G	6614	10	0	0	6604	10	0.151194
6272	37_1	T	4637	5	1	4630	1	7	0.15096
13516	37_1	A	8612	8599	8	3	2	13	0.150952
14100	37_1	T	5966	3	3	5957	3	9	0.150855
23474	37_1	A	7294	7283	0	2	9	11	0.150809
24008	37_1	T	3979	0	1	3973	5	6	0.150792
18291	37_1	T	15927	11	5	15903	8	24	0.150688
5973	37_1	A	1991	1988	0	2	1	3	0.150678
238	37_1	T	8630	1	10	8617	2	13	0.150637
5972	37_1	G	1992	0	0	3	1989	3	0.150602
7448	37_1	A	5980	5971	0	4	5	9	0.150502
4224	37_1	T	11303	6	4	11286	7	17	0.150403
29029	37_1	T	13317	1	17	13297	2	20	0.150184
29324	37_1	A	9988	9973	13	2	0	15	0.15018
18377	37_1	C	8660	0	8647	13	0	13	0.150115
1695	37_1	T	4666	2	5	4659	0	7	0.150021
3057	37_1	A	4003	3997	1	1	4	6	0.149888
5951	37_1	T	2002	2	0	1999	1	3	0.14985
7842	37_1	A	5341	5333	0	7	1	8	0.149785
20128	37_1	G	2003	2	0	1	2000	3	0.149775
29128	37_1	T	9353	13	1	9339	0	14	0.149685
76	37_1	T	4677	3	3	4670	1	7	0.149669
25040	37_1	A	9356	9342	5	6	3	14	0.149637
12931	37_1	T	8690	6	5	8677	2	13	0.149597
27836	37_1	C	1338	0	1336	2	0	2	0.149477
15117	37_1	T	6692	3	0	6682	7	10	0.149432
11567	37_1	A	2679	2675	0	2	2	4	0.149309
8904	37_1	A	6699	6689	3	4	3	10	0.149276
5936	37_1	G	2011	1	1	1	2008	3	0.14918
6303	37_1	T	8719	0	12	8706	1	13	0.1491
20403	37_1	A	19461	19432	5	16	8	29	0.149016
20061	37_1	T	3356	1	3	3351	1	5	0.148987
8738	37_1	A	12764	12745	2	12	5	19	0.148856
3198	37_1	A	7394	7383	8	0	3	11	0.148769
24003	37_1	A	4037	4031	0	4	2	6	0.148625
11418	37_1	T	2692	0	2	2688	2	4	0.148588
8004	37_1	T	4715	1	3	4708	3	7	0.148462
8835	37_1	T	12804	3	0	12785	16	19	0.148391
5089	37_1	A	5395	5387	3	4	1	8	0.148285
11437	37_1	T	2698	2	1	2694	1	4	0.148258
20132	37_1	C	2024	1	2021	2	0	3	0.148221
18137	37_1	T	12820	10	2	12801	7	19	0.148206
11815	37_1	A	2025	2022	2	1	0	3	0.148148
27175	37_1	C	24317	9	24281	26	1	36	0.148045
28775	37_1	C	4057	0	4051	6	0	6	0.147893
28773	37_1	T	4058	0	5	4052	1	6	0.147856
15474	37_1	T	6765	1	3	6755	6	10	0.14782
10349	37_1	C	3385	0	3380	1	4	5	0.14771
24420	37_1	A	6093	6084	4	1	4	9	0.14771
4564	37_1	A	5419	5411	3	5	0	8	0.147629
11388	37_1	T	2713	0	2	2709	2	4	0.147438
17150	37_1	T	5426	2	0	5418	6	8	0.147438
5124	37_1	T	5427	1	7	5419	0	8	0.147411
6729	37_1	A	4072	4066	1	4	1	6	0.147348
25586	37_1	T	6114	1	6	6105	2	9	0.147203
5130	37_1	C	5439	4	5431	4	0	8	0.147086
5169	37_1	A	5440	5432	4	3	1	8	0.147059
13476	37_1	C	8843	2	8830	11	0	13	0.147009
13474	37_1	T	8845	4	8	8832	1	13	0.146976
29213	37_1	T	16334	2	8	16310	14	24	0.146933
13246	37_1	T	9535	1	9	9521	4	14	0.146827
4125	37_1	T	10229	10	1	10214	4	15	0.146642
20160	37_1	G	2046	3	0	0	2043	3	0.146628
8188	37_1	T	8887	0	12	8874	1	13	0.146281
13387	37_1	T	4787	2	2	4780	3	7	0.146229
21081	37_1	A	4107	4101	0	0	6	6	0.146092
21091	37_1	T	4108	6	0	4102	0	6	0.146056
10375	37_1	A	3426	3421	4	0	1	5	0.145943
3577	37_1	T	4801	0	7	4794	0	7	0.145803
23056	37_1	A	2058	2055	1	2	0	3	0.145773
3574	37_1	T	4802	5	1	4795	1	7	0.145773
7686	37_1	C	2746	2	2742	2	0	4	0.145666
14820	37_1	A	6183	6174	0	6	3	9	0.14556
21408	37_1	T	11683	3	11	11666	3	17	0.145511
24858	37_1	G	10998	13	0	3	10982	16	0.145481
13655	37_1	T	17877	13	5	17851	8	26	0.145438
16019	37_1	T	22696	5	11	22663	17	33	0.1454
11836	37_1	T	2064	1	0	2061	2	3	0.145349
23076	37_1	A	2064	2061	1	2	0	3	0.145349
7929	37_1	A	2752	2748	4	0	0	4	0.145349
15166	37_1	T	8948	3	1	8935	9	13	0.145284
26151	37_1	C	26853	31	26814	8	0	39	0.145235
8177	37_1	C	8957	2	8944	9	2	13	0.145138
8138	37_1	T	8974	11	2	8961	0	13	0.144863
22896	37_1	T	2071	0	0	2068	3	3	0.144858
1112	37_1	A	8296	8284	4	6	2	12	0.144648
8159	37_1	A	8989	8976	2	7	4	13	0.144621
20077	37_1	C	3458	2	3453	3	0	5	0.144592
565	37_1	T	8302	1	0	8290	11	12	0.144543
25432	37_1	A	11072	11056	7	5	4	16	0.144509
23104	37_1	T	2077	0	3	2074	0	3	0.144439
25250	37_1	G	3462	4	1	0	3457	5	0.144425
25253	37_1	A	3462	3457	1	3	1	5	0.144425
9673	37_1	A	11101	11085	2	12	2	16	0.144131
766	37_1	T	6245	3	5	6236	1	9	0.144115
1140	37_1	A	8328	8316	0	0	12	12	0.144092
11865	37_1	G	2085	1	0	2	2082	3	0.143885
17887	37_1	G	15311	20	1	1	15289	22	0.143688
11868	37_1	C	2089	2	2086	1	0	3	0.143609
20178	37_1	C	2089	3	2086	0	0	3	0.143609
11673	37_1	A	2091	2088	0	2	1	3	0.143472
5229	37_1	A	2789	2785	0	0	4	4	0.143421
11889	37_1	T	2092	0	2	2089	1	3	0.143403
17352	37_1	C	5580	1	5572	6	1	8	0.143369
925	37_1	C	6285	3	6276	6	0	9	0.143198
22218	37_1	G	2794	1	0	3	2790	4	0.143164
20083	37_1	G	3494	0	0	5	3489	5	0.143102
16133	37_1	A	11881	11864	7	7	3	17	0.143086
10577	37_1	A	5596	5588	0	3	5	8	0.142959
23600	37_1	T	2799	2	1	2795	1	4	0.142908
9256	37_1	T	7706	1	7	7695	3	11	0.142746
20194	37_1	A	2103	2100	2	1	0	3	0.142653
24817	37_1	A	5610	5602	4	0	4	8	0.142602
10561	37_1	T	5613	0	8	5605	0	8	0.142526
27482	37_1	T	7718	0	11	7707	0	11	0.142524
5280	37_1	A	2813	2809	0	2	2	4	0.142197
5283	37_1	A	2813	2809	0	2	2	4	0.142197
23144	37_1	A	2110	2107	0	1	2	3	0.14218
28404	37_1	G	4223	0	0	6	4217	6	0.142079
14754	37_1	A	11968	11951	3	14	0	17	0.142045
19793	37_1	G	2816	1	0	3	2812	4	0.142045
4186	37_1	T	11267	2	5	11251	9	16	0.142008
22027	37_1	T	2817	0	2	2813	2	4	0.141995
2868	37_1	T	5636	6	0	5628	2	8	0.141945
22022	37_1	G	2822	4	0	0	2818	4	0.141743
23269	37_1	T	5645	1	6	5637	1	8	0.141718
22250	37_1	C	2823	1	2819	3	0	4	0.141693
4027	37_1	A	4241	4235	2	4	0	6	0.141476
22015	37_1	T	2829	2	1	2825	1	4	0.141393
13357	37_1	A	9909	9895	8	5	1	14	0.141286
2140	37_1	A	10624	10609	6	6	3	15	0.14119
3664	37_1	T	9211	5	1	9198	7	13	0.141136
17299	37_1	T	10629	8	6	10614	1	15	0.141123
4939	37_1	A	7086	7076	8	0	2	10	0.141123
19697	37_1	T	2836	0	4	2832	0	4	0.141044
21679	37_1	T	8510	3	8	8498	1	12	0.141011
22268	37_1	A	2838	2834	1	2	1	4	0.140944
19747	37_1	T	2839	0	0	2835	4	4	0.140895
21681	37_1	A	8518	8506	2	8	2	12	0.140878
7147	37_1	T	4259	3	0	4253	3	6	0.140878
25312	37_1	T	9939	4	1	9925	9	14	0.140859
19749	37_1	T	2840	2	2	2836	0	4	0.140845
26547	37_1	A	4972	4965	1	3	3	7	0.140788
27010	37_1	A	34819	34770	31	9	9	49	0.140728
24063	37_1	T	2133	1	2	2130	0	3	0.140647
3008	37_1	A	4267	4261	0	4	2	6	0.140614
15996	37_1	T	22761	9	8	22729	15	32	0.140591
19835	37_1	T	1424	0	1	1422	1	2	0.140449
783	37_1	T	11392	7	3	11376	6	16	0.140449
9787	37_1	T	5696	0	8	5688	0	8	0.140449
14502	37_1	A	7835	7824	2	5	4	11	0.140396
7381	37_1	A	7835	7824	4	6	1	11	0.140396
19843	37_1	T	1425	1	0	1423	1	2	0.140351
7132	37_1	T	4278	3	0	4272	3	6	0.140252
16162	37_1	A	17846	17821	4	14	7	25	0.140087
10452	37_1	A	2857	2853	2	2	0	4	0.140007
23604	37_1	C	2859	0	2855	2	2	4	0.139909
5008	37_1	G	2859	4	0	0	2855	4	0.139909
8920	37_1	A	9293	9280	3	8	2	13	0.13989
24172	37_1	T	2146	0	2	2143	1	3	0.139795
3855	37_1	A	4292	4286	0	0	6	6	0.139795
24087	37_1	G	2147	0	0	3	2144	3	0.13973
7111	37_1	T	4296	2	0	4290	4	6	0.139665
11002	37_1	A	7879	7868	5	5	1	11	0.139612
24162	37_1	A	2149	2146	2	0	1	3	0.1396
24095	37_1	G	2150	0	1	2	2147	3	0.139535
27264	37_1	T	5025	0	7	5018	0	7	0.139303
5674	37_1	T	8615	1	11	8603	0	12	0.139292
10445	37_1	A	2872	2868	1	2	1	4	0.139276
10291	37_1	A	6470	6461	1	1	7	9	0.139104
15145	37_1	A	7908	7897	0	0	11	11	0.1391
25011	37_1	A	9347	9334	7	4	2	13	0.139082
10438	37_1	T	2878	2	0	2874	2	4	0.138985
5906	37_1	A	10805	10790	4	9	2	15	0.138825
4996	37_1	T	2882	0	4	2878	0	4	0.138793
18492	37_1	A	16590	16567	8	9	6	23	0.138638
11248	37_1	G	4328	2	0	4	4322	6	0.138632
23363	37_1	G	10824	13	0	2	10809	15	0.138581
13086	37_1	T	5054	4	1	5047	2	7	0.138504
10107	37_1	T	9389	5	6	9376	2	13	0.13846
18308	37_1	A	15911	15889	15	1	6	22	0.138269
20358	37_1	T	19549	4	13	19522	10	27	0.138114
27258	37_1	G	5070	0	0	7	5063	7	0.138067
23887	37_1	C	2173	3	2170	0	0	3	0.138058
10699	37_1	A	10874	10859	8	4	3	15	0.137944
10903	37_1	T	14507	12	3	14487	5	20	0.137864
15132	37_1	T	7257	7	2	7247	1	10	0.137798
19493	37_1	G	1452	1	0	1	1450	2	0.137741
12722	37_1	T	3631	0	4	3626	1	5	0.137703
16190	37_1	A	5810	5802	2	4	2	8	0.137694
21304	37_1	C	7268	7	7258	3	0	10	0.137589
19513	37_1	A	1454	1452	0	0	2	2	0.137552
21256	37_1	T	7271	6	2	7261	2	10	0.137533
19006	37_1	G	6546	3	1	5	6537	9	0.137489
21297	37_1	C	7274	2	7264	6	2	10	0.137476
19480	37_1	G	1455	0	0	2	1453	2	0.137457
23880	37_1	A	2185	2182	0	1	2	3	0.1373
19516	37_1	T	1457	0	2	1455	0	2	0.137268
28639	37_1	C	4373	4	4367	2	0	6	0.137206
13147	37_1	T	9483	4	4	9470	5	13	0.137087
12187	37_1	A	8759	8747	8	3	1	12	0.137002
12178	37_1	T	8768	4	3	8756	5	12	0.136861
28634	37_1	C	4384	2	4378	4	0	6	0.136861
19474	37_1	T	1462	0	2	1460	0	2	0.136799
24369	37_1	A	2194	2191	0	1	2	3	0.136737
2920	37_1	A	2194	2191	2	0	1	3	0.136737
9628	37_1	T	10972	0	14	10957	1	15	0.136712
9356	37_1	T	14639	7	2	14619	11	20	0.136621
11116	37_1	T	2198	1	2	2195	0	3	0.136488
15306	37_1	T	6594	2	3	6585	4	9	0.136488
24375	37_1	T	2198	0	3	2195	0	3	0.136488
29193	37_1	T	16125	2	8	16103	12	22	0.136434
11120	37_1	A	2199	2196	0	2	1	3	0.136426
23550	37_1	A	1466	1464	0	1	1	2	0.136426
6316	37_1	A	8796	8784	3	1	8	12	0.136426
23865	37_1	C	2200	2	2197	1	0	3	0.136364
28252	37_1	T	7335	3	7	7325	0	10	0.136333
24578	37_1	A	7338	7328	2	0	8	10	0.136277
19467	37_1	T	1468	1	1	1466	0	2	0.13624
2914	37_1	G	2202	2	0	1	2199	3	0.13624
23860	37_1	T	2203	1	2	2200	0	3	0.136178
8866	37_1	T	6610	8	1	6601	0	9	0.136157
8870	37_1	T	6610	8	0	6601	1	9	0.136157
23917	37_1	C	2204	3	2201	0	0	3	0.136116
21124	37_1	T	8082	5	4	8071	2	11	0.136105
19542	37_1	G	1470	0	0	2	1468	2	0.136054
20473	37_1	A	10291	10277	4	6	4	14	0.136041
21113	37_1	A	8086	8075	3	5	3	11	0.136038
15109	37_1	G	14702	4	0	16	14682	20	0.136036
2941	37_1	A	2206	2203	3	0	0	3	0.135993
27214	37_1	G	5149	1	1	5	5142	7	0.135949
28630	37_1	T	4414	0	3	4408	3	6	0.135931
2952	37_1	A	2207	2204	1	2	0	3	0.135931
2535	37_1	T	5889	3	1	5881	4	8	0.135846
23540	37_1	T	1473	1	1	1471	0	2	0.135777
9382	37_1	T	14735	8	8	14715	4	20	0.135731
2548	37_1	T	5895	4	2	5887	2	8	0.135708
11108	37_1	G	2211	0	1	2	2208	3	0.135685
19546	37_1	T	1474	2	0	1472	0	2	0.135685
29104	37_1	T	8846	3	6	8834	3	12	0.135655
12979	37_1	T	4425	3	0	4419	3	6	0.135593
12982	37_1	A	4425	4419	0	2	4	6	0.135593
19461	37_1	A	1475	1473	0	1	1	2	0.135593
14125	37_1	A	5906	5898	0	3	5	8	0.135455
11097	37_1	T	2219	0	2	2216	1	3	0.135196
2898	37_1	C	2219	1	2216	2	0	3	0.135196
20824	37_1	A	13318	13300	2	10	6	18	0.135155
20495	37_1	G	10360	4	0	10	10346	14	0.135135
25780	37_1	T	2961	0	4	2957	0	4	0.135089
28915	37_1	C	7404	0	7394	10	0	10	0.135062
2896	37_1	T	2222	0	3	2219	0	3	0.135014
18846	37_1	A	7409	7399	1	1	8	10	0.134971
19685	37_1	T	1482	0	0	1480	2	2	0.134953
11094	37_1	C	2224	1	2221	2	0	3	0.134892
312	37_1	T	4451	1	1	4445	4	6	0.134801
16476	37_1	T	10386	5	3	10372	6	14	0.134797
24408	37_1	A	2226	2223	0	0	3	3	0.134771
29095	37_1	C	8906	1	8894	11	0	12	0.134741
23855	37_1	C	2227	2	2224	0	1	3	0.13471
25785	37_1	G	2971	4	0	0	2967	4	0.134635
18556	37_1	A	8920	8908	3	3	6	12	0.134529
25871	37_1	A	1488	1486	2	0	0	2	0.134409
13185	37_1	C	9674	9	9661	2	2	13	0.134381
19676	37_1	A	1489	1487	0	0	2	2	0.134318
8098	37_1	A	8935	8923	3	8	1	12	0.134303
11089	37_1	A	2234	2231	0	3	0	3	0.134288
26152	37_1	G	26813	6	0	30	26777	36	0.134263
18219	37_1	T	6712	7	2	6703	0	9	0.134088
19673	37_1	A	1492	1490	0	0	2	2	0.134048
25856	37_1	A	1492	1490	0	2	0	2	0.134048
25885	37_1	T	1492	0	2	1490	0	2	0.134048
25900	37_1	A	1493	1491	1	1	0	2	0.133958
24667	37_1	A	3734	3729	1	2	2	5	0.133905
19638	37_1	T	1495	0	2	1493	0	2	0.133779
25904	37_1	C	1495	2	1493	0	0	2	0.133779
27674	37_1	A	3738	3733	0	0	5	5	0.133761
1901	37_1	T	15701	6	4	15680	11	21	0.133749
24677	37_1	A	3739	3734	0	0	5	5	0.133726
7297	37_1	T	4489	0	5	4483	1	6	0.13366
10385	37_1	A	6735	6726	2	4	3	9	0.13363
11085	37_1	A	2245	2242	0	3	0	3	0.13363
1804	37_1	A	8982	8970	2	1	9	12	0.133601
23845	37_1	A	2247	2244	1	2	0	3	0.133511
18645	37_1	A	16490	16468	9	9	4	22	0.133414
25909	37_1	G	1501	0	0	2	1499	2	0.133245
28598	37_1	T	4504	4	1	4498	1	6	0.133215
25823	37_1	A	3003	2999	1	3	0	4	0.1332
23837	37_1	T	2254	2	1	2251	0	3	0.133097
23838	37_1	T	2254	0	2	2251	1	3	0.133097
25915	37_1	A	1503	1501	1	1	0	2	0.133067
10409	37_1	A	6766	6757	1	1	7	9	0.133018
28544	37_1	A	4511	4505	2	1	3	6	0.133008
21167	37_1	A	3765	3760	0	0	5	5	0.132802
19634	37_1	T	1507	2	0	1505	0	2	0.132714
19869	37_1	T	3768	2	3	3763	0	5	0.132696
19880	37_1	A	3770	3765	1	3	1	5	0.132626
25849	37_1	T	3016	2	2	3012	0	4	0.132626
12000	37_1	T	4526	4	0	4520	2	6	0.132567
20792	37_1	C	9060	9	9048	3	0	12	0.13245
19630	37_1	A	1513	1511	0	2	0	2	0.132188
1150	37_1	C	8323	2	8312	9	0	11	0.132164
886	37_1	T	11351	5	5	11336	5	15	0.132147
19628	37_1	A	1514	1512	2	0	0	2	0.1321
19575	37_1	A	3029	3025	1	1	2	4	0.132057
445	37_1	T	4544	0	0	4538	6	6	0.132042
3964	37_1	A	8331	8320	3	0	8	11	0.132037
20800	37_1	A	9089	9077	4	5	3	12	0.132028
3296	37_1	C	14395	16	14376	3	0	19	0.13199
16502	37_1	T	4550	5	0	4544	1	6	0.131868
28879	37_1	T	7593	2	2	7583	6	10	0.1317
15171	37_1	A	9112	9100	5	7	0	12	0.131694
21331	37_1	C	3797	1	3792	4	0	5	0.131683
17426	37_1	T	9880	5	2	9867	6	13	0.131579
25341	37_1	A	9885	9872	6	5	2	13	0.131512
27152	37_1	T	19012	5	4	18987	16	25	0.131496
19614	37_1	A	1522	1520	1	1	0	2	0.131406
24480	37_1	T	3806	1	3	3801	1	5	0.131372
11073	37_1	T	2284	0	3	2281	0	3	0.131349
24443	37_1	A	6092	6084	2	3	3	8	0.13132
17260	37_1	T	10664	6	1	10650	7	14	0.131283
23681	37_1	T	2286	2	1	2283	0	3	0.131234
3101	37_1	C	2287	2	2284	1	0	3	0.131176
432	37_1	T	4574	1	1	4568	4	6	0.131176
16498	37_1	C	4575	4	4569	2	0	6	0.131148
7839	37_1	A	5339	5332	1	2	4	7	0.131111
20611	37_1	C	9156	1	9144	11	0	12	0.131062
7851	37_1	C	5341	2	5334	5	0	7	0.131062
12008	37_1	C	8394	0	8383	11	0	11	0.131046
115	37_1	T	4580	1	3	4574	2	6	0.131004
25582	37_1	A	6107	6099	3	3	2	8	0.130997
20599	37_1	A	9161	9149	3	5	4	12	0.13099
11634	37_1	G	5345	0	0	7	5338	7	0.130964
11940	37_1	T	4582	3	2	4576	1	6	0.130947
9133	37_1	C	4582	1	4576	5	0	6	0.130947
26392	37_1	A	3821	3816	1	2	2	5	0.130856
28870	37_1	A	7644	7634	2	4	4	10	0.130822
21706	37_1	A	9182	9170	4	5	3	12	0.13069
13977	37_1	T	3061	0	1	3057	3	4	0.130676
22104	37_1	G	5357	7	0	0	5350	7	0.13067
23676	37_1	T	2296	0	1	2293	2	3	0.130662
3129	37_1	A	2297	2294	0	2	1	3	0.130605
3141	37_1	C	2297	1	2294	2	0	3	0.130605
652	37_1	A	4594	4588	0	0	6	6	0.130605
25397	37_1	A	6126	6118	4	4	0	8	0.130591
11057	37_1	A	2298	2295	1	0	2	3	0.130548
26417	37_1	T	3833	1	2	3828	2	5	0.130446
20007	37_1	T	3067	3	1	3063	0	4	0.130421
26414	37_1	A	3834	3829	2	3	0	5	0.130412
13530	37_1	C	8437	3	8426	8	0	11	0.130378
9125	37_1	T	4602	1	5	4596	0	6	0.130378
397	37_1	A	4603	4597	3	1	2	6	0.13035
2394	37_1	T	4611	3	3	4605	0	6	0.130124
9027	37_1	T	4612	2	2	4606	2	6	0.130095
3092	37_1	C	2308	1	2305	2	0	3	0.129983
8040	37_1	A	4616	4610	4	1	1	6	0.129983
21667	37_1	T	8463	4	3	8452	4	11	0.129978
14657	37_1	C	6157	2	6149	6	0	8	0.129933
10928	37_1	A	7704	7694	0	3	7	10	0.129803
9258	37_1	T	7704	4	3	7694	3	10	0.129803
1852	37_1	A	4623	4617	2	3	1	6	0.129786
25365	37_1	T	6167	1	1	6159	6	8	0.129723
23748	37_1	T	1542	2	0	1540	0	2	0.129702
6199	37_1	T	6939	1	5	6930	3	9	0.129702
6531	37_1	A	3856	3851	2	0	3	5	0.129668
25363	37_1	A	6170	6162	2	4	2	8	0.12966
23666	37_1	G	2314	3	0	0	2311	3	0.129646
3154	37_1	T	2315	1	0	2312	2	3	0.12959
3157	37_1	C	2315	2	2312	1	0	3	0.12959
24444	37_1	C	3859	4	3854	1	0	5	0.129567
19596	37_1	C	1544	0	1542	2	0	2	0.129534
19597	37_1	T	1544	0	0	1542	2	2	0.129534
19599	37_1	G	1544	0	0	2	1542	2	0.129534
22184	37_1	A	5405	5398	0	2	5	7	0.12951
90	37_1	G	4634	2	0	4	4628	6	0.129478
23753	37_1	A	1545	1543	0	2	0	2	0.12945
1405	37_1	T	4636	1	4	4630	1	6	0.129422
20241	37_1	T	10048	4	4	10035	5	13	0.129379
6069	37_1	T	3865	1	2	3860	2	5	0.129366
15782	37_1	A	3093	3089	1	3	0	4	0.129324
6925	37_1	A	6960	6951	3	4	2	9	0.12931
2660	37_1	T	6188	3	2	6180	3	8	0.129282
7229	37_1	G	8510	6	0	5	8499	11	0.12926
9101	37_1	G	4646	6	0	0	4640	6	0.129143
23706	37_1	C	1550	0	1548	2	0	2	0.129032
3500	37_1	A	12405	12389	4	6	6	16	0.12898
1283	37_1	A	6978	6969	5	1	3	9	0.128977
23697	37_1	T	1551	1	0	1549	1	2	0.128949
9051	37_1	C	4653	2	4647	4	0	6	0.128949
6754	37_1	T	7757	3	3	7747	4	10	0.128916
10018	37_1	A	10866	10852	2	8	4	14	0.128842
22966	37_1	T	3881	2	2	3876	1	5	0.128833
23708	37_1	A	1553	1551	1	1	0	2	0.128783
23782	37_1	G	1553	0	0	2	1551	2	0.128783
1881	37_1	A	4660	4654	0	1	5	6	0.128755
7253	37_1	G	8544	3	0	8	8533	11	0.128745
14219	37_1	A	3107	3103	1	2	1	4	0.128742
14228	37_1	A	3108	3104	0	0	4	4	0.1287
22967	37_1	T	3885	1	2	3880	2	5	0.1287
8239	37_1	A	4663	4657	3	3	0	6	0.128673
15518	37_1	T	10107	2	6	10094	5	13	0.128624
10000	37_1	T	10889	4	2	10875	8	14	0.12857
25503	37_1	A	11669	11654	5	5	5	15	0.128546
28673	37_1	G	2334	1	1	1	2331	3	0.128535
28676	37_1	A	2335	2332	3	0	0	3	0.12848
28184	37_1	T	3894	2	1	3889	2	5	0.128403
15417	37_1	T	12461	2	4	12445	10	16	0.128401
21026	37_1	A	7789	7779	6	3	1	10	0.128386
22969	37_1	A	3895	3890	1	0	4	5	0.12837
9071	37_1	A	4674	4668	3	2	1	6	0.12837
9073	37_1	C	4674	1	4668	3	2	6	0.12837
2719	37_1	T	6233	1	3	6225	4	8	0.128349
28117	37_1	A	5455	5448	3	4	0	7	0.128323
28120	37_1	T	5455	0	2	5448	5	7	0.128323
18687	37_1	C	7015	4	7006	5	0	9	0.128297
62	37_1	T	4677	0	2	4671	4	6	0.128287
23305	37_1	A	10916	10902	2	8	4	14	0.128252
15965	37_1	G	22620	3	0	26	22591	29	0.128205
18868	37_1	A	7020	7011	1	4	4	9	0.128205
23795	37_1	G	1560	0	0	2	1558	2	0.128205
23801	37_1	A	1560	1558	2	0	0	2	0.128205
14841	37_1	A	6241	6233	3	4	1	8	0.128185
20211	37_1	T	12488	6	5	12472	5	16	0.128123
26714	37_1	T	4692	0	2	4686	4	6	0.127877
4764	37_1	A	7040	7031	4	3	2	9	0.127841
15845	37_1	A	3130	3126	1	2	1	4	0.127796
18398	37_1	T	8608	0	9	8597	2	11	0.127788
7353	37_1	G	7832	2	1	7	7822	10	0.127681
15628	37_1	T	3133	1	1	3129	2	4	0.127673
26715	37_1	T	4700	0	2	4694	4	6	0.12766
12847	37_1	T	4701	1	5	4695	0	6	0.127632
15619	37_1	C	3134	1	3130	3	0	4	0.127632
11703	37_1	A	3918	3913	1	3	1	5	0.127616
13919	37_1	A	12547	12531	2	0	14	16	0.127521
20507	37_1	A	20391	20365	6	18	2	26	0.127507
13421	37_1	C	4706	6	4700	0	0	6	0.127497
10988	37_1	A	7844	7834	2	3	5	10	0.127486
12273	37_1	A	7845	7835	0	0	10	10	0.12747
12115	37_1	C	4708	1	4702	5	0	6	0.127443
237	37_1	G	8634	0	0	11	8623	11	0.127403
5883	37_1	A	8639	8628	4	5	2	11	0.12733
21003	37_1	T	7854	2	5	7844	3	10	0.127324
15599	37_1	T	3144	1	3	3140	0	4	0.127226
19098	37_1	A	12576	12560	6	4	6	16	0.127226
2330	37_1	T	2358	1	0	2355	2	3	0.127226
9637	37_1	A	11006	10992	5	4	5	14	0.127203
12904	37_1	T	8649	1	8	8638	2	11	0.127182
8003	37_1	G	4718	1	0	5	4712	6	0.127173
1914	37_1	G	15731	12	1	7	15711	20	0.127137
13417	37_1	T	4720	0	6	4714	0	6	0.127119
12907	37_1	G	8658	0	0	11	8647	11	0.12705
28694	37_1	A	2362	2359	1	0	2	3	0.127011
13414	37_1	T	4725	2	2	4719	2	6	0.126984
1635	37_1	A	4726	4720	3	1	2	6	0.126957
14188	37_1	G	3152	2	1	1	3148	4	0.126904
14189	37_1	C	3152	0	3148	4	0	4	0.126904
28153	37_1	C	3940	3	3935	2	0	5	0.126904
5393	37_1	T	3940	1	4	3935	0	5	0.126904
1633	37_1	A	4734	4728	0	0	6	6	0.126743
17523	37_1	G	7891	7	0	3	7881	10	0.126727
26731	37_1	T	4735	1	0	4729	5	6	0.126716
2325	37_1	C	2368	0	2365	3	0	3	0.126689
8088	37_1	A	4736	4730	1	3	2	6	0.126689
5380	37_1	T	3949	1	1	3944	3	5	0.126614
15143	37_1	A	7900	7890	0	9	1	10	0.126582
15588	37_1	C	3160	0	3156	3	1	4	0.126582
20094	37_1	A	3161	3157	1	1	2	4	0.126542
951	37_1	A	6325	6317	3	4	1	8	0.126482
15146	37_1	G	7909	5	4	1	7899	10	0.126438
9662	37_1	A	11075	11061	4	4	6	14	0.126411
2318	37_1	T	2374	1	1	2371	1	3	0.126369
1468	37_1	T	4749	0	1	4743	5	6	0.126342
23181	37_1	A	7916	7906	1	6	3	10	0.126326
18356	37_1	C	8713	3	8702	8	0	11	0.126248
23176	37_1	T	7924	3	3	7914	4	10	0.126199
17540	37_1	A	7937	7927	1	4	5	10	0.125992
11741	37_1	C	3969	0	3964	5	0	5	0.125976
11794	37_1	A	3970	3965	2	3	0	5	0.125945
15559	37_1	C	3177	1	3173	3	0	4	0.125905
11793	37_1	A	3972	3967	3	1	1	5	0.125881
15558	37_1	A	3178	3174	1	2	1	4	0.125865
11048	37_1	G	10331	0	2	11	10318	13	0.125835
7578	37_1	C	3180	3	3176	1	0	4	0.125786
15546	37_1	C	3182	2	3178	2	0	4	0.125707
11777	37_1	T	3979	2	2	3974	1	5	0.12566
11779	37_1	C	3979	0	3974	5	0	5	0.12566
2292	37_1	A	2388	2385	3	0	0	3	0.125628
17975	37_1	A	7962	7952	2	6	2	10	0.125597
20024	37_1	G	3185	4	0	0	3181	4	0.125589
17978	37_1	T	7963	1	7	7953	2	10	0.125581
28806	37_1	G	3984	4	1	0	3979	5	0.125502
13444	37_1	A	8766	8755	2	0	9	11	0.125485
5355	37_1	A	3986	3981	3	0	2	5	0.125439
24733	37_1	T	9569	4	3	9557	5	12	0.125405
26468	37_1	T	2393	2	1	2390	0	3	0.125366
26469	37_1	C	2393	1	2390	2	0	3	0.125366
8991	37_1	C	2393	0	2390	3	0	3	0.125366
29267	37_1	A	8775	8764	2	5	4	11	0.125356
20028	37_1	T	3191	0	1	3187	3	4	0.125353
8976	37_1	A	2394	2391	0	2	1	3	0.125313
20027	37_1	A	3193	3189	0	2	2	4	0.125274
16749	37_1	A	4791	4785	1	3	2	6	0.125235
25688	37_1	C	1597	0	1595	1	1	2	0.125235
10309	37_1	T	6389	3	0	6381	5	8	0.125215
13587	37_1	A	4792	4786	0	1	5	6	0.125209
20894	37_1	C	3994	2	3989	3	0	5	0.125188
3583	37_1	C	4794	1	4788	5	0	6	0.125156
4273	37_1	T	11187	9	1	11173	4	14	0.125145
25972	37_1	G	14393	13	0	5	14375	18	0.125061
8967	37_1	A	2399	2396	0	0	3	3	0.125052
4512	37_1	T	10399	4	4	10386	5	13	0.125012
13030	37_1	T	9604	6	2	9592	4	12	0.124948
16756	37_1	C	4802	4	4796	2	0	6	0.124948
20889	37_1	A	4002	3997	2	1	2	5	0.124938
12222	37_1	T	8812	4	2	8801	5	11	0.12483
3568	37_1	T	4807	3	3	4801	0	6	0.124818
26490	37_1	T	2404	3	0	2401	0	3	0.124792
17583	37_1	T	8015	2	7	8005	1	10	0.124766
13044	37_1	T	9626	2	2	9614	8	12	0.124662
23393	37_1	C	5617	0	5610	7	0	7	0.124622
29446	37_1	T	1606	0	0	1604	2	2	0.124533
5340	37_1	C	4015	4	4010	1	0	5	0.124533
23379	37_1	A	5622	5615	1	6	0	7	0.124511
19381	37_1	T	2411	3	0	2408	0	3	0.12443
1451	37_1	A	4823	4817	2	0	4	6	0.124404
16422	37_1	A	5627	5620	5	2	0	7	0.1244
16761	37_1	A	4824	4818	4	1	1	6	0.124378
5325	37_1	A	4021	4016	2	1	2	5	0.124347
17008	37_1	A	1609	1607	0	1	1	2	0.124301
26504	37_1	T	2414	1	0	2411	2	3	0.124275
11370	37_1	A	5634	5627	4	1	2	7	0.124246
11334	37_1	T	5635	0	7	5628	0	7	0.124224
21326	37_1	T	6442	3	4	6434	1	8	0.124185
25948	37_1	A	16107	16087	7	4	9	20	0.12417
6292	37_1	T	4833	3	2	4827	1	6	0.124146
13467	37_1	A	8861	8850	5	1	5	11	0.124139
5620	37_1	A	12904	12888	4	7	5	16	0.123993
9176	37_1	G	2420	1	0	2	2417	3	0.123967
20033	37_1	G	3227	3	0	1	3223	4	0.123954
5608	37_1	A	12908	12892	1	0	15	16	0.123954
13365	37_1	A	4842	4836	1	1	4	6	0.123916
18174	37_1	A	12916	12900	4	10	2	16	0.123877
21137	37_1	A	8075	8065	2	0	8	10	0.123839
21109	37_1	A	8077	8067	1	4	5	10	0.123808
21255	37_1	G	7270	8	1	0	7261	9	0.123796
23250	37_1	A	5656	5649	1	0	6	7	0.123762
25655	37_1	T	1616	0	2	1614	0	2	0.123762
21296	37_1	G	7273	6	2	1	7264	9	0.123745
9450	37_1	A	14547	14529	4	8	6	18	0.123737
21300	37_1	A	7274	7265	6	3	0	9	0.123728
23237	37_1	T	5660	4	0	5653	3	7	0.123675
28960	37_1	G	4044	1	1	3	4039	5	0.12364
14901	37_1	T	9707	1	7	9695	4	12	0.123622
16943	37_1	G	3237	0	0	4	3233	4	0.123571
5555	37_1	G	4048	2	0	3	4043	5	0.123518
26779	37_1	G	2429	1	0	2	2426	3	0.123508
9146	37_1	A	2430	2427	1	0	2	3	0.123457
19038	37_1	T	6482	3	0	6474	5	8	0.123419
23479	37_1	T	7294	3	3	7285	3	9	0.123389
15164	37_1	T	8915	6	3	8904	2	11	0.123388
19401	37_1	T	2434	3	0	2431	0	3	0.123254
17016	37_1	T	1623	1	0	1621	1	2	0.123229
19406	37_1	G	2435	3	0	0	2432	3	0.123203
9200	37_1	T	2436	0	1	2433	2	3	0.123153
9347	37_1	A	14617	14599	3	11	4	18	0.123144
23456	37_1	A	5685	5678	5	2	0	7	0.123131
16951	37_1	A	3250	3246	2	0	2	4	0.123077
8179	37_1	G	8939	8	0	3	8928	11	0.123056
17027	37_1	G	1628	1	0	1	1626	2	0.12285
27040	37_1	C	35013	37	34970	6	0	43	0.122812
1090	37_1	T	8144	2	7	8134	1	10	0.12279
28927	37_1	T	4074	1	3	4069	1	5	0.12273
2617	37_1	T	3263	3	1	3259	0	4	0.122587
22756	37_1	T	4896	0	4	4890	2	6	0.122549
2818	37_1	A	3264	3260	0	0	4	4	0.122549
2822	37_1	C	3264	3	3260	1	0	4	0.122549
9221	37_1	C	2448	0	2445	3	0	3	0.122549
9222	37_1	A	2448	2445	0	0	3	3	0.122549
9223	37_1	C	2448	1	2445	1	1	3	0.122549
9225	37_1	G	2448	2	1	0	2445	3	0.122549
9213	37_1	A	2449	2446	0	1	2	3	0.122499
2829	37_1	A	3266	3262	1	1	2	4	0.122474
29451	37_1	C	1633	2	1631	0	0	2	0.122474
2605	37_1	T	3267	2	1	3263	1	4	0.122436
2840	37_1	G	3269	3	1	0	3265	4	0.122362
8147	37_1	A	8996	8985	0	2	9	11	0.122277
2601	37_1	T	3273	2	1	3269	1	4	0.122212
2841	37_1	C	3273	1	3269	3	0	4	0.122212
9812	37_1	T	11458	1	9	11444	4	14	0.122185
22731	37_1	T	4916	0	3	4910	3	6	0.12205
22345	37_1	T	8194	6	1	8184	3	10	0.122041
3051	37_1	A	4097	4092	1	0	4	5	0.122041
18998	37_1	C	6557	5	6549	2	1	8	0.122007
17066	37_1	A	1643	1641	2	0	0	2	0.121729
9826	37_1	A	11503	11489	1	0	13	14	0.121707
16220	37_1	C	5752	5	5745	2	0	7	0.121697
19195	37_1	A	6575	6567	1	2	5	8	0.121673
17068	37_1	T	1644	1	1	1642	0	2	0.121655
19149	37_1	T	6576	4	3	6568	1	8	0.121655
485	37_1	T	8224	0	1	8214	9	10	0.121595
10238	37_1	T	6581	2	5	6573	1	8	0.121562
790	37_1	T	11519	2	5	11505	7	14	0.121538
16999	37_1	A	1647	1645	0	0	2	2	0.121433
17078	37_1	A	1647	1645	0	0	2	2	0.121433
2644	37_1	C	3295	2	3291	2	0	4	0.121396
3049	37_1	T	4122	5	0	4117	0	5	0.1213
23958	37_1	G	4123	0	0	5	4118	5	0.121271
23953	37_1	T	4124	0	3	4119	2	5	0.121242
12777	37_1	A	8250	8240	2	4	4	10	0.121212
23631	37_1	A	2475	2472	1	0	2	3	0.121212
10258	37_1	A	6601	6593	4	1	3	8	0.121194
23633	37_1	T	2476	1	2	2473	0	3	0.121163
27942	37_1	C	2477	1	2474	2	0	3	0.121114
8869	37_1	T	6607	0	8	6599	0	8	0.121084
28702	37_1	A	6610	6602	1	1	6	8	0.121029
25306	37_1	T	9926	5	3	9914	4	12	0.120895
3456	37_1	A	7445	7436	3	4	2	9	0.120887
28525	37_1	T	2482	0	1	2479	2	3	0.12087
29458	37_1	T	1656	0	1	1654	1	2	0.120773
8845	37_1	A	6624	6616	0	4	4	8	0.120773
26559	37_1	C	4970	4	4964	2	0	6	0.120724
25316	37_1	T	9951	6	4	9939	2	12	0.120591
20053	37_1	G	3320	4	0	0	3316	4	0.120482
2489	37_1	T	2490	0	1	2487	2	3	0.120482
16270	37_1	A	10791	10778	2	9	2	13	0.120471
27817	37_1	T	3321	1	1	3317	2	4	0.120446
23627	37_1	A	2491	2488	0	1	2	3	0.120434
28746	37_1	T	6644	2	4	6636	2	8	0.120409
20617	37_1	T	9137	3	3	9126	5	11	0.12039
16266	37_1	A	10805	10792	3	8	2	13	0.120315
26896	37_1	A	18293	18271	5	4	13	22	0.120265
5915	37_1	T	10812	4	2	10799	7	13	0.120237
19225	37_1	T	6659	4	2	6651	2	8	0.120138
13869	37_1	A	12500	12485	0	0	15	15	0.12
26153	37_1	G	26669	28	1	3	26637	32	0.11999
29461	37_1	T	1667	1	1	1665	0	2	0.119976
28906	37_1	T	7509	0	8	7500	1	9	0.119856
7976	37_1	T	7511	1	3	7502	5	9	0.119824
562	37_1	T	8346	0	4	8336	6	10	0.119818
27993	37_1	G	2504	2	0	1	2501	3	0.119808
29464	37_1	T	1670	0	2	1668	0	2	0.11976
989	37_1	A	10863	10850	4	4	5	13	0.119672
1367	37_1	A	2507	2504	0	0	3	3	0.119665
14375	37_1	A	15044	15026	3	12	3	18	0.119649
17440	37_1	C	4180	4	4175	1	0	5	0.119617
28380	37_1	G	4181	5	0	0	4176	5	0.119589
24306	37_1	T	4182	1	3	4177	1	5	0.11956
375	37_1	A	9204	9193	3	4	4	11	0.119513
10809	37_1	C	7531	8	7522	1	0	9	0.119506
3820	37_1	A	9207	9196	3	5	3	11	0.119474
3822	37_1	T	9207	4	1	9196	6	11	0.119474
22559	37_1	A	10884	10871	1	8	4	13	0.119441
14141	37_1	T	5863	5	2	5856	0	7	0.119393
2509	37_1	C	2514	1	2511	2	0	3	0.119332
27185	37_1	A	24316	24287	9	12	8	29	0.119263
24229	37_1	T	4193	1	2	4188	2	5	0.119246
16776	37_1	T	6713	2	3	6705	3	8	0.119172
11287	37_1	G	2518	1	0	2	2515	3	0.119142
23326	37_1	A	10914	10901	7	2	4	13	0.119113
24929	37_1	T	10918	3	8	10905	2	13	0.119069
21641	37_1	G	8399	8	2	0	8389	10	0.119062
24834	37_1	G	10928	13	0	0	10915	13	0.11896
17436	37_1	C	4207	1	4202	4	0	5	0.11885
8302	37_1	A	5890	5883	1	1	5	7	0.118846
17434	37_1	G	4208	0	0	5	4203	5	0.118821
2559	37_1	C	5892	6	5885	1	0	7	0.118805
4322	37_1	T	5892	0	7	5885	0	7	0.118805
20062	37_1	G	3367	0	0	4	3363	4	0.1188
257	37_1	A	8418	8408	7	3	0	10	0.118793
2554	37_1	A	5893	5886	3	1	3	7	0.118785
2557	37_1	A	5893	5886	3	0	4	7	0.118785
22492	37_1	A	15996	15977	2	2	15	19	0.11878
26855	37_1	A	2527	2524	1	2	0	3	0.118718
2519	37_1	T	2528	2	0	2525	1	3	0.118671
19084	37_1	A	12641	12626	7	3	5	15	0.118661
[truncated: 27,904 more rows]

## Sheet: 37C-2
Position	Sample	RefBase	Coverage	Acnt	Ccnt	Tcnt	Gcnt	NonRefCnt	NonRefRate%
23605	37_2	T	4027	2	0	1	4024	4026	99.9752
18488	37_2	T	24913	2	24903	8	0	24905	99.9679
28144	37_2	T	7889	0	7886	3	0	7886	99.962
8782	37_2	C	19069	3	9	19057	0	19060	99.9528
29596	37_2	A	1812	1	0	1	1810	1811	99.9448
17725	37_2	A	16316	1329	14983	4	0	14987	91.8546
11379	37_2	C	3749	1	307	3440	1	3442	91.8111
15682	37_2	T	9214	5	8444	765	0	8449	91.6974
26558	37_2	G	6383	5790	1	1	591	5792	90.741
15168	37_2	G	13435	904	1	5	12525	910	6.77335
15157	37_2	C	12704	707	11995	2	0	709	5.58092
26261	37_2	C	23757	1	22616	1136	4	1141	4.80279
28918	37_2	T	7464	101	4	7114	245	350	4.68917
15172	37_2	T	13616	239	225	13122	30	494	3.62808
21846	37_2	C	1261	0	1220	41	0	41	3.25139
15106	37_2	A	22261	21557	700	2	2	704	3.16248
15173	37_2	C	13620	411	13202	6	1	418	3.06902
29366	37_2	C	1583	0	1537	45	1	46	2.90587
16894	37_2	A	2374	2310	0	64	0	64	2.69587
3067	37_2	T	5769	3	3	5618	145	151	2.61744
15139	37_2	A	11767	11470	286	3	8	297	2.52401
27089	37_2	T	26783	3	6	26108	666	675	2.52026
23458	37_2	T	7661	0	1	7482	178	179	2.33651
21339	37_2	T	5973	0	131	5842	0	131	2.1932
15150	37_2	G	12362	2	0	250	12110	252	2.03851
24537	37_2	A	5426	5317	0	108	1	109	2.00885
23067	37_2	G	3038	59	1	0	2978	60	1.97498
20318	37_2	A	14719	14432	1	285	1	287	1.94986
16688	37_2	T	6982	136	0	6846	0	136	1.94787
23377	37_2	T	7567	144	3	7420	0	147	1.94265
1388	37_2	A	3836	3762	0	74	0	74	1.92909
29039	37_2	A	20380	19994	0	382	4	386	1.89401
466	37_2	C	6675	1	6549	125	0	126	1.88764
18527	37_2	G	12981	237	0	2	12742	239	1.84115
23589	37_2	C	2027	0	1990	37	0	37	1.82536
19042	37_2	C	9631	3	9457	171	0	174	1.80667
2650	37_2	C	4902	0	4814	88	0	88	1.79519
6864	37_2	A	5849	5744	0	99	6	105	1.79518
1506	37_2	T	3924	68	1	3854	1	70	1.78389
18399	37_2	A	12767	12542	0	225	0	225	1.76236
20110	37_2	G	2847	49	0	0	2798	49	1.72111
2447	37_2	G	3541	60	0	0	3481	60	1.69444
2327	37_2	T	3437	0	56	3380	1	57	1.65842
20427	37_2	T	15069	246	1	14820	2	249	1.6524
10618	37_2	G	4281	67	0	2	4212	69	1.61177
20745	37_2	T	12910	206	0	12704	0	206	1.59566
15741	37_2	T	4655	73	0	4582	0	73	1.56821
6972	37_2	T	5782	87	2	5693	0	89	1.53926
27709	37_2	G	3255	48	0	2	3205	50	1.5361
8089	37_2	A	6412	6314	0	97	1	98	1.52838
2757	37_2	T	4848	74	0	4774	0	74	1.5264
8516	37_2	G	1576	24	0	0	1552	24	1.52284
15011	37_2	A	17837	17566	0	271	0	271	1.51931
24644	37_2	A	5341	5260	2	1	78	81	1.51657
10508	37_2	A	4118	4057	0	61	0	61	1.4813
581	37_2	G	6636	94	0	2	6540	96	1.44665
6728	37_2	A	5747	5669	3	0	75	78	1.35723
15167	37_2	T	13432	28	2	13250	152	182	1.35497
19350	37_2	T	1746	0	21	1723	2	23	1.3173
27592	37_2	T	3158	0	41	3117	0	41	1.29829
26048	37_2	T	20173	1	254	19912	6	261	1.29381
19471	37_2	A	2319	2289	0	0	30	30	1.29366
15089	37_2	C	21207	270	20937	0	0	270	1.27316
26170	37_2	A	20281	20025	51	2	203	256	1.26227
25747	37_2	A	4127	4075	1	51	0	52	1.26
6127	37_2	G	2877	36	0	0	2841	36	1.2513
6013	37_2	A	2808	2773	1	34	0	35	1.24644
15141	37_2	C	11938	146	11791	1	0	147	1.23136
20008	37_2	C	4926	60	4866	0	0	60	1.21803
21893	37_2	G	1249	15	0	0	1234	15	1.20096
16562	37_2	T	6428	0	74	6352	2	76	1.18233
19694	37_2	C	4241	1	4191	47	2	50	1.17897
23935	37_2	A	5686	5620	3	57	6	66	1.16075
25425	37_2	A	16506	16315	2	189	0	191	1.15715
23268	37_2	T	7668	0	83	7585	0	83	1.08242
28540	37_2	A	6954	6879	0	75	0	75	1.07852
13453	37_2	A	12982	12844	4	124	10	138	1.06301
13240	37_2	G	12893	135	0	1	12757	136	1.05484
14154	37_2	T	8618	86	2	8529	1	89	1.03272
13748	37_2	A	32815	32482	0	333	0	333	1.01478
26445	37_2	T	4576	46	0	4530	0	46	1.00524
28227	37_2	C	10619	0	10514	103	2	105	0.988794
11548	37_2	G	7107	66	0	3	7038	69	0.970874
29188	37_2	A	26701	26443	10	1	247	258	0.966256
10037	37_2	A	7986	7909	47	10	20	77	0.964187
12657	37_2	T	9657	90	2	9564	1	93	0.963032
5498	37_2	A	11050	10944	1	0	105	106	0.959276
3290	37_2	C	21216	2	21013	197	4	203	0.956825
176	37_2	C	12051	0	11936	115	0	115	0.954278
5709	37_2	A	25355	25115	2	234	4	240	0.946559
788	37_2	C	15013	0	14871	142	0	142	0.945847
15415	37_2	T	19245	171	7	19063	4	182	0.9457
10026	37_2	A	15496	15350	7	0	139	146	0.942179
13544	37_2	T	12636	118	0	12517	1	119	0.941754
24931	37_2	T	15765	144	4	15617	0	148	0.938788
27388	37_2	A	11506	11398	3	0	105	108	0.938641
3917	37_2	A	12183	12069	0	111	3	114	0.93573
18203	37_2	T	18717	174	0	18542	1	175	0.934979
4190	37_2	A	16799	16642	0	149	8	157	0.934579
4279	37_2	T	16743	152	3	16588	0	155	0.92576
29187	37_2	C	26702	1	26456	243	2	246	0.921279
3708	37_2	T	13082	118	1	12962	1	120	0.917291
29131	37_2	T	26540	3	218	26298	21	242	0.911831
24024	37_2	T	5486	48	2	5436	0	50	0.911411
6314	37_2	A	13285	13164	1	120	0	121	0.910802
18112	37_2	A	18566	18397	3	164	2	169	0.910266
26343	37_2	C	4509	0	4468	41	0	41	0.909293
22107	37_2	A	7817	7746	0	71	0	71	0.908277
14691	37_2	A	17474	17316	1	147	10	158	0.904201
26984	37_2	C	46263	6	45848	407	2	415	0.897045
7181	37_2	A	10482	10388	0	94	0	94	0.896775
15156	37_2	T	12630	65	42	12517	6	113	0.894695
21024	37_2	T	12311	110	0	12201	0	110	0.89351
13839	37_2	T	32721	291	0	32430	0	291	0.889337
11804	37_2	G	6198	52	2	1	6143	55	0.887383
9034	37_2	A	6764	6704	1	55	4	60	0.887049
16365	37_2	G	15037	126	0	7	14904	133	0.884485
12563	37_2	C	9634	0	9549	84	1	85	0.882292
9350	37_2	A	22365	22168	0	197	0	197	0.880841
21598	37_2	T	21701	190	0	21511	0	190	0.875536
17527	37_2	A	10528	10436	2	90	0	92	0.87386
26666	37_2	A	5896	5845	0	49	2	51	0.864993
14781	37_2	T	17570	149	2	17419	0	151	0.859419
520	37_2	G	938	2	6	0	930	8	0.852878
28027	37_2	G	3881	32	0	1	3848	33	0.850296
12111	37_2	G	12359	104	0	1	12254	105	0.849583
24322	37_2	A	6504	6449	0	0	55	55	0.845633
1089	37_2	T	11128	0	91	11034	3	94	0.844716
17820	37_2	A	21027	20850	0	173	4	177	0.841775
7451	37_2	A	8424	8354	0	66	4	70	0.830959
19794	37_2	G	4220	34	1	0	4185	35	0.829384
20117	37_2	C	2899	23	2875	1	0	24	0.827872
21221	37_2	C	11364	0	11270	94	0	94	0.827174
8838	37_2	T	18940	153	3	18784	0	156	0.823654
29818	37_2	A	243	241	0	0	2	2	0.823045
9440	37_2	T	22300	183	0	22117	0	183	0.820628
29233	37_2	T	26504	212	4	26287	1	217	0.818744
3001	37_2	T	6118	1	2	6068	47	50	0.817261
14353	37_2	A	21537	21361	0	171	5	176	0.817198
11452	37_2	A	6980	6923	1	56	0	57	0.816619
7549	37_2	T	8479	69	0	8410	0	69	0.813775
25224	37_2	T	10331	81	2	10247	1	84	0.813087
17917	37_2	T	21049	171	0	20878	0	171	0.81239
18834	37_2	T	21514	169	4	21340	1	174	0.808776
17616	37_2	G	10583	84	0	1	10498	85	0.803175
10048	37_2	T	7978	0	1	7914	63	64	0.802206
18742	37_2	T	21352	0	169	21181	2	171	0.800862
4782	37_2	C	19516	0	19360	156	0	156	0.799344
15047	37_2	T	19222	1	152	19069	0	153	0.795963
7270	37_2	T	10571	80	4	10487	0	84	0.794627
23702	37_2	A	2158	2141	0	0	17	17	0.787766
9713	37_2	A	16094	15969	4	5	116	125	0.776687
265	37_2	G	12235	95	0	0	12140	95	0.776461
15176	37_2	T	13675	79	5	13569	22	106	0.775137
21503	37_2	T	20665	0	160	20505	0	160	0.774256
3386	37_2	A	21216	21052	2	3	159	164	0.773002
16264	37_2	T	15551	3	111	15431	6	120	0.771655
9930	37_2	A	15326	15208	0	115	3	118	0.769933
6612	37_2	T	5337	2	36	5296	3	41	0.768222
22505	37_2	A	21690	21524	5	11	150	166	0.76533
22201	37_2	G	7843	58	0	2	7783	60	0.765013
28920	37_2	A	6441	6392	0	2	47	49	0.760751
10314	37_2	T	9115	69	0	9046	0	69	0.756994
8741	37_2	T	18962	0	139	18819	4	143	0.75414
11701	37_2	T	6150	0	45	6104	1	46	0.747967
15133	37_2	A	11509	11424	74	8	3	85	0.738552
7772	37_2	C	8028	0	7969	59	0	59	0.734928
1192	37_2	A	11069	10988	0	0	81	81	0.731773
28100	37_2	A	2065	2050	3	5	7	15	0.726392
12345	37_2	G	11628	84	0	0	11544	84	0.722394
3065	37_2	G	5844	40	0	2	5802	42	0.718686
6193	37_2	A	2940	2919	7	12	2	21	0.714286
10222	37_2	T	9207	0	60	9143	4	64	0.695123
17307	37_2	T	13465	93	0	13372	0	93	0.69068
4019	37_2	A	12136	12053	3	0	80	83	0.683916
15137	37_2	T	11712	9	1	11634	68	78	0.665984
22408	37_2	T	21806	1	140	21661	4	145	0.664955
17864	37_2	A	21108	20973	0	132	3	135	0.639568
17865	37_2	T	21105	134	0	20971	0	134	0.634921
17863	37_2	T	21107	132	0	20975	0	132	0.625385
1730	37_2	G	12499	77	0	1	12421	78	0.62405
15058	37_2	A	20243	20119	119	3	2	124	0.612557
3565	37_2	T	6731	15	4	6693	19	38	0.564552
17048	37_2	A	2310	2297	0	0	13	13	0.562771
12331	37_2	G	11668	65	0	0	11603	65	0.557079
15177	37_2	A	13704	13630	1	3	70	74	0.539988
18909	37_2	T	11146	0	60	11086	0	60	0.53831
28645	37_2	T	3927	0	2	3906	19	21	0.534759
5176	37_2	A	8275	8231	1	0	43	44	0.531722
23662	37_2	T	3393	1	2	3375	15	18	0.530504
15118	37_2	G	10900	0	1	56	10843	57	0.522936
3561	37_2	T	6753	21	5	6718	9	35	0.518288
262	37_2	T	12258	8	8	12195	47	63	0.51395
11083	37_2	G	1763	0	0	9	1754	9	0.510493
26044	37_2	C	20184	3	20081	3	97	103	0.510305
502	37_2	A	12644	12580	43	10	11	64	0.506169
26042	37_2	C	20180	1	20078	100	1	102	0.505451
11066	37_2	T	1804	3	1	1795	5	9	0.498891
11056	37_2	T	1812	2	3	1803	4	9	0.496689
22688	37_2	A	6861	6827	7	21	6	34	0.495555
28823	37_2	T	10912	0	46	10858	8	54	0.494868
26046	37_2	A	20186	20087	1	1	97	99	0.490439
15147	37_2	A	12215	12156	47	3	9	59	0.483013
11377	37_2	T	3752	5	3	3734	10	18	0.479744
15909	37_2	T	17134	31	23	17052	28	82	0.478581
21720	37_2	A	627	624	0	2	1	3	0.478469
15144	37_2	T	12147	42	2	12090	13	57	0.469252
25866	37_2	A	2144	2134	2	6	2	10	0.466418
11075	37_2	T	1728	0	8	1720	0	8	0.462963
8395	37_2	T	1525	0	6	1518	1	7	0.459016
20104	37_2	C	2838	5	2825	8	0	13	0.458069
21675	37_2	A	12053	11998	16	25	14	55	0.456318
1465	37_2	T	7464	5	8	7430	21	34	0.45552
9164	37_2	A	3514	3498	5	5	6	16	0.455322
883	37_2	A	15086	15018	7	1	60	68	0.450749
29735	37_2	A	445	443	1	0	1	2	0.449438
16287	37_2	T	15469	7	7	15400	55	69	0.446053
14049	37_2	T	4493	3	3	4473	14	20	0.445137
29666	37_2	C	455	0	453	2	0	2	0.43956
29669	37_2	A	455	453	0	2	0	2	0.43956
29693	37_2	T	455	0	2	453	0	2	0.43956
29703	37_2	G	456	2	0	0	454	2	0.438596
29704	37_2	A	456	454	0	0	2	2	0.438596
20095	37_2	C	4838	19	4817	2	0	21	0.434064
27697	37_2	C	5318	0	5295	20	3	23	0.432493
25777	37_2	C	4178	0	4160	17	1	18	0.430828
29743	37_2	C	235	0	234	1	0	1	0.425532
29768	37_2	A	235	234	0	0	1	1	0.425532
18456	37_2	A	24912	24806	97	5	4	106	0.425498
29738	37_2	C	238	0	237	1	0	1	0.420168
16845	37_2	T	2384	6	2	2374	2	10	0.419463
23212	37_2	T	7689	16	7	7657	9	32	0.416179
29815	37_2	A	243	242	1	0	0	1	0.411523
29834	37_2	T	243	0	1	242	0	1	0.411523
22662	37_2	T	6823	0	28	6795	0	28	0.410377
6696	37_2	C	10737	1	10693	43	0	44	0.409798
20124	37_2	T	2939	1	0	2927	11	12	0.408302
11812	37_2	C	3186	13	3173	0	0	13	0.408035
26566	37_2	A	6378	6352	0	0	26	26	0.407651
11188	37_2	A	3448	3434	2	12	0	14	0.406032
15345	37_2	A	19192	19116	58	11	7	76	0.395998
10812	37_2	T	10859	0	39	10816	4	43	0.395985
12972	37_2	A	6348	6323	14	7	4	25	0.393825
15154	37_2	C	12598	47	12549	2	0	49	0.388951
3178	37_2	T	14063	1	4	14009	49	54	0.383986
15165	37_2	A	13365	13314	1	50	0	51	0.381594
10930	37_2	A	11048	11006	10	18	14	42	0.380159
12201	37_2	A	12526	12479	0	1	46	47	0.37522
18245	37_2	A	9607	9571	14	18	4	36	0.374727
18319	37_2	T	22983	29	32	22897	25	86	0.37419
18262	37_2	A	9651	9615	13	12	11	36	0.373018
11035	37_2	A	13147	13098	17	18	14	49	0.372709
28561	37_2	T	6988	8	8	6962	10	26	0.372066
3180	37_2	A	14062	14010	2	49	1	52	0.369791
9168	37_2	A	3523	3510	3	4	6	13	0.369004
15131	37_2	G	11426	4	0	38	11384	42	0.367583
15478	37_2	A	10074	10037	11	25	1	37	0.367282
23617	37_2	T	3817	0	4	3803	10	14	0.36678
9197	37_2	A	3552	3539	3	5	5	13	0.365991
23836	37_2	T	3022	1	1	3011	9	11	0.363997
13472	37_2	T	12984	7	2	12937	38	47	0.361984
3005	37_2	T	6106	0	0	6084	22	22	0.360301
24569	37_2	A	10548	10510	0	3	35	38	0.360258
9279	37_2	T	11425	15	7	11384	19	41	0.358862
3181	37_2	A	14063	14013	1	49	0	50	0.355543
12799	37_2	T	6247	9	3	6225	10	22	0.352169
906	37_2	C	7980	0	7952	28	0	28	0.350877
4899	37_2	A	9976	9941	9	22	4	35	0.350842
10619	37_2	C	4278	15	4263	0	0	15	0.350631
11427	37_2	T	3709	5	1	3696	7	13	0.350499
3049	37_2	T	5999	21	0	5978	0	21	0.350058
13541	37_2	C	12626	1	12582	41	2	44	0.348487
1819	37_2	A	12350	12307	2	0	41	43	0.348178
22996	37_2	A	5780	5760	5	13	2	20	0.346021
5403	37_2	T	11068	0	38	11030	0	38	0.343332
7004	37_2	A	5828	5808	5	8	7	20	0.343171
4919	37_2	A	9920	9886	6	27	1	34	0.342742
13078	37_2	T	6717	0	23	6694	0	23	0.342415
17085	37_2	A	2339	2331	1	3	4	8	0.342027
4147	37_2	T	8506	16	6	8477	7	29	0.340936
18986	37_2	T	9727	10	3	9694	20	33	0.339262
20465	37_2	A	15109	15058	0	0	51	51	0.337547
20076	37_2	A	5380	5362	17	0	1	18	0.334572
13225	37_2	C	12974	0	12931	43	0	43	0.331432
11054	37_2	A	1813	1807	5	1	0	6	0.330943
17556	37_2	T	10595	34	1	10560	0	35	0.330345
20187	37_2	A	3036	3026	4	5	1	10	0.329381
23743	37_2	A	2131	2124	2	4	1	7	0.328484
18381	37_2	T	12808	15	13	12766	14	42	0.32792
19406	37_2	G	3970	13	0	0	3957	13	0.327456
15061	37_2	C	20308	64	20242	2	0	66	0.324995
11425	37_2	A	3710	3698	0	0	12	12	0.32345
21781	37_2	C	619	2	617	0	0	2	0.323102
21492	37_2	T	10544	20	7	10510	7	34	0.322458
15102	37_2	T	21400	1	61	21331	7	69	0.32243
24259	37_2	T	6525	19	2	6504	0	21	0.321839
518	37_2	A	933	930	1	2	0	3	0.321543
21742	37_2	C	623	2	621	0	0	2	0.321027
21732	37_2	C	624	1	622	1	0	2	0.320513
23620	37_2	T	3747	0	0	3735	12	12	0.320256
14847	37_2	A	9057	9028	11	10	8	29	0.320194
28780	37_2	A	5647	5629	0	0	18	18	0.318753
8853	37_2	G	9731	2	0	29	9700	31	0.31857
28564	37_2	T	6975	3	4	6953	15	22	0.315412
29314	37_2	A	14329	14284	1	0	44	45	0.314048
19995	37_2	T	2867	4	3	2858	2	9	0.313917
3447	37_2	C	10833	2	10799	32	0	34	0.313856
20115	37_2	C	2873	8	2864	1	0	9	0.313261
8084	37_2	G	6101	19	0	0	6082	19	0.311424
12009	37_2	T	11983	3	31	11946	3	37	0.308771
5242	37_2	A	4222	4209	6	4	3	13	0.307911
24261	37_2	T	6527	20	0	6507	0	20	0.306419
28404	37_2	G	6208	0	1	18	6189	19	0.306057
4544	37_2	A	15437	15390	5	0	42	47	0.304463
1005	37_2	A	5926	5908	1	0	17	18	0.303746
17943	37_2	A	10865	10832	0	1	32	33	0.303728
17549	37_2	T	10564	0	3	10532	29	32	0.302916
17550	37_2	C	10572	29	10540	3	0	32	0.302686
24755	37_2	G	13608	3	0	38	13567	41	0.301293
12225	37_2	C	12623	21	12585	13	4	38	0.301038
11643	37_2	A	7714	7691	14	5	4	23	0.298159
11437	37_2	T	3705	4	1	3694	6	11	0.296896
13426	37_2	C	6738	0	6718	20	0	20	0.296824
23842	37_2	T	3034	1	5	3025	3	9	0.296638
28058	37_2	A	2026	2020	3	0	3	6	0.29615
23060	37_2	A	3042	3033	3	5	1	9	0.295858
5899	37_2	A	15993	15946	13	25	9	47	0.293879
8026	37_2	A	6131	6113	0	0	18	18	0.29359
29248	37_2	A	14019	13978	20	12	9	41	0.29246
24260	37_2	A	6527	6508	0	19	0	19	0.291099
16814	37_2	T	2423	4	3	2416	0	7	0.288898
21965	37_2	T	698	1	1	696	0	2	0.286533
21977	37_2	C	700	2	698	0	0	2	0.285714
21979	37_2	A	700	698	0	0	2	2	0.285714
25262	37_2	C	5250	1	5235	14	0	15	0.285714
26720	37_2	G	5956	15	0	2	5939	17	0.285426
21986	37_2	G	701	1	0	1	699	2	0.285307
3175	37_2	A	14048	14008	2	37	1	40	0.284738
15122	37_2	C	10933	3	10902	28	0	31	0.283545
22573	37_2	T	14852	3	37	14810	2	42	0.28279
6626	37_2	A	10631	10601	6	16	8	30	0.282194
9717	37_2	A	16062	16017	0	4	41	45	0.280164
24487	37_2	T	5407	8	4	5392	3	15	0.277418
15128	37_2	G	11206	4	0	27	11175	31	0.276638
8317	37_2	A	8019	7997	6	8	8	22	0.274348
18080	37_2	T	9479	15	6	9453	5	26	0.274291
25721	37_2	C	2188	0	2182	6	0	6	0.274223
3638	37_2	G	13134	34	0	2	13098	36	0.274098
15317	37_2	T	19023	3	46	18971	3	52	0.273353
26064	37_2	T	20211	23	10	20156	22	55	0.272129
18363	37_2	G	12868	34	0	1	12833	35	0.271993
11279	37_2	A	1839	1834	0	5	0	5	0.271887
22062	37_2	C	4054	0	4043	11	0	11	0.271337
24058	37_2	C	2958	2	2950	5	1	8	0.270453
23916	37_2	T	2969	4	1	2961	3	8	0.269451
2733	37_2	T	9305	11	3	9280	11	25	0.268673
15018	37_2	A	17869	17821	31	13	4	48	0.268622
20682	37_2	T	25394	29	14	25326	25	68	0.26778
13321	37_2	A	6726	6708	4	9	5	18	0.267618
3640	37_2	T	13128	6	7	13093	22	35	0.266606
26983	37_2	A	46172	46049	81	20	22	123	0.266395
4872	37_2	A	19577	19525	2	6	44	52	0.265618
23956	37_2	T	5685	3	0	5670	12	15	0.263852
14278	37_2	T	11013	19	6	10984	4	29	0.263325
24037	37_2	A	5350	5336	0	0	14	14	0.261682
10284	37_2	T	9177	5	1	9153	18	24	0.261523
6967	37_2	A	11131	11102	1	25	3	29	0.260534
19731	37_2	T	4238	7	2	4227	2	11	0.259556
28588	37_2	T	6939	0	11	6921	7	18	0.259403
25953	37_2	T	22752	25	14	22693	20	59	0.259318
1324	37_2	T	3862	2	2	3852	6	10	0.258933
12951	37_2	A	12371	12339	5	13	14	32	0.258669
17073	37_2	A	2320	2314	4	2	0	6	0.258621
12337	37_2	A	11666	11636	2	0	28	30	0.257158
26159	37_2	T	20246	1	6	20194	45	52	0.256841
25986	37_2	A	20324	20272	1	1	50	52	0.255855
8552	37_2	G	1587	3	0	1	1583	4	0.252048
16854	37_2	T	2381	1	0	2375	5	6	0.251995
24008	37_2	T	5558	3	5	5544	6	14	0.251889
12898	37_2	A	12320	12289	10	14	7	31	0.251623
10706	37_2	T	15501	15	4	15462	20	39	0.251597
9502	37_2	C	11530	1	11501	28	0	29	0.251518
29227	37_2	G	26642	7	0	60	26575	67	0.251483
16842	37_2	A	2397	2391	0	0	6	6	0.250313
1723	37_2	T	12419	8	23	12388	0	31	0.249618
16837	37_2	G	2404	6	0	0	2398	6	0.249584
3174	37_2	A	14063	14028	2	32	1	35	0.24888
23569	37_2	T	2012	1	0	2007	4	5	0.248509
23629	37_2	T	3624	3	1	3615	5	9	0.248344
23450	37_2	A	7651	7632	9	8	2	19	0.248334
24202	37_2	T	3229	1	2	3221	5	8	0.247755
13479	37_2	T	12921	2	5	12889	25	32	0.247659
23627	37_2	A	3635	3626	1	2	6	9	0.247593
20102	37_2	G	2832	0	0	7	2825	7	0.247175
2605	37_2	T	4856	4	4	4844	4	12	0.247117
29467	37_2	A	2841	2834	0	1	6	7	0.246392
26184	37_2	T	20302	0	4	20252	46	50	0.246281
20109	37_2	T	2846	2	0	2839	5	7	0.245959
7842	37_2	A	8137	8117	2	11	7	20	0.245791
607	37_2	A	6571	6555	2	4	10	16	0.243494
5584	37_2	A	5757	5743	2	10	2	14	0.243182
16174	37_2	A	25612	25550	26	20	16	62	0.242074
5829	37_2	A	12819	12788	1	1	29	31	0.241829
20116	37_2	A	2896	2889	5	2	0	7	0.241713
25625	37_2	A	11185	11158	13	9	5	27	0.241395
23904	37_2	T	2903	4	0	2896	3	7	0.24113
26246	37_2	T	23664	4	52	23607	1	57	0.240872
29124	37_2	G	14132	34	0	0	14098	34	0.240589
16902	37_2	T	2497	2	2	2491	2	6	0.240288
21899	37_2	A	1250	1247	1	0	2	3	0.24
11373	37_2	A	3756	3747	2	5	2	9	0.239617
21875	37_2	A	1253	1250	1	2	0	3	0.239425
21884	37_2	A	1254	1251	0	3	0	3	0.239234
12664	37_2	C	9616	23	9593	0	0	23	0.239185
21804	37_2	A	1258	1255	0	3	0	3	0.238474
21829	37_2	T	1259	1	2	1256	0	3	0.238284
769	37_2	T	7977	4	3	7958	12	19	0.238185
4181	37_2	G	16798	0	0	40	16758	40	0.238124
21826	37_2	T	1261	1	2	1258	0	3	0.237906
1600	37_2	T	10540	6	10	10515	9	25	0.237192
25802	37_2	A	4225	4215	1	4	5	10	0.236686
1140	37_2	A	11414	11387	0	0	27	27	0.236552
14242	37_2	T	15681	20	6	15644	11	37	0.235954
29029	37_2	T	20350	2	43	20302	3	48	0.235872
13411	37_2	T	6792	4	2	6776	10	16	0.235571
3177	37_2	C	14048	33	14015	0	0	33	0.234909
26155	37_2	G	20455	45	0	3	20407	48	0.234661
26715	37_2	T	5970	0	0	5956	14	14	0.234506
15851	37_2	A	4698	4687	4	5	2	11	0.234142
5434	37_2	T	11105	13	7	11079	6	26	0.234129
7797	37_2	A	8116	8097	1	2	16	19	0.234105
25900	37_2	A	2137	2132	1	3	1	5	0.233973
19812	37_2	A	2139	2134	0	2	3	5	0.233754
10348	37_2	A	4734	4723	2	8	1	11	0.232362
26176	37_2	C	20268	43	20221	4	0	47	0.231893
11134	37_2	T	1725	0	4	1721	0	4	0.231884
26182	37_2	T	20294	1	44	20247	2	47	0.231596
4308	37_2	A	8637	8617	0	0	20	20	0.231562
812	37_2	A	15121	15086	29	4	2	35	0.231466
29128	37_2	T	15123	34	1	15088	0	35	0.231436
22645	37_2	T	3468	5	2	3460	1	8	0.230681
25045	37_2	A	13442	13411	12	17	2	31	0.23062
15153	37_2	T	12592	7	20	12563	2	29	0.230305
11104	37_2	T	1740	0	4	1736	0	4	0.229885
3003	37_2	A	6109	6095	1	4	9	14	0.22917
23150	37_2	T	10915	8	7	10890	10	25	0.229043
17543	37_2	T	10553	21	2	10529	1	24	0.227423
5611	37_2	T	18939	21	9	18896	13	43	0.227045
8008	37_2	T	6185	8	2	6171	4	14	0.226354
12451	37_2	A	11052	11027	13	7	5	25	0.226203
28813	37_2	T	5753	1	9	5740	3	13	0.225969
19294	37_2	T	1771	1	2	1767	1	4	0.225861
12847	37_2	T	6649	3	11	6634	1	15	0.225598
19610	37_2	C	2224	0	2219	5	0	5	0.22482
26239	37_2	G	23616	47	2	4	23563	53	0.224424
27219	37_2	C	5799	2	5786	11	0	13	0.224177
26243	37_2	T	23650	2	2	23597	49	53	0.224101
20070	37_2	T	5366	4	2	5354	6	12	0.22363
14625	37_2	C	8956	0	8936	20	0	20	0.223314
29003	37_2	C	5822	12	5809	1	0	13	0.223291
29730	37_2	C	448	1	447	0	0	1	0.223214
12339	37_2	T	11656	15	4	11630	7	26	0.223061
16253	37_2	T	8080	2	2	8062	14	18	0.222772
24520	37_2	A	5395	5383	0	0	12	12	0.222428
26167	37_2	G	20262	0	0	45	20217	45	0.222091
29714	37_2	A	451	450	1	0	0	1	0.221729
26183	37_2	A	20299	20254	42	0	3	45	0.221686
24475	37_2	T	5417	7	3	5405	2	12	0.221525
29734	37_2	G	452	1	0	0	451	1	0.221239
11062	37_2	A	1809	1805	1	3	0	4	0.221117
6493	37_2	A	6793	6778	5	8	2	15	0.220816
303	37_2	A	6343	6329	4	5	5	14	0.220716
2225	37_2	A	19040	18998	18	19	5	42	0.220588
19888	37_2	A	5444	5432	0	0	12	12	0.220426
11049	37_2	T	1817	2	1	1813	1	4	0.220143
17011	37_2	T	2274	2	0	2269	3	5	0.219877
20088	37_2	T	5458	1	10	5446	1	12	0.219861
20015	37_2	A	5005	4994	6	5	0	11	0.21978
2884	37_2	T	3189	2	1	3182	4	7	0.219505
29674	37_2	G	456	1	0	0	455	1	0.219298
29720	37_2	A	458	457	0	0	1	1	0.218341
29726	37_2	T	458	0	0	457	1	1	0.218341
3129	37_2	A	3210	3203	3	2	2	7	0.218069
24123	37_2	A	6422	6408	0	0	14	14	0.218001
25357	37_2	C	8740	18	8721	1	0	19	0.217391
27515	37_2	A	3220	3213	0	5	2	7	0.217391
11692	37_2	T	3224	4	3	3217	0	7	0.217122
9509	37_2	A	19840	19797	8	27	8	43	0.216734
16725	37_2	A	6924	6909	5	6	4	15	0.216638
17754	37_2	G	10640	1	20	2	10617	23	0.216165
11305	37_2	A	1851	1847	0	0	4	4	0.216099
26655	37_2	T	3240	0	4	3233	3	7	0.216049
11253	37_2	T	1854	3	1	1850	0	4	0.21575
17063	37_2	A	2319	2314	0	0	5	5	0.21561
27489	37_2	A	9285	9265	2	4	14	20	0.215401
27724	37_2	A	3250	3243	1	6	0	7	0.215385
19464	37_2	A	2325	2320	1	3	1	5	0.215054
25785	37_2	G	4190	8	0	1	4181	9	0.214797
28293	37_2	A	11200	11176	7	5	12	24	0.214286
6403	37_2	A	13077	13049	3	0	25	28	0.214116
517	37_2	T	937	0	2	935	0	2	0.213447
11004	37_2	A	11245	11221	4	17	3	24	0.213428
14970	37_2	T	14082	14	8	14052	8	30	0.213038
27764	37_2	A	3291	3284	1	3	3	7	0.212701
7552	37_2	T	8471	4	6	8453	8	18	0.21249
27778	37_2	A	3297	3290	2	5	0	7	0.212314
15032	37_2	C	18859	36	18819	4	0	40	0.2121
15148	37_2	C	12278	25	12252	1	0	26	0.211761
24820	37_2	A	8031	8014	0	2	15	17	0.21168
26240	37_2	A	23626	23576	0	45	5	50	0.211631
13494	37_2	T	12849	16	2	12822	9	27	0.210133
7193	37_2	A	10492	10470	1	17	4	22	0.209684
8186	37_2	T	11926	2	2	11901	21	25	0.209626
9561	37_2	C	8122	2	8105	15	0	17	0.209308
22013	37_2	A	4786	4776	1	0	9	10	0.208943
1795	37_2	A	12477	12451	0	2	24	26	0.208383
27642	37_2	A	6249	6236	7	6	0	13	0.208033
20062	37_2	G	5288	0	0	11	5277	11	0.208018
12567	37_2	T	9630	10	7	9610	3	20	0.207684
26180	37_2	T	20278	0	42	20236	0	42	0.207121
8875	37_2	T	9668	20	0	9648	0	20	0.206868
22951	37_2	T	2903	0	6	2897	0	6	0.206683
22949	37_2	C	2905	0	2899	6	0	6	0.20654
16812	37_2	A	2426	2421	0	0	5	5	0.206101
15171	37_2	A	13614	13586	7	19	2	28	0.205671
24358	37_2	C	3405	4	3398	3	0	7	0.20558
11145	37_2	T	2919	2	4	2913	0	6	0.20555
25063	37_2	T	5358	7	1	5347	3	11	0.2053
19936	37_2	G	2931	1	0	5	2925	6	0.204708
199	37_2	G	12224	4	2	19	12199	25	0.204516
8489	37_2	T	2941	2	2	2935	2	6	0.204012
18408	37_2	T	12787	6	5	12761	15	26	0.203332
11334	37_2	T	5905	4	3	5893	5	12	0.203218
24043	37_2	A	2955	2949	2	3	1	6	0.203046
26242	37_2	C	23640	46	23592	2	0	48	0.203046
26245	37_2	A	23663	23615	0	48	0	48	0.202848
13167	37_2	A	12855	12829	17	4	5	26	0.202256
28598	37_2	T	6933	3	3	6919	8	14	0.201933
1922	37_2	G	21846	44	0	0	21802	44	0.20141
1134	37_2	A	11423	11400	0	0	23	23	0.201348
8350	37_2	T	1492	1	0	1489	2	3	0.201072
28576	37_2	G	6969	14	0	0	6955	14	0.20089
9268	37_2	T	11471	7	5	11448	11	23	0.200506
24223	37_2	C	6497	2	6484	11	0	13	0.200092
9250	37_2	T	11495	9	4	11472	10	23	0.200087
2248	37_2	T	3516	2	1	3509	4	7	0.19909
29620	37_2	G	2013	2	0	2	2009	4	0.198708
15114	37_2	T	23166	1	5	23120	40	46	0.198567
23563	37_2	T	2015	1	2	2011	1	4	0.198511
8321	37_2	C	1513	0	1510	3	0	3	0.198282
16251	37_2	T	8076	4	2	8060	10	16	0.198118
29639	37_2	G	2022	2	0	2	2018	4	0.197824
10417	37_2	A	9606	9587	2	10	7	19	0.197793
8869	37_2	T	9640	1	15	9621	3	19	0.197095
11536	37_2	T	7110	8	1	7096	5	14	0.196906
2467	37_2	A	3555	3548	0	0	7	7	0.196906
23527	37_2	T	2033	0	4	2029	0	4	0.196754
6290	37_2	T	7127	9	4	7113	1	14	0.196436
22027	37_2	T	4074	3	3	4066	2	8	0.196367
15082	37_2	A	20912	20871	0	35	6	41	0.19606
14183	37_2	C	4598	1	4589	8	0	9	0.195737
28079	37_2	G	2045	2	0	2	2041	4	0.195599
11590	37_2	A	7701	7686	1	9	5	15	0.19478
28086	37_2	G	2056	2	0	2	2052	4	0.194553
22595	37_2	A	14925	14896	6	16	7	29	0.194305
20040	37_2	T	5152	4	1	5142	5	10	0.194099
23503	37_2	A	2063	2059	1	1	2	4	0.193892
2658	37_2	A	9285	9267	1	0	17	18	0.193861
3568	37_2	T	6726	5	5	6713	3	13	0.19328
27691	37_2	A	6210	6198	2	10	0	12	0.193237
4094	37_2	A	15023	14994	5	17	7	29	0.193037
17277	37_2	A	13469	13443	0	0	26	26	0.193036
25178	37_2	T	10371	16	2	10351	2	20	0.192845
7744	37_2	T	4150	1	3	4142	4	8	0.192771
20450	37_2	A	15056	15027	10	16	3	29	0.192614
2423	37_2	T	6752	7	0	6739	6	13	0.192536
16183	37_2	T	25591	26	9	25542	14	49	0.191474
15595	37_2	T	4701	4	3	4692	2	9	0.191449
3832	37_2	C	6283	5	6271	7	0	12	0.190992
15134	37_2	C	11554	7	11532	15	0	22	0.19041
9809	37_2	A	16292	16261	7	16	8	31	0.190277
28145	37_2	A	7889	7874	7	5	3	15	0.190138
5238	37_2	A	4209	4201	4	4	0	8	0.190069
2910	37_2	C	3157	6	3151	0	0	6	0.190054
25809	37_2	A	4230	4222	0	7	1	8	0.189125
11999	37_2	G	6362	0	1	11	6350	12	0.18862
23335	37_2	T	14868	0	28	14840	0	28	0.188324
1472	37_2	A	7451	7437	3	7	4	14	0.187894
19155	37_2	A	9594	9576	3	6	9	18	0.187617
11827	37_2	A	3200	3194	0	0	6	6	0.1875
2791	37_2	T	4800	1	7	4791	1	9	0.1875
10003	37_2	T	15485	21	8	15456	0	29	0.187278
19818	37_2	A	2137	2133	0	3	1	4	0.187178
25882	37_2	A	2137	2133	1	2	1	4	0.187178
26597	37_2	T	3208	3	1	3202	2	6	0.187032
19827	37_2	G	2139	3	0	1	2135	4	0.187003
25871	37_2	A	2140	2136	1	1	2	4	0.186916
27153	37_2	T	25163	20	11	25116	16	47	0.186782
1448	37_2	A	7498	7484	5	6	3	14	0.186716
20067	37_2	A	5359	5349	0	0	10	10	0.186602
26590	37_2	T	3216	3	3	3210	0	6	0.186567
20069	37_2	G	5362	0	0	10	5352	10	0.186498
25856	37_2	A	2148	2144	1	3	0	4	0.18622
25923	37_2	T	2155	3	1	2151	0	4	0.185615
249	37_2	T	12411	1	9	12388	13	23	0.185319
3448	37_2	C	10848	18	10828	1	1	20	0.184366
27452	37_2	A	5967	5956	3	3	5	11	0.184347
16467	37_2	A	14665	14638	5	17	5	27	0.184112
10267	37_2	T	9246	3	3	9229	11	17	0.183863
17091	37_2	T	9249	7	4	9232	6	17	0.183804
24286	37_2	T	6529	3	3	6517	6	12	0.183795
17097	37_2	T	9253	7	5	9236	5	17	0.183724
26751	37_2	A	5999	5988	2	5	4	11	0.183364
9271	37_2	T	11468	5	3	11447	13	21	0.183118
3026	37_2	T	6042	3	2	6031	6	11	0.182059
2699	37_2	A	9371	9354	3	7	7	17	0.181411
5085	37_2	T	8270	3	11	8255	1	15	0.181378
9628	37_2	T	15992	0	28	15963	1	29	0.181341
4729	37_2	T	9938	5	4	9920	9	18	0.181123
22345	37_2	T	11052	12	5	11032	3	20	0.180963
19605	37_2	T	2234	0	4	2230	0	4	0.179051
10985	37_2	A	11201	11181	0	0	20	20	0.178555
15149	37_2	A	12331	12309	1	6	15	22	0.178412
28715	37_2	A	9558	9541	9	6	2	17	0.177861
13460	37_2	T	12959	2	2	12936	19	23	0.177483
11755	37_2	A	6201	6190	4	4	3	11	0.177391
4027	37_2	A	6205	6194	4	6	1	11	0.177276
20099	37_2	C	2823	1	2818	4	0	5	0.177117
20100	37_2	T	2824	5	0	2819	0	5	0.177054
13341	37_2	A	13563	13539	11	8	5	24	0.176952
16427	37_2	A	7920	7906	3	7	4	14	0.176768
12803	37_2	T	6233	3	3	6222	5	11	0.17648
3850	37_2	T	6243	6	3	6232	2	11	0.176197
8872	37_2	G	9650	13	1	3	9633	17	0.176166
29481	37_2	T	2839	0	3	2834	2	5	0.176118
23958	37_2	G	5687	2	0	8	5677	10	0.17584
17813	37_2	T	10826	0	7	10807	12	19	0.175503
766	37_2	T	7989	4	6	7975	4	14	0.175241
9840	37_2	A	7997	7983	7	0	7	14	0.175066
13943	37_2	A	16575	16546	14	8	7	29	0.174962
13616	37_2	A	6881	6869	0	0	12	12	0.174393
5608	37_2	A	18941	18908	2	1	30	33	0.174225
22981	37_2	T	5746	4	2	5736	4	10	0.174034
2322	37_2	T	3451	2	3	3445	1	6	0.173863
10606	37_2	T	8072	0	14	8058	0	14	0.173439
11116	37_2	T	1731	1	1	1728	1	3	0.17331
19510	37_2	T	2310	1	3	2306	0	4	0.17316
26309	37_2	C	2321	0	2317	4	0	4	0.17234
26295	37_2	A	2322	2318	0	4	0	4	0.172265
28579	37_2	A	6969	6957	2	0	10	12	0.172191
21101	37_2	G	6394	0	0	11	6383	11	0.172036
23017	37_2	T	5818	4	0	5808	6	10	0.17188
11103	37_2	C	1746	1	1743	2	0	3	0.171821
15124	37_2	A	11062	11043	0	17	2	19	0.171759
7144	37_2	T	5240	2	0	5231	7	9	0.171756
2730	37_2	A	9328	9312	1	1	14	16	0.171527
19341	37_2	T	1750	1	2	1747	0	3	0.171429
24827	37_2	T	8171	0	14	8157	0	14	0.171338
20120	37_2	T	2920	5	0	2915	0	5	0.171233
18368	37_2	G	12862	3	0	19	12840	22	0.171046
25274	37_2	A	5264	5255	2	6	1	9	0.170973
4489	37_2	T	15794	13	5	15767	9	27	0.170951
1666	37_2	T	6442	10	1	6431	0	11	0.170754
10964	37_2	A	11144	11125	5	9	5	19	0.170495
22268	37_2	A	4108	4101	2	3	2	7	0.170399
23893	37_2	C	2935	5	2930	0	0	5	0.170358
13484	37_2	G	12918	2	18	2	12896	22	0.170305
9763	37_2	C	8223	1	8209	3	10	14	0.170254
20122	37_2	A	2937	2932	1	3	1	5	0.170242
1639	37_2	A	6468	6457	0	0	11	11	0.170068
22894	37_2	G	2941	3	0	2	2936	5	0.17001
22084	37_2	T	4123	0	7	4116	0	7	0.169779
9415	37_2	T	22387	10	18	22349	10	38	0.169741
25748	37_2	A	4128	4121	1	5	1	7	0.169574
8413	37_2	A	2949	2944	0	0	5	5	0.169549
15228	37_2	T	10030	6	6	10013	5	17	0.169492
2444	37_2	A	3541	3535	1	2	3	6	0.169444
16509	37_2	T	6494	6	4	6483	1	11	0.169387
20128	37_2	G	2953	2	0	3	2948	5	0.169319
11503	37_2	T	7088	3	4	7076	5	12	0.1693
28654	37_2	A	3545	3539	0	0	6	6	0.169252
7955	37_2	C	4141	3	4134	3	1	7	0.169041
24739	37_2	T	13610	9	4	13587	10	23	0.168993
11636	37_2	A	7697	7684	5	3	5	13	0.168897
24225	37_2	T	6513	0	11	6502	0	11	0.168893
24250	37_2	A	6516	6505	2	5	4	11	0.168815
15093	37_2	G	21332	35	0	1	21296	36	0.168761
20064	37_2	T	5337	9	0	5328	0	9	0.168634
19287	37_2	T	1780	1	2	1777	0	3	0.168539
16875	37_2	T	2374	2	1	2370	1	4	0.168492
16895	37_2	A	2374	2370	0	3	1	4	0.168492
1756	37_2	A	12472	12451	1	0	20	21	0.168377
1741	37_2	A	12478	12457	2	0	19	21	0.168296
18459	37_2	A	24975	24933	27	6	9	42	0.168168
16133	37_2	A	17256	17227	13	12	4	29	0.168057
9664	37_2	A	16067	16040	4	19	4	27	0.168046
24098	37_2	G	2978	3	0	2	2973	5	0.167898
20074	37_2	C	5366	4	5357	5	0	9	0.167723
27119	37_2	C	25042	2	25000	40	0	42	0.167718
29299	37_2	A	14311	14287	0	3	21	24	0.167703
20073	37_2	A	5368	5359	8	1	0	9	0.16766
3250	37_2	G	10742	15	0	3	10724	18	0.167567
7700	37_2	A	4181	4174	0	0	7	7	0.167424
2476	37_2	A	3584	3578	0	0	6	6	0.167411
25786	37_2	A	4190	4183	3	1	3	7	0.167064
3417	37_2	A	10780	10762	0	1	17	18	0.166976
7361	37_2	T	10202	6	7	10185	4	17	0.166634
2789	37_2	A	4804	4796	1	4	3	8	0.166528
22303	37_2	T	15636	11	5	15610	10	26	0.166283
29562	37_2	G	1807	2	0	1	1804	3	0.166021
13532	37_2	T	12658	3	2	12637	16	21	0.165903
3039	37_2	A	6033	6023	4	5	1	10	0.165755
11061	37_2	A	1810	1807	1	2	0	3	0.165746
18150	37_2	T	18714	12	9	18683	10	31	0.165651
8866	37_2	T	9674	12	4	9658	0	16	0.165392
4507	37_2	T	15722	11	4	15696	11	26	0.165373
26806	37_2	A	3027	3022	1	3	1	5	0.16518
19743	37_2	A	4238	4231	0	0	7	7	0.165172
11052	37_2	A	1817	1814	0	2	1	3	0.165107
23844	37_2	C	3029	2	3024	3	0	5	0.165071
5283	37_2	A	4243	4236	0	3	4	7	0.164978
9373	37_2	A	22432	22395	4	28	5	37	0.164943
17978	37_2	T	10914	0	13	10896	5	18	0.164926
23148	37_2	A	10915	10897	2	0	16	18	0.164911
19722	37_2	A	4245	4238	0	0	7	7	0.1649
16809	37_2	T	2427	2	1	2423	1	4	0.164813
2846	37_2	A	4856	4848	0	4	4	8	0.164745
17238	37_2	A	13358	13336	3	8	11	22	0.164695
3019	37_2	A	6073	6063	1	5	4	10	0.164663
7409	37_2	A	4255	4248	6	0	1	7	0.164512
23098	37_2	A	3044	3039	1	3	1	5	0.164258
23104	37_2	T	3046	0	4	3041	1	5	0.16415
27010	37_2	A	46583	46507	39	21	16	76	0.16315
11288	37_2	T	1842	0	1	1839	2	3	0.162866
11293	37_2	T	1842	0	0	1839	3	3	0.162866
19246	37_2	A	11667	11648	3	9	7	19	0.162852
1283	37_2	A	9857	9841	4	3	9	16	0.162321
2415	37_2	A	6777	6766	3	1	7	11	0.162314
5674	37_2	T	12945	0	21	12924	0	21	0.162225
21746	37_2	G	617	0	0	1	616	1	0.162075
21748	37_2	T	617	0	1	616	0	1	0.162075
21762	37_2	C	617	0	616	1	0	1	0.162075
21765	37_2	T	617	0	1	616	0	1	0.162075
21774	37_2	C	617	0	616	1	0	1	0.162075
5872	37_2	A	12960	12939	0	0	21	21	0.162037
24817	37_2	A	8028	8015	7	1	5	13	0.161933
2963	37_2	T	6178	3	1	6168	6	10	0.161865
15138	37_2	G	11744	7	10	2	11725	19	0.161785
14064	37_2	T	8655	3	11	8641	0	14	0.161756
21782	37_2	A	619	618	0	0	1	1	0.161551
11415	37_2	T	3718	1	2	3712	3	6	0.161377
4921	37_2	C	9931	1	9915	15	0	16	0.161112
21737	37_2	T	622	0	1	621	0	1	0.160772
3855	37_2	A	6224	6214	0	0	10	10	0.160668
4224	37_2	T	16813	12	11	16786	4	27	0.16059
21787	37_2	T	623	0	1	622	0	1	0.160514
15389	37_2	A	19317	19286	5	14	12	31	0.16048
10591	37_2	T	8102	3	3	8089	7	13	0.160454
7786	37_2	A	8110	8097	1	0	12	13	0.160296
21730	37_2	A	624	623	0	0	1	1	0.160256
21905	37_2	C	1250	0	1248	0	2	2	0.16
21880	37_2	T	1251	0	2	1249	0	2	0.159872
16703	37_2	A	6885	6874	2	0	9	11	0.159768
14040	37_2	T	4383	0	0	4376	7	7	0.159708
20871	37_2	T	6269	3	5	6259	2	10	0.159515
21722	37_2	T	627	0	1	626	0	1	0.15949
21719	37_2	G	628	1	0	0	627	1	0.159236
21717	37_2	A	629	628	0	0	1	1	0.158983
21842	37_2	T	1258	0	2	1256	0	2	0.158983
21810	37_2	T	1259	0	2	1257	0	2	0.158856
27585	37_2	T	3148	0	5	3143	0	5	0.158831
2918	37_2	C	3149	5	3144	0	0	5	0.158781
12008	37_2	C	11969	1	11950	18	0	19	0.158743
21807	37_2	C	1260	1	1258	1	0	2	0.15873
21837	37_2	T	1260	0	2	1258	0	2	0.15873
9744	37_2	A	8191	8178	4	4	5	13	0.158711
17420	37_2	A	12605	12585	7	4	9	20	0.158667
2939	37_2	C	3152	5	3147	0	0	5	0.158629
9315	37_2	T	11352	1	5	11334	12	18	0.158562
20406	37_2	T	29022	4	42	28976	0	46	0.1585
21856	37_2	T	1262	2	0	1260	0	2	0.158479
21858	37_2	A	1262	1260	2	0	0	2	0.158479
21860	37_2	A	1262	1260	0	2	0	2	0.158479
28584	37_2	T	6944	4	6	6933	1	11	0.15841
23959	37_2	T	5685	0	0	5676	9	9	0.158311
2901	37_2	T	3163	0	1	3158	4	5	0.158078
2898	37_2	C	3165	3	3160	2	0	5	0.157978
7565	37_2	T	4443	2	4	4436	1	7	0.157551
13977	37_2	T	4453	1	2	4446	4	7	0.157197
5118	37_2	T	8276	12	0	8263	1	13	0.157081
12991	37_2	A	6368	6358	5	2	3	10	0.157035
12116	37_2	C	6371	8	6361	2	0	10	0.156961
17352	37_2	C	7020	0	7009	10	1	11	0.156695
17932	37_2	A	10851	10834	5	10	2	17	0.156668
1398	37_2	T	3834	4	0	3828	2	6	0.156495
29537	37_2	C	3197	1	3192	4	0	5	0.156397
5585	37_2	C	5762	1	5753	7	1	9	0.156196
24105	37_2	A	6405	6395	2	6	2	10	0.156128
24107	37_2	C	6408	1	6398	9	0	10	0.156055
22990	37_2	T	5770	4	5	5761	0	9	0.155979
16945	37_2	G	4488	5	0	2	4481	7	0.155971
26596	37_2	G	3208	1	0	4	3203	5	0.15586
17975	37_2	A	10912	10895	7	4	6	17	0.155792
7608	37_2	A	4495	4488	2	3	2	7	0.155729
27929	37_2	T	3853	0	6	3847	0	6	0.155723
27519	37_2	C	3211	4	3206	1	0	5	0.155715
20039	37_2	G	5138	4	0	4	5130	8	0.155703
11496	37_2	A	7082	7071	2	4	5	11	0.155323
11486	37_2	A	7087	7076	3	5	3	11	0.155214
13234	37_2	T	12889	4	7	12869	9	20	0.155171
23817	37_2	T	5162	0	7	5154	1	8	0.154979
16970	37_2	A	4520	4513	0	3	4	7	0.154867
24201	37_2	G	3229	3	0	2	3224	5	0.154847
1641	37_2	T	6467	4	1	6457	5	10	0.154631
25205	37_2	T	10348	6	6	10332	4	16	0.154619
13174	37_2	T	12940	2	14	12920	4	20	0.15456
7995	37_2	T	10357	9	3	10341	4	16	0.154485
1313	37_2	A	3885	3879	1	3	2	6	0.15444
1633	37_2	A	6479	6469	0	0	10	10	0.154345
16994	37_2	A	4536	4529	3	4	0	7	0.154321
26570	37_2	C	3240	5	3235	0	0	5	0.154321
25173	37_2	G	10373	14	0	2	10357	16	0.154247
27226	37_2	G	5837	1	0	8	5828	9	0.154189
27227	37_2	T	5837	5	1	5828	3	9	0.154189
17402	37_2	C	7137	0	7126	11	0	11	0.154126
10928	37_2	A	11045	11028	1	2	14	17	0.153916
27708	37_2	G	3250	5	0	0	3245	5	0.153846
27726	37_2	A	3250	3245	0	5	0	5	0.153846
27881	37_2	C	1956	2	1953	1	0	3	0.153374
1810	37_2	A	12408	12389	2	0	17	19	0.153127
5420	37_2	A	11122	11105	13	0	4	17	0.15285
28309	37_2	A	11159	11142	8	2	7	17	0.152343
11030	37_2	A	13148	13128	10	3	7	20	0.152114
27870	37_2	G	1975	3	0	0	1972	3	0.151899
26203	37_2	A	20454	20423	5	11	15	31	0.15156
20061	37_2	T	5280	2	0	5272	6	8	0.151515
863	37_2	T	15183	4	3	15160	16	23	0.151485
19440	37_2	A	3961	3955	1	2	3	6	0.151477
28294	37_2	A	11224	11207	5	8	4	17	0.151461
22837	37_2	A	6615	6605	1	6	3	10	0.151172
9533	37_2	A	19863	19833	9	11	10	30	0.151035
15261	37_2	T	9939	9	6	9924	0	15	0.150921
831	37_2	A	15249	15226	12	8	3	23	0.15083
27492	37_2	A	9285	9271	3	6	5	14	0.150781
3296	37_2	C	21246	22	21214	6	4	32	0.150617
15745	37_2	A	4654	4647	0	3	4	7	0.150408
27407	37_2	T	5997	0	9	5988	0	9	0.150075
4677	37_2	T	9998	6	2	9983	7	15	0.15003
9325	37_2	T	11352	8	3	11335	6	17	0.149753
15162	37_2	A	13360	13340	3	15	2	20	0.149701
22218	37_2	G	4019	0	0	6	4013	6	0.149291
29346	37_2	A	16081	16057	13	4	7	24	0.149244
4264	37_2	T	16783	14	0	16758	11	25	0.14896
3576	37_2	T	6715	0	6	6705	4	10	0.14892
29646	37_2	T	2015	0	3	2012	0	3	0.148883
29632	37_2	C	2016	0	2013	3	0	3	0.14881
29648	37_2	G	2016	1	0	2	2013	3	0.14881
29653	37_2	A	2016	2013	0	3	0	3	0.14881
20862	37_2	A	19499	19470	11	11	7	29	0.148726
16255	37_2	C	8076	3	8064	9	0	12	0.148588
29634	37_2	A	2019	2016	0	3	0	3	0.148588
13521	37_2	T	12802	3	0	12783	16	19	0.148414
27921	37_2	A	2023	2020	0	2	1	3	0.148295
9574	37_2	T	8097	3	3	8085	6	12	0.148203
15559	37_2	C	4731	1	4724	6	0	7	0.14796
15184	37_2	A	14207	14186	3	11	7	21	0.147814
22048	37_2	T	4063	3	2	4057	1	6	0.147674
14406	37_2	A	21687	21655	9	13	10	32	0.147554
28048	37_2	G	2034	2	0	1	2031	3	0.147493
8057	37_2	T	6106	3	2	6097	4	9	0.147396
25497	37_2	A	16965	16940	15	8	2	25	0.147362
4612	37_2	A	8148	8136	7	4	1	12	0.147275
13396	37_2	A	6797	6787	0	1	9	10	0.147124
18050	37_2	T	9523	9	2	9509	3	14	0.147012
18939	37_2	T	21096	15	9	21065	7	31	0.146947
25602	37_2	A	8854	8841	4	3	6	13	0.146826
16788	37_2	T	9538	4	3	9524	7	14	0.146781
25608	37_2	A	8868	8855	2	9	2	13	0.146594
28711	37_2	T	9551	3	6	9537	5	14	0.146582
21706	37_2	A	12971	12952	8	5	6	19	0.146481
15026	37_2	C	18434	23	18407	3	1	27	0.146468
20091	37_2	C	5479	8	5471	0	0	8	0.146012
6622	37_2	G	5480	7	0	1	5472	8	0.145985
28084	37_2	A	2056	2053	0	2	1	3	0.145914
22690	37_2	T	6854	0	10	6844	0	10	0.1459
11147	37_2	T	3430	0	2	3425	3	5	0.145773
19171	37_2	A	9606	9592	6	4	4	14	0.145742
10489	37_2	T	4117	3	1	4111	2	6	0.145737
24400	37_2	A	3432	3427	0	0	5	5	0.145688
24858	37_2	G	15804	16	4	3	15781	23	0.145533
22281	37_2	C	4125	0	4119	6	0	6	0.145455
11749	37_2	A	6189	6180	1	0	8	9	0.145419
25155	37_2	T	10317	2	6	10302	7	15	0.145391
2325	37_2	C	3440	0	3435	5	0	5	0.145349
25426	37_2	A	16512	16488	5	11	8	24	0.145349
873	37_2	A	15137	15115	7	4	11	22	0.145339
10933	37_2	T	11028	1	14	11012	1	16	0.145085
5110	37_2	T	8271	6	2	8259	4	12	0.145085
5120	37_2	T	8279	10	2	8267	0	12	0.144945
28104	37_2	A	2070	2067	0	0	3	3	0.144928
20901	37_2	T	6220	4	0	6211	5	9	0.144695
5501	37_2	A	11059	11043	0	5	11	16	0.144679
5146	37_2	A	8296	8284	1	8	3	12	0.144648
17677	37_2	A	5531	5523	2	3	3	8	0.144639
6103	37_2	T	5540	7	0	5532	1	8	0.144404
7966	37_2	A	4158	4152	1	3	2	6	0.1443
2613	37_2	T	4852	1	0	4845	6	7	0.14427
3851	37_2	G	6243	9	0	0	6234	9	0.144161
18802	37_2	A	21519	21488	1	1	29	31	0.144059
2287	37_2	T	3473	4	1	3468	0	5	0.143968
7762	37_2	T	4177	2	2	4171	2	6	0.143644
8904	37_2	A	9756	9742	4	7	3	14	0.143501
21953	37_2	T	698	0	1	697	0	1	0.143266
21959	37_2	T	698	0	0	697	1	1	0.143266
21961	37_2	T	698	0	0	697	1	1	0.143266
12480	37_2	T	4888	3	1	4881	3	7	0.143208
21962	37_2	C	699	0	698	1	0	1	0.143062
21967	37_2	T	699	0	1	698	0	1	0.143062
8707	37_2	T	9790	6	4	9776	4	14	0.143003
21976	37_2	T	700	1	0	699	0	1	0.142857
25793	37_2	G	4200	2	0	4	4194	6	0.142857
5222	37_2	A	4200	4194	1	3	2	6	0.142857
25797	37_2	C	4205	2	4199	4	0	6	0.142687
21982	37_2	T	701	0	1	700	0	1	0.142653
21984	37_2	T	701	0	0	700	1	1	0.142653
21634	37_2	A	11924	11907	6	8	3	17	0.14257
25798	37_2	A	4210	4204	0	0	6	6	0.142518
7448	37_2	A	8420	8408	0	0	12	12	0.142518
21929	37_2	G	702	1	0	0	701	1	0.14245
17540	37_2	A	10544	10529	1	8	6	15	0.142261
25811	37_2	T	4225	3	3	4219	0	6	0.142012
1916	37_2	A	21847	21816	16	6	9	31	0.141896
7268	37_2	A	10572	10557	3	4	8	15	0.141884
29107	37_2	T	14098	2	12	14078	6	20	0.141864
21927	37_2	A	705	704	0	0	1	1	0.141844
21928	37_2	C	705	0	704	1	0	1	0.141844
29457	37_2	T	2820	2	2	2816	0	4	0.141844
5956	37_2	C	2822	3	2818	1	0	4	0.141743
8668	37_2	C	9879	2	9865	12	0	14	0.141715
6880	37_2	T	11296	12	3	11280	1	16	0.141643
5947	37_2	T	2825	1	3	2821	0	4	0.141593
5258	37_2	A	4240	4234	1	3	2	6	0.141509
12118	37_2	T	6361	3	3	6352	3	9	0.141487
11021	37_2	A	11331	11315	3	8	5	16	0.141206
2448	37_2	G	3541	5	0	0	3536	5	0.141203
5333	37_2	T	5667	3	2	5659	3	8	0.141168
2454	37_2	T	3542	1	2	3537	2	5	0.141163
23990	37_2	T	5671	6	2	5663	0	8	0.141069
21914	37_2	C	709	1	708	0	0	1	0.141044
25848	37_2	T	4255	1	4	4249	1	6	0.141011
9538	37_2	A	19857	19829	4	22	2	28	0.141008
23938	37_2	A	5674	5666	6	0	2	8	0.140994
26547	37_2	A	6386	6377	1	3	5	9	0.140933
29091	37_2	C	14199	0	14179	20	0	20	0.140855
29483	37_2	T	2840	1	2	2836	1	4	0.140845
22104	37_2	G	7816	11	0	0	7805	11	0.140737
23729	37_2	A	2132	2129	2	1	0	3	0.140713
23717	37_2	A	2133	2130	0	1	2	3	0.140647
20106	37_2	T	2845	3	1	2841	0	4	0.140598
23716	37_2	T	2135	0	3	2132	0	3	0.140515
22114	37_2	T	7829	2	5	7818	4	11	0.140503
20112	37_2	A	2847	2843	0	2	2	4	0.140499
5546	37_2	A	5702	5694	2	6	0	8	0.140302
4522	37_2	T	15687	11	3	15665	8	22	0.140244
24115	37_2	T	6421	3	6	6412	0	9	0.140165
2737	37_2	T	9276	2	11	9263	0	13	0.140147
23777	37_2	A	2141	2138	0	3	0	3	0.140121
23782	37_2	G	2142	2	0	1	2139	3	0.140056
23784	37_2	A	2142	2139	0	2	1	3	0.140056
29489	37_2	C	2857	0	2853	4	0	4	0.140007
16551	37_2	C	6431	0	6422	9	0	9	0.139947
23642	37_2	G	3574	1	0	4	3569	5	0.139899
19984	37_2	T	2860	1	3	2856	0	4	0.13986
2473	37_2	A	3575	3570	2	1	2	5	0.13986
5845	37_2	A	12882	12864	0	0	18	18	0.13973
22809	37_2	G	3579	5	0	0	3574	5	0.139704
1660	37_2	T	6444	3	2	6435	4	9	0.139665
29499	37_2	A	2866	2862	0	0	4	4	0.139567
9475	37_2	T	11467	0	16	11451	0	16	0.139531
24851	37_2	T	15783	12	9	15761	1	22	0.13939
2532	37_2	T	8609	7	1	8597	4	12	0.139389
13485	37_2	T	12915	1	3	12897	14	18	0.139373
19848	37_2	T	2154	1	1	2151	1	3	0.139276
13442	37_2	T	12975	6	3	12957	9	18	0.138728
28956	37_2	A	5767	5759	2	3	3	8	0.13872
2503	37_2	A	3609	3604	0	4	1	5	0.138543
27272	37_2	T	5780	3	2	5772	3	8	0.138408
20577	37_2	A	13010	12992	0	2	16	18	0.138355
10813	37_2	T	10866	0	15	10851	0	15	0.138045
24278	37_2	T	6527	3	0	6518	6	9	0.137889
15496	37_2	A	10162	10148	6	6	2	14	0.137768
25545	37_2	A	8713	8701	5	4	3	12	0.137725
21910	37_2	C	727	1	726	0	0	1	0.137552
6999	37_2	A	5816	5808	3	5	0	8	0.137552
7663	37_2	T	8728	4	3	8716	5	12	0.137489
23028	37_2	A	5819	5811	2	5	1	8	0.137481
19680	37_2	T	2183	0	2	2180	1	3	0.137426
17887	37_2	G	21118	20	6	3	21089	29	0.137324
12922	37_2	A	12384	12367	13	2	2	17	0.137274
19685	37_2	T	2186	0	1	2183	2	3	0.137237
23039	37_2	C	5831	1	5823	7	0	8	0.137198
18075	37_2	T	9477	3	2	9464	8	13	0.137174
10763	37_2	T	10942	6	3	10927	6	15	0.137086
25125	37_2	A	10217	10203	1	7	6	14	0.137027
9662	37_2	A	16066	16044	7	3	12	22	0.136935
25698	37_2	A	2195	2192	0	0	3	3	0.136674
22900	37_2	T	2928	1	1	2924	2	4	0.136612
25956	37_2	T	22715	7	8	22684	16	31	0.136474
16464	37_2	A	14665	14645	8	10	2	20	0.136379
9550	37_2	A	19841	19814	12	10	5	27	0.136082
8479	37_2	A	2941	2937	1	2	1	4	0.136008
87	37_2	T	6621	0	6	6612	3	9	0.135931
20126	37_2	G	2943	4	0	0	2939	4	0.135916
8495	37_2	T	2944	2	2	2940	0	4	0.13587
8462	37_2	G	2946	3	0	1	2942	4	0.135777
7864	37_2	A	8103	8092	0	2	9	11	0.135752
10431	37_2	A	9583	9570	9	3	1	13	0.135657
10395	37_2	T	9584	3	5	9571	5	13	0.135643
8437	37_2	A	2950	2946	0	0	4	4	0.135593
4592	37_2	G	8116	8	1	2	8105	11	0.135535
21508	37_2	G	20661	25	0	3	20633	28	0.135521
8373	37_2	T	1477	0	2	1475	0	2	0.13541
19634	37_2	T	2217	2	1	2214	0	3	0.135318
23816	37_2	C	5179	3	5172	4	0	7	0.135161
21120	37_2	T	12579	9	2	12562	6	17	0.135146
19621	37_2	A	2220	2217	0	1	2	3	0.135135
15125	37_2	T	11107	0	11	11092	4	15	0.13505
13983	37_2	T	4443	4	0	4437	2	6	0.135044
23882	37_2	C	2962	4	2958	0	0	4	0.135044
29225	37_2	T	26668	7	7	26632	22	36	0.134993
25176	37_2	A	10372	10358	1	0	13	14	0.134979
5425	37_2	G	11126	2	0	13	11111	15	0.134819
5424	37_2	A	11127	11112	1	13	1	15	0.134807
12611	37_2	A	9645	9632	0	6	7	13	0.134785
8355	37_2	G	1485	2	0	0	1483	2	0.13468
8363	37_2	A	1485	1483	0	1	1	2	0.13468
22333	37_2	T	11145	6	6	11130	3	15	0.13459
24826	37_2	C	8173	1	8162	8	2	11	0.13459
23879	37_2	G	2973	0	0	4	2969	4	0.134544
23326	37_2	A	14903	14883	6	10	4	20	0.134201
14230	37_2	C	4471	4	4465	1	1	6	0.134198
23866	37_2	T	2982	1	3	2978	0	4	0.134138
19593	37_2	C	2237	2	2234	1	0	3	0.134108
16921	37_2	T	4475	2	4	4469	0	6	0.134078
13767	37_2	C	32841	1	32797	43	0	44	0.133979
13086	37_2	T	6723	1	2	6714	6	9	0.133869
20154	37_2	T	2989	0	3	2985	1	4	0.133824
21639	37_2	C	11957	1	11941	14	1	16	0.133813
28471	37_2	C	3737	0	3732	5	0	5	0.133797
21640	37_2	T	11962	5	4	11946	7	16	0.133757
20058	37_2	T	5237	3	2	5230	2	7	0.133664
26756	37_2	T	5987	1	1	5979	6	8	0.133623
16951	37_2	A	4494	4488	0	2	4	6	0.133511
24834	37_2	G	15746	17	1	3	15725	21	0.133367
26151	37_2	C	39000	44	38948	8	0	52	0.133333
20514	37_2	A	29252	29213	4	26	9	39	0.133324
13869	37_2	A	16506	16484	0	2	20	22	0.133285
17517	37_2	A	10516	10502	0	10	4	14	0.13313
4095	37_2	C	15024	0	15004	20	0	20	0.13312
26928	37_2	A	24079	24047	0	1	31	32	0.132896
16986	37_2	T	4525	2	4	4519	0	6	0.132597
28452	37_2	G	3771	3	1	1	3766	5	0.132591
23851	37_2	A	3018	3014	2	2	0	4	0.132538
7274	37_2	T	10567	3	5	10553	6	14	0.132488
13408	37_2	T	6795	2	0	6786	7	9	0.13245
26796	37_2	T	3020	0	3	3016	1	4	0.13245
8323	37_2	T	1510	1	0	1508	1	2	0.13245
8322	37_2	G	1512	2	0	0	1510	2	0.132275
18369	37_2	T	12854	4	2	12837	11	17	0.132255
4974	37_2	T	14372	11	3	14353	5	19	0.132202
8320	37_2	C	1513	0	1511	2	0	2	0.132188
25462	37_2	A	16658	16636	17	3	2	22	0.132069
7085	37_2	A	12117	12101	8	4	4	16	0.132046
20178	37_2	C	3030	3	3026	1	0	4	0.132013
5620	37_2	A	18940	18915	4	12	9	25	0.131996
186	37_2	C	12129	0	12113	16	0	16	0.131915
14876	37_2	A	9097	9085	5	6	1	12	0.131912
23056	37_2	A	3034	3030	1	1	2	4	0.131839
14189	37_2	C	4553	1	4547	5	0	6	0.131781
17003	37_2	T	2277	2	0	2274	1	3	0.131752
23076	37_2	A	3037	3033	2	2	0	4	0.131709
8669	37_2	T	9873	2	11	9860	0	13	0.131672
29428	37_2	A	1520	1518	2	0	0	2	0.131579
20198	37_2	A	3045	3041	1	1	2	4	0.131363
21402	37_2	T	16749	16	2	16727	4	22	0.131351
18345	37_2	T	12945	3	4	12928	10	17	0.131325
8794	37_2	T	19042	10	8	19017	7	25	0.131289
27148	37_2	A	25145	25112	11	13	9	33	0.131239
21687	37_2	T	12965	2	13	12948	2	17	0.131122
24669	37_2	A	5339	5332	1	4	2	7	0.131111
24670	37_2	A	5339	5332	4	1	2	7	0.131111
24661	37_2	A	5340	5333	2	4	1	7	0.131086
22689	37_2	C	6866	0	6857	9	0	9	0.131081
8396	37_2	T	1526	0	2	1524	0	2	0.131062
17020	37_2	T	2291	0	3	2288	0	3	0.130947
17023	37_2	T	2292	1	2	2289	0	3	0.13089
29423	37_2	C	1528	1	1526	1	0	2	0.13089
26403	37_2	A	4586	4580	2	4	0	6	0.130833
14756	37_2	A	17582	17559	8	12	3	23	0.130816
16609	37_2	A	12996	12979	5	6	6	17	0.130809
15007	37_2	G	17583	19	1	3	17560	23	0.130808
22715	37_2	A	6883	6874	1	4	4	9	0.130757
26387	37_2	A	4590	4584	0	2	4	6	0.130719
15660	37_2	C	9205	0	9193	12	0	12	0.130364
23125	37_2	A	3077	3073	0	0	4	4	0.129997
11654	37_2	T	7693	0	10	7683	0	10	0.129988
10861	37_2	A	21542	21514	1	4	23	28	0.129979
29440	37_2	G	1539	1	1	0	1537	2	0.129955
1349	37_2	C	3849	3	3844	2	0	5	0.129904
7553	37_2	G	8470	8	0	3	8459	11	0.12987
11588	37_2	A	7701	7691	3	4	3	10	0.129853
19515	37_2	A	2313	2310	0	1	2	3	0.129702
26318	37_2	T	2314	0	2	2311	1	3	0.129646
29402	37_2	G	1543	1	1	0	1541	2	0.129618
15468	37_2	A	10034	10021	6	6	1	13	0.129559
26324	37_2	T	2318	0	1	2315	2	3	0.129422
23141	37_2	C	3092	1	3088	3	0	4	0.129366
17068	37_2	T	2320	0	1	2317	2	3	0.12931
11742	37_2	A	6190	6182	2	0	6	8	0.129241
23197	37_2	T	7740	5	2	7730	3	10	0.129199
26293	37_2	G	2322	1	0	2	2319	3	0.129199
16749	37_2	A	6974	6965	3	2	4	9	0.129051
19468	37_2	T	2326	1	1	2323	1	3	0.128977
29392	37_2	G	1551	0	2	0	1549	2	0.128949
29396	37_2	A	1552	1550	0	2	0	2	0.128866
29391	37_2	A	1553	1551	0	0	2	2	0.128783
28817	37_2	G	10872	8	5	1	10858	14	0.128771
17952	37_2	A	10879	10865	4	5	5	14	0.128688
27671	37_2	T	6221	4	2	6213	2	8	0.128597
568	37_2	T	12449	2	2	12433	12	16	0.128524
6537	37_2	G	5449	5	0	2	5442	7	0.128464
29386	37_2	C	1558	1	1556	1	0	2	0.12837
15996	37_2	T	33498	21	13	33455	9	43	0.128366
29385	37_2	A	1559	1557	0	0	2	2	0.128287
20824	37_2	A	19488	19463	3	17	5	25	0.128284
22463	37_2	T	21837	16	2	21809	10	28	0.128223
18616	37_2	A	13260	13243	3	9	5	17	0.128205
17086	37_2	C	2343	3	2340	0	0	3	0.128041
22318	37_2	T	15636	10	5	15616	5	20	0.12791
15619	37_2	C	4691	0	4685	6	0	6	0.127904
26838	37_2	A	3131	3127	3	1	0	4	0.127755
23344	37_2	T	14874	9	0	14855	10	19	0.12774
3833	37_2	T	6264	0	8	6256	0	8	0.127714
481	37_2	A	12531	12515	10	2	4	16	0.127683
29376	37_2	C	1567	1	1565	0	1	2	0.127632
23305	37_2	A	14893	14874	5	6	8	19	0.127577
19567	37_2	G	2352	0	1	2	2349	3	0.127551
8538	37_2	T	1570	0	1	1568	1	2	0.127389
26542	37_2	C	3142	3	3138	1	0	4	0.127307
27147	37_2	G	25143	24	1	7	25111	32	0.127272
8519	37_2	A	1572	1570	0	1	1	2	0.127226
12302	37_2	T	11794	7	6	11779	2	15	0.127183
14480	37_2	A	11015	11001	4	8	2	14	0.127099
1834	37_2	T	6307	1	7	6299	0	8	0.126843
29368	37_2	A	1577	1575	1	0	1	2	0.126823
2952	37_2	A	3154	3150	2	0	2	4	0.126823
8509	37_2	A	1577	1575	0	0	2	2	0.126823
163	37_2	A	11829	11814	10	1	4	15	0.126807
29369	37_2	A	1578	1576	2	0	0	2	0.126743
27576	37_2	T	3157	2	2	3153	0	4	0.126703
14113	37_2	A	8683	8672	4	7	0	11	0.126684
27577	37_2	C	3158	1	3154	3	0	4	0.126662
11530	37_2	C	7108	1	7099	8	0	9	0.126618
14084	37_2	A	8689	8678	1	1	9	11	0.126597
28117	37_2	A	7906	7896	7	1	2	10	0.126486
2077	37_2	T	30051	7	10	30013	21	38	0.126452
2074	37_2	T	30064	26	4	30026	8	38	0.126397
19399	37_2	T	3957	2	1	3952	2	5	0.126358
2897	37_2	G	3166	2	0	2	3162	4	0.126342
6102	37_2	G	5541	2	0	5	5534	7	0.126331
2896	37_2	T	3167	2	1	3163	1	4	0.126302
16898	37_2	T	2376	2	0	2373	1	3	0.126263
19437	37_2	A	3963	3958	1	4	0	5	0.126167
12133	37_2	T	6343	0	8	6335	0	8	0.126123
16870	37_2	C	2381	1	2378	2	0	3	0.125997
6087	37_2	T	5556	7	0	5549	0	7	0.12599
25219	37_2	T	10319	4	0	10306	9	13	0.125981
10368	37_2	G	4764	2	0	4	4758	6	0.125945
15036	37_2	A	19060	19036	21	3	0	24	0.125918
5421	37_2	A	11126	11112	0	13	1	14	0.125831
14553	37_2	A	11135	11121	2	9	3	14	0.12573
2958	37_2	A	3182	3178	2	0	2	4	0.125707
14702	37_2	A	17511	17489	1	13	8	22	0.125635
21081	37_2	A	6369	6361	0	0	8	8	0.125608
11991	37_2	A	6370	6362	1	0	7	8	0.125589
21077	37_2	C	6370	0	6362	8	0	8	0.125589
9853	37_2	T	7970	1	7	7960	2	10	0.125471
10973	37_2	A	11164	11150	0	0	14	14	0.125403
905	37_2	A	7977	7967	3	7	0	10	0.12536
11815	37_2	A	3192	3188	3	1	0	4	0.125313
28719	37_2	G	9579	9	1	2	9567	12	0.125274
1702	37_2	T	6387	0	8	6379	0	8	0.125254
10429	37_2	T	9589	12	0	9577	0	12	0.125143
10158	37_2	T	4795	3	3	4789	0	6	0.12513
11818	37_2	T	3198	1	2	3194	1	4	0.125078
11830	37_2	A	3200	3196	0	2	2	4	0.125
8569	37_2	T	1600	0	0	1598	2	2	0.125
29528	37_2	G	3202	1	0	3	3198	4	0.124922
11832	37_2	C	3203	1	3199	2	1	4	0.124883
2790	37_2	C	4805	0	4799	6	0	6	0.12487
24145	37_2	G	6407	4	1	3	6399	8	0.124863
12661	37_2	G	9614	8	0	4	9602	12	0.124818
28292	37_2	C	11218	13	11204	1	0	14	0.124799
23602	37_2	T	4007	0	3	4002	2	5	0.124782
26594	37_2	A	3208	3204	1	2	1	4	0.124688
852	37_2	A	15246	15227	10	5	4	19	0.124623
3116	37_2	A	3210	3206	1	1	2	4	0.124611
8291	37_2	A	8027	8017	3	3	4	10	0.12458
24808	37_2	T	8036	7	3	8026	0	10	0.12444
8870	37_2	T	9647	12	0	9635	0	12	0.124391
8579	37_2	C	1608	1	1606	1	0	2	0.124378
8586	37_2	T	1608	1	1	1606	0	2	0.124378
8587	37_2	T	1608	1	1	1606	0	2	0.124378
8871	37_2	T	9648	12	0	9636	0	12	0.124378
6925	37_2	A	11257	11243	3	11	0	14	0.124367
12656	37_2	T	9657	8	4	9645	0	12	0.124262
26578	37_2	A	3222	3218	1	2	1	4	0.124146
11684	37_2	A	3223	3219	1	2	1	4	0.124108
6299	37_2	T	7253	0	7	7244	2	9	0.124087
2634	37_2	T	4836	1	5	4830	0	6	0.124069
23604	37_2	C	4031	1	4026	4	0	5	0.124039
8597	37_2	C	1614	1	1612	0	1	2	0.123916
8607	37_2	T	1615	0	2	1613	0	2	0.123839
6893	37_2	T	11322	0	14	11308	0	14	0.123653
22074	37_2	T	4044	2	3	4039	0	5	0.12364
5330	37_2	A	5671	5664	2	1	4	7	0.123435
3090	37_2	A	3241	3237	0	2	2	4	0.123419
8613	37_2	T	1621	0	2	1619	0	2	0.123381
8619	37_2	C	1621	0	1619	2	0	2	0.123381
21713	37_2	A	12970	12954	8	5	3	16	0.123362
13198	37_2	A	12974	12958	6	2	8	16	0.123324
13449	37_2	A	12976	12960	14	0	2	16	0.123305
24163	37_2	T	3244	2	1	3240	1	4	0.123305
26649	37_2	A	3246	3242	2	0	2	4	0.123229
26635	37_2	C	3247	1	3243	3	0	4	0.123191
26654	37_2	G	3249	0	0	4	3245	4	0.123115
27738	37_2	A	3251	3247	1	3	0	4	0.123039
10326	37_2	T	8944	1	2	8933	8	11	0.122987
11881	37_2	A	3255	3251	1	2	1	4	0.122888
3086	37_2	T	3255	1	2	3251	1	4	0.122888
24235	37_2	T	6513	4	3	6505	1	8	0.122831
27745	37_2	A	3257	3253	0	0	4	4	0.122812
11887	37_2	A	3258	3254	0	0	4	4	0.122775
10699	37_2	A	15488	15469	11	4	4	19	0.122676
10021	37_2	A	15493	15474	11	5	3	19	0.122636
18974	37_2	T	9798	4	4	9786	4	12	0.122474
17760	37_2	A	10620	10607	1	0	12	13	0.122411
22019	37_2	A	4085	4080	3	1	1	5	0.122399
23474	37_2	A	9827	9815	1	4	7	12	0.122113
3316	37_2	A	21292	21266	12	11	3	26	0.122112
1301	37_2	A	9832	9820	6	2	4	12	0.12205
18966	37_2	T	9833	1	1	9821	10	12	0.122038
14584	37_2	G	9024	7	0	4	9013	11	0.121897
3671	37_2	G	13126	16	0	0	13110	16	0.121895
12895	37_2	A	12309	12294	9	3	3	15	0.121862
3075	37_2	A	3283	3279	0	2	2	4	0.12184
5582	37_2	A	5756	5749	1	5	1	7	0.121612
2651	37_2	A	4934	4928	0	6	0	6	0.121605
14844	37_2	A	9055	9044	0	8	3	11	0.12148
7924	37_2	T	4118	2	3	4113	0	5	0.121418
9787	37_2	T	8240	2	8	8230	0	10	0.121359
12107	37_2	T	12362	6	1	12347	8	15	0.12134
22285	37_2	A	4128	4123	1	1	3	5	0.121124
7937	37_2	T	4130	3	2	4125	0	5	0.121065
25749	37_2	C	4131	0	4126	5	0	5	0.121036
1425	37_2	A	7441	7432	0	6	3	9	0.120951
4512	37_2	T	15711	3	5	15692	11	19	0.120934
5119	37_2	T	8277	10	0	8267	0	10	0.120817
5157	37_2	C	8277	1	8267	9	0	10	0.120817
18026	37_2	T	20708	9	9	20683	7	25	0.120726
10312	37_2	A	9117	9106	1	9	1	11	0.120654
9351	37_2	A	22379	22352	2	25	0	27	0.120649
6990	37_2	C	5802	1	5795	6	0	7	0.120648
26152	37_2	G	38960	4	1	42	38913	47	0.120637
5141	37_2	A	8294	8284	7	3	0	10	0.120569
580	37_2	T	6640	5	0	6632	3	8	0.120482
6310	37_2	C	13282	4	13266	12	0	16	0.120464
1247	37_2	G	5811	6	1	0	5804	7	0.120461
1717	37_2	A	12461	12446	2	2	11	15	0.120376
6719	37_2	A	5816	5809	1	4	2	7	0.120358
4461	37_2	T	15791	10	4	15772	5	19	0.120322
1744	37_2	T	12471	4	3	12456	8	15	0.120279
27800	37_2	C	3326	2	3322	2	0	4	0.120265
25446	37_2	T	16635	4	6	16615	10	20	0.120228
12961	37_2	A	6656	6648	0	0	8	8	0.120192
663	37_2	G	6661	7	0	1	6653	8	0.120102
1444	37_2	G	7495	8	0	1	7486	9	0.12008
18688	37_2	T	10831	1	12	10818	0	13	0.120026
19262	37_2	A	11667	11653	5	7	2	14	0.119997
7705	37_2	A	4169	4164	0	0	5	5	0.119933
27205	37_2	T	5838	2	2	5831	3	7	0.119904
27027	37_2	A	46728	46672	29	11	16	56	0.119842
15456	37_2	A	10024	10012	4	6	2	12	0.119713
29071	37_2	A	14227	14210	0	0	17	17	0.119491
25784	37_2	G	4186	4	0	1	4181	5	0.119446
6422	37_2	G	6703	8	0	0	6695	8	0.11935
15474	37_2	T	10057	0	2	10045	10	12	0.11932
15056	37_2	T	20126	23	1	20102	0	24	0.119249
4333	37_2	A	16778	16758	6	11	3	20	0.119204
24218	37_2	T	3358	0	2	3354	2	4	0.119119
1027	37_2	T	5878	0	7	5871	0	7	0.119088
810	37_2	A	15115	15097	13	1	4	18	0.119087
23393	37_2	C	7562	2	7553	7	0	9	0.119016
6463	37_2	G	6730	7	0	1	6722	8	0.118871
5233	37_2	G	4207	5	0	0	4202	5	0.11885
27175	37_2	C	31146	5	31109	31	1	37	0.118795
5239	37_2	C	4211	2	4206	3	0	5	0.118737
25818	37_2	T	4226	0	5	4221	0	5	0.118315
19789	37_2	C	4228	0	4223	5	0	5	0.118259
20024	37_2	G	5076	6	0	0	5070	6	0.118203
19792	37_2	T	4231	0	0	4226	5	5	0.118175
9125	37_2	T	6774	6	2	6766	0	8	0.118099
26190	37_2	A	20324	20300	12	5	7	24	0.118087
2140	37_2	A	15247	15229	6	7	5	18	0.118056
531	37_2	T	12708	2	6	12693	7	15	0.118036
14477	37_2	A	11016	11003	4	6	3	13	0.11801
19767	37_2	A	4237	4232	2	2	1	5	0.118008
27605	37_2	T	5933	1	5	5926	1	7	0.117984
13414	37_2	T	6787	2	1	6779	5	8	0.117872
9104	37_2	A	6790	6782	0	0	8	8	0.11782
5505	37_2	T	11034	5	1	11021	7	13	0.117818
7499	37_2	T	8490	2	6	8480	2	10	0.117786
7527	37_2	T	8492	3	4	8482	3	10	0.117758
26722	37_2	T	5945	0	2	5938	5	7	0.117746
13391	37_2	T	6805	3	3	6797	2	8	0.117561
13399	37_2	T	6808	2	2	6800	4	8	0.117509
7407	37_2	T	4257	1	0	4252	4	5	0.117454
13387	37_2	T	6812	2	3	6804	3	8	0.11744
7394	37_2	A	4258	4253	1	3	1	5	0.117426
23235	37_2	A	7665	7656	0	1	8	9	0.117417
19112	37_2	A	18740	18718	0	0	22	22	0.117396
9932	37_2	A	15334	15316	11	2	5	18	0.117386
2709	37_2	T	9379	4	6	9368	1	11	0.117283
24336	37_2	A	3416	3412	3	0	1	4	0.117096
10626	37_2	C	4272	1	4267	4	0	5	0.117041
8161	37_2	T	11971	0	14	11957	0	14	0.116949
14570	37_2	A	11135	11122	8	2	3	13	0.116749
10643	37_2	G	4285	4	0	1	4280	5	0.116686
24394	37_2	A	3428	3424	0	3	1	4	0.116686
25150	37_2	T	10285	4	5	10273	3	12	0.116675
18308	37_2	A	23157	23130	13	5	9	27	0.116595
9972	37_2	A	15447	15429	1	2	15	18	0.116527
11154	37_2	A	3433	3429	1	1	2	4	0.116516
22685	37_2	T	6866	0	8	6858	0	8	0.116516
2330	37_2	T	3435	1	1	3431	2	4	0.116448
10892	37_2	A	21479	21454	1	19	5	25	0.116393
20735	37_2	A	12890	12875	5	4	6	15	0.116369
26930	37_2	T	24070	10	7	24042	11	28	0.116327
11167	37_2	A	3440	3436	0	3	1	4	0.116279
24414	37_2	T	3441	0	3	3437	1	4	0.116245
3043	37_2	T	6027	1	6	6020	0	7	0.116144
11181	37_2	T	3446	0	4	3442	0	4	0.116077
26153	37_2	G	38779	44	0	1	38734	45	0.116042
23658	37_2	T	3452	0	4	3448	0	4	0.115875
14371	37_2	G	21597	20	2	3	21572	25	0.115757
8812	37_2	A	19021	18999	2	0	20	22	0.115662
11130	37_2	C	1730	0	1728	2	0	2	0.115607
11237	37_2	A	3461	3457	1	1	2	4	0.115574
11126	37_2	A	1731	1729	0	2	0	2	0.11554
11135	37_2	T	1731	1	1	1729	0	2	0.11554
8791	37_2	T	19043	5	3	19021	14	22	0.115528
22638	37_2	G	3463	4	0	0	3459	4	0.115507
14124	37_2	T	8660	2	2	8650	6	10	0.115473
28605	37_2	A	6928	6920	2	2	4	8	0.115473
16780	37_2	T	9528	0	4	9517	7	11	0.115449
11108	37_2	G	1733	1	1	0	1731	2	0.115407
11109	37_2	C	1733	1	1731	1	0	2	0.115407
11111	37_2	A	1733	1731	0	2	0	2	0.115407
15129	37_2	T	11266	11	1	11253	1	13	0.115391
28702	37_2	A	9534	9523	0	0	11	11	0.115377
16607	37_2	A	13001	12986	0	0	15	15	0.115376
22647	37_2	T	3467	2	0	3463	2	4	0.115374
20800	37_2	A	13005	12990	4	9	2	15	0.11534
22644	37_2	G	3468	0	3	1	3464	4	0.11534
11007	37_2	A	11280	11267	6	4	3	13	0.115248
2289	37_2	T	3471	2	1	3467	1	4	0.115241
20051	37_2	C	5211	4	5205	2	0	6	0.115141
3703	37_2	A	13078	13063	5	5	5	15	0.114696
21453	37_2	T	10464	3	5	10452	4	12	0.114679
23650	37_2	T	3488	0	4	3484	0	4	0.114679
25363	37_2	A	8724	8714	1	6	3	10	0.114626
25237	37_2	T	5237	1	5	5231	0	6	0.114569
12414	37_2	A	6111	6104	4	0	3	7	0.114548
25360	37_2	A	8732	8722	2	0	8	10	0.114521
19343	37_2	C	1747	1	1745	1	0	2	0.114482
1914	37_2	G	21846	21	2	2	21821	25	0.114437
19356	37_2	A	1748	1746	0	2	0	2	0.114416
24833	37_2	C	15739	2	15721	6	10	18	0.114366
9014	37_2	G	3498	3	1	0	3494	4	0.114351
7134	37_2	T	5249	0	1	5243	5	6	0.114307
24839	37_2	G	15749	14	0	4	15731	18	0.114293
19022	37_2	T	9625	2	3	9614	6	11	0.114286
8036	37_2	T	6125	5	0	6118	2	7	0.114286
19038	37_2	T	9628	1	5	9617	5	11	0.11425
20211	37_2	T	18382	5	13	18361	3	21	0.114242
19043	37_2	C	9629	0	9618	11	0	11	0.114238
19329	37_2	T	1753	0	2	1751	0	2	0.11409
2996	37_2	T	6141	0	2	6134	5	7	0.113988
28124	37_2	T	7906	3	2	7897	4	9	0.113838
11088	37_2	A	1757	1755	1	1	0	2	0.11383
781	37_2	A	14937	14920	13	0	4	17	0.113811
11465	37_2	T	7032	1	0	7024	7	8	0.113766
8017	37_2	G	6158	5	1	1	6151	7	0.113673
19319	37_2	A	1760	1758	0	1	1	2	0.113636
19321	37_2	A	1760	1758	0	1	1	2	0.113636
19320	37_2	C	1761	1	1759	1	0	2	0.113572
25285	37_2	T	5284	4	1	5278	1	6	0.11355
21235	37_2	T	11459	2	9	11446	2	13	0.113448
20969	37_2	T	12347	2	12	12333	0	14	0.113388
13994	37_2	C	4410	0	4405	5	0	5	0.113379
8238	37_2	C	6174	0	6167	7	0	7	0.113379
5064	37_2	A	4411	4406	1	3	1	5	0.113353
18108	37_2	A	18529	18508	9	9	3	21	0.113336
4081	37_2	T	15015	6	6	14998	5	17	0.11322
4186	37_2	T	16782	7	3	16763	9	19	0.113217
3885	37_2	C	6185	4	6178	3	0	7	0.113177
7556	37_2	A	4419	4414	0	5	0	5	0.113148
6313	37_2	A	13261	13246	0	6	9	15	0.113114
12939	37_2	T	12377	3	1	12363	10	14	0.113113
9154	37_2	A	3537	3533	0	4	0	4	0.11309
4179	37_2	A	16802	16783	2	2	15	19	0.113082
11753	37_2	C	6191	4	6184	3	0	7	0.113067
2441	37_2	G	3540	4	0	0	3536	4	0.112994
11803	37_2	T	6197	5	2	6190	0	7	0.112958
24968	37_2	A	7968	7959	3	1	5	9	0.112952
9486	37_2	A	11510	11497	4	7	2	13	0.112945
4036	37_2	T	6205	0	7	6198	0	7	0.112812
28409	37_2	C	6206	0	6199	7	0	7	0.112794
11513	37_2	A	7097	7089	4	1	3	8	0.112724
9196	37_2	A	3552	3548	1	1	2	4	0.112613
2243	37_2	G	3554	3	1	0	3550	4	0.112549
11528	37_2	G	7110	6	0	2	7102	8	0.112518
12054	37_2	T	12452	2	10	12438	2	14	0.112432
12034	37_2	T	12453	6	4	12439	4	14	0.112423
24992	37_2	G	8006	4	1	4	7997	9	0.112416
24667	37_2	A	5338	5332	0	4	2	6	0.112402
4865	37_2	A	19587	19565	0	0	22	22	0.112319
15164	37_2	T	13361	11	4	13346	0	15	0.112267
12805	37_2	T	6237	0	4	6230	3	7	0.112233
18298	37_2	A	23173	23147	8	13	5	26	0.1122
18482	37_2	A	24970	24942	6	16	6	28	0.112135
27636	37_2	A	6245	6238	0	5	2	7	0.11209
9213	37_2	A	3569	3565	1	1	2	4	0.112076
12800	37_2	A	6247	6240	0	0	7	7	0.112054
9224	37_2	G	3572	2	0	2	3568	4	0.111982
9226	37_2	C	3572	2	3568	2	0	4	0.111982
3840	37_2	A	6254	6247	1	5	1	7	0.111928
22801	37_2	G	3576	2	1	1	3572	4	0.111857
22802	37_2	C	3576	3	3572	1	0	4	0.111857
24777	37_2	A	8051	8042	1	1	7	9	0.111787
14231	37_2	C	4473	3	4468	2	0	5	0.111782
17248	37_2	G	13425	5	2	8	13410	15	0.111732
6671	37_2	G	10747	3	6	3	10735	12	0.111659
7594	37_2	C	4479	1	4474	3	1	5	0.111632
822	37_2	T	15230	8	8	15213	1	17	0.111622
14232	37_2	T	4480	1	1	4475	3	5	0.111607
2478	37_2	A	3584	3580	0	0	4	4	0.111607
29580	37_2	C	1793	0	1791	2	0	2	0.111545
4564	37_2	A	8073	8064	5	3	1	9	0.111483
10520	37_2	T	8076	2	2	8067	5	9	0.111441
7873	37_2	G	8082	6	0	3	8073	9	0.111359
21113	37_2	A	12577	12563	11	1	2	14	0.111314
15068	37_2	A	20671	20648	3	20	0	23	0.111267
24521	37_2	G	5393	0	1	5	5387	6	0.111255
7606	37_2	A	4495	4490	2	2	1	5	0.111235
24503	37_2	C	5400	0	5394	6	0	6	0.111111
24535	37_2	G	5401	4	0	2	5395	6	0.111091
14820	37_2	A	9002	8992	2	5	3	10	0.111086
497	37_2	A	12612	12598	7	3	4	14	0.111005
29543	37_2	G	1803	0	0	2	1801	2	0.110926
1852	37_2	A	6312	6305	5	2	0	7	0.1109
11067	37_2	C	1804	0	1802	2	0	2	0.110865
7634	37_2	A	4510	4505	2	2	1	5	0.110865
9514	37_2	A	19844	19822	7	10	5	22	0.110865
7638	37_2	T	4511	2	3	4506	0	5	0.11084
24477	37_2	C	5414	5	5408	1	0	6	0.110824
29541	37_2	C	1805	0	1803	1	1	2	0.110803
7646	37_2	G	4514	1	0	4	4509	5	0.110767
19902	37_2	A	5425	5419	1	2	3	6	0.110599
29553	37_2	G	1809	1	0	1	1807	2	0.110558
16974	37_2	T	4524	0	4	4519	1	5	0.110522
26347	37_2	A	4527	4522	0	1	4	5	0.110448
295	37_2	G	6338	7	0	0	6331	7	0.110445
299	37_2	A	6338	6331	5	2	0	7	0.110445
29549	37_2	A	1811	1809	0	1	1	2	0.110436
2868	37_2	T	8151	7	2	8142	0	9	0.110416
23630	37_2	C	3623	0	3619	4	0	4	0.110406
11055	37_2	G	1813	1	0	1	1811	2	0.110314
18678	37_2	T	10883	2	7	10871	3	12	0.110264
19878	37_2	G	5443	3	0	3	5437	6	0.110233
2518	37_2	G	3631	2	0	2	3627	4	0.110162
24643	37_2	T	5451	6	0	5445	0	6	0.110072
14878	37_2	T	9093	1	9	9083	0	10	0.109975
21083	37_2	A	6366	6359	0	2	5	7	0.109959
23153	37_2	A	10919	10907	2	7	3	12	0.1099
29607	37_2	T	1820	2	0	1818	0	2	0.10989
10028	37_2	A	15497	15480	5	9	3	17	0.109699
14188	37_2	G	4559	3	0	2	4554	5	0.109673
20358	37_2	T	29180	13	6	29148	13	32	0.109664
29613	37_2	G	1824	0	0	2	1822	2	0.109649
26549	37_2	C	6387	1	6380	6	0	7	0.109598
24027	37_2	T	5476	0	6	5470	0	6	0.109569
10309	37_2	T	9128	2	2	9118	6	10	0.109553
20507	37_2	A	29251	29219	7	20	5	32	0.109398
11579	37_2	A	3659	3655	1	0	3	4	0.109319
11570	37_2	T	3660	1	3	3656	0	4	0.10929
8090	37_2	C	6411	3	6404	4	0	7	0.109187
1685	37_2	G	6418	3	2	2	6411	7	0.109068
22362	37_2	T	11003	7	3	10991	2	12	0.109061
19585	37_2	A	4589	4584	1	3	1	5	0.108956
26414	37_2	A	4590	4585	1	2	2	5	0.108932
26375	37_2	G	4591	4	0	1	4586	5	0.108909
11269	37_2	T	1838	1	1	1836	0	2	0.108814
5169	37_2	A	8272	8263	0	4	5	9	0.108801
5156	37_2	G	8280	7	0	2	8271	9	0.108696
13169	37_2	A	12893	12879	8	6	0	14	0.108586
15681	37_2	A	9213	9203	1	8	1	10	0.108542
15686	37_2	T	9214	0	10	9204	0	10	0.10853
25997	37_2	T	20272	6	3	20250	13	22	0.108524
8151	37_2	T	11979	3	8	11966	2	13	0.108523
29179	37_2	G	26731	23	0	6	26702	29	0.108488
25994	37_2	T	20283	2	8	20261	12	22	0.108465
21647	37_2	A	11986	11973	3	9	1	13	0.10846
28523	37_2	A	3692	3688	1	1	2	4	0.108342
28327	37_2	T	11078	2	6	11066	4	12	0.108323
28510	37_2	T	3695	3	1	3691	0	4	0.108254
20622	37_2	A	12953	12939	2	2	10	14	0.108083
28499	37_2	A	3702	3698	0	1	3	4	0.10805
28488	37_2	T	3707	0	1	3703	3	4	0.107904
9450	37_2	A	22246	22222	5	7	12	24	0.107885
11418	37_2	T	3711	0	1	3707	3	4	0.107788
1419	37_2	C	7422	2	7414	6	0	8	0.107788
28483	37_2	A	3712	3708	1	1	2	4	0.107759
27479	37_2	T	9284	4	1	9274	5	10	0.107712
27480	37_2	A	9284	9274	2	6	2	10	0.107712
11927	37_2	T	10215	4	3	10204	4	11	0.107685
10965	37_2	C	11145	2	11133	10	0	12	0.107672
20579	37_2	T	13003	7	3	12989	4	14	0.107667
18116	37_2	A	18586	18566	8	5	7	20	0.107608
29446	37_2	T	2788	0	2	2785	1	3	0.107604
11309	37_2	T	1859	0	2	1857	0	2	0.107585
3394	37_2	A	11154	11142	2	2	8	12	0.107585
13464	37_2	T	13017	14	0	13003	0	14	0.107552
18216	37_2	T	18600	7	6	18580	7	20	0.107527
4273	37_2	T	16756	7	5	16738	6	18	0.107424
28313	37_2	C	11172	6	11160	6	0	12	0.107411
15127	37_2	T	11173	2	2	11161	8	12	0.107402
7295	37_2	G	5590	3	0	3	5584	6	0.107335
2674	37_2	A	9319	9309	3	2	5	10	0.107308
11443	37_2	T	3729	0	4	3725	0	4	0.107267
29448	37_2	T	2797	3	0	2794	0	3	0.107258
24881	37_2	A	15858	15841	0	0	17	17	0.107201
7293	37_2	T	5597	0	6	5591	0	6	0.1072
1436	37_2	T	7465	0	6	7457	2	8	0.107167
2719	37_2	T	9334	1	3	9324	6	10	0.107135
5393	37_2	T	5604	0	6	5598	0	6	0.107066
18215	37_2	G	18684	2	0	18	18664	20	0.107043
11331	37_2	T	1869	1	1	1867	0	2	0.107009
5996	37_2	C	2807	2	2804	1	0	3	0.106876
15146	37_2	G	12166	10	0	3	12153	13	0.106855
29455	37_2	T	2808	0	3	2805	0	3	0.106838
2713	37_2	A	9371	9361	2	2	6	10	0.106712
22871	37_2	A	6561	6554	2	0	5	7	0.106691
5626	37_2	T	13122	6	5	13108	3	14	0.106691
15516	37_2	T	14997	4	3	14981	9	16	0.106688
4108	37_2	A	14998	14982	6	1	9	16	0.106681
3998	37_2	G	12196	12	0	1	12183	13	0.106592
25227	37_2	C	10323	0	10312	11	0	11	0.106558
11037	37_2	T	13140	1	11	13126	2	14	0.106545
5974	37_2	C	2816	1	2813	1	1	3	0.106534
5374	37_2	G	5633	3	0	3	5627	6	0.106515
15847	37_2	A	4697	4692	1	0	4	5	0.106451
15628	37_2	T	4698	2	3	4693	0	5	0.106428
5964	37_2	A	2821	2818	0	2	1	3	0.106345
7474	37_2	T	8463	5	2	8454	2	9	0.106345
20385	37_2	T	29161	27	4	29130	0	31	0.106306
5951	37_2	T	2824	1	2	2821	0	3	0.106232
26125	37_2	C	39539	8	39497	34	0	42	0.106224
19057	37_2	T	18832	9	2	18812	9	20	0.106202
5946	37_2	C	2827	3	2824	0	0	3	0.10612
25512	37_2	A	16966	16948	4	10	4	18	0.106095
15181	37_2	G	14143	14	0	1	14128	15	0.10606
5752	37_2	T	25499	8	14	25472	5	27	0.105887
418	37_2	T	6612	2	0	6605	5	7	0.105868
10333	37_2	A	4727	4722	2	0	3	5	0.105775
29348	37_2	G	16072	7	2	8	16055	17	0.105774
9313	37_2	A	11359	11347	1	7	4	12	0.105643
23414	37_2	A	7579	7571	4	2	2	8	0.105555
18072	37_2	T	9477	2	5	9467	3	10	0.105519
869	37_2	A	15166	15150	2	10	4	16	0.105499
23934	37_2	C	5688	5	5682	1	0	6	0.105485
25948	37_2	A	22752	22728	12	4	8	24	0.105485
29473	37_2	G	2845	0	1	2	2842	3	0.105448
989	37_2	A	14245	14230	11	1	3	15	0.1053
29486	37_2	A	2850	2847	0	0	3	3	0.105263
20113	37_2	G	2853	0	0	3	2850	3	0.105152
12908	37_2	T	12370	3	2	12357	8	13	0.105093
1128	37_2	T	11430	1	6	11418	5	12	0.104987
12925	37_2	T	12402	13	0	12389	0	13	0.104822
21447	37_2	A	10499	10488	0	1	10	11	0.104772
29501	37_2	T	2867	1	0	2864	2	3	0.104639
16334	37_2	A	15293	15277	8	3	5	16	0.104623
6808	37_2	T	11470	0	10	11458	2	12	0.104621
23452	37_2	T	7654	2	1	7646	5	8	0.104521
2535	37_2	T	8612	3	2	8603	4	9	0.104505
17535	37_2	T	10528	8	2	10517	1	11	0.104483
9252	37_2	T	11490	2	3	11478	7	12	0.104439
13285	37_2	A	6706	6699	2	0	5	7	0.104384
9826	37_2	A	16293	16276	1	6	10	17	0.104339
15974	37_2	A	33545	33510	2	30	3	35	0.104337
4316	37_2	A	8627	8618	2	1	6	9	0.104324
10168	37_2	T	4793	2	2	4788	1	5	0.104319
1383	37_2	G	3836	2	0	2	3832	4	0.104275
21295	37_2	G	11509	9	0	3	11497	12	0.104266
17249	37_2	C	13432	0	13418	14	0	14	0.104229
238	37_2	T	12473	3	3	12460	7	13	0.104225
10155	37_2	A	4798	4793	1	1	3	5	0.10421
1368	37_2	T	3839	4	0	3835	0	4	0.104194
4303	37_2	T	8638	6	3	8629	0	9	0.104191
29213	37_2	T	26880	8	7	26852	13	28	0.104167
10409	37_2	A	9606	9596	0	2	8	10	0.104102
1361	37_2	G	3845	3	0	1	3841	4	0.104031
11667	37_2	A	7693	7685	1	4	3	8	0.103991
17304	37_2	C	13463	2	13449	12	0	14	0.103989
11662	37_2	A	7694	7686	4	4	0	8	0.103977
2425	37_2	T	6739	1	4	6732	2	7	0.103873
27931	37_2	T	3851	1	1	3847	2	4	0.103869
12554	37_2	G	9631	10	0	0	9621	10	0.103831
18249	37_2	T	9631	6	1	9621	3	10	0.103831
11599	37_2	T	7706	2	5	7698	1	8	0.103815
27270	37_2	A	5781	5775	0	0	6	6	0.103788
11615	37_2	T	7711	3	5	7703	0	8	0.103748
19966	37_2	T	2893	0	3	2890	0	3	0.103699
28215	37_2	T	5788	0	5	5782	1	6	0.103663
20000	37_2	T	2895	2	0	2892	1	3	0.103627
15373	37_2	T	19316	8	3	19296	9	20	0.103541
17757	37_2	A	10624	10613	0	5	6	11	0.103539
9129	37_2	T	6765	0	4	6758	3	7	0.103474
27946	37_2	A	3867	3863	0	2	2	4	0.103439
20094	37_2	A	4835	4830	2	0	3	5	0.103413
9119	37_2	A	6778	6771	0	2	5	7	0.103275
1077	37_2	C	5814	1	5808	5	0	6	0.103199
22945	37_2	C	2908	1	2905	2	0	3	0.103164
15155	37_2	A	12604	12591	0	8	5	13	0.103142
19957	37_2	G	2909	2	1	0	2906	3	0.103128
9103	37_2	A	6789	6782	3	0	4	7	0.103108
26194	37_2	A	20373	20352	2	14	5	21	0.103078
9071	37_2	A	6791	6784	3	2	2	7	0.103078
23012	37_2	G	5822	0	2	4	5816	6	0.103057
15020	37_2	T	18437	1	18	18418	0	19	0.103054
29010	37_2	T	20384	7	8	20363	6	21	0.103022
28012	37_2	A	3884	3880	0	3	1	4	0.102987
23034	37_2	C	5827	0	5821	6	0	6	0.102969
27969	37_2	A	3885	3881	1	3	0	4	0.10296
27975	37_2	C	3886	2	3882	2	0	4	0.102934
6177	37_2	A	2915	2912	0	0	3	3	0.102916
27997	37_2	A	3887	3883	0	2	2	4	0.102907
23036	37_2	T	5831	0	6	5825	0	6	0.102898
13403	37_2	G	6803	3	0	4	6796	7	0.102896
19268	37_2	A	11663	11651	7	3	2	12	0.102889
24758	37_2	A	13608	13594	1	6	7	14	0.102881
17190	37_2	T	6805	7	0	6798	0	7	0.102866
19244	37_2	A	11666	11654	5	3	4	12	0.102863
6715	37_2	T	10696	0	11	10685	0	11	0.102842
17192	37_2	A	6809	6802	7	0	0	7	0.102805
27185	37_2	A	31145	31113	14	9	9	32	0.102745
8906	37_2	T	9733	1	8	9723	1	10	0.102743
6659	37_2	A	10707	10696	0	4	7	11	0.102737
13919	37_2	A	16554	16537	0	0	17	17	0.102694
6184	37_2	A	2923	2920	1	2	0	3	0.102634
27893	37_2	C	1949	0	1947	2	0	2	0.102617
20002	37_2	G	2924	1	0	2	2921	3	0.102599
23895	37_2	C	2924	3	2921	0	0	3	0.102599
27890	37_2	G	1950	1	1	0	1948	2	0.102564
4293	37_2	A	8777	8768	0	1	8	9	0.102541
8411	37_2	A	2926	2923	0	3	0	3	0.102529
20841	37_2	A	19509	19489	4	12	4	20	0.102517
20004	37_2	T	2928	1	0	2925	2	3	0.102459
28633	37_2	A	6832	6825	3	0	4	7	0.102459
14754	37_2	A	17579	17561	6	10	2	18	0.102395
27899	37_2	A	1955	1953	1	0	1	2	0.102302
19932	37_2	G	2933	1	0	2	2930	3	0.102284
1047	37_2	A	5867	5861	0	1	5	6	0.102267
27903	37_2	C	1956	1	1954	1	0	2	0.102249
13139	37_2	A	12718	12705	5	3	5	13	0.102217
12475	37_2	A	4897	4892	1	1	3	5	0.102103
27193	37_2	T	5877	3	1	5871	2	6	0.102093
24049	37_2	A	2939	2936	0	1	2	3	0.102076
19925	37_2	G	2940	2	0	1	2937	3	0.102041
6191	37_2	A	2940	2937	0	2	1	3	0.102041
3424	37_2	A	10784	10773	1	6	4	11	0.102003
22147	37_2	G	7843	4	0	4	7835	8	0.102002
13563	37_2	A	6865	6858	0	0	7	7	0.101966
18971	37_2	A	9808	9798	2	1	7	10	0.101958
23912	37_2	C	2943	1	2940	2	0	3	0.101937
8475	37_2	A	2943	2940	0	3	0	3	0.101937
19920	37_2	T	2945	0	1	2942	2	3	0.101868
23892	37_2	A	2947	2944	1	1	1	3	0.101798
23614	37_2	A	3930	3926	2	1	1	4	0.101781
25592	37_2	A	8845	8836	0	0	9	9	0.101752
19918	37_2	G	2949	0	0	3	2946	3	0.101729
27906	37_2	G	1966	0	1	1	1964	2	0.101729
23890	37_2	A	2950	2947	1	0	2	3	0.101695
12296	37_2	C	11803	12	11791	0	0	12	0.101669
11370	37_2	A	5904	5898	4	1	1	6	0.101626
12273	37_2	A	11808	11796	0	0	12	12	0.101626
19912	37_2	A	2952	2949	1	2	0	3	0.101626
23885	37_2	G	2952	2	0	1	2949	3	0.101626
23886	37_2	A	2952	2949	0	2	1	3	0.101626
8444	37_2	A	2952	2949	0	0	3	3	0.101626
16147	37_2	T	25592	14	2	25566	10	26	0.101594
11336	37_2	T	5906	3	1	5900	2	6	0.101592
24067	37_2	A	2954	2951	2	0	1	3	0.101557
25605	37_2	A	8863	8854	1	3	5	9	0.101546
3195	37_2	A	10836	10825	8	2	1	11	0.101513
15999	37_2	A	33511	33477	10	11	13	34	0.101459
26249	37_2	A	23667	23643	4	16	4	24	0.101407
24073	37_2	T	2959	1	2	2956	0	3	0.101386
8677	37_2	T	9864	4	2	9854	4	10	0.101379
7028	37_2	T	5919	1	3	5913	2	6	0.101368
18003	37_2	T	20717	7	10	20696	4	21	0.101366
5826	37_2	C	12826	4	12813	8	1	13	0.101357
21575	37_2	C	21710	0	21688	22	0	22	0.101336
19374	37_2	C	3950	2	3946	2	0	4	0.101266
19375	37_2	T	3950	0	4	3946	0	4	0.101266
28131	37_2	A	7906	7898	0	5	3	8	0.101189
19447	37_2	T	3958	2	1	3954	1	4	0.101061
29178	37_2	C	26721	1	26694	5	21	27	0.101044
19452	37_2	T	3960	2	2	3956	0	4	0.10101
27426	37_2	A	5943	5937	1	2	3	6	0.100959
24088	37_2	T	2973	0	3	2970	0	3	0.100908
1540	37_2	A	3965	3961	2	0	2	4	0.100883
1941	37_2	T	21810	6	9	21788	7	22	0.100871
19404	37_2	T	3967	2	2	3963	0	4	0.100832
23877	37_2	T	2976	1	0	2973	2	3	0.100806
13251	37_2	A	12897	12884	3	9	1	13	0.100799
20136	37_2	A	2977	2974	1	1	1	3	0.100773
17977	37_2	C	10916	4	10905	6	1	11	0.10077
14657	37_2	C	8933	1	8924	8	0	9	0.10075
26719	37_2	T	5956	2	2	5950	2	6	0.100739
22588	37_2	T	14893	6	7	14878	2	15	0.100718
23869	37_2	A	2979	2976	0	0	3	3	0.100705
23867	37_2	G	2980	2	0	1	2977	3	0.100671
26697	37_2	C	5961	3	5955	2	1	6	0.100654
20146	37_2	T	2982	0	2	2979	1	3	0.100604
23338	37_2	T	14917	0	6	14902	9	15	0.100556
4939	37_2	A	9946	9936	4	4	2	10	0.100543
23865	37_2	C	2984	2	2981	1	0	3	0.100536
23863	37_2	A	2985	2982	0	3	0	3	0.100503
6265	37_2	A	6970	6963	0	1	6	7	0.10043
16590	37_2	T	12945	4	3	12932	6	13	0.100425
13500	37_2	A	12950	12937	2	10	1	13	0.100386
10040	37_2	T	7971	1	4	7963	3	8	0.100364
23859	37_2	C	2990	1	2987	2	0	3	0.100334
20791	37_2	G	12960	9	0	4	12947	13	0.100309
12700	37_2	T	4988	1	4	4983	0	5	0.100241
28886	37_2	A	10975	10964	6	4	1	11	0.100228
21705	37_2	T	12971	2	9	12958	2	13	0.100224
4125	37_2	T	14968	7	4	14953	4	15	0.100214
24979	37_2	T	7983	1	2	7975	5	8	0.100213
27920	37_2	C	1996	0	1994	2	0	2	0.1002
15244	37_2	T	9982	2	4	9972	4	10	0.10018
4693	37_2	T	9986	0	2	9976	8	10	0.10014
28559	37_2	G	6994	2	0	5	6987	7	0.100086
4114	37_2	T	14989	2	11	14974	2	15	0.100073
28852	37_2	T	10993	1	1	10982	9	11	0.100064
10741	37_2	C	10996	4	10985	7	0	11	0.100036
5906	37_2	A	16012	15996	4	7	5	16	0.0999251
14276	37_2	G	11016	6	0	5	11005	11	0.0998548
15463	37_2	G	10032	2	1	7	10022	10	0.099681
18423	37_2	T	13042	4	9	13029	0	13	0.099678
1576	37_2	T	4013	0	4	4009	0	4	0.0996761
22223	37_2	T	4013	0	3	4009	1	4	0.0996761
23854	37_2	C	3010	1	3007	1	1	3	0.0996678
8310	37_2	A	8027	8019	4	1	3	8	0.0996636
17895	37_2	T	21071	3	17	21050	1	21	0.099663
29252	37_2	T	14050	4	3	14036	7	14	0.0996441
24815	37_2	G	8029	5	1	2	8021	8	0.0996388
24816	37_2	G	8030	7	0	1	8022	8	0.0996264
29622	37_2	A	2008	2006	0	0	2	2	0.0996016
9232	37_2	T	15066	7	3	15051	5	15	0.0995619
24809	37_2	C	8037	7	8029	0	1	8	0.0995396
14841	37_2	A	9050	9041	3	6	0	9	0.0994475
29665	37_2	T	2012	1	0	2010	1	2	0.0994036
23575	37_2	C	2013	0	2011	0	2	2	0.0993542
29647	37_2	A	2015	2013	0	2	0	2	0.0992556
14860	37_2	G	9069	2	0	7	9060	9	0.0992392
29652	37_2	T	2016	1	0	2014	1	2	0.0992063
29656	37_2	T	2016	0	2	2014	0	2	0.0992063
26802	37_2	A	3025	3022	2	0	1	3	0.0991736
23562	37_2	G	2017	1	1	0	2015	2	0.0991572
29617	37_2	A	2017	2015	1	0	1	2	0.0991572
22234	37_2	A	4035	4031	1	1	2	4	0.0991326
14519	37_2	A	11102	11091	5	5	1	11	0.0990812
26814	37_2	G	3028	2	0	1	3025	3	0.0990753
23845	37_2	A	3029	3026	2	1	0	3	0.0990426
7080	37_2	A	12117	12105	6	5	1	12	0.0990344
14804	37_2	A	9091	9082	2	6	1	9	0.098999
16249	37_2	T	8082	1	5	8074	2	8	0.0989854
27857	37_2	G	2021	1	1	0	2019	2	0.0989609
1594	37_2	C	4043	1	4039	3	0	4	0.0989364
778	37_2	T	8087	0	1	8079	7	8	0.0989242
23843	37_2	A	3033	3030	0	2	1	3	0.098912
7867	37_2	T	8088	4	2	8080	2	8	0.098912
23833	37_2	C	3034	1	3031	2	0	3	0.0988794
23583	37_2	A	2023	2021	0	0	2	2	0.0988631
17374	37_2	A	7082	7075	4	3	0	7	0.0988421
24329	37_2	A	4050	4046	2	0	2	4	0.0987654
1193	37_2	A	6076	6070	0	2	4	6	0.0987492
15145	37_2	A	12152	12140	0	0	12	12	0.0987492
23079	37_2	A	3038	3035	2	0	1	3	0.0987492
10609	37_2	T	8103	0	8	8095	0	8	0.0987289
16091	37_2	A	17225	17208	3	12	2	17	0.0986938
3310	37_2	A	21283	21262	3	7	11	21	0.0986703
23588	37_2	A	2027	2025	0	1	1	2	0.098668
352	37_2	T	13180	4	4	13167	5	13	0.0986343
7782	37_2	A	8111	8103	0	4	4	8	0.0986315
23085	37_2	A	3042	3039	1	2	0	3	0.0986193
23546	37_2	T	2028	0	0	2026	2	2	0.0986193
23591	37_2	C	2029	0	2027	2	0	2	0.0985707
17383	37_2	G	7102	0	0	7	7095	7	0.0985638
23537	37_2	T	2030	1	1	2028	0	2	0.0985222
28308	37_2	C	11165	5	11154	6	0	11	0.0985222
23533	37_2	C	2031	2	2029	0	0	2	0.0984737
4597	37_2	T	8126	2	4	8118	2	8	0.0984494
23524	37_2	A	2033	2031	0	0	2	2	0.0983768
13030	37_2	T	13217	2	6	13204	5	13	0.0983582
25637	37_2	A	11185	11174	3	3	5	11	0.098346
3955	37_2	G	12203	11	1	0	12191	12	0.0983365
27852	37_2	G	2034	1	0	1	2032	2	0.0983284
16221	37_2	G	8138	6	0	2	8130	8	0.0983043
846	37_2	A	15266	15251	7	1	7	15	0.0982576
22036	37_2	A	4072	4068	1	1	2	4	0.0982318
7387	37_2	G	10180	7	0	3	10170	10	0.0982318
9361	37_2	A	22397	22375	8	11	3	22	0.0982274
29034	37_2	C	20363	3	20343	13	4	20	0.0982174
27850	37_2	T	2037	1	0	2035	1	2	0.0981836
7345	37_2	T	10186	3	5	10176	2	10	0.098174
8085	37_2	A	6112	6106	2	0	4	6	0.0981675
1961	37_2	G	15282	8	0	7	15267	15	0.0981547
10550	37_2	G	8151	7	0	1	8143	8	0.0981475
2876	37_2	T	8151	2	3	8143	3	8	0.0981475
10573	37_2	T	8165	0	8	8157	0	8	0.0979792
29059	37_2	T	14292	4	6	14278	4	14	0.0979569
23522	37_2	G	2042	1	0	1	2040	2	0.0979432
27846	37_2	T	2042	1	1	2040	0	2	0.0979432
22015	37_2	T	4085	2	0	4081	2	4	0.0979192
20033	37_2	G	5109	4	0	1	5104	5	0.0978665
27845	37_2	C	2044	0	2042	2	0	2	0.0978474
15711	37_2	A	9201	9192	2	3	4	9	0.0978155
20034	37_2	T	5113	3	2	5108	0	5	0.0977899
18840	37_2	A	21481	21460	5	4	12	21	0.0977608
27842	37_2	G	2046	0	1	1	2044	2	0.0977517
10825	37_2	T	12281	3	9	12269	0	12	0.0977119
23122	37_2	A	3071	3068	3	0	0	3	0.097688
27841	37_2	G	2048	0	0	2	2046	2	0.0976562
6211	37_2	A	10249	10239	1	0	9	10	0.0975705
27840	37_2	T	2050	0	1	2048	1	2	0.097561
11909	37_2	G	10252	8	0	2	10242	10	0.0975419
26477	37_2	A	3076	3073	2	0	1	3	0.0975293
20036	37_2	A	5127	5122	1	0	4	5	0.0975229
26969	37_2	T	24612	2	20	24588	2	24	0.0975134
28037	37_2	A	2052	2050	0	0	2	2	0.0974659
22263	37_2	A	4106	4102	1	3	0	4	0.0974184
27837	37_2	T	2053	1	1	2051	0	2	0.0974184
8218	37_2	T	6160	0	5	6154	1	6	0.0974026
8224	37_2	A	6160	6154	0	1	5	6	0.0974026
29195	37_2	G	26712	11	9	6	26686	26	0.0973345
2961	37_2	A	6165	6159	2	2	2	6	0.0973236
17092	37_2	A	9250	9241	3	2	4	9	0.0972973
21005	37_2	C	12336	4	12324	6	2	12	0.0972763
23509	37_2	T	2056	0	1	2054	1	2	0.0972763
28083	37_2	G	2056	0	0	2	2054	2	0.0972763
2743	37_2	T	9260	3	3	9251	3	9	0.0971922
2973	37_2	C	6174	1	6168	3	2	6	0.0971817
26825	37_2	A	3088	3085	2	0	1	3	0.0971503
10509	37_2	T	4118	0	4	4114	0	4	0.0971345
8014	37_2	T	6177	4	1	6171	1	6	0.0971345
28396	37_2	G	6178	2	1	3	6172	6	0.0971188
28090	37_2	G	2060	0	0	2	2058	2	0.0970874
7934	37_2	G	4120	1	3	0	4116	4	0.0970874
6197	37_2	T	3091	0	2	3088	1	3	0.097056
11721	37_2	A	6186	6180	0	1	5	6	0.0969932
25746	37_2	A	4124	4120	0	0	4	4	0.0969932
1189	37_2	A	11344	11333	1	4	6	11	0.0969676
11728	37_2	A	6189	6183	2	3	1	6	0.0969462
5188	37_2	T	8253	6	0	8245	2	8	0.0969344
11738	37_2	T	6192	0	6	6186	0	6	0.0968992
12931	37_2	T	12387	2	8	12375	2	12	0.0968758
5158	37_2	T	8259	0	6	8251	2	8	0.096864
8001	37_2	A	6195	6189	1	3	2	6	0.0968523
26077	37_2	A	39267	39229	17	15	6	38	0.0967734
14743	37_2	G	17571	12	0	5	17554	17	0.0967503
14721	37_2	T	17572	5	6	17555	6	17	0.0967448
20041	37_2	G	5169	0	0	5	5164	5	0.0967305
4038	37_2	A	6203	6197	2	3	1	6	0.0967274
16284	37_2	T	15512	7	0	15497	8	15	0.0966993
25040	37_2	A	13446	13433	5	4	4	13	0.096683
28408	37_2	A	6206	6200	3	2	1	6	0.0966806
28405	37_2	T	6207	1	1	6201	4	6	0.0966651
5101	37_2	A	8276	8268	3	0	5	8	0.0966651
16270	37_2	A	15518	15503	2	10	3	15	0.0966619
7944	37_2	A	4139	4135	0	4	0	4	0.0966417
25206	37_2	A	10348	10338	1	5	4	10	0.096637
26509	37_2	C	3106	0	3103	3	0	3	0.0965873
22492	37_2	A	21743	21722	3	0	18	21	0.0965828
1804	37_2	A	12430	12418	0	0	12	12	0.0965406
28414	37_2	T	6217	0	1	6211	5	6	0.0965096
3857	37_2	C	6217	5	6211	1	0	6	0.0965096
7962	37_2	G	4146	2	1	1	4142	4	0.0964785
11792	37_2	A	6221	6215	2	1	3	6	0.0964475
4067	37_2	G	6221	4	0	2	6215	6	0.0964475
1136	37_2	A	11408	11397	0	1	10	11	0.0964236
1159	37_2	T	11408	1	3	11397	7	11	0.0964236
11786	37_2	A	6223	6217	0	4	2	6	0.0964165
26831	37_2	T	3112	1	2	3109	0	3	0.096401
27613	37_2	G	6227	4	1	1	6221	6	0.0963546
12363	37_2	T	6229	0	6	6223	0	6	0.0963236
1719	37_2	G	12460	9	0	3	12448	12	0.0963082
1722	37_2	C	12469	1	12457	11	0	12	0.0962387
27040	37_2	C	46774	39	46729	6	0	45	0.0962073
237	37_2	G	12482	0	0	12	12470	12	0.0961384
25448	37_2	A	16644	16628	2	0	14	16	0.0961307
10442	37_2	A	4163	4159	1	2	1	4	0.0960846
10439	37_2	G	4164	1	1	2	4160	4	0.0960615
19110	37_2	T	18741	5	2	18723	11	18	0.0960461
7714	37_2	T	4165	1	3	4161	0	4	0.0960384
26833	37_2	C	3124	0	3121	3	0	3	0.0960307
27648	37_2	A	6249	6243	2	2	2	6	0.0960154
7752	37_2	T	4166	0	2	4162	2	4	0.0960154
7709	37_2	A	4167	4163	2	2	0	4	0.0959923
21426	37_2	T	16679	7	1	16663	8	16	0.095929
12796	37_2	A	6255	6249	3	2	1	6	0.0959233
2707	37_2	A	9387	9378	3	3	3	9	0.0958773
22094	37_2	G	4174	4	0	0	4170	4	0.0958313
25774	37_2	T	4177	0	2	4173	2	4	0.0957625
12178	37_2	T	12533	5	5	12521	2	12	0.0957472
26527	37_2	C	3134	0	3131	3	0	3	0.0957243
14261	37_2	A	15682	15667	4	7	4	15	0.0956511
12792	37_2	A	6273	6267	3	0	3	6	0.095648
2927	37_2	G	3137	2	0	1	3134	3	0.0956328
2929	37_2	A	3137	3134	1	0	2	3	0.0956328
2933	37_2	C	3137	2	3134	0	1	3	0.0956328
2926	37_2	T	3139	2	1	3136	0	3	0.0955718
485	37_2	T	12557	3	3	12545	6	12	0.0955642
25783	37_2	T	4188	0	4	4184	0	4	0.095511
26541	37_2	A	3142	3139	0	1	2	3	0.0954806
2921	37_2	G	3142	0	0	3	3139	3	0.0954806
21109	37_2	A	12573	12561	5	3	4	12	0.0954426
21137	37_2	A	12573	12561	3	0	9	12	0.0954426
21124	37_2	T	12577	6	1	12565	5	12	0.0954123
25236	37_2	T	5241	0	4	5236	1	5	0.0954016
25791	37_2	C	4193	0	4189	4	0	4	0.0953971
2941	37_2	A	3149	3146	3	0	0	3	0.0952683
5220	37_2	A	4199	4195	2	0	2	4	0.0952608
27584	37_2	C	3152	0	3149	3	0	3	0.0951777
25795	37_2	T	4203	2	2	4199	0	4	0.0951701
22653	37_2	A	6305	6299	1	1	4	6	0.0951626
17426	37_2	T	12612	3	4	12600	5	12	0.0951475
2953	37_2	T	3154	1	0	3151	2	3	0.0951173
24552	37_2	T	10515	5	4	10505	1	10	0.0951022
20293	37_2	T	14723	6	7	14709	1	14	0.0950893
12224	37_2	G	12625	10	0	2	12613	12	0.0950495
2905	37_2	A	3157	3154	0	0	3	3	0.0950269
27579	37_2	A	3159	3156	1	1	1	3	0.0949668
24565	37_2	T	10531	2	8	10521	0	10	0.0949577
7225	37_2	T	10536	0	10	10526	0	10	0.0949127
19795	37_2	G	4216	2	0	2	4212	4	0.0948767
1611	37_2	A	10542	10532	2	5	3	10	0.0948587
1407	37_2	A	7380	7373	2	1	4	7	0.0948509
2899	37_2	T	3163	0	2	3160	1	3	0.0948467
25277	37_2	A	5272	5267	1	0	4	5	0.0948407
27571	37_2	A	3164	3161	0	1	2	3	0.0948167
27567	37_2	C	3168	0	3165	3	0	3	0.094697
7253	37_2	G	10561	6	0	4	10551	10	0.094688
1872	37_2	T	6337	1	4	6331	1	6	0.094682
13529	37_2	T	12684	0	6	12672	6	12	0.0946074
25823	37_2	A	4231	4227	2	2	0	4	0.0945403
28252	37_2	T	10581	0	9	10571	1	10	0.094509
17780	37_2	A	10595	10585	1	2	7	10	0.0943841
16794	37_2	T	9537	1	6	9528	2	9	0.0943693
19730	37_2	G	4240	3	0	1	4236	4	0.0943396
19752	37_2	A	4241	4237	0	0	4	4	0.0943174
5272	37_2	G	4243	1	2	1	4239	4	0.0942729
5274	37_2	C	4243	2	4239	2	0	4	0.0942729
2886	37_2	T	3183	1	0	3180	2	3	0.0942507
1421	37_2	G	7431	7	0	0	7424	7	0.0942
11813	37_2	A	3186	3183	0	0	3	3	0.094162
25835	37_2	G	4249	2	0	2	4245	4	0.0941398
11810	37_2	G	3189	2	0	1	3186	3	0.0940734
2882	37_2	T	3190	1	1	3187	1	3	0.0940439
2881	37_2	C	3191	2	3188	1	0	3	0.0940144
7414	37_2	G	4255	1	0	3	4251	4	0.0940071
26561	37_2	T	6383	5	1	6377	0	6	0.0939997
20239	37_2	A	14899	14885	5	6	3	14	0.093966
1468	37_2	T	7454	4	0	7447	3	7	0.0939093
12321	37_2	A	11719	11708	6	2	3	11	0.0938647
25107	37_2	A	5329	5324	0	0	5	5	0.0938262
18635	37_2	T	24515	2	14	24492	7	23	0.0938201
[truncated: 27,904 more rows]

## Sheet: 37C-3
Position	Sample	RefBase	Coverage	Acnt	Ccnt	Tcnt	Gcnt	NonRefCnt	NonRefRate%
23605	37_3	T	5017	4	0	0	5013	5017	100
8782	37_3	C	20973	3	6	20963	1	20967	99.9714
18488	37_3	T	23365	4	23354	7	0	23358	99.97
28144	37_3	T	8536	1	8532	3	0	8533	99.9649
29596	37_3	A	2010	2	0	0	2008	2008	99.9005
21846	37_3	C	1506	0	423	1083	0	1083	71.9124
6945	37_3	T	12456	5	8933	3516	2	8940	71.7726
29366	37_3	C	1754	1	574	1178	1	1180	67.2748
26261	37_3	C	23520	1	19679	3840	0	3841	16.3308
9174	37_3	A	4037	3527	0	0	510	510	12.6331
27494	37_3	C	9260	0	8132	1128	0	1128	12.1814
22238	37_3	T	4760	1	550	4209	0	551	11.5756
15168	37_3	G	15051	848	1	4	14198	853	5.6674
15157	37_3	C	14293	776	13516	0	1	777	5.43623
28918	37_3	T	9261	115	4	8829	313	432	4.66472
15106	37_3	A	25463	24283	1170	6	4	1180	4.63418
2083	37_3	T	30987	6	3	29800	1178	1187	3.83064
11833	37_3	C	3785	2	3643	140	0	142	3.75165
17467	37_3	T	6122	0	214	5908	0	214	3.49559
15172	37_3	T	15189	248	218	14682	41	507	3.33794
3067	37_3	T	7529	8	1	7302	218	227	3.01501
16894	37_3	A	2636	2562	0	74	0	74	2.80728
15173	37_3	C	15196	385	14805	5	1	391	2.57305
1506	37_3	T	4449	100	0	4349	0	100	2.2477
15139	37_3	A	13421	13141	271	5	4	280	2.08628
2447	37_3	G	4112	83	0	1	4028	84	2.0428
581	37_3	G	5906	119	0	0	5787	119	2.0149
26645	37_3	C	3972	0	3893	79	0	79	1.98892
6013	37_3	A	3276	3211	0	65	0	65	1.98413
10618	37_3	G	4555	87	0	0	4468	87	1.90999
18527	37_3	G	11986	227	0	1	11758	228	1.90222
6864	37_3	A	6445	6324	0	119	2	121	1.87742
27709	37_3	G	3304	61	0	1	3242	62	1.87651
20427	37_3	T	16977	305	6	16666	0	311	1.83189
29039	37_3	A	20168	19799	0	365	4	369	1.82963
20110	37_3	G	3608	64	0	0	3544	64	1.77384
23067	37_3	G	3272	56	0	2	3214	58	1.77262
23377	37_3	T	8227	145	0	8082	0	145	1.76249
20745	37_3	T	13253	231	2	13020	0	233	1.75809
19042	37_3	C	10370	4	10188	178	0	182	1.75506
20318	37_3	A	16829	16535	1	290	3	294	1.74698
2650	37_3	C	5757	1	5657	99	0	100	1.73702
10508	37_3	A	4387	4311	0	75	1	76	1.73239
27089	37_3	T	28862	3	4	28366	489	496	1.71852
2757	37_3	T	5713	98	0	5615	0	98	1.71539
28326	37_3	G	12440	2	2	206	12230	210	1.6881
24537	37_3	A	5984	5883	0	100	1	101	1.68783
23589	37_3	C	2518	1	2476	41	0	42	1.66799
18399	37_3	A	11930	11736	0	194	0	194	1.62615
6127	37_3	G	3321	53	0	0	3268	53	1.5959
1388	37_3	A	4345	4277	1	66	1	68	1.56502
15150	37_3	G	13986	3	1	214	13768	218	1.5587
24644	37_3	A	5884	5795	3	2	84	89	1.51258
8516	37_3	G	1855	28	0	0	1827	28	1.50943
15011	37_3	A	20302	19999	0	299	4	303	1.49246
16688	37_3	T	6898	100	1	6797	0	101	1.46419
466	37_3	C	5895	0	5809	86	0	86	1.45886
2327	37_3	T	4060	0	57	4001	2	59	1.4532
6972	37_3	T	6373	92	0	6281	0	92	1.44359
8089	37_3	A	6598	6503	1	92	2	95	1.43983
6728	37_3	A	6054	5967	1	0	86	87	1.43707
27592	37_3	T	3215	0	45	3170	0	45	1.39969
26170	37_3	A	19975	19699	65	0	211	276	1.38173
23702	37_3	A	2676	2640	0	0	36	36	1.34529
19471	37_3	A	2748	2712	0	0	36	36	1.31004
15741	37_3	T	5078	63	2	5013	0	65	1.28003
16562	37_3	T	6511	0	83	6428	0	83	1.27477
26048	37_3	T	19938	0	250	19685	3	253	1.26893
29187	37_3	C	24248	3	23945	294	6	303	1.24959
15141	37_3	C	13569	161	13402	6	0	167	1.23075
29188	37_3	A	24247	23950	3	2	292	297	1.22489
28920	37_3	A	7773	7678	1	2	92	95	1.22218
9034	37_3	A	7832	7739	0	75	18	93	1.18744
15167	37_3	T	15046	24	4	14870	148	176	1.16975
27388	37_3	A	11413	11286	0	1	126	127	1.11277
11548	37_3	G	7812	85	0	0	7727	85	1.08807
3917	37_3	A	11676	11550	0	122	4	126	1.07914
17527	37_3	A	11976	11849	4	123	0	127	1.06045
23620	37_3	T	4644	4	3	4595	42	49	1.05512
1089	37_3	T	12946	0	133	12811	2	135	1.04279
17307	37_3	T	13589	137	2	13448	2	141	1.0376
23662	37_3	T	4309	0	1	4265	43	44	1.02112
26343	37_3	C	5486	3	5430	53	0	56	1.02078
19350	37_3	T	2081	0	20	2060	1	21	1.00913
21893	37_3	G	1488	15	0	0	1473	15	1.00806
14691	37_3	A	19097	18908	0	182	7	189	0.989684
21024	37_3	T	12437	122	0	12315	0	122	0.980944
788	37_3	C	17857	1	17682	174	0	175	0.980008
11804	37_3	G	7393	72	0	0	7321	72	0.973894
5498	37_3	A	13268	13140	2	2	124	128	0.964727
13748	37_3	A	35091	34755	3	323	10	336	0.95751
29131	37_3	T	24240	4	203	24008	25	232	0.957096
7451	37_3	A	9719	9626	0	85	8	93	0.956889
26984	37_3	C	49761	0	49285	474	2	476	0.956572
17820	37_3	A	21076	20876	4	189	7	200	0.948947
12345	37_3	G	13173	122	0	3	13048	125	0.948911
3065	37_3	G	7605	68	0	4	7533	72	0.946746
7772	37_3	C	9515	0	9425	90	0	90	0.945875
22661	37_3	G	7834	4	0	70	7760	74	0.9446
28540	37_3	A	6925	6860	0	63	2	65	0.938628
4190	37_3	A	16241	16089	2	150	0	152	0.935903
13453	37_3	A	13963	13833	4	126	0	130	0.931032
4279	37_3	T	16208	145	5	16058	0	150	0.925469
15047	37_3	T	21833	1	201	21631	0	202	0.925205
21598	37_3	T	24074	222	0	23852	0	222	0.922157
15089	37_3	C	24230	218	24007	4	1	223	0.920347
14353	37_3	A	22072	21869	1	196	6	203	0.919717
18112	37_3	A	20825	20634	2	185	4	191	0.917167
12111	37_3	G	14130	129	0	0	14001	129	0.912951
24931	37_3	T	16763	149	4	16610	0	153	0.912724
265	37_3	G	12600	113	0	2	12485	115	0.912698
7270	37_3	T	16122	147	0	15975	0	147	0.911798
16365	37_3	G	17552	156	1	3	17392	160	0.911577
19694	37_3	C	4971	0	4926	45	0	45	0.90525
7181	37_3	A	15995	15851	0	144	0	144	0.900281
176	37_3	C	12553	0	12440	113	0	113	0.900183
18203	37_3	T	21034	181	7	20846	0	188	0.893791
8838	37_3	T	20924	179	8	20737	0	187	0.893711
15415	37_3	T	19783	170	1	19607	5	176	0.889653
22201	37_3	G	9342	82	0	1	9259	83	0.888461
9440	37_3	T	21143	182	2	20957	2	186	0.879724
13839	37_3	T	34936	305	2	34629	0	307	0.87875
25747	37_3	A	4225	4188	0	37	0	37	0.87574
28227	37_3	C	11474	1	11374	99	0	100	0.871536
25425	37_3	A	17606	17453	1	150	2	153	0.869022
17917	37_3	T	21017	177	3	20835	2	182	0.865966
19794	37_3	G	4967	41	0	2	4924	43	0.865714
18834	37_3	T	20841	172	3	20661	5	180	0.863682
24322	37_3	A	7796	7729	0	1	66	67	0.859415
18742	37_3	T	20723	0	175	20545	3	178	0.858949
3708	37_3	T	15028	124	5	14899	0	129	0.858398
14781	37_3	T	19177	162	2	19013	0	164	0.855191
23268	37_3	T	8326	0	71	8255	0	71	0.85275
14154	37_3	T	9147	78	0	9069	0	78	0.852739
7549	37_3	T	9752	83	0	9669	0	83	0.851107
13544	37_3	T	13682	116	0	13566	0	116	0.847829
26445	37_3	T	5545	46	0	5498	1	47	0.84761
5709	37_3	A	26060	25840	0	218	2	220	0.844206
12563	37_3	C	11108	0	11015	93	0	93	0.837234
9930	37_3	A	15412	15284	0	128	0	128	0.830522
15133	37_3	A	13136	13027	94	10	5	109	0.829781
20008	37_3	C	6422	50	6369	3	0	53	0.825288
249	37_3	T	12724	3	34	12620	67	104	0.817353
10314	37_3	T	10495	84	1	10410	0	85	0.809909
8741	37_3	T	20873	2	163	20704	4	169	0.809658
21221	37_3	C	11937	0	11842	95	0	95	0.795845
18245	37_3	A	10702	10617	18	44	23	85	0.794244
29233	37_3	T	24179	184	8	23987	0	192	0.794078
25224	37_3	T	11168	86	0	11080	2	88	0.787966
11595	37_3	A	8526	8459	1	0	66	67	0.785832
4019	37_3	A	11644	11553	3	0	88	91	0.781518
1192	37_3	A	12881	12781	0	0	100	100	0.776337
3290	37_3	C	20756	1	20595	160	0	161	0.775679
4782	37_3	C	19776	1	19623	152	0	153	0.773665
13240	37_3	G	12723	98	0	0	12625	98	0.770259
6314	37_3	A	13854	13748	1	103	2	106	0.765122
11452	37_3	A	7727	7668	0	57	2	59	0.763556
15156	37_3	T	14212	65	36	14104	7	108	0.759921
23935	37_3	A	6856	6804	1	51	0	52	0.75846
3386	37_3	A	20782	20627	2	0	153	155	0.745838
24024	37_3	T	6713	50	0	6663	0	50	0.744823
20076	37_3	A	6885	6834	49	0	2	51	0.740741
22505	37_3	A	26084	25891	7	6	180	193	0.739917
10026	37_3	A	15560	15446	4	0	110	114	0.732648
29834	37_3	T	273	0	1	271	1	2	0.732601
10222	37_3	T	10549	2	72	10472	3	77	0.729927
26666	37_3	A	7542	7487	0	55	0	55	0.72925
22107	37_3	A	9329	9261	0	67	1	68	0.72891
9713	37_3	A	16620	16499	6	3	112	121	0.728039
15137	37_3	T	13345	2	2	13252	89	93	0.69689
12657	37_3	T	11134	74	2	11057	1	77	0.691575
9350	37_3	A	21119	20973	0	140	6	146	0.691321
21781	37_3	C	733	5	728	0	0	5	0.682128
12331	37_3	G	13211	89	0	1	13121	90	0.68125
6696	37_3	C	11615	0	11536	79	0	79	0.680155
21503	37_3	T	22925	0	152	22770	3	155	0.676118
8395	37_3	T	1792	0	11	1780	1	12	0.669643
1730	37_3	G	13395	89	0	0	13306	89	0.664427
28027	37_3	G	4403	29	0	0	4374	29	0.658642
15058	37_3	A	23120	22968	145	4	3	152	0.657439
5176	37_3	A	9774	9711	4	1	58	63	0.644567
15176	37_3	T	15248	68	2	15150	28	98	0.642707
16264	37_3	T	18061	0	111	17945	5	116	0.642268
11701	37_3	T	7351	0	46	7304	1	47	0.639369
28645	37_3	T	3897	1	0	3873	23	24	0.615858
6612	37_3	T	5849	5	27	5813	4	36	0.61549
23617	37_3	T	4761	0	0	4732	29	29	0.609116
17616	37_3	G	12021	72	0	1	11948	73	0.607271
22408	37_3	T	26142	2	153	25986	1	156	0.596741
20683	37_3	G	26288	0	0	155	26133	155	0.589623
15144	37_3	T	13770	64	4	13689	13	81	0.588235
17048	37_3	A	2600	2585	0	0	15	15	0.576923
3001	37_3	T	7854	2	2	7809	41	45	0.572956
22996	37_3	A	6320	6284	7	28	1	36	0.56962
26046	37_3	A	19942	19830	1	1	110	112	0.561629
26042	37_3	C	19940	4	19829	107	0	111	0.55667
10037	37_3	A	7986	7942	22	10	12	44	0.550964
14406	37_3	A	22152	22030	19	79	24	122	0.55074
883	37_3	A	17839	17741	6	2	90	98	0.549358
13541	37_3	C	13679	1	13604	73	1	75	0.548286
17863	37_3	T	21074	109	6	20959	0	115	0.545696
26044	37_3	C	19939	2	19832	1	104	107	0.536637
17864	37_3	A	21073	20960	0	109	4	113	0.536231
17865	37_3	T	21074	109	2	20961	2	113	0.536206
27697	37_3	C	5457	0	5428	29	0	29	0.531428
28823	37_3	T	13453	1	65	13383	4	70	0.52033
15177	37_3	A	15284	15205	3	5	71	79	0.51688
22662	37_3	T	7835	0	39	7796	0	39	0.497766
21769	37_3	T	209	1	0	208	0	1	0.478469
21770	37_3	G	209	0	1	0	208	1	0.478469
20109	37_3	T	3606	2	2	3589	13	17	0.471436
28509	37_3	G	3611	1	1	15	3594	17	0.470784
10812	37_3	T	11944	1	48	11888	7	56	0.468855
29248	37_3	A	12635	12576	29	13	17	59	0.466957
6193	37_3	A	3382	3367	2	11	2	15	0.443525
15154	37_3	C	14199	60	14137	2	0	62	0.43665
20124	37_3	T	3690	1	2	3674	13	16	0.433604
4308	37_3	A	8306	8270	0	0	36	36	0.433422
9164	37_3	A	4026	4009	3	13	1	17	0.422255
9168	37_3	A	4032	4015	2	8	7	17	0.421627
15909	37_3	T	18479	32	19	18402	26	77	0.416689
16842	37_3	A	2663	2652	0	0	11	11	0.413068
1324	37_3	T	4382	7	6	4364	5	18	0.410771
1819	37_3	A	13287	13233	4	2	48	54	0.406412
29314	37_3	A	12849	12797	0	1	51	52	0.404701
262	37_3	T	12616	6	11	12565	34	51	0.404249
19722	37_3	A	4969	4949	0	0	20	20	0.402495
18986	37_3	T	10465	15	4	10423	23	42	0.401338
27193	37_3	T	5820	17	2	5797	4	23	0.395189
17556	37_3	T	12053	46	0	12006	1	47	0.389944
28100	37_3	A	2322	2313	1	8	0	9	0.387597
29687	37_3	A	517	515	0	0	2	2	0.386847
29690	37_3	G	517	2	0	0	515	2	0.386847
29701	37_3	G	517	2	0	0	515	2	0.386847
9717	37_3	A	16600	16536	2	2	60	64	0.385542
29674	37_3	G	519	2	0	0	517	2	0.385356
24123	37_3	A	7580	7551	0	0	29	29	0.382586
29740	37_3	A	262	261	1	0	0	1	0.381679
29759	37_3	G	262	0	0	1	261	1	0.381679
17085	37_3	A	2622	2612	2	5	3	10	0.381388
29741	37_3	C	263	0	262	1	0	1	0.380228
29744	37_3	G	264	0	0	1	263	1	0.378788
17813	37_3	T	10845	0	14	10804	27	41	0.378054
29779	37_3	G	265	0	0	1	264	1	0.377358
26182	37_3	T	19964	1	74	19889	0	75	0.375676
26184	37_3	T	19971	1	6	19896	68	75	0.375545
29800	37_3	G	267	0	0	1	266	1	0.374532
18363	37_3	G	12018	44	0	1	11973	45	0.374438
29802	37_3	C	268	0	267	0	1	1	0.373134
21961	37_3	T	819	0	3	816	0	3	0.3663
29827	37_3	A	273	272	0	1	0	1	0.3663
29831	37_3	C	273	1	272	0	0	1	0.3663
1465	37_3	T	8515	3	7	8484	21	31	0.364063
26720	37_3	G	7577	24	0	3	7550	27	0.356342
3180	37_3	A	14609	14557	3	39	10	52	0.355945
26183	37_3	A	19968	19897	67	2	2	71	0.355569
10619	37_3	C	4553	13	4537	3	0	16	0.351417
3565	37_3	T	7726	10	3	7699	14	27	0.349469
29382	37_3	A	1725	1719	0	2	4	6	0.347826
23622	37_3	T	4622	2	2	4606	12	16	0.34617
26180	37_3	T	19953	2	66	19884	1	69	0.345813
18456	37_3	A	23351	23271	78	2	0	80	0.342598
9279	37_3	T	10837	12	8	10800	17	37	0.341423
16287	37_3	T	17965	6	4	17904	51	61	0.339549
16845	37_3	T	2653	4	2	2644	3	9	0.339239
5118	37_3	T	9769	27	2	9736	4	33	0.337803
25625	37_3	A	11581	11542	24	10	5	39	0.336758
21880	37_3	T	1495	0	5	1490	0	5	0.334448
12799	37_3	T	6590	10	5	6568	7	22	0.333839
11188	37_3	A	7198	7174	4	15	5	24	0.333426
15147	37_3	A	13835	13789	44	1	1	46	0.33249
8084	37_3	G	6331	21	0	0	6310	21	0.331701
11083	37_3	G	3629	2	0	10	3617	12	0.33067
22688	37_3	A	7865	7839	5	19	2	26	0.330579
17754	37_3	G	10599	7	22	6	10564	35	0.33022
25777	37_3	C	4243	1	4229	13	0	14	0.329955
20465	37_3	A	17041	16985	0	1	55	56	0.328619
20117	37_3	C	3657	12	3645	0	0	12	0.328138
21675	37_3	A	13113	13070	12	21	10	43	0.327919
26176	37_3	C	19942	62	19877	3	0	65	0.325945
26167	37_3	G	19973	1	1	63	19908	65	0.325439
906	37_3	C	9231	0	9201	30	0	30	0.324992
3638	37_3	G	15084	44	0	5	15035	49	0.324848
26155	37_3	G	20157	62	0	3	20092	65	0.322469
13078	37_3	T	6552	0	21	6531	0	21	0.320513
11812	37_3	C	3756	11	3744	1	0	12	0.319489
12009	37_3	T	13780	0	41	13736	3	44	0.319303
23563	37_3	T	2506	5	1	2498	2	8	0.319234
24820	37_3	A	8493	8466	1	6	20	27	0.317909
20088	37_3	T	6952	4	15	6930	3	22	0.316456
26159	37_3	T	19943	1	3	19880	59	63	0.3159
10706	37_3	T	16804	23	10	16751	20	53	0.315401
29003	37_3	C	7034	21	7012	1	0	22	0.312767
12201	37_3	A	14078	14034	2	2	40	44	0.312544
29483	37_3	T	3216	3	6	3206	1	10	0.310945
4919	37_3	A	10007	9976	8	16	7	31	0.309783
3178	37_3	T	14608	0	7	14563	38	45	0.30805
11035	37_3	A	16055	16006	18	21	10	49	0.305201
27726	37_3	A	3297	3287	5	5	0	10	0.303306
15153	37_3	T	14192	14	22	14149	7	43	0.302988
26715	37_3	T	7596	0	2	7573	21	23	0.302791
15345	37_3	A	19830	19770	41	12	7	60	0.302572
14040	37_3	T	4636	5	5	4622	4	14	0.301984
15061	37_3	C	23192	68	23122	2	0	70	0.301828
21101	37_3	G	6389	1	1	17	6370	19	0.297386
17943	37_3	A	10792	10760	0	0	32	32	0.296516
15122	37_3	C	12581	1	12544	36	0	37	0.294094
17550	37_3	C	12012	32	11977	3	0	35	0.291375
22062	37_3	C	4824	0	4810	14	0	14	0.290216
4277	37_3	A	16207	16160	8	18	21	47	0.289998
13225	37_3	C	12762	0	12725	37	0	37	0.289923
19339	37_3	A	2083	2077	0	0	6	6	0.288046
24520	37_3	A	5924	5907	0	1	16	17	0.286968
5120	37_3	T	9770	26	2	9742	0	28	0.286592
11075	37_3	T	3506	0	10	3496	0	10	0.285225
24200	37_3	G	3870	10	0	1	3859	11	0.284238
18688	37_3	T	10584	2	28	10554	0	30	0.283447
18080	37_3	T	10615	20	7	10585	3	30	0.282619
26824	37_3	G	3910	10	0	1	3899	11	0.28133
3181	37_3	A	14609	14568	1	38	2	41	0.280649
3003	37_3	A	7851	7829	1	2	19	22	0.280219
20102	37_3	G	3579	1	0	9	3569	10	0.279408
25866	37_3	A	2148	2142	0	4	2	6	0.27933
23916	37_3	T	3589	2	3	3579	5	10	0.278629
1810	37_3	A	13326	13289	1	1	35	37	0.277653
23836	37_3	T	3615	0	2	3605	8	10	0.276625
5119	37_3	T	9770	27	0	9743	0	27	0.276356
23076	37_3	A	3267	3258	4	1	4	9	0.275482
14049	37_3	T	4739	1	6	4726	6	13	0.274319
24037	37_3	A	6574	6556	0	0	18	18	0.273806
15165	37_3	A	14994	14953	1	39	1	41	0.273443
21753	37_3	G	733	1	0	1	731	2	0.272851
11377	37_3	T	4036	4	2	4025	5	11	0.272547
26542	37_3	C	3682	9	3672	0	1	10	0.271592
3561	37_3	T	7744	10	2	7723	9	21	0.271178
15118	37_3	G	12556	0	2	32	12522	34	0.270787
607	37_3	A	5917	5901	6	7	3	16	0.270407
21730	37_3	A	742	740	0	2	0	2	0.269542
21733	37_3	T	742	0	2	740	0	2	0.269542
17352	37_3	C	7054	2	7035	17	0	19	0.269351
11755	37_3	A	7428	7408	6	11	3	20	0.269251
24259	37_3	T	7821	13	8	7800	0	21	0.268508
28181	37_3	T	5987	4	6	5971	6	16	0.267246
17549	37_3	T	12007	1	0	11975	31	32	0.266511
5829	37_3	A	13141	13106	0	1	34	35	0.266342
21849	37_3	A	1505	1501	3	0	1	4	0.265781
16854	37_3	T	2644	2	2	2637	3	7	0.26475
25275	37_3	C	5670	0	5655	15	0	15	0.26455
11827	37_3	A	3784	3774	0	0	10	10	0.264271
23212	37_3	T	8331	13	5	8309	4	22	0.264074
11672	37_3	T	3804	4	5	3794	1	10	0.262881
12898	37_3	A	12978	12944	12	14	8	34	0.261982
12951	37_3	A	12985	12951	11	5	18	34	0.261841
1795	37_3	A	13376	13341	0	0	35	35	0.261663
8853	37_3	G	10720	1	0	27	10692	28	0.261194
15148	37_3	C	13905	30	13869	4	2	36	0.2589
21447	37_3	A	11636	11606	0	0	30	30	0.257821
24569	37_3	A	11645	11615	1	0	29	30	0.257621
1723	37_3	T	13300	10	23	13266	1	34	0.255639
12972	37_3	A	6652	6635	11	6	0	17	0.255562
24261	37_3	T	7827	18	2	7807	0	20	0.255526
24475	37_3	T	5934	7	4	5919	4	15	0.252781
11004	37_3	A	12273	12242	9	13	9	31	0.252587
29450	37_3	A	3169	3161	2	4	2	8	0.252446
4095	37_3	C	14350	1	14314	35	0	36	0.250871
23857	37_3	T	3593	2	2	3584	5	9	0.250487
12339	37_3	T	13188	12	5	13155	16	33	0.250227
29091	37_3	C	12864	1	12832	31	0	32	0.248756
4899	37_3	A	10074	10049	7	12	6	25	0.248164
5403	37_3	T	13317	0	32	13284	1	33	0.247804
25262	37_3	C	5658	1	5644	13	0	14	0.247437
3417	37_3	A	10509	10483	0	1	25	26	0.247407
4544	37_3	A	15385	15347	2	0	36	38	0.246994
19983	37_3	C	3646	0	3637	9	0	9	0.246846
20116	37_3	A	3654	3645	4	4	1	9	0.246305
5085	37_3	T	9754	4	20	9730	0	24	0.246053
2658	37_3	A	10978	10951	2	0	25	27	0.245946
26467	37_3	G	2850	2	5	0	2843	7	0.245614
2733	37_3	T	10999	7	5	10972	15	27	0.245477
8875	37_3	T	10592	18	8	10566	0	26	0.245468
20015	37_3	A	6519	6503	5	9	2	16	0.245436
20120	37_3	T	3675	9	0	3666	0	9	0.244898
21932	37_3	A	818	816	0	2	0	2	0.244499
4147	37_3	T	8197	8	3	8177	9	20	0.243992
15128	37_3	G	12861	4	0	27	12830	31	0.241039
9502	37_3	C	10802	3	10776	23	0	26	0.240696
23629	37_3	T	4571	0	2	4560	9	11	0.240648
26064	37_3	T	19993	21	13	19945	14	48	0.240084
10930	37_3	A	12080	12051	13	11	5	29	0.240066
25986	37_3	A	20027	19979	2	1	45	48	0.239676
29429	37_3	C	1691	2	1687	1	1	4	0.236546
22104	37_3	G	9327	22	0	0	9305	22	0.235874
1005	37_3	A	6801	6785	0	1	15	16	0.23526
12554	37_3	G	11106	21	3	2	11080	26	0.234108
25809	37_3	A	4277	4267	1	8	1	10	0.233809
18368	37_3	G	12013	0	0	28	11985	28	0.233081
23956	37_3	T	6869	2	6	6853	8	16	0.232931
3175	37_3	A	14600	14566	3	29	2	34	0.232877
16467	37_3	A	15929	15892	11	18	8	37	0.232281
8381	37_3	A	1733	1729	0	0	4	4	0.230814
2789	37_3	A	5641	5628	5	3	5	13	0.230456
28780	37_3	A	6948	6932	2	1	13	16	0.230282
17063	37_3	A	2607	2601	0	0	6	6	0.23015
17082	37_3	A	2618	2612	2	1	3	6	0.229183
29368	37_3	A	1750	1746	0	0	4	4	0.228571
16183	37_3	T	28045	36	13	27981	15	64	0.228205
25105	37_3	A	5701	5688	0	0	13	13	0.22803
1134	37_3	A	13160	13130	0	2	28	30	0.227964
10284	37_3	T	10529	7	6	10505	11	24	0.227942
19597	37_3	T	2633	3	1	2627	2	6	0.227877
769	37_3	T	9219	8	4	9198	9	21	0.22779
8332	37_3	T	1759	4	0	1755	0	4	0.227402
2730	37_3	A	11017	10992	0	0	25	25	0.226922
24881	37_3	A	16832	16794	0	2	36	38	0.22576
12991	37_3	A	6666	6651	6	8	1	15	0.225023
16814	37_3	T	2677	4	0	2671	2	6	0.224131
24027	37_3	T	6702	2	13	6687	0	15	0.223814
7700	37_3	A	4938	4927	0	0	11	11	0.222762
13472	37_3	T	13920	5	9	13889	17	31	0.222701
14278	37_3	T	11226	18	3	11201	4	25	0.222697
4872	37_3	A	19813	19769	3	0	41	44	0.222076
1448	37_3	A	8563	8544	6	8	5	19	0.221885
22951	37_3	T	3178	0	7	3171	0	7	0.220264
20115	37_3	C	3636	7	3628	1	0	8	0.220022
28048	37_3	G	2275	5	0	0	2270	5	0.21978
28058	37_3	A	2277	2272	3	1	1	5	0.219587
1633	37_3	A	6832	6817	0	1	14	15	0.219555
3174	37_3	A	14608	14576	1	28	3	32	0.219058
6967	37_3	A	12341	12314	1	24	2	27	0.218783
5016	37_3	T	5032	3	5	5021	3	11	0.218601
27585	37_3	T	3209	0	7	3202	0	7	0.218136
21508	37_3	G	22925	48	0	2	22875	50	0.218103
15317	37_3	T	19717	0	42	19674	1	43	0.218086
24278	37_3	T	7819	5	4	7802	8	17	0.217419
27840	37_3	T	2303	0	2	2298	3	5	0.217108
22711	37_3	T	7854	4	13	7837	0	17	0.21645
22690	37_3	T	7862	0	16	7845	1	17	0.21623
8515	37_3	T	1855	4	0	1851	0	4	0.215633
26318	37_3	T	2785	3	0	2779	3	6	0.21544
19920	37_3	T	3715	4	1	3707	3	8	0.215343
26304	37_3	T	2787	0	6	2781	0	6	0.215285
15576	37_3	T	5117	6	3	5106	2	11	0.21497
1140	37_3	A	13155	13127	0	0	28	28	0.212847
3177	37_3	C	14600	28	14569	2	1	31	0.212329
22573	37_3	T	17542	1	35	17505	1	37	0.210922
2024	37_3	A	30844	30779	21	37	7	65	0.210738
2846	37_3	A	5699	5687	2	6	4	12	0.210563
502	37_3	A	11451	11427	12	5	7	24	0.209589
20095	37_3	C	6216	13	6203	0	0	13	0.209138
26239	37_3	G	23472	47	0	2	23423	49	0.208759
8186	37_3	T	12473	3	6	12447	17	26	0.20845
24827	37_3	T	8654	0	18	8636	0	18	0.207996
28293	37_3	A	12501	12475	7	8	11	26	0.207983
13411	37_3	T	7215	6	1	7200	8	15	0.2079
7797	37_3	A	9647	9627	0	0	20	20	0.207318
20886	37_3	A	6295	6282	0	1	12	13	0.206513
18050	37_3	T	10654	13	5	10632	4	22	0.206495
13616	37_3	A	7287	7272	0	0	15	15	0.205846
14625	37_3	C	9716	0	9696	20	0	20	0.205846
10973	37_3	A	12183	12158	0	1	24	25	0.205204
5845	37_3	A	13159	13132	0	1	26	27	0.205183
24260	37_3	A	7824	7808	0	13	3	16	0.204499
7955	37_3	C	4897	3	4887	4	3	10	0.204207
16725	37_3	A	6856	6842	5	6	3	14	0.204201
15114	37_3	T	26534	0	2	26480	52	54	0.203512
6422	37_3	G	6905	13	0	1	6891	14	0.202752
18319	37_3	T	23186	19	8	23139	20	47	0.202709
8247	37_3	C	6419	1	6406	12	0	13	0.202524
28561	37_3	T	6927	3	3	6913	8	14	0.202108
28570	37_3	T	6931	6	6	6917	2	14	0.201991
26654	37_3	G	3971	0	0	8	3963	8	0.201461
20091	37_3	C	6972	10	6958	4	0	14	0.200803
19155	37_3	A	10464	10443	5	9	7	21	0.200688
21804	37_3	A	1498	1495	2	1	0	3	0.200267
21822	37_3	A	1500	1497	1	1	1	3	0.2
11406	37_3	T	4001	2	1	3993	5	8	0.19995
21840	37_3	C	1503	1	1500	2	0	3	0.199601
24780	37_3	A	8523	8506	1	1	15	17	0.19946
28404	37_3	G	7040	1	0	13	7026	14	0.198864
9432	37_3	T	21170	9	14	21128	19	42	0.198394
2910	37_3	C	4049	6	4041	2	0	8	0.19758
29128	37_3	T	13670	27	0	13643	0	27	0.197513
18802	37_3	A	20832	20791	0	0	41	41	0.196813
19680	37_3	T	2547	2	1	2542	2	5	0.196309
25045	37_3	A	14267	14239	10	14	4	28	0.196257
29541	37_3	C	2039	0	2035	2	2	4	0.196175
26240	37_3	A	23476	23430	1	41	4	46	0.195945
25586	37_3	T	9249	4	13	9231	1	18	0.194616
11104	37_3	T	3603	0	7	3596	0	7	0.194283
22013	37_3	A	5686	5675	1	3	7	11	0.193458
29528	37_3	G	3622	2	3	2	3615	7	0.193263
1027	37_3	T	6747	0	13	6734	0	13	0.192678
29666	37_3	C	519	0	518	1	0	1	0.192678
29667	37_3	T	519	0	0	518	1	1	0.192678
24739	37_3	T	14561	8	8	14533	12	28	0.192294
19341	37_3	T	2081	1	2	2077	1	4	0.192215
19991	37_3	A	3643	3636	1	4	2	7	0.192149
19995	37_3	T	3645	5	1	3638	1	7	0.192044
17073	37_3	A	2606	2601	1	2	2	5	0.191865
23817	37_3	T	6278	1	10	6266	1	12	0.191144
4179	37_3	A	16246	16215	1	0	30	31	0.190816
26151	37_3	C	38890	61	38816	13	0	74	0.19028
18974	37_3	T	10514	6	4	10494	10	20	0.190223
16875	37_3	T	2633	1	2	2628	2	5	0.189897
23934	37_3	C	6858	13	6845	0	0	13	0.18956
16895	37_3	A	2638	2633	0	4	1	5	0.189538
20069	37_3	G	6869	2	1	10	6856	13	0.189256
23743	37_3	A	2642	2637	3	1	1	5	0.189251
23017	37_3	T	6348	3	3	6336	6	12	0.189036
15682	37_3	T	10053	17	2	10034	0	19	0.188998
25790	37_3	G	4244	3	2	3	4236	8	0.188501
5611	37_3	T	20170	12	8	20132	18	38	0.188399
26928	37_3	A	25533	25485	0	0	48	48	0.187992
16834	37_3	T	2664	2	2	2659	1	5	0.187688
29124	37_3	G	12796	22	1	1	12772	24	0.187559
15032	37_3	C	21388	39	21348	1	0	40	0.187021
5899	37_3	A	16635	16604	13	9	9	31	0.186354
25867	37_3	C	2147	1	2143	3	0	4	0.186306
23666	37_3	G	4296	7	0	1	4288	8	0.18622
18262	37_3	A	10750	10730	4	8	8	20	0.186047
24534	37_3	T	5917	4	6	5906	1	11	0.185905
618	37_3	A	5922	5911	9	0	2	11	0.185748
3833	37_3	T	5936	0	10	5925	1	11	0.18531
20191	37_3	G	3779	6	1	0	3772	7	0.185234
10606	37_3	T	8648	0	16	8632	0	16	0.185014
15478	37_3	A	10294	10275	8	9	2	19	0.184574
27516	37_3	G	3253	4	0	2	3247	6	0.184445
17305	37_3	T	13557	7	18	13532	0	25	0.184407
11279	37_3	A	3796	3789	0	5	2	7	0.184405
25497	37_3	A	17933	17900	19	6	8	33	0.184018
27175	37_3	C	32610	5	32550	55	0	60	0.183993
18381	37_3	T	11974	9	6	11952	7	22	0.183731
17543	37_3	T	11987	22	0	11965	0	22	0.183532
3742	37_3	A	7630	7616	3	7	4	14	0.183486
15102	37_3	T	24543	1	43	24498	1	45	0.183352
24643	37_3	T	6005	7	4	5994	0	11	0.183181
13321	37_3	A	6552	6540	5	2	5	12	0.18315
26243	37_3	T	23487	1	2	23444	40	43	0.18308
26245	37_3	A	23488	23445	0	38	5	43	0.183072
26246	37_3	T	23491	2	41	23448	0	43	0.183049
7744	37_3	T	4920	3	5	4911	1	9	0.182927
16253	37_3	T	9307	0	1	9290	16	17	0.182658
26566	37_3	A	7666	7652	0	0	14	14	0.182625
16251	37_3	T	9309	2	2	9292	13	17	0.182619
19554	37_3	C	2740	1	2735	3	1	5	0.182482
12337	37_3	A	13196	13172	2	0	22	24	0.181873
27949	37_3	A	4404	4396	0	6	2	8	0.181653
27974	37_3	A	4409	4401	0	2	6	8	0.181447
27745	37_3	A	3312	3306	0	0	6	6	0.181159
26409	37_3	T	5537	2	8	5527	0	10	0.180603
15036	37_3	A	21645	21606	36	0	3	39	0.18018
11999	37_3	G	7228	4	1	8	7215	13	0.179856
27882	37_3	G	2226	2	0	2	2222	4	0.179695
27778	37_3	A	3350	3344	0	4	2	6	0.179104
23148	37_3	A	11732	11711	2	1	18	21	0.178998
27792	37_3	T	3354	0	6	3348	0	6	0.178891
26242	37_3	C	23486	40	23444	2	0	42	0.17883
27903	37_3	C	2242	3	2238	1	0	4	0.178412
11021	37_3	A	12355	12333	6	10	6	22	0.178066
27906	37_3	G	2251	0	2	2	2247	4	0.177699
8317	37_3	A	8448	8433	6	4	5	15	0.177557
29648	37_3	G	2253	3	0	1	2249	4	0.177541
1922	37_3	G	22621	37	1	2	22581	40	0.176827
5325	37_3	A	6791	6779	1	2	9	12	0.176704
22643	37_3	T	3964	4	3	3957	0	7	0.176589
1468	37_3	T	8499	1	7	8484	7	15	0.176491
29405	37_3	G	1701	2	0	1	1698	3	0.176367
16947	37_3	A	5109	5100	5	1	3	9	0.17616
29399	37_3	G	1705	1	1	1	1702	3	0.175953
28145	37_3	A	8535	8520	8	6	1	15	0.175747
5580	37_3	G	6829	11	1	0	6817	12	0.175721
2423	37_3	T	7970	6	3	7956	5	14	0.175659
15559	37_3	C	5130	0	5121	9	0	9	0.175439
11643	37_3	A	8551	8536	8	6	1	15	0.175418
11437	37_3	T	3993	3	2	3986	2	7	0.175307
14658	37_3	T	9698	0	17	9681	0	17	0.175294
11427	37_3	T	3994	1	2	3987	4	7	0.175263
25063	37_3	T	5716	1	3	5706	6	10	0.174948
29387	37_3	A	1720	1717	0	1	2	3	0.174419
14242	37_3	T	16058	17	5	16030	6	28	0.174368
8377	37_3	A	1723	1720	0	0	3	3	0.174115
29383	37_3	G	1724	0	0	3	1721	3	0.174014
29384	37_3	G	1724	2	0	1	1721	3	0.174014
27836	37_3	C	2307	0	2303	4	0	4	0.173385
24833	37_3	C	16729	6	16700	8	15	29	0.173352
905	37_3	A	9231	9215	5	6	5	16	0.173329
29225	37_3	T	24282	9	20	24240	13	42	0.172968
28087	37_3	C	2313	2	2309	1	1	4	0.172936
27489	37_3	A	9260	9244	0	2	14	16	0.172786
10591	37_3	T	8689	4	2	8674	9	15	0.172632
28093	37_3	C	2318	1	2314	3	0	4	0.172563
28366	37_3	A	6959	6947	1	11	0	12	0.172439
2325	37_3	C	4063	0	4056	7	0	7	0.172286
2948	37_3	A	4065	4058	2	2	3	7	0.172202
8014	37_3	T	6390	6	4	6379	1	11	0.172144
6999	37_3	A	6392	6381	2	5	4	11	0.17209
8008	37_3	T	6399	6	2	6388	3	11	0.171902
2713	37_3	A	11056	11037	5	2	12	19	0.171852
19124	37_3	A	20386	20351	0	1	34	35	0.171686
8238	37_3	C	6417	0	6406	11	0	11	0.17142
8418	37_3	T	3501	0	6	3495	0	6	0.17138
8479	37_3	A	3501	3495	0	4	2	6	0.17138
8423	37_3	T	3505	4	2	3499	0	6	0.171184
21492	37_3	T	11700	13	3	11680	4	20	0.17094
19379	37_3	A	4695	4687	4	2	2	8	0.170394
23907	37_3	T	3525	0	6	3519	0	6	0.170213
17807	37_3	A	10577	10559	2	0	16	18	0.170181
8872	37_3	G	10580	13	0	5	10562	18	0.170132
23895	37_3	C	3528	6	3522	0	0	6	0.170068
23893	37_3	C	3533	6	3527	0	0	6	0.169827
27407	37_3	T	5901	0	10	5891	0	10	0.169463
15685	37_3	T	10050	17	0	10033	0	17	0.169154
28813	37_3	T	7097	0	9	7085	3	12	0.169086
29034	37_3	C	20151	5	20117	27	2	34	0.168726
2503	37_3	A	4151	4144	3	2	2	7	0.168634
15131	37_3	G	13059	2	0	20	13037	22	0.168466
3832	37_3	C	5951	2	5941	8	0	10	0.168039
11134	37_3	T	3579	0	5	3573	1	6	0.167645
9475	37_3	T	10742	0	18	10724	0	18	0.167567
20682	37_3	T	26283	16	11	26239	17	44	0.167409
26152	37_3	G	38847	4	0	61	38782	65	0.167323
10348	37_3	A	5386	5377	1	6	2	9	0.1671
24225	37_3	T	7781	0	13	7768	0	13	0.167074
11116	37_3	T	3593	3	2	3587	1	6	0.166991
24229	37_3	T	7790	1	9	7777	3	13	0.166881
14189	37_3	C	4795	2	4787	6	0	8	0.16684
18219	37_3	T	10792	15	3	10774	0	18	0.16679
28683	37_3	G	3602	6	0	0	3596	6	0.166574
11096	37_3	T	3609	1	5	3603	0	6	0.166251
13408	37_3	T	7222	2	5	7210	5	12	0.166159
15435	37_3	A	10236	10219	1	3	13	17	0.166081
7793	37_3	C	9646	14	9630	2	0	16	0.165872
13396	37_3	A	7238	7226	0	0	12	12	0.165792
20113	37_3	G	3619	0	0	6	3613	6	0.165792
25748	37_3	A	4225	4218	1	6	0	7	0.16568
18345	37_3	T	12076	4	4	12056	12	20	0.165618
7842	37_3	A	9671	9655	1	13	2	16	0.165443
26153	37_3	G	38688	61	0	3	38624	64	0.165426
22272	37_3	G	4837	7	0	1	4829	8	0.165392
23844	37_3	C	3628	6	3622	0	0	6	0.16538
24817	37_3	A	8485	8471	12	0	2	14	0.164997
14174	37_3	T	4851	1	6	4843	1	8	0.164914
22022	37_3	G	4854	7	0	1	4846	8	0.164813
24809	37_3	C	8496	12	8482	2	0	14	0.164783
20040	37_3	T	6679	4	3	6668	4	11	0.164695
6626	37_3	A	11543	11524	4	14	1	19	0.164602
75	37_3	C	6685	1	6674	10	0	11	0.164547
22595	37_3	A	17630	17601	8	14	7	29	0.164492
11654	37_3	T	8523	1	13	8509	0	14	0.164261
19038	37_3	T	10370	4	5	10353	8	17	0.163934
19246	37_3	A	12815	12794	7	7	7	21	0.16387
25821	37_3	C	4272	1	4265	4	2	7	0.163858
1444	37_3	G	8559	14	0	0	8545	14	0.163571
14847	37_3	A	9800	9784	5	7	4	16	0.163265
11066	37_3	T	3676	3	0	3670	3	6	0.163221
11067	37_3	C	3676	0	3670	6	0	6	0.163221
1047	37_3	A	6743	6732	0	2	9	11	0.163132
9664	37_3	A	16582	16555	4	21	2	27	0.162827
14876	37_3	A	9829	9813	7	7	2	16	0.162784
26403	37_3	A	5549	5540	4	4	1	9	0.162191
8542	37_3	A	1851	1848	0	3	0	3	0.162075
1893	37_3	T	21622	13	12	21587	10	35	0.161872
24834	37_3	G	16737	26	0	1	16710	27	0.161319
1639	37_3	A	6827	6816	0	0	11	11	0.161125
3448	37_3	C	10560	14	10543	3	0	17	0.160985
19789	37_3	C	4972	1	4964	7	0	8	0.160901
9972	37_3	A	15542	15517	4	0	21	25	0.160854
10021	37_3	A	15552	15527	6	4	15	25	0.160751
5238	37_3	A	4985	4977	3	5	0	8	0.160481
28215	37_3	T	6247	0	9	6237	1	10	0.160077
2225	37_3	A	20017	19985	12	11	9	32	0.159864
23555	37_3	C	2508	3	2504	1	0	4	0.15949
8569	37_3	T	1881	1	2	1878	0	3	0.15949
5674	37_3	T	13183	1	20	13162	0	21	0.159296
14949	37_3	T	15701	3	3	15676	19	25	0.159226
20178	37_3	C	3770	1	3764	5	0	6	0.159151
5283	37_3	A	5028	5020	2	2	4	8	0.159109
10447	37_3	G	4401	3	2	2	4394	7	0.159055
4675	37_3	A	10072	10056	2	0	14	16	0.158856
28564	37_3	T	6925	6	0	6914	5	11	0.158845
8574	37_3	T	1890	1	2	1887	0	3	0.15873
13943	37_3	A	17683	17655	10	11	7	28	0.158344
8578	37_3	G	1895	0	0	3	1892	3	0.158311
5501	37_3	A	13298	13277	0	0	21	21	0.157918
9315	37_3	T	10780	6	2	10763	9	17	0.157699
1514	37_3	C	4448	0	4441	7	0	7	0.157374
22941	37_3	A	3185	3180	0	3	2	5	0.156986
27219	37_3	C	5744	1	5735	8	0	9	0.156685
9271	37_3	T	10865	8	3	10848	6	17	0.156466
2651	37_3	A	5806	5797	1	7	1	9	0.155012
9744	37_3	A	8396	8383	5	5	3	13	0.154836
29509	37_3	C	3230	1	3225	4	0	5	0.154799
17277	37_3	A	13577	13556	0	0	21	21	0.154673
3046	37_3	A	7770	7758	11	1	0	12	0.15444
12362	37_3	C	7144	2	7133	9	0	11	0.153975
19634	37_3	T	2600	2	1	2596	1	4	0.153846
21913	37_3	A	1301	1299	0	1	1	2	0.153728
8291	37_3	A	8457	8444	4	7	2	13	0.153719
11155	37_3	A	7162	7151	4	1	6	11	0.153588
25119	37_3	T	5864	1	8	5855	0	9	0.153479
16551	37_3	C	6522	0	6512	10	0	10	0.153327
9104	37_3	A	7828	7816	1	1	10	12	0.153296
12664	37_3	C	11107	16	11090	1	0	17	0.153057
23060	37_3	A	3272	3267	1	4	0	5	0.152812
6869	37_3	A	12442	12423	2	11	6	19	0.152709
25357	37_3	C	9173	14	9159	0	0	14	0.152622
6017	37_3	C	3277	4	3272	1	0	5	0.152579
10655	37_3	A	4588	4581	2	3	2	7	0.152572
432	37_3	T	5900	1	3	5891	5	9	0.152542
11662	37_3	A	8534	8521	7	5	1	13	0.152332
26834	37_3	G	3940	4	0	2	3934	6	0.152284
9812	37_3	T	16417	1	23	16392	1	25	0.152281
12000	37_3	T	7225	3	4	7214	4	11	0.152249
25953	37_3	T	22349	16	7	22315	11	34	0.152132
12803	37_3	T	6580	3	4	6570	3	10	0.151976
26590	37_3	T	3949	3	0	3943	3	6	0.151937
24487	37_3	T	5926	2	6	5917	1	9	0.151873
28294	37_3	A	12517	12498	11	3	5	19	0.151794
574	37_3	A	5937	5928	2	4	3	9	0.151592
1203	37_3	A	6597	6587	3	1	6	10	0.151584
23717	37_3	A	2639	2635	2	2	0	4	0.151573
22645	37_3	T	3963	5	0	3957	1	6	0.1514
22644	37_3	G	3964	0	4	2	3958	6	0.151362
26649	37_3	A	3966	3960	5	1	0	6	0.151286
23750	37_3	T	2646	2	2	2642	0	4	0.151172
14756	37_3	A	19185	19156	3	20	6	29	0.15116
102	37_3	G	6637	9	0	1	6627	10	0.15067
10803	37_3	T	11961	6	7	11943	5	18	0.150489
19899	37_3	A	6650	6640	1	4	5	10	0.150376
6622	37_3	G	5990	9	0	0	5981	9	0.15025
19883	37_3	A	6669	6659	3	2	5	10	0.149948
7193	37_3	A	16006	15982	4	12	8	24	0.149944
29581	37_3	T	2003	0	3	2000	0	3	0.149775
27764	37_3	A	3341	3336	1	4	0	5	0.149656
13977	37_3	T	4680	2	0	4673	5	7	0.149573
1741	37_3	A	13382	13362	0	0	20	20	0.149454
23708	37_3	A	2678	2674	2	2	0	4	0.149365
29562	37_3	G	2009	3	0	0	2006	3	0.149328
10928	37_3	A	12081	12063	1	2	15	18	0.148994
29607	37_3	T	2015	1	2	2012	0	3	0.148883
16998	37_3	A	2694	2690	0	0	4	4	0.148478
19418	37_3	T	4718	2	2	4711	3	7	0.148368
19437	37_3	A	4719	4712	1	1	5	7	0.148337
20406	37_3	T	33110	0	47	33061	2	49	0.147992
27800	37_3	C	3381	0	3376	5	0	5	0.147885
2939	37_3	C	4061	4	4055	2	0	6	0.147747
24369	37_3	A	4062	4056	2	1	3	6	0.14771
18215	37_3	G	21002	2	0	29	20971	31	0.147605
28702	37_3	A	10843	10827	1	0	15	16	0.147561
3394	37_3	A	10844	10828	0	4	12	16	0.147547
20062	37_3	G	6822	0	0	10	6812	10	0.146585
9141	37_3	G	4101	5	1	0	4095	6	0.146306
2271	37_3	A	4106	4100	2	1	3	6	0.146128
6808	37_3	T	12319	0	17	12301	1	18	0.146116
2441	37_3	G	4107	5	0	1	4101	6	0.146092
4174	37_3	T	8219	10	2	8207	0	12	0.146003
15359	37_3	G	19900	22	3	4	19871	29	0.145729
21640	37_3	T	13039	4	12	13020	3	19	0.145717
23953	37_3	T	6865	2	6	6855	2	10	0.145666
6403	37_3	A	13739	13719	3	2	15	20	0.145571
21647	37_3	A	13060	13041	3	12	4	19	0.145482
19469	37_3	G	2750	4	0	0	2746	4	0.145455
19468	37_3	T	2753	2	2	2749	0	4	0.145296
24125	37_3	T	7574	1	7	7563	3	11	0.145234
2719	37_3	T	11032	3	8	11016	5	16	0.145033
7864	37_3	A	9653	9639	0	0	14	14	0.145033
26983	37_3	A	49698	49626	46	9	17	72	0.144875
22048	37_3	T	4842	5	1	4835	1	7	0.144568
25125	37_3	A	11069	11053	1	12	3	16	0.144548
7448	37_3	A	9698	9684	0	5	9	14	0.14436
15134	37_3	C	13171	3	13152	16	0	19	0.144256
20084	37_3	T	6936	7	3	6926	0	10	0.144175
19353	37_3	T	2081	1	1	2078	1	3	0.144161
2510	37_3	A	4163	4157	1	1	4	6	0.144127
12451	37_3	A	12507	12489	7	6	5	18	0.143919
5872	37_3	A	13210	13191	0	0	19	19	0.14383
20729	37_3	A	13238	13219	0	2	17	19	0.143526
26545	37_3	T	7666	1	0	7655	10	11	0.143491
15149	37_3	A	13946	13926	0	2	18	20	0.14341
6493	37_3	A	6976	6966	1	8	1	10	0.143349
5141	37_3	A	9767	9753	7	7	0	14	0.14334
24064	37_3	C	3491	1	3486	1	3	5	0.143225
24851	37_3	T	16765	18	4	16741	2	24	0.143155
8413	37_3	A	3502	3497	0	0	5	5	0.142776
199	37_3	G	12640	0	0	18	12622	18	0.142405
29352	37_3	A	14757	14736	12	3	6	21	0.142305
23687	37_3	A	4219	4213	2	2	2	6	0.142214
28408	37_3	A	7036	7026	3	5	2	10	0.142126
18408	37_3	T	11962	8	2	11945	7	17	0.142117
12469	37_3	C	5635	5	5627	1	2	8	0.14197
25360	37_3	A	9167	9154	2	0	11	13	0.141813
25765	37_3	A	4231	4225	0	0	6	6	0.14181
15082	37_3	A	23981	23947	1	31	2	34	0.141779
8871	37_3	T	10580	11	4	10565	0	15	0.141777
18072	37_3	T	10614	7	4	10599	4	15	0.141323
24808	37_3	T	8496	12	0	8484	0	12	0.141243
24235	37_3	T	7789	2	4	7778	5	11	0.141225
17600	37_3	T	12047	3	2	12030	12	17	0.141114
25462	37_3	A	17721	17696	14	7	4	25	0.141076
1425	37_3	A	8511	8499	3	6	3	12	0.140994
15389	37_3	A	19861	19833	3	19	6	28	0.14098
4333	37_3	A	16323	16300	8	10	5	23	0.140905
565	37_3	T	11365	1	4	11349	11	16	0.140783
4489	37_3	T	15628	8	9	15606	5	22	0.140773
19752	37_3	A	4973	4966	0	3	4	7	0.14076
9129	37_3	T	7818	4	7	7807	0	11	0.140701
7004	37_3	A	6401	6392	6	2	1	9	0.140603
1600	37_3	T	11390	6	3	11374	7	16	0.140474
25802	37_3	A	4275	4269	2	3	1	6	0.140351
20100	37_3	T	3563	4	0	3558	1	5	0.140331
7007	37_3	G	6417	8	0	1	6408	9	0.140252
25882	37_3	A	2140	2137	1	1	1	3	0.140187
25592	37_3	A	9276	9263	1	0	12	13	0.140147
25886	37_3	C	2142	3	2139	0	0	3	0.140056
23672	37_3	T	4288	0	6	4282	0	6	0.139925
8707	37_3	T	10720	6	3	10705	6	15	0.139925
17304	37_3	C	13585	1	13566	18	0	19	0.13986
25902	37_3	T	2150	0	2	2147	1	3	0.139535
26203	37_3	A	20076	20048	9	10	9	28	0.13947
6053	37_3	T	6466	4	3	6457	2	9	0.13919
2963	37_3	T	7908	3	1	7897	7	11	0.1391
29029	37_3	T	20137	3	21	20109	4	28	0.139048
25917	37_3	A	2161	2158	0	1	2	3	0.138825
12133	37_3	T	7205	0	10	7195	0	10	0.138793
25923	37_3	T	2164	1	2	2161	0	3	0.138632
17975	37_3	A	10823	10808	3	8	4	15	0.138594
28510	37_3	T	3611	1	3	3606	1	5	0.138466
11095	37_3	C	3616	1	3611	4	0	5	0.138274
8812	37_3	A	20973	20944	4	0	25	29	0.138273
11088	37_3	A	3623	3618	1	3	1	5	0.138007
28488	37_3	T	3623	0	3	3618	2	5	0.138007
6697	37_3	T	11607	2	14	11591	0	16	0.137848
23842	37_3	T	3630	0	5	3625	0	5	0.137741
23832	37_3	G	3631	5	0	0	3626	5	0.137703
303	37_3	A	6537	6528	5	1	3	9	0.137678
29517	37_3	A	3642	3637	2	1	2	5	0.137287
13494	37_3	T	13862	8	5	13843	6	19	0.137065
1336	37_3	T	4378	1	1	4372	4	6	0.137049
21758	37_3	C	730	0	729	1	0	1	0.136986
21761	37_3	G	730	1	0	0	729	1	0.136986
13563	37_3	A	7301	7291	1	0	9	10	0.136968
16994	37_3	A	5111	5104	1	3	3	7	0.136959
16506	37_3	T	6574	0	0	6565	9	9	0.136903
21771	37_3	T	731	0	1	730	0	1	0.136799
15848	37_3	C	5120	0	5113	7	0	7	0.136719
13485	37_3	T	13909	1	3	13890	15	19	0.136602
13479	37_3	T	13912	1	1	13893	17	19	0.136573
25704	37_3	T	2197	0	3	2194	0	3	0.13655
20028	37_3	T	6596	3	2	6587	4	9	0.136446
21747	37_3	T	733	0	0	732	1	1	0.136426
21752	37_3	T	733	0	0	732	1	1	0.136426
25721	37_3	C	2199	0	2196	3	0	3	0.136426
16486	37_3	T	6599	2	3	6590	4	9	0.136384
25698	37_3	A	2201	2198	1	1	1	3	0.136302
18939	37_3	T	21293	10	9	21264	10	29	0.136195
11073	37_3	T	3672	0	5	3667	0	5	0.136166
27956	37_3	T	4408	0	4	4402	2	6	0.136116
27968	37_3	T	4408	1	5	4402	0	6	0.136116
10431	37_3	A	10293	10279	4	8	2	14	0.136015
29179	37_3	G	24279	27	1	5	24246	33	0.13592
11703	37_3	A	7359	7349	3	3	4	10	0.135888
3870	37_3	A	5890	5882	0	0	8	8	0.135823
23335	37_3	T	16230	2	16	16208	4	22	0.135551
21786	37_3	G	738	0	0	1	737	1	0.135501
21787	37_3	T	738	1	0	737	0	1	0.135501
25678	37_3	C	2215	1	2212	2	0	3	0.13544
11054	37_3	A	3692	3687	5	0	0	5	0.135428
13139	37_3	A	12559	12542	8	6	3	17	0.135361
11803	37_3	T	7397	3	6	7387	1	10	0.13519
21687	37_3	T	14077	2	15	14058	2	19	0.134972
9509	37_3	A	19270	19244	3	18	5	26	0.134925
1804	37_3	A	13347	13329	0	0	18	18	0.134862
21723	37_3	T	742	0	1	741	0	1	0.134771
21724	37_3	G	742	0	0	1	741	1	0.134771
21725	37_3	T	742	1	0	741	0	1	0.134771
21739	37_3	T	742	0	1	741	0	1	0.134771
76	37_3	T	6684	5	3	6675	1	9	0.13465
13165	37_3	A	12626	12609	7	5	5	17	0.134643
27153	37_3	T	26755	13	7	26719	16	36	0.134554
21718	37_3	G	744	0	0	1	743	1	0.134409
21719	37_3	G	744	0	0	1	743	1	0.134409
21721	37_3	C	744	1	743	0	0	1	0.134409
27896	37_3	G	2232	2	0	1	2229	3	0.134409
25219	37_3	T	11171	5	1	11156	9	15	0.134276
256	37_3	G	12685	17	0	0	12668	17	0.134017
20135	37_3	T	3733	3	2	3728	0	5	0.133941
10811	37_3	C	11946	3	11930	13	0	16	0.133936
19153	37_3	A	10456	10442	1	3	10	14	0.133894
23393	37_3	C	8220	0	8209	11	0	11	0.13382
27902	37_3	T	2242	1	1	2239	1	3	0.133809
8623	37_3	T	12707	2	15	12690	0	17	0.133785
15184	37_3	A	15708	15687	4	7	10	21	0.13369
5375	37_3	G	6743	3	1	5	6734	9	0.133472
21814	37_3	A	1499	1497	2	0	0	2	0.133422
1043	37_3	G	6755	3	2	4	6746	9	0.133235
29647	37_3	A	2252	2249	1	1	1	3	0.133215
21829	37_3	T	1502	0	0	1500	2	2	0.133156
21831	37_3	T	1502	0	0	1500	2	2	0.133156
21832	37_3	T	1502	0	2	1500	0	2	0.133156
28148	37_3	T	6011	0	8	6003	0	8	0.133089
21834	37_3	A	1503	1501	0	2	0	2	0.133067
21850	37_3	G	1503	0	0	2	1501	2	0.133067
11811	37_3	G	3758	5	0	0	3753	5	0.133049
11813	37_3	A	3758	3753	0	0	5	5	0.133049
29632	37_3	C	2255	0	2252	3	0	3	0.133038
29658	37_3	A	2256	2253	2	0	1	3	0.132979
21847	37_3	T	1506	0	2	1504	0	2	0.132802
21848	37_3	G	1506	2	0	0	1504	2	0.132802
20174	37_3	T	3766	1	3	3761	1	5	0.132767
19262	37_3	A	12815	12798	4	9	4	17	0.132657
15127	37_3	T	12820	0	1	12803	16	17	0.132605
29299	37_3	A	12831	12814	1	0	16	17	0.132492
20187	37_3	A	3777	3772	3	1	1	5	0.13238
8869	37_3	T	10579	0	12	10565	2	14	0.132338
8870	37_3	T	10579	11	2	10565	1	14	0.132338
19116	37_3	A	20407	20380	1	5	21	27	0.132308
23235	37_3	A	8315	8304	0	2	9	11	0.132291
9430	37_3	C	21178	0	21150	28	0	28	0.132213
29186	37_3	G	24260	27	0	5	24228	32	0.131904
8866	37_3	T	10614	11	3	10600	0	14	0.131901
1641	37_3	T	6826	2	3	6817	4	9	0.131849
26751	37_3	A	7585	7575	5	2	3	10	0.131839
15171	37_3	A	15189	15169	8	10	2	20	0.131674
10964	37_3	A	12158	12142	8	4	4	16	0.131601
20862	37_3	A	19782	19756	9	13	4	26	0.131433
17150	37_3	T	6848	5	1	6839	3	9	0.131425
18916	37_3	A	10655	10641	0	10	4	14	0.131394
18616	37_3	A	12179	12163	3	5	8	16	0.131374
11670	37_3	G	3808	4	0	1	3803	5	0.131303
16729	37_3	C	6859	2	6850	7	0	9	0.131214
18660	37_3	T	10679	8	4	10665	2	14	0.131098
28074	37_3	T	2293	1	2	2290	0	3	0.130833
21634	37_3	A	13001	12984	11	3	3	17	0.130759
28076	37_3	C	2295	1	2292	2	0	3	0.130719
27850	37_3	T	2297	2	0	2294	1	3	0.130605
16595	37_3	A	13029	13012	3	8	6	17	0.130478
27837	37_3	T	2301	0	2	2298	1	3	0.130378
27843	37_3	T	2303	0	0	2300	3	3	0.130265
13919	37_3	A	17673	17650	0	0	23	23	0.130142
27827	37_3	G	2307	0	1	2	2304	3	0.130039
21167	37_3	A	6156	6148	1	2	5	8	0.129955
25956	37_3	T	22333	10	6	22304	13	29	0.129853
4921	37_3	C	10012	0	9999	13	0	13	0.129844
22384	37_3	T	13117	1	15	13100	1	17	0.129603
3568	37_3	T	7717	2	3	7707	5	10	0.129584
9935	37_3	A	15438	15418	12	5	3	20	0.12955
1093	37_3	C	13126	0	13109	17	0	17	0.129514
28089	37_3	G	2318	0	0	3	2315	3	0.129422
4264	37_3	T	16231	6	3	16210	12	21	0.129382
25608	37_3	A	9288	9276	3	4	5	12	0.129199
11590	37_3	A	8519	8508	5	5	1	11	0.129123
17677	37_3	A	6196	6188	3	0	5	8	0.129116
22345	37_3	T	13198	10	4	13181	3	17	0.128807
7663	37_3	T	10096	5	4	10083	4	13	0.128764
17644	37_3	C	6216	3	6208	2	3	8	0.1287
873	37_3	A	17874	17851	9	4	10	23	0.128679
18459	37_3	A	23385	23355	12	8	10	30	0.128287
17887	37_3	G	21069	22	3	2	21042	27	0.12815
24250	37_3	A	7810	7800	3	5	2	10	0.128041
3986	37_3	A	11715	11700	6	6	3	15	0.128041
29178	37_3	C	24263	1	24232	5	25	31	0.127767
5453	37_3	G	13319	17	0	0	13302	17	0.127637
15120	37_3	C	12539	0	12523	16	0	16	0.127602
21354	37_3	G	6270	8	0	0	6262	8	0.127592
5434	37_3	T	13338	6	3	13321	8	17	0.127455
3005	37_3	T	7847	0	2	7837	8	10	0.127437
17631	37_3	A	6282	6274	0	0	8	8	0.127348
12083	37_3	A	14158	14140	3	6	9	18	0.127137
10892	37_3	A	23599	23569	7	10	13	30	0.127124
1756	37_3	A	13379	13362	0	0	17	17	0.127065
26833	37_3	C	3937	1	3932	4	0	5	0.127
10603	37_3	A	8664	8653	6	2	3	11	0.126962
10595	37_3	T	8674	0	9	8663	2	11	0.126816
26596	37_3	G	3945	0	0	5	3940	5	0.126743
17374	37_3	A	7106	7097	2	1	6	9	0.126654
14918	37_3	T	15796	11	4	15776	5	20	0.126614
22218	37_3	G	4740	0	0	6	4734	6	0.126582
26584	37_3	A	3955	3950	1	2	2	5	0.126422
9676	37_3	T	16611	4	17	16590	0	21	0.126422
29449	37_3	G	3166	4	0	0	3162	4	0.126342
26426	37_3	G	5551	2	0	5	5544	7	0.126103
26650	37_3	A	3965	3960	0	2	3	5	0.126103
23028	37_3	A	6347	6339	2	5	1	8	0.126044
9905	37_3	T	7947	3	7	7937	0	10	0.125834
13246	37_3	T	12720	6	8	12704	2	16	0.125786
4576	37_3	A	7955	7945	1	4	5	10	0.125707
21081	37_3	A	6365	6357	0	0	8	8	0.125687
12515	37_3	T	5573	2	4	5566	1	7	0.125606
13185	37_3	C	12752	12	12736	4	0	16	0.125471
19044	37_3	T	10367	5	8	10354	0	13	0.125398
29107	37_3	T	12761	5	8	12745	3	16	0.125382
22782	37_3	T	3989	3	2	3984	0	5	0.125345
11167	37_3	A	7185	7176	0	7	2	9	0.125261
14334	37_3	T	11177	4	2	11163	8	14	0.125257
18108	37_3	A	20770	20744	7	8	11	26	0.125181
22903	37_3	T	3196	1	0	3192	3	4	0.125156
19022	37_3	T	10388	3	5	10375	5	13	0.125144
7144	37_3	T	7991	5	2	7981	3	10	0.125141
14754	37_3	A	19182	19158	15	7	2	24	0.125117
29466	37_3	C	3200	0	3196	4	0	4	0.125
13414	37_3	T	7206	5	2	7197	2	9	0.124896
26111	37_3	C	39240	5	39191	44	0	49	0.124873
29475	37_3	A	3209	3205	0	4	0	4	0.124649
2406	37_3	A	8023	8013	3	0	7	10	0.124642
10760	37_3	A	12036	12021	5	4	6	15	0.124626
7790	37_3	G	9637	11	0	1	9625	12	0.12452
9004	37_3	T	4017	2	1	4012	2	5	0.124471
10933	37_3	T	12053	0	14	12038	1	15	0.12445
22268	37_3	A	4824	4818	3	1	2	6	0.124378
13391	37_3	T	7239	1	1	7230	7	9	0.124327
15974	37_3	A	36268	36223	2	38	5	45	0.124076
19171	37_3	A	10483	10470	5	5	3	13	0.12401
29485	37_3	C	3226	2	3222	2	0	4	0.123993
29495	37_3	C	3227	3	3223	1	0	4	0.123954
24218	37_3	T	4035	0	3	4030	2	5	0.123916
13532	37_3	T	13730	0	2	13713	15	17	0.123816
29505	37_3	T	3234	0	3	3230	1	4	0.123686
3129	37_3	A	4043	4038	2	0	3	5	0.123671
2613	37_3	T	5663	0	2	5656	5	7	0.123609
27555	37_3	T	3237	0	3	3233	1	4	0.123571
18971	37_3	A	10521	10508	0	0	13	13	0.123562
3139	37_3	A	4049	4044	4	1	0	5	0.123487
25274	37_3	A	5669	5662	2	3	2	7	0.123479
6071	37_3	A	6482	6474	0	0	8	8	0.123419
7458	37_3	T	9723	1	9	9711	2	12	0.123419
9213	37_3	A	4054	4049	0	3	2	5	0.123335
2901	37_3	T	4055	0	1	4050	4	5	0.123305
2318	37_3	T	4057	4	1	4052	0	5	0.123244
2895	37_3	A	4058	4053	2	0	3	5	0.123213
3146	37_3	G	4059	1	0	4	4054	5	0.123183
2941	37_3	A	4064	4059	3	1	1	5	0.123031
23326	37_3	A	16263	16243	5	9	6	20	0.122979
13521	37_3	T	13833	4	4	13816	9	17	0.122895
16563	37_3	T	6511	1	6	6503	1	8	0.122869
27515	37_3	A	3258	3254	0	3	1	4	0.122775
21939	37_3	T	815	0	1	814	0	1	0.122699
21940	37_3	T	815	0	0	814	1	1	0.122699
21947	37_3	A	815	814	0	1	0	1	0.122699
25073	37_3	G	5709	5	0	2	5702	7	0.122613
23071	37_3	T	3263	0	4	3259	0	4	0.122587
21937	37_3	T	816	1	0	815	0	1	0.122549
2287	37_3	T	4084	1	1	4079	3	5	0.122429
21956	37_3	G	817	0	1	0	816	1	0.122399
13291	37_3	T	6543	2	5	6535	1	8	0.122268
16284	37_3	T	18000	0	10	17978	12	22	0.122222
21958	37_3	A	819	818	0	0	1	1	0.1221
21959	37_3	T	819	0	1	818	0	1	0.1221
21969	37_3	G	819	0	0	1	818	1	0.1221
24399	37_3	G	4095	4	0	1	4090	5	0.1221
14804	37_3	A	9829	9817	2	9	1	12	0.122088
24403	37_3	A	4096	4091	0	1	4	5	0.12207
12709	37_3	A	5739	5732	1	4	2	7	0.121972
21976	37_3	T	820	0	1	819	0	1	0.121951
21977	37_3	C	820	1	819	0	0	1	0.121951
23110	37_3	A	3281	3277	0	4	0	4	0.121914
5969	37_3	A	3281	3277	1	0	3	4	0.121914
13077	37_3	C	6565	1	6557	7	0	8	0.121858
21980	37_3	T	821	0	1	820	0	1	0.121803
23116	37_3	A	3284	3280	0	4	0	4	0.121803
21990	37_3	T	822	0	0	821	1	1	0.121655
21985	37_3	G	823	0	0	1	822	1	0.121507
21986	37_3	G	823	0	0	1	822	1	0.121507
21989	37_3	G	823	0	0	1	822	1	0.121507
3085	37_3	G	4119	1	1	3	4114	5	0.121389
27732	37_3	C	3300	1	3296	3	0	4	0.121212
16174	37_3	A	28062	28028	14	12	8	34	0.12116
7285	37_3	A	15690	15671	5	13	1	19	0.121096
2248	37_3	T	4130	0	2	4125	3	5	0.121065
23144	37_3	A	3307	3303	0	0	4	4	0.120956
2557	37_3	A	9932	9920	4	5	3	12	0.120822
19731	37_3	T	4968	0	0	4962	6	6	0.120773
6709	37_3	A	11597	11583	1	1	12	14	0.120721
19743	37_3	A	4971	4965	0	0	6	6	0.1207
2476	37_3	A	4143	4138	0	0	5	5	0.120685
19748	37_3	T	4973	1	4	4967	1	6	0.120652
18743	37_3	A	20723	20698	0	17	8	25	0.120639
19737	37_3	T	4974	0	2	4968	4	6	0.120627
1259	37_3	C	6634	1	6626	6	1	8	0.120591
28319	37_3	A	12478	12463	1	2	12	15	0.120212
20039	37_3	G	6665	2	1	5	6657	8	0.12003
19871	37_3	T	6667	4	2	6659	2	8	0.119994
25997	37_3	T	20003	7	6	19979	11	24	0.119982
1806	37_3	G	13339	16	0	0	13323	16	0.119949
19880	37_3	A	6671	6663	4	3	1	8	0.119922
19888	37_3	A	6671	6663	1	0	7	8	0.119922
28756	37_3	T	10841	1	9	10828	3	13	0.119915
6619	37_3	T	5840	2	3	5833	2	7	0.119863
23569	37_3	T	2503	0	0	2500	3	3	0.119856
12034	37_3	T	14187	8	3	14170	6	17	0.119828
28288	37_3	A	12521	12506	10	0	5	15	0.119799
28750	37_3	A	10858	10845	2	6	5	13	0.119727
4939	37_3	A	10029	10017	2	5	5	12	0.119653
27148	37_3	A	26745	26713	8	15	9	32	0.119649
6208	37_3	A	10872	10859	0	0	13	13	0.119573
23556	37_3	C	2509	0	2506	0	3	3	0.11957
12225	37_3	C	14219	9	14202	7	1	17	0.119558
15138	37_3	G	13388	9	4	3	13372	16	0.11951
23604	37_3	C	5023	0	5017	6	0	6	0.119451
9250	37_3	T	10884	6	2	10871	5	13	0.119441
6589	37_3	G	5861	6	0	1	5854	7	0.119434
444	37_3	T	5864	1	0	5857	6	7	0.119372
16464	37_3	A	15929	15910	8	9	2	19	0.119279
27417	37_3	A	5875	5868	2	5	0	7	0.119149
27791	37_3	C	3359	0	3355	4	0	4	0.119083
21916	37_3	T	840	0	1	839	0	1	0.119048
5620	37_3	A	20169	20145	10	9	5	24	0.118994
9763	37_3	C	8413	2	8403	6	2	10	0.118864
23591	37_3	C	2524	1	2521	2	0	3	0.118859
439	37_3	A	5895	5888	0	0	7	7	0.118745
6184	37_3	A	3369	3365	2	0	2	4	0.11873
935	37_3	A	9271	9260	7	1	3	11	0.11865
23521	37_3	T	2529	0	3	2526	0	3	0.118624
580	37_3	T	5905	6	1	5898	0	7	0.118544
2737	37_3	T	10974	0	13	10961	0	13	0.118462
23515	37_3	A	2535	2532	0	1	2	3	0.118343
29435	37_3	A	1691	1689	0	2	0	2	0.118273
27396	37_3	G	5920	7	0	0	5913	7	0.118243
25769	37_3	G	4229	3	0	2	4224	5	0.118231
29431	37_3	G	1692	1	0	1	1690	2	0.118203
4293	37_3	A	8464	8454	0	2	8	10	0.118147
15754	37_3	T	5079	1	4	5073	1	6	0.118133
15124	37_3	A	12698	12683	1	13	1	15	0.118129
15628	37_3	T	5082	4	1	5076	1	6	0.118064
29415	37_3	C	1694	1	1692	1	0	2	0.118064
27010	37_3	A	49990	49931	20	29	10	59	0.118024
5333	37_3	T	6786	1	1	6778	6	8	0.11789
19862	37_3	C	2546	1	2543	2	0	3	0.117832
20248	37_3	G	16978	17	0	3	16958	20	0.1178
25792	37_3	C	4245	1	4240	4	0	5	0.117786
29410	37_3	T	1699	1	1	1697	0	2	0.117716
15228	37_3	T	10197	3	2	10185	7	12	0.117682
16934	37_3	T	5100	3	0	5094	3	6	0.117647
7594	37_3	C	5102	1	5096	5	0	6	0.117601
778	37_3	T	9355	3	5	9344	3	11	0.117584
20468	37_3	C	17056	4	17036	15	1	20	0.117261
7613	37_3	T	5118	0	6	5112	0	6	0.117233
812	37_3	A	17939	17918	16	2	3	21	0.117063
25823	37_3	A	4273	4268	1	4	0	5	0.117014
7634	37_3	A	5132	5126	3	1	2	6	0.116913
15456	37_3	A	10268	10256	4	3	5	12	0.116868
19670	37_3	G	2567	3	0	0	2564	3	0.116868
1445	37_3	A	8558	8548	0	4	6	10	0.11685
15468	37_3	A	10277	10265	7	2	3	12	0.116766
28630	37_3	T	6856	3	4	6848	1	8	0.116686
15474	37_3	T	10288	3	1	10276	8	12	0.116641
29391	37_3	A	1716	1714	1	0	1	2	0.11655
10426	37_3	T	10297	3	4	10285	5	12	0.116539
19657	37_3	G	2575	3	0	0	2572	3	0.116505
29390	37_3	A	1717	1715	0	0	2	2	0.116482
23958	37_3	G	6870	2	0	6	6862	8	0.116448
23959	37_3	T	6870	0	0	6862	8	8	0.116448
16743	37_3	T	6873	0	7	6865	1	8	0.116397
10409	37_3	A	10314	10302	2	1	9	12	0.116347
15541	37_3	A	5161	5155	0	2	4	6	0.116257
29388	37_3	A	1721	1719	0	0	2	2	0.116212
13341	37_3	A	13774	13758	9	4	3	16	0.116161
4867	37_3	T	19818	15	6	19795	2	23	0.116056
19638	37_3	T	2586	0	3	2583	0	3	0.116009
27605	37_3	T	6038	2	5	6031	0	7	0.115932
17011	37_3	T	2588	0	1	2585	2	3	0.11592
24221	37_3	A	7765	7756	0	5	4	9	0.115905
24223	37_3	C	7773	0	7764	9	0	9	0.115785
28584	37_3	T	6915	2	5	6907	1	8	0.115691
17003	37_3	T	2596	1	1	2593	1	3	0.115562
14480	37_3	A	11260	11247	3	8	2	13	0.115453
8371	37_3	G	1733	1	0	1	1731	2	0.115407
26052	37_3	T	19933	12	4	19910	7	23	0.115387
11549	37_3	T	7808	3	0	7799	6	9	0.115266
24301	37_3	G	7808	6	0	3	7799	9	0.115266
4445	37_3	G	15618	15	0	3	15600	18	0.115252
19029	37_3	C	10413	3	10401	8	1	12	0.115241
11510	37_3	A	7811	7802	1	2	6	9	0.115222
8367	37_3	C	1737	0	1735	2	0	2	0.115141
8368	37_3	G	1737	2	0	0	1735	2	0.115141
17070	37_3	T	2606	1	2	2603	0	3	0.115119
16631	37_3	T	13032	0	14	13017	1	15	0.115101
15181	37_3	G	15648	16	1	1	15630	18	0.115031
15093	37_3	G	24372	24	0	4	24344	28	0.114886
10576	37_3	C	8714	0	8704	10	0	10	0.114758
13464	37_3	T	13949	14	2	13933	0	16	0.114704
19619	37_3	A	2616	2613	0	1	2	3	0.114679
7995	37_3	T	11336	4	6	11323	3	13	0.114679
10489	37_3	T	4363	0	0	4358	5	5	0.1146
16637	37_3	C	13101	4	13086	11	0	15	0.114495
16642	37_3	G	13101	11	0	4	13086	15	0.114495
10468	37_3	T	4370	1	4	4365	0	5	0.114416
8350	37_3	T	1748	1	0	1746	1	2	0.114416
19609	37_3	A	2625	2622	0	3	0	3	0.114286
23904	37_3	T	3500	0	0	3496	4	4	0.114286
8480	37_3	C	3501	0	3497	4	0	4	0.114253
19605	37_3	T	2626	0	3	2623	0	3	0.114242
8347	37_3	T	1751	0	2	1749	0	2	0.11422
8342	37_3	G	1752	1	0	1	1750	2	0.114155
8483	37_3	T	3504	0	4	3500	0	4	0.114155
1611	37_3	A	11391	11378	8	5	0	13	0.114125
9538	37_3	A	19289	19267	5	13	4	22	0.114055
23660	37_3	G	4386	4	0	1	4381	5	0.113999
8454	37_3	G	3509	2	0	2	3505	4	0.113993
8495	37_3	T	3512	2	2	3508	0	4	0.113895
8338	37_3	T	1757	0	0	1755	2	2	0.11383
21685	37_3	A	14080	14064	1	0	15	16	0.113636
29361	37_3	T	1761	0	2	1759	0	2	0.113572
29364	37_3	C	1761	1	1759	1	0	2	0.113572
5873	37_3	G	13210	12	0	3	13195	15	0.11355
27936	37_3	G	4405	4	0	1	4400	5	0.113507
27939	37_3	T	4405	0	5	4400	0	5	0.113507
23899	37_3	A	3526	3522	0	1	3	4	0.113443
23756	37_3	A	2646	2643	1	0	2	3	0.113379
23900	37_3	G	3528	3	1	0	3524	4	0.113379
8323	37_3	T	1764	0	2	1762	0	2	0.113379
17757	37_3	A	10585	10573	1	2	9	12	0.113368
27995	37_3	T	4415	2	1	4410	2	5	0.11325
8322	37_3	G	1767	0	1	1	1765	2	0.113186
12273	37_3	A	13305	13290	0	2	13	15	0.11274
4612	37_3	A	7983	7974	4	5	0	9	0.11274
23812	37_3	C	2663	1	2660	0	2	3	0.112655
26141	37_3	A	39082	39038	3	39	2	44	0.112584
5146	37_3	A	9779	9768	0	8	3	11	0.112486
6631	37_3	T	11570	5	8	11557	0	13	0.11236
17396	37_3	T	7140	0	7	7132	1	8	0.112045
23879	37_3	G	3570	1	0	3	3566	4	0.112045
16809	37_3	T	2678	0	1	2675	2	3	0.112024
23700	37_3	C	2678	0	2675	3	0	3	0.112024
24563	37_3	C	11634	5	11621	8	0	13	0.111741
863	37_3	T	17917	3	3	17897	14	20	0.111626
20104	37_3	C	3586	1	3582	3	0	4	0.111545
19575	37_3	A	5381	5375	3	2	1	6	0.111503
19585	37_3	A	5381	5375	3	2	1	6	0.111503
23865	37_3	C	3588	0	3584	4	0	4	0.111483
8668	37_3	C	10775	0	10763	12	0	12	0.111369
20105	37_3	T	3592	2	1	3588	1	4	0.111359
822	37_3	T	18003	4	11	17983	5	20	0.111093
11111	37_3	A	3602	3598	0	4	0	4	0.111049
12132	37_3	C	7217	0	7209	8	0	8	0.110849
20111	37_3	G	3610	3	0	1	3606	4	0.110803
28522	37_3	A	3610	3606	0	1	3	4	0.110803
23176	37_3	T	11733	7	3	11720	3	13	0.110799
22454	37_3	G	26198	26	0	3	26169	29	0.110695
23848	37_3	A	3614	3610	0	2	2	4	0.110681
23642	37_3	G	4519	0	0	5	4514	5	0.110644
23847	37_3	A	3618	3614	2	0	2	4	0.110558
28715	37_3	A	10854	10842	4	4	4	12	0.110558
9274	37_3	A	10858	10846	3	7	2	12	0.110518
3316	37_3	A	20821	20798	7	12	4	23	0.110465
11090	37_3	A	3623	3619	0	2	2	4	0.110406
28696	37_3	A	3624	3620	3	1	0	4	0.110375
28719	37_3	G	10876	11	0	1	10864	12	0.110335
27675	37_3	A	6346	6339	2	3	2	7	0.110306
8036	37_3	T	6349	0	0	6342	7	7	0.110254
11085	37_3	A	3629	3625	1	2	1	4	0.110223
23008	37_3	T	6352	3	0	6345	4	7	0.110202
23826	37_3	A	3630	3626	0	2	2	4	0.110193
23003	37_3	A	6353	6346	0	1	6	7	0.110184
23823	37_3	T	3631	1	2	3627	1	4	0.110162
8399	37_3	A	1817	1815	0	0	2	2	0.110072
8400	37_3	T	1817	2	0	1815	0	2	0.110072
19532	37_3	A	2727	2724	0	2	1	3	0.110011
19476	37_3	A	2729	2726	0	2	1	3	0.10993
27633	37_3	A	6370	6363	1	0	6	7	0.10989
11934	37_3	A	7283	7275	0	1	7	8	0.109845
29512	37_3	T	3643	2	2	3639	0	4	0.1098
26515	37_3	T	3645	3	1	3641	0	4	0.109739
16377	37_3	G	9118	6	2	2	9108	10	0.109673
23635	37_3	C	4563	0	4558	5	0	5	0.109577
7001	37_3	T	6395	2	1	6388	4	7	0.109461
23414	37_3	A	8226	8217	3	5	1	9	0.109409
10018	37_3	A	15549	15532	4	11	2	17	0.109332
8404	37_3	G	1831	2	0	0	1829	2	0.10923
10028	37_3	A	15565	15548	6	10	1	17	0.109219
4677	37_3	T	10072	3	3	10061	5	11	0.109214
29025	37_3	C	20146	2	20124	20	0	22	0.109203
17886	37_3	T	21067	10	13	21044	0	23	0.109175
19473	37_3	T	2748	1	2	2745	0	3	0.10917
25363	37_3	A	9160	9150	2	2	6	10	0.10917
11074	37_3	C	3666	0	3662	4	0	4	0.109111
9628	37_3	T	16497	0	17	16479	1	18	0.109111
8239	37_3	A	6417	6410	4	2	1	7	0.109085
5608	37_3	A	20172	20150	1	2	19	22	0.109062
28464	37_3	T	3670	2	2	3666	0	4	0.108992
7010	37_3	G	6424	5	0	2	6417	7	0.108966
9533	37_3	A	19293	19272	3	15	3	21	0.108848
8266	37_3	C	6432	1	6425	5	1	7	0.108831
10813	37_3	T	11948	0	13	11935	0	13	0.108805
29071	37_3	A	12877	12863	1	0	13	14	0.108721
22303	37_3	T	18411	8	8	18391	4	20	0.108631
23456	37_3	A	8286	8277	3	3	3	9	0.108617
2699	37_3	A	11050	11038	3	4	5	12	0.108597
15261	37_3	T	10133	7	0	10122	4	11	0.108556
7017	37_3	G	6452	3	0	4	6445	7	0.108493
9415	37_3	T	21201	8	8	21178	7	23	0.108485
20211	37_3	T	21204	10	5	21181	8	23	0.10847
11056	37_3	T	3688	1	1	3684	2	4	0.10846
8409	37_3	T	1844	0	0	1842	2	2	0.10846
4316	37_3	A	8301	8292	2	0	7	9	0.108421
29346	37_3	A	14759	14743	10	2	4	16	0.108408
18504	37_3	A	12006	11993	0	2	11	13	0.108279
740	37_3	G	9239	9	0	1	9229	10	0.108237
10771	37_3	T	12017	6	1	12004	6	13	0.10818
6061	37_3	T	6476	2	5	6469	0	7	0.108091
12662	37_3	G	11104	6	0	6	11092	12	0.108069
27475	37_3	A	9255	9245	1	2	7	10	0.10805
12567	37_3	T	11109	5	4	11097	3	12	0.108021
15231	37_3	T	10184	4	4	10173	3	11	0.108013
26300	37_3	T	2781	0	3	2778	0	3	0.107875
15965	37_3	G	36162	2	0	37	36123	39	0.107848
13129	37_3	A	6491	6484	0	3	4	7	0.107842
13488	37_3	A	13911	13896	7	1	7	15	0.107828
24831	37_3	C	16696	16	16678	2	0	18	0.10781
13869	37_3	A	17628	17609	0	0	19	19	0.107783
14025	37_3	C	4642	2	4637	3	0	5	0.107712
16902	37_3	T	2786	1	1	2783	1	3	0.107681
19926	37_3	T	3715	0	3	3711	1	4	0.107672
13454	37_3	C	13932	9	13917	4	2	15	0.107666
14019	37_3	T	4644	1	3	4639	1	5	0.107666
9574	37_3	T	8360	2	3	8351	4	9	0.107656
13476	37_3	C	13934	0	13919	15	0	15	0.10765
14901	37_3	T	15792	0	10	15775	7	17	0.107649
4889	37_3	A	10221	10210	4	3	4	11	0.107622
21321	37_3	T	12110	2	10	12097	1	13	0.107349
25619	37_3	G	9318	0	0	10	9308	10	0.107319
5792	37_3	G	26131	26	0	2	26103	28	0.107152
26329	37_3	G	2800	0	0	3	2797	3	0.107143
24858	37_3	G	16806	18	0	0	16788	18	0.107105
10387	37_3	T	10273	0	10	10262	1	11	0.107077
20140	37_3	A	3736	3732	1	3	0	4	0.107066
16533	37_3	T	6539	3	2	6532	2	7	0.10705
23272	37_3	T	8408	1	8	8399	0	9	0.107041
19369	37_3	T	4672	2	0	4667	3	5	0.107021
22463	37_3	T	26170	11	11	26142	6	28	0.106993
13983	37_3	T	4675	2	3	4670	0	5	0.106952
20293	37_3	T	16838	11	5	16820	2	18	0.106901
9787	37_3	T	8419	1	8	8410	0	9	0.106901
13966	37_3	G	4680	3	2	0	4675	5	0.106838
7298	37_3	G	8424	5	1	3	8415	9	0.106838
29174	37_3	T	24361	2	18	24335	6	26	0.106728
20166	37_3	T	3749	3	1	3745	0	4	0.106695
20169	37_3	T	3750	0	3	3746	1	4	0.106667
5817	37_3	C	13148	4	13134	9	1	14	0.10648
8560	37_3	T	1879	0	2	1877	0	2	0.10644
8566	37_3	T	1879	0	2	1877	0	2	0.10644
18423	37_3	T	12220	8	5	12207	0	13	0.106383
11815	37_3	A	3761	3757	2	1	1	4	0.106355
11817	37_3	C	3762	2	3758	2	0	4	0.106326
8571	37_3	G	1881	1	0	1	1879	2	0.106326
16497	37_3	A	6585	6578	1	3	3	7	0.106302
11810	37_3	G	3763	4	0	0	3759	4	0.106298
8572	37_3	G	1882	0	0	2	1880	2	0.10627
25236	37_3	T	5649	0	6	5643	0	6	0.106213
15496	37_3	A	10357	10346	3	4	4	11	0.106208
4783	37_3	A	19777	19756	3	16	2	21	0.106184
15109	37_3	G	26373	9	0	19	26345	28	0.106169
14207	37_3	A	4710	4705	1	2	2	5	0.106157
24815	37_3	G	8484	9	0	0	8475	9	0.106082
24816	37_3	G	8484	8	0	1	8475	9	0.106082
19397	37_3	A	4714	4709	0	3	2	5	0.106067
8500	37_3	A	1887	1885	0	0	2	2	0.105988
1217	37_3	T	6607	2	4	6600	1	7	0.105948
810	37_3	A	17936	17917	15	4	0	19	0.105932
11030	37_3	A	16055	16038	5	5	7	17	0.105886
2601	37_3	T	5671	0	2	5665	4	6	0.105801
7085	37_3	A	15128	15112	6	8	2	16	0.105764
852	37_3	A	17970	17951	11	6	2	19	0.105732
15135	37_3	T	13248	11	3	13234	0	14	0.105676
26756	37_3	T	7572	2	0	7564	6	8	0.105652
7263	37_3	T	16098	2	15	16081	0	17	0.105603
11834	37_3	A	3788	3784	3	1	0	4	0.105597
2818	37_3	A	5682	5676	0	0	6	6	0.105597
20033	37_3	G	6630	4	0	3	6623	7	0.105581
7273	37_3	G	16124	2	0	15	16107	17	0.105433
2578	37_3	T	5692	3	1	5686	2	6	0.105411
11634	37_3	G	8544	3	0	6	8535	9	0.105337
11840	37_3	C	3801	3	3797	1	0	4	0.105235
11675	37_3	T	3803	1	2	3799	1	4	0.10518
27384	37_3	T	11418	0	12	11406	0	12	0.105097
8607	37_3	T	1903	0	2	1901	0	2	0.105097
27387	37_3	A	11420	11408	1	0	11	12	0.105079
15020	37_3	T	20939	0	21	20917	1	22	0.105067
12989	37_3	G	6663	3	1	3	6656	7	0.105058
17418	37_3	G	13327	9	1	4	13313	14	0.10505
15175	37_3	A	15231	15215	0	16	0	16	0.105049
8195	37_3	T	6669	5	2	6662	0	7	0.104963
11863	37_3	G	3811	0	0	4	3807	4	0.104959
15999	37_3	A	36232	36194	21	10	7	38	0.10488
20622	37_3	A	13356	13342	0	2	12	14	0.104822
27263	37_3	C	5725	0	5719	6	0	6	0.104803
11299	37_3	G	3822	2	0	2	3818	4	0.104657
163	37_3	A	12422	12409	4	0	9	13	0.104653
20041	37_3	G	6690	0	0	7	6683	7	0.104634
20964	37_3	C	12428	2	12415	11	0	13	0.104603
27270	37_3	A	5737	5731	0	0	6	6	0.104584
3424	37_3	A	10519	10508	2	4	5	11	0.104573
20577	37_3	A	13388	13374	0	0	14	14	0.104571
11867	37_3	A	3827	3823	2	1	1	4	0.104521
17117	37_3	G	9569	4	1	5	9559	10	0.104504
10301	37_3	C	10531	5	10520	6	0	11	0.104454
23338	37_3	T	16282	0	2	16265	15	17	0.10441
3205	37_3	A	10542	10531	0	0	11	11	0.104345
22255	37_3	A	4801	4796	0	3	2	5	0.104145
9351	37_3	A	21126	21104	0	22	0	22	0.104137
28906	37_3	T	13449	3	8	13435	3	14	0.104097
12731	37_3	G	5768	4	0	2	5762	6	0.104022
11328	37_3	C	3846	1	3842	2	1	4	0.104004
24826	37_3	C	8655	0	8646	8	1	9	0.103986
10267	37_3	T	10583	3	3	10572	5	11	0.10394
8873	37_3	C	10587	1	10576	10	0	11	0.103901
27040	37_3	C	50070	45	50018	5	2	52	0.103855
1054	37_3	T	6742	1	6	6735	0	7	0.103827
1053	37_3	T	6743	2	5	6736	0	7	0.103811
5380	37_3	T	6743	2	3	6736	2	7	0.103811
10522	37_3	T	8673	2	7	8664	0	9	0.10377
7873	37_3	G	9637	7	2	1	9627	10	0.103767
7810	37_3	A	9651	9641	2	6	2	10	0.103616
7808	37_3	A	9655	9645	0	0	10	10	0.103573
6650	37_3	G	11590	12	0	0	11578	12	0.103538
24202	37_3	T	3871	3	1	3867	0	4	0.103332
14176	37_3	A	4846	4841	2	2	1	5	0.103178
22285	37_3	A	4846	4841	2	2	1	5	0.103178
9809	37_3	A	16490	16473	2	13	2	17	0.103093
21440	37_3	C	11646	2	11634	10	0	12	0.10304
7447	37_3	G	9707	8	0	2	9697	10	0.103018
3039	37_3	A	7769	7761	4	2	2	8	0.102973
13542	37_3	T	13613	1	13	13599	0	14	0.102843
1660	37_3	T	6807	3	2	6800	2	7	0.102835
16109	37_3	A	18481	18462	3	3	13	19	0.102808
7415	37_3	T	4866	2	3	4861	0	5	0.102754
7925	37_3	G	4866	5	0	0	4861	5	0.102754
3026	37_3	T	7788	1	0	7780	7	8	0.102722
4507	37_3	T	15576	12	1	15560	3	16	0.102722
19087	37_3	T	20444	6	4	20423	11	21	0.10272
29134	37_3	G	24344	16	4	5	24319	25	0.102695
26145	37_3	T	38988	13	18	38948	9	40	0.102596
11503	37_3	T	7800	5	0	7792	3	8	0.102564
1636	37_3	G	6828	6	0	1	6821	7	0.102519
18482	37_3	A	23414	23390	11	10	3	24	0.102503
14595	37_3	T	9761	1	6	9751	3	10	0.102449
11526	37_3	T	7809	0	6	7801	2	8	0.102446
11551	37_3	T	7810	0	2	7802	6	8	0.102433
3510	37_3	C	7810	1	7802	7	0	8	0.102433
28634	37_3	C	6835	1	6828	4	2	7	0.102414
5124	37_3	T	9766	4	2	9756	4	10	0.102396
24298	37_3	A	7816	7808	2	0	6	8	0.102354
9130	37_3	G	7817	2	2	4	7809	8	0.102341
20398	37_3	G	33268	30	3	1	33234	34	0.1022
8843	37_3	A	10766	10755	1	0	10	11	0.102174
5923	37_3	T	16647	8	4	16630	5	17	0.102121
21107	37_3	T	12738	1	11	12725	1	13	0.102057
16732	37_3	T	6862	1	6	6855	0	7	0.102011
23945	37_3	A	6862	6855	0	4	3	7	0.102011
27413	37_3	T	5882	2	2	5876	2	6	0.102006
10132	37_3	A	13729	13715	6	6	2	14	0.101974
23947	37_3	A	6867	6860	0	0	7	7	0.101937
23957	37_3	G	6869	2	0	5	6862	7	0.101907
27281	37_3	G	5894	4	0	2	5888	6	0.101798
16749	37_3	A	6880	6873	5	2	0	7	0.101744
27097	37_3	G	26553	3	0	24	26526	27	0.101683
28622	37_3	C	6888	1	6881	6	0	7	0.101626
15146	37_3	G	13777	10	3	1	13763	14	0.101619
24682	37_3	T	5906	0	6	5900	0	6	0.101592
22084	37_3	T	4922	0	5	4917	0	5	0.101585
26771	37_3	A	3938	3934	2	0	2	4	0.101574
3855	37_3	A	5911	5905	0	0	6	6	0.101506
6368	37_3	G	13795	14	0	0	13781	14	0.101486
24693	37_3	G	5913	5	0	1	5907	6	0.101471
6199	37_3	T	10844	2	9	10833	0	11	0.101439
28806	37_3	G	6902	7	0	0	6895	7	0.10142
24850	37_3	T	16765	0	3	16748	14	17	0.101402
7703	37_3	C	4931	1	4926	4	0	5	0.101399
28712	37_3	G	10850	3	0	8	10839	11	0.101382
28598	37_3	T	6907	4	1	6900	2	7	0.101346
28596	37_3	G	6912	6	0	1	6905	7	0.101273
24708	37_3	T	5925	2	3	5919	1	6	0.101266
3840	37_3	A	5925	5919	1	4	1	6	0.101266
26615	37_3	G	3951	4	0	0	3947	4	0.10124
10699	37_3	A	16796	16779	5	4	8	17	0.101215
16761	37_3	A	6917	6910	2	3	2	7	0.1012
390	37_3	C	5929	0	5923	6	0	6	0.101198
6312	37_3	C	13843	1	13829	13	0	14	0.101134
7694	37_3	T	4947	1	1	4942	3	5	0.101071
20824	37_3	A	19790	19770	6	11	3	20	0.101061
6345	37_3	T	13854	6	6	13840	2	14	0.101054
28548	37_3	G	6931	2	1	4	6924	7	0.100996
26655	37_3	T	3961	0	3	3957	1	4	0.100985
23483	37_3	A	10901	10890	0	5	6	11	0.100908
22631	37_3	A	3966	3962	0	2	2	4	0.100857
6534	37_3	T	5950	2	2	5944	2	6	0.10084
28777	37_3	A	6942	6935	3	0	4	7	0.100835
26637	37_3	T	3969	0	4	3965	0	4	0.100781
26635	37_3	C	3970	1	3966	3	0	4	0.100756
26630	37_3	A	3972	3968	0	2	2	4	0.100705
8920	37_3	A	14898	14883	0	12	3	15	0.100685
4027	37_3	A	5960	5954	4	1	1	6	0.100671
9911	37_3	T	7948	7	0	7940	1	8	0.100654
19720	37_3	A	4969	4964	1	0	4	5	0.100624
19724	37_3	T	4969	4	0	4964	1	5	0.100624
8935	37_3	T	14907	7	7	14892	1	15	0.100624
2868	37_3	T	9940	7	2	9930	1	10	0.100604
4574	37_3	A	7952	7944	0	6	2	8	0.100604
19767	37_3	A	4971	4966	1	2	2	5	0.100583
14457	37_3	A	21875	21853	2	16	4	22	0.100571
19718	37_3	C	4973	0	4968	4	1	5	0.100543
28773	37_3	T	6964	1	4	6957	2	7	0.100517
23612	37_3	G	4983	2	0	3	4978	5	0.100341
11567	37_3	A	3988	3984	1	2	1	4	0.100301
15056	37_3	T	22932	20	3	22909	0	23	0.100297
13442	37_3	T	13961	5	2	13947	7	14	0.100279
22777	37_3	T	3989	3	1	3985	0	4	0.100276
2743	37_3	T	10975	2	4	10964	5	11	0.100228
12895	37_3	A	12973	12960	9	3	1	13	0.100208
2660	37_3	T	10981	5	3	10970	3	11	0.100173
11425	37_3	A	3994	3990	0	1	3	4	0.10015
5242	37_3	A	4995	4990	3	1	1	5	0.1001
11415	37_3	T	3997	0	1	3993	3	4	0.100075
11412	37_3	C	3999	0	3995	1	3	4	0.100025
2242	37_3	T	20011	14	5	19991	1	20	0.099945
29569	37_3	A	2002	2000	0	1	1	2	0.0999001
29579	37_3	G	2002	2	0	0	2000	2	0.0999001
12922	37_3	A	13017	13004	9	2	2	13	0.0998694
15655	37_3	A	10014	10004	3	4	3	10	0.0998602
29571	37_3	A	2003	2001	1	1	0	2	0.0998502
3707	37_3	T	15027	15	0	15012	0	15	0.0998203
5252	37_3	G	5009	3	1	1	5004	5	0.0998203
9842	37_3	T	8015	4	2	8007	2	8	0.0998129
29586	37_3	C	2004	0	2002	0	2	2	0.0998004
4729	37_3	T	10022	3	4	10012	3	10	0.0997805
22800	37_3	G	4009	3	0	1	4005	4	0.0997755
2374	37_3	G	8020	6	0	2	8012	8	0.0997506
29566	37_3	T	2005	0	2	2003	0	2	0.0997506
29584	37_3	T	2006	0	2	2004	0	2	0.0997009
2384	37_3	G	8025	8	0	0	8017	8	0.0996885
12149	37_3	G	14047	0	0	14	14033	14	0.0996654
2404	37_3	A	8032	8024	0	2	6	8	0.0996016
3640	37_3	T	15079	7	2	15064	6	15	0.0994761
3637	37_3	A	15081	15066	1	2	12	15	0.0994629
29561	37_3	G	2011	0	0	2	2009	2	0.099453
8955	37_3	A	4022	4018	0	4	0	4	0.099453
21686	37_3	G	14078	9	0	5	14064	14	0.0994459
5269	37_3	A	5028	5023	0	0	5	5	0.0994431
5282	37_3	A	5028	5023	2	0	3	5	0.0994431
12186	37_3	A	14079	14065	6	6	2	14	0.0994389
24423	37_3	A	10057	10047	1	1	8	10	0.0994332
9162	37_3	A	4027	4023	3	0	1	4	0.0993295
29602	37_3	T	2014	1	1	2012	0	2	0.0993049
25128	37_3	T	11081	2	8	11070	1	11	0.099269
29609	37_3	T	2016	0	2	2014	0	2	0.0992063
9167	37_3	T	4032	0	4	4028	0	4	0.0992063
5008	37_3	G	5041	5	0	0	5036	5	0.0991867
3100	37_3	T	4033	2	1	4029	1	4	0.0991818
9199	37_3	T	4033	0	2	4029	2	4	0.0991818
15288	37_3	T	10089	4	2	10079	4	10	0.0991179
12109	37_3	T	14137	8	6	14123	0	14	0.0990309
9157	37_3	T	4041	1	3	4037	0	4	0.0989854
29613	37_3	G	2021	0	0	2	2019	2	0.0989609
9197	37_3	A	4042	4038	1	3	0	4	0.0989609
1131	37_3	A	13143	13130	0	0	13	13	0.098912
2918	37_3	C	4044	4	4040	0	0	4	0.098912
29614	37_3	C	2023	1	2021	1	0	2	0.0988631
9149	37_3	A	4049	4045	0	1	3	4	0.0987898
9217	37_3	T	4056	2	2	4052	0	4	0.0986193
9550	37_3	A	19280	19261	8	5	6	19	0.0985477
23295	37_3	A	16239	16223	0	4	12	16	0.0985282
24358	37_3	C	4060	4	4056	0	0	4	0.0985222
24373	37_3	A	4061	4057	1	1	2	4	0.0984979
15745	37_3	A	5077	5072	1	2	2	5	0.0984834
24374	37_3	C	4062	1	4058	3	0	4	0.0984737
23311	37_3	G	16250	2	12	2	16234	16	0.0984615
7583	37_3	G	5079	3	0	2	5074	5	0.0984446
15018	37_3	A	20324	20304	12	4	4	20	0.0984058
7585	37_3	A	5083	5078	0	1	4	5	0.0983671
4222	37_3	A	16273	16257	0	0	16	16	0.0983224
25178	37_3	T	11189	6	2	11178	3	11	0.0983108
1002	37_3	A	16276	16260	4	2	10	16	0.0983043
10985	37_3	A	12209	12197	0	1	11	12	0.0982881
29549	37_3	A	2035	2033	1	1	0	2	0.0982801
25193	37_3	A	11193	11182	0	4	7	11	0.0982757
24341	37_3	T	4071	1	1	4067	2	4	0.098256
16422	37_3	A	9161	9152	4	4	1	9	0.0982425
2307	37_3	T	4072	0	2	4068	2	4	0.0982318
29547	37_3	A	2037	2035	0	1	1	2	0.0981836
14124	37_3	T	9168	3	3	9159	3	9	0.0981675
24333	37_3	C	4076	0	4072	4	0	4	0.0981354
29544	37_3	A	2038	2036	1	1	0	2	0.0981354
15770	37_3	C	5096	1	5091	4	0	5	0.0981162
10906	37_3	T	23451	4	3	23428	16	23	0.0980768
7595	37_3	T	5099	0	4	5094	1	5	0.0980584
17469	37_3	G	6119	3	0	3	6113	6	0.0980552
27095	37_3	A	26543	26517	3	3	20	26	0.0979543
11334	37_3	T	8168	3	2	8160	3	8	0.0979432
2289	37_3	T	4084	0	3	4080	1	4	0.0979432
22300	37_3	A	18408	18390	6	5	7	18	0.0977836
15581	37_3	A	5114	5109	0	0	5	5	0.0977708
7603	37_3	A	5115	5110	0	4	1	5	0.0977517
16979	37_3	G	5116	2	0	3	5111	5	0.0977326
7615	37_3	G	5120	5	0	0	5115	5	0.0976562
1813	37_3	T	13321	13	0	13308	0	13	0.0975903
17454	37_3	T	6153	0	6	6147	0	6	0.0975134
2446	37_3	T	4110	2	2	4106	0	4	0.0973236
13062	37_3	T	13362	2	4	13349	7	13	0.0972908
1724	37_3	T	13363	2	10	13350	1	13	0.0972835
2454	37_3	T	4113	2	1	4109	1	4	0.0972526
3087	37_3	T	4113	1	2	4109	1	4	0.0972526
7647	37_3	G	5143	2	1	2	5138	5	0.0972195
925	37_3	C	9261	0	9252	8	1	9	0.0971817
2434	37_3	C	4119	1	4115	3	0	4	0.0971109
2457	37_3	T	4119	0	4	4115	0	4	0.0971109
12122	37_3	T	7214	1	2	7207	4	7	0.0970335
10417	37_3	A	10313	10303	2	4	4	10	0.096965
11200	37_3	C	7222	1	7215	6	0	7	0.0969261
11233	37_3	T	7222	3	4	7215	0	7	0.0969261
11224	37_3	C	7224	5	7217	2	0	7	0.0968992
2467	37_3	A	4129	4125	0	0	4	4	0.0968758
16080	37_3	C	18589	5	18571	12	1	18	0.0968315
20937	37_3	G	12401	12	0	0	12389	12	0.0967664
13393	37_3	G	7239	7	0	0	7232	7	0.0966984
11806	37_3	T	7246	0	7	7239	0	7	0.096605
13602	37_3	T	7259	0	6	7252	1	7	0.096432
20978	37_3	C	12445	2	12433	10	0	12	0.0964243
15636	37_3	T	5188	3	2	5183	0	5	0.0963763
22114	37_3	T	9341	2	3	9332	4	9	0.0963494
16245	37_3	G	9344	8	0	1	9335	9	0.0963185
22133	37_3	G	9345	5	2	2	9336	9	0.0963082
22138	37_3	T	9349	1	8	9340	0	9	0.096267
20361	37_3	T	33251	7	5	33219	20	32	0.0962377
28309	37_3	A	12473	12461	6	2	4	12	0.0962078
11945	37_3	T	7278	2	3	7271	2	7	0.0961803
24741	37_3	T	14561	4	5	14547	5	14	0.0961472
25446	37_3	T	17682	5	5	17665	7	17	0.096143
11937	37_3	G	7281	4	1	2	7274	7	0.0961406
11938	37_3	T	7281	4	1	7274	2	7	0.0961406
28313	37_3	C	12491	0	12479	10	2	12	0.0960692
19338	37_3	A	2083	2081	0	1	1	2	0.0960154
18116	37_3	A	20836	20816	3	9	8	20	0.0959877
28301	37_3	C	12503	0	12491	10	2	12	0.095977
12454	37_3	T	12507	3	9	12495	0	12	0.0959463
28214	37_3	C	6254	0	6248	6	0	6	0.0959386
27027	37_3	A	50053	50005	22	16	10	48	0.0958983
6895	37_3	T	12517	0	6	12505	6	12	0.0958696
20898	37_3	A	6260	6254	0	3	3	6	0.0958466
19325	37_3	C	2088	0	2086	2	0	2	0.0957854
28261	37_3	C	12528	2	12516	10	0	12	0.0957854
531	37_3	T	11484	0	4	11473	7	11	0.0957854
16198	37_3	T	9406	3	2	9397	4	9	0.0956836
24841	37_3	T	16731	4	3	16715	9	16	0.0956309
24835	37_3	T	16738	0	2	16722	14	16	0.0955909
19315	37_3	T	2093	0	2	2091	0	2	0.0955566
19317	37_3	C	2093	0	2091	1	1	2	0.0955566
22971	37_3	C	6279	0	6273	6	0	6	0.0955566
22837	37_3	A	7327	7320	0	6	1	7	0.0955371
19312	37_3	G	2094	1	0	1	2092	2	0.095511
15026	37_3	C	20942	14	20922	6	0	20	0.0955019
22441	37_3	T	26181	0	20	26156	5	25	0.0954891
8771	37_3	A	20946	20926	3	7	10	20	0.0954836
19302	37_3	A	2095	2093	0	0	2	2	0.0954654
23049	37_3	G	6286	0	0	6	6280	6	0.0954502
14948	37_3	G	15720	1	0	14	15705	15	0.0954198
19307	37_3	A	2096	2094	0	1	1	2	0.0954198
19293	37_3	T	2099	0	1	2097	1	2	0.0952835
19295	37_3	T	2099	0	2	2097	0	2	0.0952835
10720	37_3	A	16795	16779	3	6	7	16	0.0952664
9755	37_3	C	8400	2	8392	6	0	8	0.0952381
19289	37_3	G	2101	1	0	1	2099	2	0.0951928
10291	37_3	A	10509	10499	0	2	8	10	0.0951565
18171	37_3	C	21028	2	21008	18	0	20	0.0951113
21385	37_3	T	6310	0	6	6304	0	6	0.0950872
25486	37_3	A	17891	17874	10	3	4	17	0.0950198
19287	37_3	T	2106	0	1	2104	1	2	0.0949668
18968	37_3	G	10533	10	0	0	10523	10	0.0949397
2236	37_3	T	20016	3	9	19997	7	19	0.0949241
11711	37_3	T	7378	0	7	7371	0	7	0.0948767
10280	37_3	A	10546	10536	6	2	2	10	0.0948227
8076	37_3	T	6329	1	2	6323	3	6	0.0948017
29448	37_3	T	3165	2	1	3162	0	3	0.0947867
21453	37_3	T	11612	6	5	11601	0	11	0.0947296
8085	37_3	A	6334	6328	2	1	3	6	0.0947269
25749	37_3	C	4223	0	4219	4	0	4	0.0947194
25751	37_3	T	4224	2	1	4220	1	4	0.094697
27612	37_3	C	6338	0	6332	6	0	6	0.0946671
25754	37_3	T	4226	0	2	4222	2	4	0.0946522
18959	37_3	C	10566	2	10556	8	0	10	0.0946432
25757	37_3	G	4228	4	0	0	4224	4	0.0946074
8049	37_3	T	6342	2	3	6336	1	6	0.0946074
8302	37_3	A	8457	8449	3	0	5	8	0.0945962
25760	37_3	T	4229	0	4	4225	0	4	0.094585
25761	37_3	A	4229	4225	0	0	4	4	0.094585
25772	37_3	T	4229	0	4	4225	0	4	0.094585
3460	37_3	T	10573	7	2	10563	1	10	0.0945805
23025	37_3	G	6344	6	0	0	6338	6	0.0945776
23024	37_3	T	6347	0	6	6341	0	6	0.0945329
17801	37_3	C	10580	1	10570	9	0	10	0.094518
27682	37_3	T	6348	2	4	6342	0	6	0.094518
205	37_3	T	12702	0	9	12690	3	12	0.0944733
17760	37_3	A	10586	10576	1	1	8	10	0.0944644
11742	37_3	A	7411	7404	4	3	0	7	0.0944542
15145	37_3	A	13773	13760	0	1	12	13	0.0943876
24575	37_3	C	11655	1	11644	10	0	11	0.0943801
22956	37_3	A	3179	3176	0	2	1	3	0.0943693
27628	37_3	G	6359	2	0	4	6353	6	0.0943545
11751	37_3	T	7424	2	5	7417	0	7	0.0942888
27642	37_3	A	6365	6359	3	2	1	6	0.0942655
17091	37_3	T	9549	6	2	9540	1	9	0.0942507
25783	37_3	T	4244	0	4	4240	0	4	0.0942507
27640	37_3	T	6367	2	4	6361	0	6	0.0942359
18075	37_3	T	10612	2	2	10602	6	10	0.0942329
22940	37_3	A	3185	3182	0	0	3	3	0.0941915
27654	37_3	C	6370	0	6364	6	0	6	0.0941915
21096	37_3	A	6372	6366	0	0	6	6	0.094162
21137	37_3	A	12746	12734	1	0	11	12	0.0941472
1470	37_3	G	8498	8	0	0	8490	8	0.0941398
21123	37_3	G	12748	5	0	7	12736	12	0.0941324
29118	37_3	C	12754	11	12742	0	1	12	0.0940881
13186	37_3	A	12755	12743	0	2	10	12	0.0940808
2021	37_3	T	30828	3	26	30799	0	29	0.0940703
23677	37_3	T	4255	0	3	4251	1	4	0.0940071
29104	37_3	T	12771	2	6	12759	4	12	0.0939629
10909	37_3	T	23430	2	20	23408	0	22	0.0938967
11599	37_3	T	8530	2	5	8522	1	8	0.0937866
20469	37_3	G	17063	13	1	2	17047	16	0.0937701
23181	37_3	A	11731	11720	4	5	2	11	0.0937686
23150	37_3	T	11732	4	4	11721	3	11	0.0937607
9227	37_3	A	14940	14926	5	3	6	14	0.0937082
19268	37_3	A	12809	12797	6	5	1	12	0.0936841
28131	37_3	A	8543	8535	1	5	2	8	0.0936439
28124	37_3	T	8544	3	4	8536	1	8	0.093633
25818	37_3	T	4274	0	4	4270	0	4	0.0935891
25819	37_3	G	4274	4	0	0	4270	4	0.0935891
7778	37_3	T	9619	0	7	9610	2	9	0.0935648
29291	37_3	G	12826	8	0	4	12814	12	0.09356
8004	37_3	T	6413	1	3	6407	2	6	0.09356
2074	37_3	T	31006	15	11	30977	3	29	0.0935303
13484	37_3	G	13909	2	11	0	13896	13	0.0934647
25838	37_3	G	4283	3	0	1	4279	4	0.0933925
25887	37_3	T	2142	0	2	2140	0	2	0.0933707
22892	37_3	A	3215	3212	0	1	2	3	0.0933126
22893	37_3	A	3215	3212	0	0	3	3	0.0933126
22885	37_3	T	3216	2	0	3213	1	3	0.0932836
27582	37_3	T	3216	1	2	3213	0	3	0.0932836
23671	37_3	T	4292	0	4	4288	0	4	0.0931966
7246	37_3	G	16107	3	0	12	16092	15	0.0931272
23668	37_3	A	4297	4293	0	0	4	4	0.0930882
25898	37_3	T	2149	0	2	2147	0	2	0.0930665
23664	37_3	C	4299	0	4295	4	0	4	0.0930449
25900	37_3	A	2150	2148	1	0	1	2	0.0930233
18099	37_3	T	10752	2	8	10742	0	10	0.093006
10871	37_3	C	23663	14	23641	8	0	22	0.0929722
29059	37_3	T	12912	8	4	12900	0	12	0.0929368
8669	37_3	T	10770	0	10	10760	0	10	0.0928505
6290	37_3	T	7540	5	1	7533	1	7	0.0928382
19062	37_3	A	20469	20450	7	7	5	19	0.0928233
1914	37_3	G	22626	15	1	5	22605	21	0.0928136
1916	37_3	A	22626	22605	8	4	9	21	0.0928136
26667	37_3	A	7542	7535	0	6	1	7	0.0928136
6027	37_3	C	6467	6	6461	0	0	6	0.0927787
25906	37_3	G	2156	1	1	0	2154	2	0.0927644
25907	37_3	G	2156	0	0	2	2154	2	0.0927644
25913	37_3	G	2156	1	0	1	2154	2	0.0927644
25914	37_3	C	2156	1	2154	1	0	2	0.0927644
9322	37_3	T	10785	2	3	10775	5	10	0.0927214
17948	37_3	G	10796	7	1	2	10786	10	0.0926269
6073	37_3	A	6482	6476	0	6	0	6	0.092564
25918	37_3	A	2162	2160	1	1	0	2	0.0925069
25919	37_3	C	2163	2	2161	0	0	2	0.0924642
12950	37_3	T	12987	12	0	12975	0	12	0.0924001
10518	37_3	A	8662	8654	2	4	2	8	0.0923574
4263	37_3	G	16242	2	0	13	16227	15	0.0923532
5158	37_3	T	9746	0	9	9737	0	9	0.0923456
27519	37_3	C	3249	1	3246	2	0	3	0.0923361
10371	37_3	T	5420	1	3	5415	1	5	0.0922509
27517	37_3	G	3252	3	0	0	3249	3	0.0922509
18398	37_3	T	11934	1	5	11923	5	11	0.0921736
25855	37_3	G	2170	0	1	1	2168	2	0.0921659
12925	37_3	T	13035	6	5	13023	1	12	0.0920598
1389	37_3	A	4345	4341	0	1	3	4	0.0920598
26077	37_3	A	39112	39076	15	15	6	36	0.0920434
16106	37_3	G	18475	17	0	0	18458	17	0.0920162
9268	37_3	T	10869	4	3	10859	3	10	0.0920048
4391	37_3	C	16306	4	16291	11	0	15	0.0919907
7050	37_3	A	6523	6517	1	5	0	6	0.0919822
18006	37_3	T	21749	1	16	21729	3	20	0.0919583
1398	37_3	T	4350	0	1	4346	3	4	0.091954
18382	37_3	G	11968	10	0	1	11957	11	0.0919118
28922	37_3	G	7616	3	0	4	7609	7	0.0919118
1375	37_3	T	4353	0	3	4349	1	4	0.0918907
1371	37_3	A	4354	4350	0	1	3	4	0.0918695
23056	37_3	A	3266	3263	0	1	2	3	0.0918555
10559	37_3	A	8715	8707	0	7	1	8	0.0917958
12021	37_3	T	14164	0	8	14151	5	13	0.091782
23479	37_3	T	10901	3	3	10891	4	10	0.0917347
16627	37_3	A	13089	13077	3	1	8	12	0.09168
23088	37_3	G	3273	0	0	3	3270	3	0.091659
23098	37_3	A	3275	3272	0	3	0	3	0.0916031
13093	37_3	T	6551	2	2	6545	2	6	0.0915891
5974	37_3	C	3276	1	3273	2	0	3	0.0915751
6011	37_3	C	3276	1	3273	2	0	3	0.0915751
13324	37_3	T	6553	0	6	6547	0	6	0.0915611
310	37_3	A	6553	6547	1	5	0	6	0.0915611
1347	37_3	C	4370	0	4366	4	0	4	0.0915332
16511	37_3	T	6557	0	5	6551	1	6	0.0915053
12027	37_3	T	14207	8	4	14194	1	13	0.0915042
21256	37_3	T	12023	3	8	12012	0	11	0.0914913
12053	37_3	C	14210	1	14197	12	0	13	0.0914849
1339	37_3	T	4374	1	0	4370	3	4	0.0914495
10166	37_3	T	5470	0	5	5465	0	5	0.0914077
16508	37_3	G	6565	1	0	5	6559	6	0.0913938
23119	37_3	T	3284	0	2	3281	1	3	0.091352
5955	37_3	A	3285	3282	0	1	2	3	0.0913242
18558	37_3	A	12048	12037	2	7	2	11	0.0913015
25016	37_3	T	14267	2	5	14254	6	13	0.0911194
12346	37_3	T	13170	3	5	13158	4	12	0.0911162
5936	37_3	G	3293	2	0	1	3290	3	0.0911023
18645	37_3	A	23062	23041	9	7	5	21	0.0910589
16488	37_3	T	6591	4	2	6585	0	6	0.0910332
25705	37_3	T	2197	0	2	2195	0	2	0.0910332
27704	37_3	T	3298	0	0	3295	3	3	0.0909642
2735	37_3	A	10997	10987	4	3	3	10	0.0909339
6299	37_3	T	7698	0	6	7691	1	7	0.0909327
27730	37_3	T	3300	0	3	3297	0	3	0.0909091
25695	37_3	T	2201	0	2	2199	0	2	0.0908678
25699	37_3	G	2201	1	1	0	2199	2	0.0908678
1215	37_3	T	6604	1	4	6598	1	6	0.090854
27717	37_3	G	3302	1	1	1	3299	3	0.090854
26865	37_3	G	29729	24	0	3	29702	27	0.0908204
27938	37_3	A	4405	4401	0	2	2	4	0.0908059
27951	37_3	T	4405	2	2	4401	0	4	0.0908059
3583	37_3	C	7711	1	7704	6	0	7	0.0907794
27962	37_3	G	4407	0	0	4	4403	4	0.0907647
27965	37_3	A	4407	4403	0	4	0	4	0.0907647
28001	37_3	G	4408	3	0	1	4404	4	0.0907441
3572	37_3	T	7717	1	6	7710	0	7	0.0907088
28007	37_3	T	4410	0	4	4406	0	4	0.0907029
27984	37_3	T	4411	0	4	4407	0	4	0.0906824
25728	37_3	C	2206	1	2204	1	0	2	0.0906618
28017	37_3	T	4412	2	2	4408	0	4	0.0906618
2535	37_3	T	9930	4	3	9921	2	9	0.0906344
25685	37_3	C	2207	0	2205	2	0	2	0.0906208
27986	37_3	T	4414	2	2	4410	0	4	0.0906208
4105	37_3	G	14346	9	1	3	14333	13	0.0906176
25684	37_3	G	2209	1	0	1	2207	2	0.0905387
3051	37_3	A	7733	7726	1	2	4	7	0.0905211
1247	37_3	G	6629	4	2	0	6623	6	0.0905114
6140	37_3	T	3315	2	0	3312	1	3	0.0904977
6157	37_3	T	3319	0	3	3316	0	3	0.0903887
26369	37_3	A	5532	5527	2	3	0	5	0.0903832
27092	37_3	C	26559	1	26535	23	0	24	0.0903648
20411	37_3	A	33218	33188	0	7	23	30	0.0903125
5630	37_3	T	13292	3	6	13280	3	12	0.0902799
6133	37_3	A	3324	3321	0	0	3	3	0.0902527
12267	37_3	T	13303	0	10	13291	2	12	0.0902052
29218	37_3	C	24390	2	24368	18	2	22	0.0902009
26375	37_3	G	5545	4	1	0	5540	5	0.0901713
23648	37_3	A	4437	4433	3	0	1	4	0.090151
20358	37_3	T	33279	10	8	33249	12	30	0.0901469
12975	37_3	T	6656	3	3	6650	0	6	0.0901442
17884	37_3	A	21080	21061	5	5	9	19	0.0901328
10981	37_3	G	12205	7	0	4	12194	11	0.090127
9968	37_3	G	15551	12	2	0	15537	14	0.0900264
27890	37_3	G	2222	1	0	1	2220	2	0.090009
11486	37_3	A	7779	7772	2	2	3	7	0.0899859
14418	37_3	T	22236	0	16	22216	4	20	0.0899442
19879	37_3	G	6671	2	0	4	6665	6	0.0899415
19896	37_3	T	6671	1	3	6665	2	6	0.0899415
12601	37_3	T	11119	5	5	11109	0	10	0.0899361
16331	37_3	A	17797	17781	4	7	5	16	0.0899028
24231	37_3	C	7789	2	7782	5	0	7	0.0898703
24232	37_3	A	7791	7784	0	1	6	7	0.0898473
12523	37_3	T	5566	1	4	5561	0	5	0.0898311
3542	37_3	A	7793	7786	3	2	2	7	0.0898242
25228	37_3	T	11140	0	9	11130	1	10	0.0897666
1495	37_3	G	4457	1	0	3	4453	4	0.0897465
20596	37_3	G	13373	6	3	3	13361	12	0.089733
9373	37_3	A	21177	21158	3	12	4	19	0.08972
6165	37_3	T	3345	0	3	3342	0	3	0.0896861
11528	37_3	G	7807	7	0	0	7800	7	0.0896631
9418	37_3	T	21192	4	9	21173	6	19	0.0896565
25479	37_3	T	17846	4	12	17830	0	16	0.0896559
24244	37_3	A	7810	7803	1	0	6	7	0.0896287
10210	37_3	T	5583	0	3	5578	2	5	0.0895576
9114	37_3	C	7817	5	7810	2	0	7	0.0895484
4964	37_3	A	10052	10043	2	4	3	9	0.0895344
4478	37_3	A	15642	15628	0	4	10	14	0.0895026
24286	37_3	T	7823	4	1	7816	2	7	0.0894797
24026	37_3	C	6707	1	6701	5	0	6	0.0894588
24262	37_3	G	7829	4	0	3	7822	7	0.0894112
10903	37_3	T	23498	11	5	23477	5	21	0.0893693
20549	37_3	A	13428	13416	0	7	5	12	0.0893655
27877	37_3	G	2238	0	0	2	2236	2	0.0893655
1081	37_3	T	6715	4	2	6709	0	6	0.0893522
25176	37_3	A	11193	11183	0	0	10	10	0.0893416
1070	37_3	G	6717	5	0	1	6711	6	0.0893256
27900	37_3	T	2239	1	1	2237	0	2	0.0893256
27790	37_3	G	3359	0	1	2	3356	3	0.0893123
27898	37_3	A	2240	2238	0	0	2	2	0.0892857
27870	37_3	G	2241	0	0	2	2239	2	0.0892459
9059	37_3	T	7844	2	5	7837	0	7	0.0892402
3008	37_3	A	7846	7839	0	4	3	7	0.0892174
13019	37_3	C	6729	3	6723	3	0	6	0.0891663
6179	37_3	T	3368	2	1	3365	0	3	0.0890736
22709	37_3	T	7859	2	4	7852	1	7	0.0890699
27861	37_3	G	2247	0	0	2	2245	2	0.0890076
29665	37_3	T	2247	1	1	2245	0	2	0.0890076
23646	37_3	A	4496	4492	3	1	0	4	0.088968
25673	37_3	T	2248	0	2	2246	0	2	0.088968
12480	37_3	T	5621	1	3	5616	1	5	0.0889521
22689	37_3	C	7870	0	7863	7	0	7	0.0889454
6186	37_3	A	3373	3370	2	1	0	3	0.0889416
27907	37_3	T	2249	0	0	2247	2	2	0.0889284
2996	37_3	T	7874	1	4	7867	2	7	0.0889002
29618	37_3	A	2250	2248	0	0	2	2	0.0888889
29621	37_3	A	2250	2248	0	0	2	2	0.0888889
29663	37_3	A	2250	2248	0	0	2	2	0.0888889
2991	37_3	A	7879	7872	2	1	4	7	0.0888438
2986	37_3	A	7880	7873	0	5	2	7	0.0888325
20058	37_3	T	6763	3	0	6757	3	6	0.088718
29630	37_3	A	2255	2253	0	0	2	2	0.0886918
29661	37_3	T	2255	1	0	2253	1	2	0.0886918
24008	37_3	T	6767	0	0	6761	6	6	0.0886656
17238	37_3	A	13550	13538	4	5	3	12	0.0885609
1883	37_3	G	6775	6	0	0	6769	6	0.0885609
29639	37_3	G	2259	1	0	1	2257	2	0.0885347
4664	37_3	A	18078	18062	4	8	4	16	0.0885054
28327	37_3	T	12429	4	5	12418	2	11	0.0885027
1702	37_3	T	6781	0	6	6775	0	6	0.0884825
17249	37_3	C	13567	1	13555	11	0	12	0.0884499
1928	37_3	G	22613	16	1	3	22593	20	0.0884447
15052	37_3	A	22631	22611	13	2	5	20	0.0883744
6946	37_3	A	12456	12445	3	4	4	11	0.0883109
29322	37_3	T	14721	1	7	14708	5	13	0.0883092
28322	37_3	T	12466	6	1	12455	4	11	0.08824
20061	37_3	T	6800	1	0	6794	5	6	0.0882353
7976	37_3	T	11335	1	3	11325	6	10	0.0882223
9514	37_3	A	19272	19255	1	12	4	17	0.0882109
5722	37_3	T	26079	7	13	26056	3	23	0.0881936
1672	37_3	T	6806	3	3	6800	0	6	0.0881575
5555	37_3	G	6806	5	0	1	6800	6	0.0881575
28318	37_3	T	12478	9	2	12467	0	11	0.0881552
6940	37_3	A	12481	12470	6	4	1	11	0.088134
14535	37_3	A	11347	11337	4	5	1	10	0.088129
27915	37_3	G	2271	0	0	2	2269	2	0.0880669
28314	37_3	G	12491	8	3	0	12480	11	0.0880634
21402	37_3	T	18170	7	5	18154	4	16	0.0880572
22492	37_3	A	26121	26098	3	2	18	23	0.0880518
15450	37_3	C	10222	3	10213	6	0	9	0.0880454
21992	37_3	T	5681	0	3	5676	2	5	0.0880127
14553	37_3	A	11365	11355	1	3	6	10	0.0879894
2831	37_3	A	5684	5679	0	0	5	5	0.0879662
2832	37_3	A	5685	5680	1	1	3	5	0.0879507
8159	37_3	A	12512	12501	3	8	0	11	0.0879156
12369	37_3	C	6825	2	6819	4	0	6	0.0879121
1637	37_3	A	6826	6820	1	1	4	6	0.0878992
4595	37_3	A	7964	7957	4	2	1	7	0.0878955
22472	37_3	A	26168	26145	1	1	21	23	0.0878936
23636	37_3	A	4551	4547	4	0	0	4	0.0878928
1891	37_3	T	21621	5	6	21602	8	19	0.0878775
28057	37_3	C	2276	2	2274	0	0	2	0.0878735
9919	37_3	T	7967	3	3	7960	1	7	0.0878624
12366	37_3	T	6829	1	5	6823	0	6	0.0878606
9873	37_3	A	7968	7961	0	2	5	7	0.0878514
8130	37_3	A	12522	12511	0	0	11	11	0.0878454
5582	37_3	A	6832	6826	0	6	0	6	0.087822
28059	37_3	C	2278	1	2276	1	0	2	0.0877963
17190	37_3	T	6835	3	1	6829	2	6	0.0877835
2843	37_3	T	5696	2	1	5691	2	5	0.0877809
4432	37_3	G	7975	5	1	1	7968	7	0.0877743
25388	37_3	A	9118	9110	2	0	6	8	0.0877385
20473	37_3	A	17098	17083	5	6	4	15	0.0877296
2351	37_3	G	7983	3	0	4	7976	7	0.0876863
2421	37_3	A	7984	7977	0	1	6	7	0.0876754
23631	37_3	A	4564	4560	2	0	2	4	0.0876424
17152	37_3	T	6847	4	2	6841	0	6	0.0876296
28063	37_3	T	2283	2	0	2281	0	2	0.087604
28064	37_3	A	2283	2281	0	0	2	2	0.087604
9847	37_3	T	7997	3	3	7990	1	7	0.0875328
20064	37_3	T	6855	5	0	6849	1	6	0.0875274
7117	37_3	T	8004	1	3	7997	3	7	0.0874563
14159	37_3	T	9148	2	6	9140	0	8	0.0874508
27267	37_3	T	5720	3	2	5715	0	5	0.0874126
10127	37_3	A	13730	13718	6	4	2	12	0.0873999
10395	37_3	T	10298	0	2	10289	7	9	0.0873956
28039	37_3	T	2289	0	2	2287	0	2	0.0873744
23933	37_3	A	6869	6863	4	0	2	6	0.087349
9843	37_3	T	8014	1	2	8007	4	7	0.0873471
9837	37_3	T	8020	3	4	8013	0	7	0.0872818
10646	37_3	A	4584	4580	0	2	2	4	0.08726
2383	37_3	T	8022	2	1	8015	4	7	0.08726
14089	37_3	T	9172	1	5	9164	2	8	0.087222
2386	37_3	A	8027	8020	1	2	4	7	0.0872057
2391	37_3	T	8028	0	7	8021	0	7	0.0871948
29538	37_3	A	3441	3438	0	1	2	3	0.087184
16441	37_3	A	9181	9173	2	4	2	8	0.0871365
28078	37_3	T	2296	0	2	2294	0	2	0.087108
25545	37_3	A	9191	9183	1	3	4	8	0.0870417
14112	37_3	A	9192	9184	0	0	8	8	0.0870322
16758	37_3	A	6895	6889	1	3	2	6	0.0870196
6364	37_3	G	13794	11	1	0	13782	12	0.0869943
27224	37_3	A	5752	5747	1	1	3	5	0.0869263
29252	37_3	T	12657	1	2	12646	8	11	0.0869084
27841	37_3	G	2302	0	0	2	2300	2	0.086881
27842	37_3	G	2303	0	1	1	2301	2	0.0868432
15162	37_3	A	14991	14978	0	12	1	13	0.0867187
15164	37_3	T	14992	10	3	14979	0	13	0.0867129
16763	37_3	T	6921	1	0	6915	5	6	0.0866927
[truncated: 27,904 more rows]

## Sheet: 40C-1
Position	Sample	RefBase	Coverage	Acnt	Ccnt	Tcnt	Gcnt	NonRefCnt	NonRefRate%
23605	40_1	T	3659	2	2	0	3655	3659	100
8782	40_1	C	9683	0	0	9682	1	9683	100
18488	40_1	T	12778	0	12777	1	0	12777	99.9922
29596	40_1	A	4066	1	0	1	4064	4065	99.9754
28144	40_1	T	7227	1	7213	13	0	7214	99.8201
26261	40_1	C	7292	0	170	7122	0	7122	97.6687
23104	40_1	T	3532	0	396	3136	0	396	11.2118
5119	40_1	T	8278	23	856	7399	0	879	10.6185
10246	40_1	T	8096	0	714	7382	0	714	8.81917
21034	40_1	C	8328	2	7627	699	0	701	8.41739
24374	40_1	C	2745	1	2526	218	0	219	7.97814
29253	40_1	C	9476	0	8785	691	0	691	7.29211
19896	40_1	T	6386	1	449	5935	1	451	7.06232
11083	40_1	G	2190	0	0	148	2042	148	6.75799
28918	40_1	T	3274	66	1	3077	130	197	6.0171
15168	40_1	G	5325	287	1	3	5034	291	5.46479
15157	40_1	C	5102	273	4829	0	0	273	5.35084
15106	40_1	A	9004	8625	378	1	0	379	4.20924
3067	40_1	T	2566	4	0	2492	70	74	2.88387
24844	40_1	C	10274	0	9980	294	0	294	2.86159
28582	40_1	T	6690	2	180	6506	2	184	2.75037
15172	40_1	T	5353	62	71	5209	11	144	2.69008
16894	40_1	A	2036	1983	0	53	0	53	2.60314
224	40_1	T	2213	0	57	2156	0	57	2.57569
10357	40_1	T	4116	0	105	4011	0	105	2.55102
15173	40_1	C	5353	126	5226	1	0	127	2.3725
1506	40_1	T	4086	92	1	3993	0	93	2.27606
15139	40_1	A	4857	4754	100	0	3	103	2.12065
6864	40_1	A	6819	6679	0	137	3	140	2.05309
1388	40_1	A	4019	3940	0	79	0	79	1.96566
20745	40_1	T	9867	190	1	9676	0	191	1.93575
16688	40_1	T	8485	160	3	8322	0	163	1.92104
2650	40_1	C	3569	0	3501	68	0	68	1.9053
20318	40_1	A	12505	12269	2	232	2	236	1.88725
27709	40_1	G	6196	115	0	0	6081	115	1.85604
23377	40_1	T	6305	116	1	6188	0	117	1.85567
2447	40_1	G	3159	58	0	0	3101	58	1.83602
27592	40_1	T	5990	0	105	5881	4	109	1.8197
29039	40_1	A	12088	11869	0	217	2	219	1.81171
2757	40_1	T	3580	63	0	3517	0	63	1.75978
20110	40_1	G	4472	76	1	0	4395	77	1.72182
18399	40_1	A	6585	6472	0	111	2	113	1.71602
581	40_1	G	529	9	0	0	520	9	1.70132
20427	40_1	T	12709	209	3	12497	0	212	1.66811
8089	40_1	A	2344	2305	0	39	0	39	1.66382
6013	40_1	A	2111	2076	0	34	1	35	1.65798
23589	40_1	C	1888	0	1857	31	0	31	1.64195
6972	40_1	T	6788	111	0	6677	0	111	1.63524
26724	40_1	G	3547	58	0	0	3489	58	1.63518
8591	40_1	G	981	16	0	0	965	16	1.63099
27089	40_1	T	17800	0	0	17510	290	290	1.62921
23067	40_1	G	3524	57	0	0	3467	57	1.61748
3215	40_1	A	6561	6457	0	0	104	104	1.58512
19471	40_1	A	5900	5807	3	0	90	93	1.57627
6127	40_1	G	2233	34	0	1	2198	35	1.5674
19042	40_1	C	3386	0	3333	53	0	53	1.56527
2327	40_1	T	3090	0	48	3042	0	48	1.5534
9066	40_1	A	3300	3249	51	0	0	51	1.54545
10618	40_1	G	2482	38	0	0	2444	38	1.53102
24537	40_1	A	3986	3927	0	59	0	59	1.48018
17063	40_1	A	1987	1958	0	0	29	29	1.45949
19350	40_1	T	5757	1	82	5674	0	83	1.44172
15150	40_1	G	4998	1	0	71	4926	72	1.44058
15011	40_1	A	7067	6966	0	100	1	101	1.42918
15741	40_1	T	2967	42	0	2925	0	42	1.41557
18527	40_1	G	6702	92	0	0	6610	92	1.37272
24644	40_1	A	3936	3882	1	0	53	54	1.37195
25747	40_1	A	2552	2517	0	33	2	35	1.37147
15167	40_1	T	5323	14	0	5252	57	71	1.33383
225	40_1	C	2212	0	2183	29	0	29	1.31103
22107	40_1	A	6520	6436	0	84	0	84	1.28834
466	40_1	C	545	0	538	7	0	7	1.2844
26048	40_1	T	5618	0	71	5546	1	72	1.28159
8516	40_1	G	950	12	0	0	938	12	1.26316
10508	40_1	A	2456	2425	0	30	1	31	1.26221
1730	40_1	G	6463	79	0	2	6382	81	1.25329
7181	40_1	A	1205	1190	0	15	0	15	1.24481
6728	40_1	A	3043	3006	1	0	36	37	1.21591
16562	40_1	T	8365	1	98	8266	0	99	1.1835
19694	40_1	C	3416	0	3376	40	0	40	1.17096
29131	40_1	T	17981	0	132	17778	71	203	1.12897
7451	40_1	A	3647	3606	0	41	0	41	1.12421
23268	40_1	T	6251	0	68	6181	2	70	1.11982
29188	40_1	A	18166	17967	3	2	194	199	1.09545
17863	40_1	T	15077	162	2	14912	1	165	1.09438
15141	40_1	C	4915	52	4862	1	0	53	1.07833
17865	40_1	T	15047	162	0	14885	0	162	1.07663
17864	40_1	A	15078	14916	0	162	0	162	1.07441
15415	40_1	T	9176	88	4	9078	6	98	1.068
29187	40_1	C	18149	2	17956	188	3	193	1.06342
3290	40_1	C	12923	0	12786	133	4	137	1.06013
26170	40_1	A	5594	5536	23	0	35	58	1.03683
21804	40_1	A	1367	1353	2	12	0	14	1.02414
7549	40_1	T	3724	26	0	3686	12	38	1.02041
4912	40_1	A	6587	6520	0	0	67	67	1.01716
21024	40_1	T	8312	82	2	8228	0	84	1.01059
28920	40_1	A	2774	2746	0	0	28	28	1.00937
26343	40_1	C	2383	0	2359	24	0	24	1.00713
17820	40_1	A	15016	14865	6	141	4	151	1.00559
2325	40_1	C	3091	1	3060	30	0	31	1.00291
9717	40_1	A	11284	11171	0	0	113	113	1.00142
10026	40_1	A	5961	5902	3	0	56	59	0.989767
12345	40_1	G	9826	95	0	1	9730	96	0.977
23935	40_1	A	3278	3246	1	30	1	32	0.976205
9034	40_1	A	3199	3168	0	23	8	31	0.969053
14691	40_1	A	8469	8387	0	82	0	82	0.968237
14353	40_1	A	8602	8519	0	83	0	83	0.964892
1089	40_1	T	4983	0	48	4935	0	48	0.963275
1192	40_1	A	4996	4948	0	0	48	48	0.960769
3708	40_1	T	9095	85	2	9008	0	87	0.95657
4190	40_1	A	9184	9097	1	85	1	87	0.9473
17307	40_1	T	8532	80	0	8452	0	80	0.937647
5709	40_1	A	10804	10703	0	101	0	101	0.934839
8838	40_1	T	9634	86	4	9544	0	90	0.934191
27388	40_1	A	9122	9037	3	0	82	85	0.931813
12331	40_1	G	9882	92	0	0	9790	92	0.930986
9350	40_1	A	10657	10558	0	97	2	99	0.928967
12563	40_1	C	4635	0	4592	43	0	43	0.927724
17917	40_1	T	15145	139	1	15005	0	140	0.924397
4279	40_1	T	9227	82	3	9142	0	85	0.921209
13748	40_1	A	22155	21951	1	199	4	204	0.920785
10314	40_1	T	7938	73	0	7865	0	73	0.919627
3065	40_1	G	2611	24	0	0	2587	24	0.919188
6314	40_1	A	7976	7903	0	71	2	73	0.915246
24931	40_1	T	10300	92	2	10206	0	94	0.912621
9930	40_1	A	5823	5770	0	53	0	53	0.910184
12657	40_1	T	4634	40	2	4592	0	42	0.906344
13544	40_1	T	7224	65	0	7159	0	65	0.899779
17616	40_1	G	8029	72	0	0	7957	72	0.896749
20008	40_1	C	7929	70	7858	1	0	71	0.895447
15047	40_1	T	7632	0	68	7564	0	68	0.890985
11548	40_1	G	3705	32	0	1	3672	33	0.890688
25425	40_1	A	12579	12467	1	111	0	112	0.890373
18203	40_1	T	12163	108	0	12055	0	108	0.887939
22505	40_1	A	5410	5362	3	3	42	48	0.887246
24322	40_1	A	5306	5259	2	0	45	47	0.88579
12111	40_1	G	7229	64	0	0	7165	64	0.885323
26666	40_1	A	3506	3475	0	31	0	31	0.884199
28540	40_1	A	6710	6651	0	58	1	59	0.879285
29233	40_1	T	18123	154	5	17964	0	159	0.877338
22201	40_1	G	6513	57	0	0	6456	57	0.875173
26445	40_1	T	2516	22	0	2494	0	22	0.874404
11452	40_1	A	3677	3645	1	27	4	32	0.870275
5498	40_1	A	8504	8430	0	0	74	74	0.870179
4782	40_1	C	13002	0	12889	113	0	113	0.869097
26984	40_1	C	30159	2	29897	258	2	262	0.868729
14154	40_1	T	5412	47	0	5365	0	47	0.868441
7749	40_1	C	2995	1	2969	25	0	26	0.868114
788	40_1	C	13868	0	13748	120	0	120	0.865301
13240	40_1	G	8350	72	0	0	8278	72	0.862275
18112	40_1	A	12073	11969	2	102	0	104	0.861426
10033	40_1	T	5929	0	2	5878	49	51	0.860179
6185	40_1	C	2326	0	2306	20	0	20	0.859845
4794	40_1	C	13035	0	12923	112	0	112	0.859225
15133	40_1	A	4779	4738	34	4	3	41	0.85792
18742	40_1	T	16820	0	143	16676	1	144	0.856124
21598	40_1	T	11370	97	0	11273	0	97	0.853122
17527	40_1	A	7991	7923	3	64	1	68	0.850957
7772	40_1	C	5769	0	5720	49	0	49	0.849367
14781	40_1	T	8543	66	6	8471	0	72	0.842795
13839	40_1	T	22134	183	3	21948	0	186	0.840336
18834	40_1	T	16916	134	6	16774	2	142	0.839442
9440	40_1	T	10683	89	0	10594	0	89	0.833099
21221	40_1	C	20397	0	20228	169	0	169	0.828553
16365	40_1	G	8834	70	0	3	8761	73	0.826353
6642	40_1	G	5584	0	0	46	5538	46	0.823782
3917	40_1	A	6437	6384	0	53	0	53	0.823365
3833	40_1	T	3286	0	26	3259	1	27	0.821668
8741	40_1	T	9624	0	78	9545	1	79	0.820865
15089	40_1	C	8483	65	8414	4	0	69	0.813391
28027	40_1	G	6643	54	0	0	6589	54	0.812886
21893	40_1	G	1362	11	0	0	1351	11	0.807636
21537	40_1	T	9936	80	0	9856	0	80	0.805153
9763	40_1	C	5754	0	5708	0	46	46	0.799444
17754	40_1	G	7613	25	32	3	7553	60	0.788126
21503	40_1	T	9910	0	78	9832	0	78	0.787084
3001	40_1	T	2723	1	2	2702	18	21	0.771208
17178	40_1	T	4290	30	3	4257	0	33	0.769231
14562	40_1	T	4425	1	33	4391	0	34	0.768362
19794	40_1	G	3399	26	0	0	3373	26	0.764931
28227	40_1	C	6855	0	6803	52	0	52	0.75857
9713	40_1	A	11307	11222	1	3	81	85	0.751747
3386	40_1	A	12946	12849	0	2	95	97	0.749266
5254	40_1	T	4218	0	1	4187	30	31	0.734945
23702	40_1	A	2044	2029	0	0	15	15	0.733855
1810	40_1	A	6428	6381	0	2	45	47	0.731176
29834	40_1	T	416	0	0	413	3	3	0.721154
11305	40_1	A	2370	2353	0	0	17	17	0.7173
10037	40_1	A	3077	3055	13	5	4	22	0.714982
5309	40_1	A	4363	4332	0	0	31	31	0.71052
20402	40_1	C	24783	5	24608	168	2	175	0.706129
176	40_1	C	2141	0	2126	15	0	15	0.700607
8853	40_1	G	5025	9	0	26	4990	35	0.696517
13453	40_1	A	7386	7335	1	50	0	51	0.690496
906	40_1	C	7163	0	7114	49	0	49	0.684071
22408	40_1	T	5427	0	36	5390	1	37	0.681776
11701	40_1	T	9130	0	61	9068	1	62	0.67908
5176	40_1	A	8277	8221	0	0	56	56	0.676574
15176	40_1	T	5377	27	2	5341	7	36	0.669518
15156	40_1	T	5082	26	8	5048	0	34	0.669028
16264	40_1	T	9142	0	59	9081	2	61	0.66725
14720	40_1	G	8545	0	0	57	8488	57	0.667057
7122	40_1	T	603	0	4	599	0	4	0.66335
4019	40_1	A	6390	6348	0	0	42	42	0.657277
24024	40_1	T	3209	21	0	3188	0	21	0.654409
23176	40_1	T	9940	1	62	9875	2	65	0.653924
21137	40_1	A	14930	14833	1	0	96	97	0.649699
9164	40_1	A	1705	1694	1	3	7	11	0.645161
6079	40_1	T	4195	25	2	4168	0	27	0.643623
265	40_1	G	2195	14	0	0	2181	14	0.637813
10222	40_1	T	8055	0	47	8004	4	51	0.633147
24358	40_1	C	2741	17	2724	0	0	17	0.620212
22644	40_1	G	3390	0	20	1	3369	21	0.619469
7843	40_1	C	5837	0	5801	36	0	36	0.616755
10131	40_1	C	7320	2	7275	19	24	45	0.614754
28366	40_1	A	8323	8272	3	45	3	51	0.61276
3656	40_1	C	9140	1	9084	55	0	56	0.612691
11804	40_1	G	9156	55	0	1	9100	56	0.611621
4308	40_1	A	4752	4723	0	0	29	29	0.610269
4179	40_1	A	9195	9139	0	1	55	56	0.609027
1723	40_1	T	6417	6	33	6378	0	39	0.607761
22450	40_1	C	5431	0	5398	33	0	33	0.607623
24827	40_1	T	5285	0	31	5253	1	32	0.605487
25699	40_1	G	1322	0	8	0	1314	8	0.605144
10619	40_1	C	2480	15	2465	0	0	15	0.604839
23617	40_1	T	3472	0	1	3451	20	21	0.604839
25224	40_1	T	4185	25	0	4160	0	25	0.597372
27294	40_1	C	9152	0	9098	54	0	54	0.590035
3178	40_1	T	7967	1	3	7920	43	47	0.589933
23620	40_1	T	3405	0	0	3385	20	20	0.587372
9166	40_1	C	1706	0	1696	10	0	10	0.586166
23662	40_1	T	3259	0	1	3240	18	19	0.583001
3565	40_1	T	4645	9	11	4618	7	27	0.58127
6618	40_1	G	2756	0	0	16	2740	16	0.580552
3181	40_1	A	7967	7921	1	44	1	46	0.577382
7270	40_1	T	1213	7	0	1206	0	7	0.577082
15137	40_1	T	4855	1	1	4827	26	28	0.576725
7273	40_1	G	1214	0	0	7	1207	7	0.576606
15584	40_1	T	2968	0	17	2951	0	17	0.572776
15058	40_1	A	8059	8013	46	0	0	46	0.57079
7638	40_1	T	1945	6	5	1934	0	11	0.565553
21675	40_1	A	6936	6897	10	16	13	39	0.562284
13484	40_1	G	7304	25	16	0	7263	41	0.561336
883	40_1	A	13824	13747	4	4	69	77	0.557002
22492	40_1	A	5425	5395	0	0	30	30	0.552995
3180	40_1	A	7967	7923	1	43	0	44	0.552278
17813	40_1	T	7786	0	24	7743	19	43	0.552273
8350	40_1	T	908	4	0	903	1	5	0.550661
17085	40_1	A	2000	1989	2	3	6	11	0.55
11237	40_1	A	4429	4405	2	0	22	24	0.541883
22147	40_1	G	6525	33	0	2	6490	35	0.536398
15850	40_1	G	2985	0	15	1	2969	16	0.536013
25691	40_1	G	1322	0	0	7	1315	7	0.529501
13084	40_1	T	4352	0	23	4329	0	23	0.528493
8395	40_1	T	947	0	4	942	1	5	0.527983
2368	40_1	A	6110	6078	0	0	32	32	0.523732
22662	40_1	T	6687	0	35	6652	0	35	0.523404
1389	40_1	A	4019	3998	0	21	0	21	0.522518
13202	40_1	G	8456	44	0	0	8412	44	0.520341
21660	40_1	C	6921	0	6885	36	0	36	0.520156
25626	40_1	C	8075	1	8033	41	0	42	0.520124
28823	40_1	T	4868	0	25	4843	0	25	0.513558
8607	40_1	T	976	0	5	971	0	5	0.512295
8428	40_1	G	1758	0	8	1	1749	9	0.511945
15030	40_1	T	7454	0	38	7416	0	38	0.509793
28645	40_1	T	3728	1	1	3709	17	19	0.509657
6612	40_1	T	2747	2	12	2733	0	14	0.509647
20117	40_1	C	4543	21	4520	1	1	23	0.506273
24259	40_1	T	5358	23	4	5331	0	27	0.503919
14625	40_1	C	4368	0	4346	22	0	22	0.503663
26354	40_1	T	2397	10	2	2385	0	12	0.500626
8130	40_1	A	4417	4395	0	0	22	22	0.498076
6926	40_1	C	13314	2	13248	64	0	66	0.495719
15154	40_1	C	5076	25	5051	0	0	25	0.492514
27347	40_1	A	9146	9101	0	0	45	45	0.492018
3716	40_1	G	4693	0	1	22	4670	23	0.490092
17523	40_1	G	7989	37	0	2	7950	39	0.488171
23569	40_1	T	1847	4	3	1838	2	9	0.487277
24261	40_1	T	5359	25	1	5333	0	26	0.485165
27005	40_1	C	30263	0	30117	146	0	146	0.482437
28100	40_1	A	3528	3511	7	7	3	17	0.481859
18860	40_1	C	8722	1	8680	41	0	42	0.481541
26042	40_1	C	5623	4	5596	23	0	27	0.480171
28170	40_1	C	3561	2	3544	15	0	17	0.477394
23588	40_1	A	1888	1879	0	1	8	9	0.476695
11567	40_1	A	1897	1888	0	8	1	9	0.474433
21562	40_1	A	11384	11330	0	50	4	54	0.47435
4293	40_1	A	4863	4840	0	0	23	23	0.472959
17556	40_1	T	8035	38	0	7997	0	38	0.472931
9954	40_1	C	5923	1	5895	27	0	28	0.472733
11437	40_1	T	1907	3	1	1898	5	9	0.471945
6193	40_1	A	2341	2330	3	5	3	11	0.469885
26046	40_1	A	5620	5594	1	1	24	26	0.462633
6698	40_1	T	5620	0	26	5594	0	26	0.462633
10861	40_1	A	5641	5615	0	0	26	26	0.460911
28780	40_1	A	2618	2606	0	0	12	12	0.458365
262	40_1	T	2195	1	1	2185	8	10	0.455581
10812	40_1	T	2857	0	12	2844	1	13	0.455023
20100	40_1	T	4430	20	0	4410	0	20	0.451467
21747	40_1	T	667	0	1	664	2	3	0.449775
3641	40_1	G	9140	0	0	41	9099	41	0.448578
1633	40_1	A	3348	3333	0	1	14	15	0.448029
24260	40_1	A	5359	5335	1	23	0	24	0.447845
21666	40_1	G	6929	1	30	0	6898	31	0.447395
22062	40_1	C	3353	0	3338	15	0	15	0.447361
5434	40_1	T	8531	2	32	8493	4	38	0.445434
6709	40_1	A	5613	5588	2	1	22	25	0.445395
25304	40_1	T	8824	37	2	8785	0	39	0.441976
8356	40_1	T	907	0	4	903	0	4	0.441014
2520	40_1	T	3186	2	12	3172	0	14	0.439422
12972	40_1	A	3198	3184	9	4	1	14	0.437774
12528	40_1	C	2295	0	2285	10	0	10	0.43573
21841	40_1	T	1381	0	6	1375	0	6	0.434468
12442	40_1	G	7388	31	0	1	7356	32	0.433135
22688	40_1	A	6703	6674	2	22	5	29	0.432642
15122	40_1	C	4627	2	4607	18	0	20	0.432246
3158	40_1	A	1398	1392	0	3	3	6	0.429185
26167	40_1	G	5596	3	0	21	5572	24	0.428878
15177	40_1	A	5382	5359	3	4	16	23	0.42735
26044	40_1	C	5621	1	5597	0	23	24	0.42697
24808	40_1	T	5190	11	11	5168	0	22	0.423892
2763	40_1	T	3539	0	14	3524	1	15	0.423849
18363	40_1	G	6624	28	0	0	6596	28	0.422705
1819	40_1	A	6398	6371	1	0	26	27	0.422007
11571	40_1	T	1897	0	8	1889	0	8	0.421719
21565	40_1	G	11383	48	0	0	11335	48	0.421681
21561	40_1	C	11384	0	11336	48	0	48	0.421644
1465	40_1	T	7850	8	3	7817	22	33	0.420382
6422	40_1	G	4045	14	1	2	4028	17	0.420272
6405	40_1	T	7888	30	2	7855	1	33	0.418357
1795	40_1	A	6467	6440	0	0	27	27	0.417504
18456	40_1	A	12712	12659	48	1	4	53	0.416929
14049	40_1	T	2881	2	0	2869	10	12	0.416522
16618	40_1	G	16617	69	0	0	16548	69	0.415237
10986	40_1	G	2916	12	0	0	2904	12	0.411523
7242	40_1	A	1216	1211	1	2	2	5	0.411184
19858	40_1	G	1703	7	0	0	1696	7	0.411039
26184	40_1	T	5603	0	2	5580	21	23	0.410494
5461	40_1	G	8528	0	0	35	8493	35	0.410413
15093	40_1	G	8546	35	0	0	8511	35	0.409548
21932	40_1	A	734	731	0	2	1	3	0.408719
2172	40_1	A	4167	4150	0	1	16	17	0.407967
1429	40_1	T	7848	0	32	7816	0	32	0.407747
11066	40_1	T	2217	5	2	2208	2	9	0.405954
8084	40_1	G	2223	9	0	0	2214	9	0.404858
27727	40_1	C	6179	0	6154	25	0	25	0.404596
9584	40_1	G	5685	23	0	0	5662	23	0.404573
4174	40_1	T	4699	16	3	4680	0	19	0.404341
22906	40_1	T	3467	0	14	3453	0	14	0.403807
15147	40_1	A	4959	4939	17	2	1	20	0.403307
11528	40_1	G	3721	14	0	1	3706	15	0.403117
17073	40_1	A	1988	1980	6	2	0	8	0.402414
23842	40_1	T	1742	3	3	1735	1	7	0.401837
3889	40_1	A	3257	3244	0	0	13	13	0.39914
13165	40_1	A	8290	8257	22	5	6	33	0.39807
26442	40_1	T	2514	0	10	2504	0	10	0.397772
3460	40_1	T	6542	26	0	6516	0	26	0.397432
4105	40_1	G	8058	32	0	0	8026	32	0.397121
19638	40_1	T	1764	0	7	1757	0	7	0.396825
24400	40_1	A	2782	2771	0	0	11	11	0.395399
4675	40_1	A	6578	6552	1	0	25	26	0.395257
26182	40_1	T	5601	0	22	5579	0	22	0.392787
4965	40_1	C	6623	0	6597	26	0	26	0.392571
11755	40_1	A	9173	9137	24	5	7	36	0.392456
6713	40_1	G	5613	22	0	0	5591	22	0.391947
6696	40_1	C	5616	2	5594	20	0	22	0.391738
12945	40_1	A	6157	6133	0	24	0	24	0.3898
25978	40_1	G	5657	0	0	22	5635	22	0.388899
25802	40_1	A	2585	2575	6	2	2	10	0.386847
18653	40_1	G	8533	32	0	1	8500	33	0.386734
5846	40_1	G	5431	21	0	0	5410	21	0.386669
18604	40_1	G	6756	25	1	0	6730	26	0.384843
28647	40_1	C	3378	0	3365	13	0	13	0.384843
20163	40_1	A	4679	4661	1	0	17	18	0.384698
21687	40_1	T	7810	1	26	7780	3	30	0.384123
25866	40_1	A	1302	1297	1	4	0	5	0.384025
25881	40_1	A	1302	1297	0	0	5	5	0.384025
25882	40_1	A	1302	1297	0	5	0	5	0.384025
15144	40_1	T	4960	15	0	4941	4	19	0.383065
23212	40_1	T	6275	16	3	6251	5	24	0.38247
6088	40_1	A	4195	4179	0	12	4	16	0.381406
25721	40_1	C	1313	0	1308	3	2	5	0.380807
22981	40_1	T	6849	1	25	6823	0	26	0.379617
6109	40_1	G	4228	0	0	16	4212	16	0.37843
580	40_1	T	529	0	2	527	0	2	0.378072
607	40_1	A	530	528	1	0	1	2	0.377358
22951	40_1	T	3459	0	13	3446	0	13	0.375831
26176	40_1	C	5593	21	5572	0	0	21	0.375469
26180	40_1	T	5599	0	21	5578	0	21	0.375067
26183	40_1	A	5602	5581	21	0	0	21	0.374866
634	40_1	T	534	0	2	532	0	2	0.374532
26159	40_1	T	5608	0	0	5587	21	21	0.374465
26155	40_1	G	5881	21	0	1	5859	22	0.374086
10284	40_1	T	8029	6	4	7999	20	30	0.373646
15100	40_1	G	8577	29	2	1	8545	32	0.373091
664	40_1	C	537	0	535	1	1	2	0.372439
439	40_1	A	541	539	0	0	2	2	0.369686
22132	40_1	G	6525	22	0	2	6501	24	0.367816
21796	40_1	G	1362	0	0	5	1357	5	0.367107
12635	40_1	T	4644	0	16	4627	1	17	0.366064
26456	40_1	C	1366	0	1361	5	0	5	0.366032
7672	40_1	T	3018	0	11	3007	0	11	0.36448
11827	40_1	A	4666	4649	0	0	17	17	0.364338
9268	40_1	T	5498	12	3	5478	5	20	0.363769
4147	40_1	T	4674	11	2	4657	4	17	0.363714
6331	40_1	A	7978	7949	1	28	0	29	0.3635
13396	40_1	A	3866	3852	0	0	14	14	0.362131
8946	40_1	A	6629	6605	21	1	2	24	0.362046
8069	40_1	T	2213	8	0	2205	0	8	0.3615
8053	40_1	T	2215	8	0	2207	0	8	0.361174
29248	40_1	A	9431	9397	18	6	10	34	0.360513
249	40_1	T	2221	0	1	2213	7	8	0.360198
21686	40_1	G	7805	26	0	2	7777	28	0.358744
12898	40_1	A	6138	6116	11	8	3	22	0.358423
1804	40_1	A	6450	6427	2	0	21	23	0.356589
287	40_1	T	1122	0	4	1118	0	4	0.356506
294	40_1	A	1122	1118	0	0	4	4	0.356506
301	40_1	A	1123	1119	3	0	1	4	0.356189
2204	40_1	G	4229	15	0	0	4214	15	0.354694
16684	40_1	G	8493	1	0	29	8463	30	0.353232
10315	40_1	T	7936	28	0	7908	0	28	0.352823
17048	40_1	A	1986	1979	0	0	7	7	0.352467
23235	40_1	A	6255	6233	0	0	22	22	0.351719
19737	40_1	T	3414	0	12	3402	0	12	0.351494
28058	40_1	A	3415	3403	4	6	2	12	0.351391
4739	40_1	T	6557	0	23	6534	0	23	0.35077
14098	40_1	G	5426	0	0	19	5407	19	0.350166
17150	40_1	T	4308	13	2	4293	0	15	0.348189
6177	40_1	A	2303	2295	0	0	8	8	0.347373
20124	40_1	T	4611	1	4	4595	11	16	0.346996
28315	40_1	C	11548	10	11508	30	0	40	0.34638
24037	40_1	A	3179	3168	0	7	4	11	0.346021
9144	40_1	C	1734	0	1728	6	0	6	0.346021
14910	40_1	T	5493	0	19	5474	0	19	0.345895
12664	40_1	C	4626	15	4610	1	0	16	0.345871
109	40_1	G	1159	0	0	4	1155	4	0.345125
19888	40_1	A	6386	6364	0	0	22	22	0.344504
8669	40_1	T	4942	0	17	4925	0	17	0.34399
16251	40_1	T	4654	2	2	4638	12	16	0.34379
15118	40_1	G	4656	0	0	16	4640	16	0.343643
18562	40_1	A	6695	6672	0	20	3	23	0.34354
7778	40_1	T	5824	0	20	5804	0	20	0.343407
10981	40_1	G	2916	10	0	0	2906	10	0.342936
10985	40_1	A	2916	2906	0	0	10	10	0.342936
15909	40_1	T	9352	12	6	9320	14	32	0.342173
27167	40_1	C	21386	1	21313	71	1	73	0.341345
11167	40_1	A	4405	4390	3	12	0	15	0.340522
11188	40_1	A	4407	4392	4	9	2	15	0.340368
18262	40_1	A	6171	6150	6	8	7	21	0.340301
10352	40_1	A	4116	4102	1	0	13	14	0.340136
24826	40_1	C	5293	0	5275	18	0	18	0.340072
19637	40_1	C	1767	1	1761	5	0	6	0.339559
26717	40_1	T	3544	0	12	3532	0	12	0.3386
11281	40_1	T	2364	0	8	2356	0	8	0.338409
13443	40_1	C	7397	1	7372	24	0	25	0.337975
4316	40_1	A	4750	4734	1	0	15	16	0.336842
22996	40_1	A	6861	6838	5	16	2	23	0.335228
3832	40_1	C	3286	0	3275	11	0	11	0.334753
20791	40_1	G	9872	6	0	27	9839	33	0.334279
25357	40_1	C	6597	22	6575	0	0	22	0.333485
26297	40_1	T	1201	0	4	1197	0	4	0.333056
7707	40_1	T	3006	0	0	2996	10	10	0.332668
25262	40_1	C	2106	0	2099	7	0	7	0.332384
8944	40_1	T	6628	0	22	6606	0	22	0.331925
8943	40_1	G	6629	0	21	1	6607	22	0.331875
8373	40_1	T	905	0	0	902	3	3	0.331492
18111	40_1	T	12073	2	8	12033	30	40	0.331318
8812	40_1	A	9672	9640	2	0	30	32	0.330852
16929	40_1	A	3939	3926	1	0	12	13	0.330033
7220	40_1	A	1213	1209	0	1	3	4	0.329761
8335	40_1	T	910	0	3	907	0	3	0.32967
4899	40_1	A	6677	6655	7	12	3	22	0.329489
14989	40_1	G	5466	16	0	2	5448	18	0.329308
9279	40_1	T	5479	6	5	5461	7	18	0.328527
10489	40_1	T	2438	0	3	2430	5	8	0.328138
4572	40_1	A	5799	5780	1	2	16	19	0.327643
18493	40_1	C	12868	0	12826	42	0	42	0.326391
7805	40_1	G	5839	18	0	1	5820	19	0.325398
19044	40_1	T	3384	0	11	3373	0	11	0.325059
1324	40_1	T	4018	4	3	4005	6	13	0.323544
24569	40_1	A	7740	7715	0	0	25	25	0.322997
3561	40_1	T	4654	8	1	4639	6	15	0.322303
769	40_1	T	7164	6	6	7141	11	23	0.32105
7427	40_1	G	1871	6	0	0	1865	6	0.320684
23034	40_1	C	6873	0	6851	22	0	22	0.320093
2733	40_1	T	6876	9	4	6854	9	22	0.319953
24307	40_1	T	5318	0	17	5301	0	17	0.319669
13185	40_1	C	8452	23	8425	2	2	27	0.319451
26439	40_1	G	2514	7	0	1	2506	8	0.318218
26064	40_1	T	5660	5	5	5642	8	18	0.318021
9827	40_1	G	8823	27	0	1	8795	28	0.317352
20076	40_1	A	8512	8485	25	0	2	27	0.317199
11086	40_1	T	2212	7	0	2205	0	7	0.316456
10348	40_1	A	4112	4099	2	10	1	13	0.316148
10325	40_1	G	7921	0	0	25	7896	25	0.315617
8085	40_1	A	2224	2217	1	1	5	7	0.314748
15345	40_1	A	9216	9187	22	6	1	29	0.31467
8517	40_1	T	954	3	0	951	0	3	0.314465
10382	40_1	C	4135	0	4122	13	0	13	0.314389
9478	40_1	T	5421	0	3	5404	14	17	0.313595
18504	40_1	A	6709	6688	3	2	16	21	0.313012
22441	40_1	T	5436	13	4	5419	0	17	0.31273
11645	40_1	T	7063	0	22	7041	0	22	0.311482
27697	40_1	C	10279	2	10247	30	0	32	0.311314
24868	40_1	G	10337	0	0	32	10305	32	0.309568
28801	40_1	C	2603	4	2595	4	0	8	0.307338
1047	40_1	A	2611	2603	0	0	8	8	0.306396
5403	40_1	T	8514	0	24	8488	2	26	0.305379
8406	40_1	A	983	980	1	0	2	3	0.305188
22207	40_1	T	6556	1	19	6536	0	20	0.305064
23958	40_1	G	3279	0	0	10	3269	10	0.304971
3221	40_1	C	6560	0	6540	20	0	20	0.304878
7939	40_1	T	2952	0	9	2943	0	9	0.304878
24982	40_1	T	5265	0	16	5249	0	16	0.303894
19396	40_1	G	11519	0	0	35	11484	35	0.303846
19124	40_1	A	6587	6567	1	0	19	20	0.303628
8302	40_1	A	3303	3293	1	1	8	10	0.302755
12039	40_1	T	7267	0	22	7245	0	22	0.302738
21517	40_1	A	9910	9880	0	0	30	30	0.302725
25700	40_1	C	1322	3	1318	1	0	4	0.302572
3177	40_1	C	7943	20	7919	2	2	24	0.302153
5120	40_1	T	8279	23	2	8254	0	25	0.301969
14433	40_1	A	8622	8596	0	2	24	26	0.301554
24318	40_1	A	5306	5290	2	0	14	16	0.301545
15102	40_1	T	8623	0	23	8597	3	26	0.301519
22871	40_1	A	6965	6944	1	1	19	21	0.301508
989	40_1	A	9963	9933	10	11	9	30	0.301114
6326	40_1	A	7977	7953	1	22	1	24	0.300865
1710	40_1	C	3330	1	3320	9	0	10	0.3003
21765	40_1	T	666	1	1	664	0	2	0.3003
21725	40_1	T	667	0	0	665	2	2	0.29985
21737	40_1	T	667	0	2	665	0	2	0.29985
21753	40_1	G	667	1	0	1	665	2	0.29985
17550	40_1	C	8008	24	7984	0	0	24	0.2997
18113	40_1	C	12076	0	12040	7	29	36	0.298112
11854	40_1	A	4700	4686	0	0	14	14	0.297872
20187	40_1	A	4710	4696	5	6	3	14	0.29724
5796	40_1	C	10784	3	10752	29	0	32	0.296736
17352	40_1	C	4382	0	4369	13	0	13	0.296668
11284	40_1	T	2364	0	0	2357	7	7	0.296108
21492	40_1	T	5067	10	2	5052	3	15	0.296033
11292	40_1	G	2369	0	0	7	2362	7	0.295483
2411	40_1	T	6100	15	2	6082	1	18	0.295082
9502	40_1	C	5429	1	5413	15	0	16	0.294714
9823	40_1	T	8823	0	25	8797	1	26	0.294684
16749	40_1	A	8498	8473	16	7	2	25	0.294187
1140	40_1	A	5117	5102	0	0	15	15	0.293141
23893	40_1	C	1706	5	1701	0	0	5	0.293083
9168	40_1	A	1707	1702	0	4	1	5	0.292912
19208	40_1	A	3423	3413	0	0	10	10	0.292141
16809	40_1	T	2054	1	1	2048	4	6	0.292113
3431	40_1	G	6519	1	17	1	6500	19	0.291456
18319	40_1	T	13039	14	13	13001	11	38	0.291433
1589	40_1	G	4119	11	0	1	4107	12	0.291333
484	40_1	T	1030	0	1	1027	2	3	0.291262
19798	40_1	A	1719	1714	0	0	5	5	0.290867
2273	40_1	G	3102	9	0	0	3093	9	0.290135
3475	40_1	T	6560	17	1	6541	1	19	0.289634
17647	40_1	T	4151	0	11	4139	1	12	0.289087
13776	40_1	A	22169	22105	8	53	3	64	0.288691
20115	40_1	C	4518	11	4505	2	0	13	0.287738
23916	40_1	T	1749	1	2	1744	2	5	0.285878
13956	40_1	A	14024	13984	5	0	35	40	0.285225
13178	40_1	G	8424	24	0	0	8400	24	0.2849
25274	40_1	A	2109	2103	3	2	1	6	0.284495
2918	40_1	C	1408	4	1404	0	0	4	0.284091
13408	40_1	T	3877	1	7	3866	3	11	0.283725
10836	40_1	T	5643	1	14	5627	1	16	0.283537
28990	40_1	A	2469	2462	1	1	5	7	0.283516
10438	40_1	T	2470	1	5	2463	1	7	0.283401
15165	40_1	A	5304	5289	1	14	0	15	0.282805
19627	40_1	G	1770	5	0	0	1765	5	0.282486
25297	40_1	G	2124	6	0	0	2118	6	0.282486
26135	40_1	C	11031	31	11000	0	0	31	0.281026
25045	40_1	A	7483	7462	6	10	5	21	0.280636
24480	40_1	T	3932	0	11	3921	0	11	0.279756
24520	40_1	A	3933	3922	1	0	10	11	0.279685
21468	40_1	G	5012	14	0	0	4998	14	0.27933
21469	40_1	A	5016	5002	0	14	0	14	0.279107
5118	40_1	T	8275	23	0	8252	0	23	0.277946
20160	40_1	G	4678	0	12	1	4665	13	0.277897
25063	40_1	T	2166	3	1	2160	2	6	0.277008
20091	40_1	C	8670	22	8646	2	0	24	0.276817
4055	40_1	C	3254	1	3245	8	0	9	0.276583
15128	40_1	G	4704	3	0	10	4691	13	0.276361
18080	40_1	T	6159	10	2	6142	5	17	0.276019
20191	40_1	G	4712	12	1	0	4699	13	0.275891
16287	40_1	T	9079	6	0	9054	19	25	0.275361
5872	40_1	A	5452	5437	0	15	0	15	0.275128
17549	40_1	T	8007	0	0	7985	22	22	0.27476
28444	40_1	T	3641	0	10	3631	0	10	0.27465
25748	40_1	A	2552	2545	0	7	0	7	0.274295
8317	40_1	A	3295	3286	3	4	2	9	0.273141
10917	40_1	A	2929	2921	0	0	8	8	0.273131
9247	40_1	T	5504	0	14	5489	1	15	0.272529
14688	40_1	C	8470	0	8447	23	0	23	0.271547
1699	40_1	A	3325	3316	0	0	9	9	0.270677
253	40_1	A	2218	2212	1	1	4	6	0.270514
6940	40_1	A	13310	13274	35	1	0	36	0.270473
20102	40_1	G	4444	1	2	9	4432	12	0.270027
2014	40_1	T	4075	0	5	4064	6	11	0.269939
696	40_1	A	7781	7760	2	2	17	21	0.269888
11654	40_1	T	7042	0	19	7023	0	19	0.26981
11056	40_1	T	2224	2	0	2218	4	6	0.269784
8016	40_1	C	2225	0	2219	6	0	6	0.269663
24800	40_1	G	5197	14	0	0	5183	14	0.269386
10906	40_1	T	5586	4	8	5571	3	15	0.268528
20106	40_1	T	4470	9	3	4458	0	12	0.268456
12009	40_1	T	7080	0	18	7061	1	19	0.268362
22715	40_1	A	6710	6692	17	1	0	18	0.268256
28281	40_1	A	11565	11534	0	10	21	31	0.26805
1587	40_1	A	4118	4107	0	0	11	11	0.26712
22027	40_1	T	3372	4	3	3363	2	9	0.266904
6671	40_1	G	5620	15	0	0	5605	15	0.266904
18990	40_1	T	3380	0	9	3371	0	9	0.266272
1005	40_1	A	2631	2624	0	0	7	7	0.266059
6396	40_1	T	7917	19	2	7896	0	21	0.265252
8889	40_1	G	4911	13	0	0	4898	13	0.264712
7073	40_1	T	7937	0	21	7916	0	21	0.264584
12337	40_1	A	9855	9829	0	0	26	26	0.263825
1756	40_1	A	6456	6439	0	0	17	17	0.263321
19722	40_1	A	3419	3410	0	0	9	9	0.263235
26655	40_1	T	1902	2	2	1897	1	5	0.262881
6923	40_1	T	13317	32	0	13282	3	35	0.262822
11427	40_1	T	1906	2	1	1901	2	5	0.262329
6075	40_1	T	4196	0	11	4185	0	11	0.262154
3046	40_1	A	2686	2679	6	0	1	7	0.260611
19358	40_1	A	5758	5743	0	0	15	15	0.260507
19295	40_1	T	5785	0	3	5770	12	15	0.259291
27280	40_1	T	4639	12	0	4627	0	12	0.258676
7556	40_1	A	1937	1932	0	0	5	5	0.258131
8230	40_1	T	2325	0	6	2319	0	6	0.258065
3487	40_1	C	11243	4	11214	25	0	29	0.257938
16253	40_1	T	4657	2	1	4645	9	12	0.257677
7617	40_1	A	1942	1937	0	0	5	5	0.257467
4603	40_1	T	5830	0	15	5815	0	15	0.25729
16769	40_1	G	8551	22	0	0	8529	22	0.25728
11249	40_1	C	4278	4	4267	7	0	11	0.257129
11444	40_1	T	1947	0	0	1942	5	5	0.256805
20032	40_1	C	8198	0	8177	21	0	21	0.25616
17932	40_1	A	7827	7807	13	4	3	20	0.255526
689	40_1	T	7440	4	10	7421	5	19	0.255376
24373	40_1	A	2744	2737	4	1	2	7	0.255102
29709	40_1	T	784	0	2	782	0	2	0.255102
29714	40_1	A	784	782	0	0	2	2	0.255102
20199	40_1	C	4715	1	4703	11	0	12	0.254507
29719	40_1	C	787	2	785	0	0	2	0.25413
11595	40_1	A	7096	7078	0	0	18	18	0.253664
22689	40_1	C	6707	1	6690	16	0	17	0.253467
21280	40_1	G	20521	48	0	4	20469	52	0.253399
24641	40_1	A	7506	7487	14	3	2	19	0.253131
3175	40_1	A	7943	7923	1	19	0	20	0.251794
14847	40_1	A	4371	4360	3	6	2	11	0.251659
6793	40_1	G	9941	2	21	2	9916	25	0.251484
26309	40_1	C	1194	0	1191	3	0	3	0.251256
858	40_1	T	13948	0	35	13913	0	35	0.250932
24809	40_1	C	5191	10	5178	3	0	13	0.250433
29674	40_1	G	799	2	0	0	797	2	0.250313
13552	40_1	T	7193	2	16	7175	0	18	0.250243
26542	40_1	C	2401	6	2395	0	0	6	0.249896
6956	40_1	A	13264	13231	0	33	0	33	0.248794
3931	40_1	T	6444	1	15	6428	0	16	0.248293
4094	40_1	A	8055	8035	8	8	4	20	0.248293
25992	40_1	T	5644	4	10	5630	0	14	0.248051
18691	40_1	T	8478	0	21	8457	0	21	0.2477
14709	40_1	T	8509	13	8	8488	0	21	0.246798
22193	40_1	A	6518	6502	0	14	2	16	0.245474
16842	40_1	A	2038	2033	0	0	5	5	0.245339
2394	40_1	T	6118	0	15	6103	0	15	0.245178
803	40_1	G	13879	34	0	0	13845	34	0.244974
28943	40_1	C	2456	0	2450	6	0	6	0.2443
9339	40_1	A	10654	10628	1	25	0	26	0.24404
3843	40_1	T	3279	8	0	3271	0	8	0.243977
18245	40_1	A	6156	6141	8	3	4	15	0.243665
24834	40_1	G	10268	25	0	0	10243	25	0.243475
6967	40_1	A	13145	13113	1	31	0	32	0.243439
19341	40_1	T	5757	5	7	5743	2	14	0.243182
19952	40_1	C	4529	0	4518	11	0	11	0.242879
19116	40_1	A	6597	6581	0	0	16	16	0.242534
10631	40_1	G	2480	2	4	0	2474	6	0.241935
17991	40_1	G	7857	1	0	18	7838	19	0.241823
29761	40_1	A	414	413	0	0	1	1	0.241546
29778	40_1	G	414	1	0	0	413	1	0.241546
4573	40_1	C	5801	0	5787	14	0	14	0.241338
14066	40_1	A	5405	5392	0	1	12	13	0.240518
29785	40_1	T	416	0	0	415	1	1	0.240385
29800	40_1	G	416	0	0	1	415	1	0.240385
29801	40_1	C	416	0	415	1	0	1	0.240385
29802	40_1	C	416	1	415	0	0	1	0.240385
29807	40_1	T	416	0	0	415	1	1	0.240385
29815	40_1	A	416	415	0	0	1	1	0.240385
29835	40_1	C	416	0	415	1	0	1	0.240385
11004	40_1	A	2922	2915	2	3	2	7	0.239562
4544	40_1	A	11277	11250	1	0	26	27	0.239425
1639	40_1	A	3347	3339	0	0	8	8	0.23902
4210	40_1	A	9205	9183	0	0	22	22	0.239001
11011	40_1	G	2930	6	0	1	2923	7	0.238908
11012	40_1	T	2930	7	0	2923	0	7	0.238908
8848	40_1	A	5027	5015	0	0	12	12	0.238711
3174	40_1	A	7967	7948	0	19	0	19	0.238484
26391	40_1	G	2517	4	0	2	2511	6	0.238379
6087	40_1	T	4196	10	0	4186	0	10	0.238322
13226	40_1	T	8399	0	20	8379	0	20	0.238124
26428	40_1	G	2520	6	0	0	2514	6	0.238095
19031	40_1	A	3363	3355	0	1	7	8	0.237883
5238	40_1	A	4213	4203	2	3	5	10	0.237361
25246	40_1	A	2110	2105	0	0	5	5	0.236967
23299	40_1	A	12242	12213	0	27	2	29	0.236889
18993	40_1	A	3380	3372	0	0	8	8	0.236686
15600	40_1	C	2963	0	2956	7	0	7	0.236247
22645	40_1	T	3390	6	2	3382	0	8	0.235988
7337	40_1	T	2543	5	1	2537	0	6	0.235942
2052	40_1	T	8063	0	19	8044	0	19	0.235644
11075	40_1	T	2125	0	5	2120	0	5	0.235294
1134	40_1	A	5103	5091	0	2	10	12	0.235156
19872	40_1	G	6385	2	0	13	6370	15	0.234926
19156	40_1	C	3407	1	3399	2	5	8	0.234811
19537	40_1	A	5968	5954	0	12	2	14	0.234584
13777	40_1	C	22178	1	22126	50	1	52	0.234467
23904	40_1	T	1706	3	0	1702	1	4	0.234467
17283	40_1	T	8535	0	20	8515	0	20	0.234329
22084	40_1	T	3414	1	7	3406	0	8	0.234329
11870	40_1	T	4702	0	11	4691	0	11	0.233943
24084	40_1	T	1710	0	4	1706	0	4	0.233918
11874	40_1	T	4704	0	11	4693	0	11	0.233844
12340	40_1	T	9837	0	23	9814	0	23	0.233811
6626	40_1	A	5561	5548	6	7	0	13	0.233771
13479	40_1	T	7291	2	1	7274	14	17	0.233164
23878	40_1	T	1716	0	3	1712	1	4	0.2331
13616	40_1	A	3864	3855	0	0	9	9	0.232919
13411	40_1	T	3869	3	3	3860	3	9	0.232618
13393	40_1	G	3870	7	0	2	3861	9	0.232558
11035	40_1	A	5162	5150	5	5	2	12	0.232468
23857	40_1	T	1721	1	1	1717	2	4	0.232423
24594	40_1	A	7747	7729	0	0	18	18	0.232348
13472	40_1	T	7323	3	5	7306	9	17	0.232145
29167	40_1	C	18159	40	18117	2	0	42	0.23129
12300	40_1	T	9951	0	23	9928	0	23	0.231133
7762	40_1	T	3031	4	0	3024	3	7	0.230947
24820	40_1	A	5200	5188	1	6	5	12	0.230769
20246	40_1	T	12574	0	29	12545	0	29	0.230635
10874	40_1	A	5641	5628	1	0	12	13	0.230456
25875	40_1	T	1302	1	2	1299	0	3	0.230415
12451	40_1	A	7388	7371	6	6	5	17	0.230103
25986	40_1	A	5651	5638	0	0	13	13	0.230048
25446	40_1	T	12617	3	20	12588	6	29	0.229849
1048	40_1	G	2611	4	0	2	2605	6	0.229797
17977	40_1	C	7845	3	7827	15	0	18	0.229446
4535	40_1	T	11342	0	26	11316	0	26	0.229236
24503	40_1	C	3930	0	3921	9	0	9	0.229008
11134	40_1	T	2184	0	5	2179	0	5	0.228938
4922	40_1	T	6558	2	13	6543	0	15	0.228728
9586	40_1	T	5685	1	12	5672	0	13	0.228672
13259	40_1	T	4380	10	0	4370	0	10	0.228311
4525	40_1	T	11411	26	0	11385	0	26	0.22785
8416	40_1	T	1756	1	2	1752	1	4	0.22779
2225	40_1	A	7464	7447	7	6	4	17	0.22776
4919	40_1	A	6587	6572	3	8	4	15	0.227721
211	40_1	T	2196	4	1	2191	0	5	0.227687
19121	40_1	A	6590	6575	0	0	15	15	0.227618
25553	40_1	C	6591	0	6576	15	0	15	0.227583
8418	40_1	T	1758	0	4	1754	0	4	0.227531
8954	40_1	T	6610	11	4	6595	0	15	0.226929
8159	40_1	A	4408	4398	0	6	4	10	0.22686
17364	40_1	T	4409	0	10	4399	0	10	0.226809
7082	40_1	T	7937	2	16	7919	0	18	0.226786
25679	40_1	T	1323	0	3	1320	0	3	0.226757
26098	40_1	A	11043	11018	0	25	0	25	0.226388
14516	40_1	T	4418	10	0	4408	0	10	0.226347
2282	40_1	G	3096	7	0	0	3089	7	0.226098
11240	40_1	T	4425	0	0	4415	10	10	0.225989
29128	40_1	T	10182	22	1	10159	0	23	0.225889
19393	40_1	T	11514	2	0	11488	24	26	0.225812
11071	40_1	G	2217	0	4	1	2212	5	0.22553
19327	40_1	G	5769	1	0	12	5756	13	0.225342
26909	40_1	G	15535	33	1	1	15500	35	0.225298
11208	40_1	C	4441	0	4431	10	0	10	0.225175
11062	40_1	A	2221	2216	4	1	0	5	0.225124
16094	40_1	T	9331	0	21	9310	0	21	0.225056
17543	40_1	T	7998	18	0	7980	0	18	0.225056
19597	40_1	T	1783	0	4	1779	0	4	0.224341
24250	40_1	A	5350	5338	3	5	4	12	0.224299
25119	40_1	T	2232	0	4	2227	1	5	0.224014
26829	40_1	T	1786	0	4	1782	0	4	0.223964
28564	40_1	T	6700	5	3	6685	7	15	0.223881
6141	40_1	T	2234	4	1	2229	0	5	0.223814
14703	40_1	C	8492	1	8473	18	0	19	0.22374
26821	40_1	T	1789	1	2	1785	1	4	0.223589
20109	40_1	T	4474	4	0	4464	6	10	0.223514
2110	40_1	C	8056	0	8038	18	0	18	0.223436
8002	40_1	T	2238	0	0	2233	5	5	0.223414
17475	40_1	T	4032	1	8	4023	0	9	0.223214
5899	40_1	A	7618	7601	7	7	3	17	0.223156
24191	40_1	C	2689	0	2683	6	0	6	0.223131
17460	40_1	A	4036	4027	9	0	0	9	0.222993
24202	40_1	T	2691	1	3	2685	2	6	0.222965
17412	40_1	T	8536	3	16	8517	0	19	0.222587
26838	40_1	A	1799	1795	2	2	0	4	0.222346
2441	40_1	G	3152	7	0	0	3145	7	0.222081
14064	40_1	T	5405	10	2	5393	0	12	0.222017
2535	40_1	T	6762	2	11	6747	2	15	0.221828
14156	40_1	C	5410	1	5398	11	0	12	0.221811
10706	40_1	T	5415	6	1	5403	5	12	0.221607
8383	40_1	T	904	1	1	902	0	2	0.221239
13532	40_1	T	7235	2	3	7219	11	16	0.221147
24215	40_1	G	2717	1	0	5	2711	6	0.220832
20088	40_1	T	8609	3	16	8590	0	19	0.220699
24637	40_1	T	7727	0	17	7710	0	17	0.220008
6265	40_1	A	4098	4089	0	1	8	9	0.219619
24579	40_1	C	7742	0	7725	17	0	17	0.219582
8322	40_1	G	911	2	0	0	909	2	0.219539
14970	40_1	T	5467	7	2	5455	3	12	0.219499
8321	40_1	C	912	2	910	0	0	2	0.219298
9968	40_1	G	5939	13	0	0	5926	13	0.218892
13475	40_1	G	7322	16	0	0	7306	16	0.21852
9267	40_1	G	5498	0	11	1	5486	12	0.218261
20040	40_1	T	8249	1	5	8231	12	18	0.218208
1919	40_1	C	7341	0	7325	16	0	16	0.217954
28644	40_1	G	6429	14	0	0	6415	14	0.217763
21693	40_1	G	7810	17	0	0	7793	17	0.21767
21824	40_1	G	1379	0	0	3	1376	3	0.217549
21826	40_1	T	1379	2	0	1376	1	3	0.217549
21829	40_1	T	1379	3	0	1376	0	3	0.217549
25659	40_1	A	1379	1376	0	0	3	3	0.217549
5656	40_1	A	5528	5516	0	0	12	12	0.217077
24008	40_1	T	3226	0	1	3219	6	7	0.216987
15153	40_1	T	5073	1	8	5062	2	11	0.216834
27264	40_1	T	4617	3	7	4607	0	10	0.216591
20095	40_1	C	7862	17	7845	0	0	17	0.21623
6056	40_1	G	4172	0	0	9	4163	9	0.215724
20058	40_1	T	8366	5	7	8348	6	18	0.215157
6102	40_1	G	4185	0	9	0	4176	9	0.215054
11812	40_1	C	4659	9	4649	1	0	10	0.214638
16384	40_1	T	4659	0	10	4649	0	10	0.214638
23581	40_1	T	1865	1	1	1861	2	4	0.214477
16357	40_1	T	8863	0	18	8844	1	19	0.214374
2932	40_1	A	1401	1398	0	1	2	3	0.214133
25537	40_1	G	6550	13	0	1	6536	14	0.21374
23956	40_1	T	3279	1	1	3272	5	7	0.21348
[truncated: 29,064 more rows]

## Sheet: 40C-2
Position	Sample	RefBase	Coverage	Acnt	Ccnt	Tcnt	Gcnt	NonRefCnt	NonRefRate%
[truncated: 29,903 more rows]

[truncated: 1 more sheets: 40C-3]
