# Supplementary material for: Elevated temperature inhibits SARS-CoV-2 replication in respiratory epithelium independently of IFN-mediated innate immune defenses
Source: PLoS Biol. 2021 Dec 21;19(12):e3001065. doi: 10.1371/journal.pbio.3001065 (PMC8765667; doi:10.1371/journal.pbio.3001065)
Supplement: S3 Data — Mck, mock; RNA-Seq, RNA sequencing; SCV2, SARS-CoV-2. (XLSX) [file pbio.3001065.s010.xlsx]

## Sheet: DEGs (Q<0.05; SCV 37C, Mck 37C)
ID	NAME	logFC	Pval	FDR	Mean CPM Mck 37C	Mean CPM SCV2 37C	norm CPM Mck 37C (0=0.01)	norm CPM SCV2 37C (0=0.01)	log2 CPM Mck 37C	log2 CPM SCV2 37C
ENSG00000171855	IFNB1	10.6627	6.78642e-07	0.000103461	0	8.53211	0.01	8.53211	-6.64386	3.0929
ENSG00000182393	IFNL1	10.2797	3.63332e-09	1.15129e-06	0	6.54188	0.01	6.54188	-6.64386	2.70971
ENSG00000183709	IFNL2	9.71118	5.74986e-08	1.30125e-05	0	4.41106	0.01	4.41106	-6.64386	2.14113
ENSG00000197110	IFNL3	9.67971	4.92544e-07	7.88538e-05	0	4.31616	0.01	4.31616	-6.64386	2.10975
ENSG00000226025	AC005515.1	9.52326	8.90358e-08	1.88893e-05	0.0089946	10.5116	0.0089946	10.5116	-6.79673	3.39391
ENSG00000124256	ZBP1	8.54108	5.1496e-09	1.55451e-06	0.0401589	17.0806	0.0401589	17.0806	-4.63814	4.09429
ENSG00000169245	CXCL10	8.4049	3.62351e-09	1.15129e-06	0.338664	118.603	0.338664	118.603	-1.56207	6.88999
ENSG00000169248	CXCL11	8.20416	1.87678e-06	0.000241392	0.097022	30.8441	0.097022	30.8441	-3.36554	4.94692
ENSG00000105507	CABP5	8.18443	1.51734e-09	5.38398e-07	0	1.53196	0.01	1.53196	-6.64386	0.615382
ENSG00000179046	TRIML2	7.88016	5.56691e-07	8.70562e-05	0.00457176	2.29785	0.00457176	2.29785	-7.77304	1.20028
ENSG00000056291	NPFFR2	7.67275	1.63e-08	4.31885e-06	0.00884569	2.90861	0.00884569	2.90861	-6.82081	1.54033
ENSG00000138755	CXCL9	7.39822	1.45871e-08	3.96899e-06	0.00457176	1.64451	0.00457176	1.64451	-7.77304	0.71766
ENSG00000090104	RGS1	7.05573	7.26686e-17	2.93949e-13	0.384004	52.2598	0.384004	52.2598	-1.38081	5.70763
ENSG00000135114	OASL	6.48256	2.13886e-11	1.44197e-08	0.810025	73.9713	0.810025	73.9713	-0.303962	6.20889
ENSG00000287558	AL109933.5	6.48113	1.26411e-10	6.66965e-08	0.00442284	0.872224	0.00442284	0.872224	-7.82081	-0.197229
ENSG00000198785	GRIN3A	6.29733	3.8122e-05	0.00287922	0	0.411911	0.01	0.411911	-6.64386	-1.27959
ENSG00000119922	IFIT2	6.17309	5.17183e-11	3.10699e-08	7.84146	571.566	7.84146	571.566	2.97112	9.15878
ENSG00000225101	OR52K3P	5.93263	6.39144e-09	1.91038e-06	0.00875217	0.868547	0.00875217	0.868547	-6.83614	-0.203325
ENSG00000257894	AC027288.3	5.88624	3.61594e-12	2.88685e-09	0.0308837	2.16375	0.0308837	2.16375	-5.01701	1.11354
ENSG00000161270	NPHS1	5.80675	4.5721e-06	0.000512405	0	0.294492	0.01	0.294492	-6.64386	-1.7637
ENSG00000268088	AC093063.1	5.79407	9.03836e-07	0.000130327	0.00457176	0.53976	0.00457176	0.53976	-7.77304	-0.889609
ENSG00000122254	HS3ST2	5.76983	5.31127e-12	4.13163e-09	0.0353065	2.24107	0.0353065	2.24107	-4.82392	1.16419
ENSG00000137959	IFI44L	5.7422	2.01261e-14	3.39215e-11	7.75209	420.413	7.75209	420.413	2.95459	8.71566
ENSG00000164556	FAM183BP	5.7034	1.70755e-08	4.50467e-06	0.0178022	1.20682	0.0178022	1.20682	-5.8118	0.271212
ENSG00000249916	AC119150.1	5.66402	1.30956e-05	0.00120942	0	0.266784	0.01	0.266784	-6.64386	-1.90626
ENSG00000173110	HSPA6	5.64646	3.10344e-09	1.00698e-06	0.1675	8.70816	0.1675	8.70816	-2.57777	3.12237
ENSG00000183486	MX2	5.43666	3.0449e-12	2.46337e-09	9.22049	403.009	9.22049	403.009	3.20484	8.65467
ENSG00000260314	MRC1	5.28081	0.000170593	0.00923361	0.00432933	0.375482	0.00432933	0.375482	-7.85164	-1.41318
ENSG00000130377	ACSBG2	5.24424	1.36919e-07	2.7509e-05	0.00432933	0.366649	0.00432933	0.366649	-7.85164	-1.44753
ENSG00000226869	LHFPL3-AS1	5.24056	0.000183693	0.00979418	0	0.197776	0.01	0.197776	-6.64386	-2.33806
ENSG00000236453	AC003092.1	5.19012	0.000122291	0.00716231	0	0.191178	0.01	0.191178	-6.64386	-2.38701
ENSG00000099985	OSM	5.14263	7.63154e-07	0.000113493	0.00432933	0.345279	0.00432933	0.345279	-7.85164	-1.53417
ENSG00000228318	AP001610.2	5.13821	1.51996e-10	7.62189e-08	0.0178022	0.818136	0.0178022	0.818136	-5.8118	-0.289587
ENSG00000115607	IL18RAP	5.13192	0.00107322	0.0393705	0.0176533	0.807563	0.0176533	0.807563	-5.82392	-0.308353
ENSG00000236098	AC097059.1	5.09631	0.000131185	0.00756631	0	0.178912	0.01	0.178912	-6.64386	-2.48268
ENSG00000119917	IFIT3	5.00922	5.89187e-13	5.86057e-10	14.2865	464.69	14.2865	464.69	3.83658	8.86012
ENSG00000241709	RN7SL265P	5.00847	9.71862e-06	0.000960402	0.0177468	0.745462	0.0177468	0.745462	-5.8163	-0.423794
ENSG00000138646	HERC5	4.99993	2.76845e-15	6.46071e-12	2.01317	65.2972	2.01317	65.2972	1.00947	6.02895
ENSG00000185745	IFIT1	4.97612	1.5241e-12	1.34023e-09	18.2389	582.012	18.2389	582.012	4.18895	9.1849
ENSG00000262703	AC009121.3	4.95793	0.000428283	0.018996	0	0.161488	0.01	0.161488	-6.64386	-2.6305
ENSG00000253838	AC007991.2	4.94308	1.26391e-09	4.59215e-07	0.0132304	0.577749	0.0132304	0.577749	-6.24	-0.791486
ENSG00000187608	ISG15	4.86061	1.05529e-09	3.94266e-07	8.60035	252.799	8.60035	252.799	3.1044	7.98185
ENSG00000232133	IMPDH1P10	4.82743	2.66659e-07	4.82978e-05	0.0578121	1.80648	0.0578121	1.80648	-4.11249	0.853184
ENSG00000104371	4	4.80981	2.1818e-06	0.000275798	0.0313685	1.02712	0.0313685	1.02712	-4.99454	0.0386061
ENSG00000146592	CREB5	4.792	8.57394e-12	6.3443e-09	0.898941	25.375	0.898941	25.375	-0.153701	4.66534
ENSG00000224416	IFNA22P	4.76421	1.27649e-05	0.00118792	0.00875217	0.385003	0.00875217	0.385003	-6.83614	-1.37706
ENSG00000188856	RPSAP47	4.74237	1.58054e-06	0.000208935	0.0267968	0.86012	0.0267968	0.86012	-5.2218	-0.217391
ENSG00000267898	AC026803.2	4.72477	5.75799e-07	8.91254e-05	0.0578121	1.68231	0.0578121	1.68231	-4.11249	0.750446
ENSG00000226312	CFLAR-AS1	4.71102	1.54132e-08	4.13809e-06	0.0621969	1.78101	0.0621969	1.78101	-4.00701	0.832692
ENSG00000105251	SHD	4.66663	0.000424027	0.0188623	0	0.132335	0.01	0.132335	-6.64386	-2.91774
ENSG00000128383	APOBEC3A	4.64847	1.15821e-05	0.00109806	0.317555	8.15977	0.317555	8.15977	-1.65492	3.02853
ENSG00000253457	SMIM18	4.63893	0.00143424	0.0487872	0.00442284	0.240666	0.00442284	0.240666	-7.82081	-2.0549
ENSG00000250292	AC093844.1	4.60239	0.000130587	0.00754619	0.0133239	0.452173	0.0133239	0.452173	-6.22984	-1.14505
ENSG00000065325	GLP2R	4.56323	2.37955e-05	0.00195265	0.013175	0.441477	0.013175	0.441477	-6.24605	-1.17959
ENSG00000214366	EIF4EP5	4.54276	1.59814e-07	3.20029e-05	0.0220207	0.640263	0.0220207	0.640263	-5.505	-0.643264
ENSG00000112182	BACH2	4.52238	1.17986e-08	3.34528e-06	0.253006	5.99347	0.253006	5.99347	-1.98276	2.58339
ENSG00000187479	C11orf96	4.51742	2.24068e-07	4.17041e-05	0.0484816	1.24693	0.0484816	1.24693	-4.36642	0.318378
ENSG00000163568	AIM2	4.50744	1.95733e-07	3.75832e-05	0.120549	2.87824	0.120549	2.87824	-3.05231	1.52519
ENSG00000259340	AC110588.1	4.47698	0.00129544	0.04533	0	0.114392	0.01	0.114392	-6.64386	-3.12794
ENSG00000160185	UBASH3A	4.43301	3.36006e-06	0.000395572	0.040661	0.985958	0.040661	0.985958	-4.62021	-0.0204017
ENSG00000200506	AL160313.1	4.40442	0.00148276	0.0497668	0	0.108845	0.01	0.108845	-6.64386	-3.19966
ENSG00000216990	HSPD1P10	4.37139	5.16281e-05	0.00366813	0.107187	2.33511	0.107187	2.33511	-3.2218	1.22349
ENSG00000133106	EPSTI1	4.353	1.43662e-13	1.77895e-10	4.27148	88.2807	4.27148	88.2807	2.09474	6.46403
ENSG00000043462	LCP2	4.35208	5.48497e-07	8.59964e-05	0.0267414	0.657971	0.0267414	0.657971	-5.22478	-0.603904
ENSG00000279296	PRAL	4.32647	3.54891e-10	1.58334e-07	0.123871	2.61526	0.123871	2.61526	-3.01309	1.38695
ENSG00000188282	RUFY4	4.32593	2.18126e-07	4.09412e-05	0.142234	2.98289	0.142234	2.98289	-2.81366	1.57671
ENSG00000235448	LURAP1L-AS1	4.32469	0.000110363	0.00664981	0.0311261	0.73106	0.0311261	0.73106	-5.00573	-0.451939
ENSG00000131203	IDO1	4.31364	1.73035e-07	3.39873e-05	2.74833	54.8733	2.74833	54.8733	1.45856	5.77803
ENSG00000123610	TNFAIP6	4.30803	0.0012669	0.0446402	0.00442284	0.190646	0.00442284	0.190646	-7.82081	-2.39103
ENSG00000257830	AC021066.2	4.29721	0.00026586	0.0131792	0.00457176	0.191311	0.00457176	0.191311	-7.77304	-2.38601
ENSG00000232680	AC002511.1	4.28969	4.12606e-05	0.00306805	0.0221315	0.53857	0.0221315	0.53857	-5.49775	-0.892794
ENSG00000136931	NR5A1	4.28293	9.62667e-05	0.00595421	0.00442284	0.188931	0.00442284	0.188931	-7.82081	-2.40407
ENSG00000237787	C3orf79	4.27507	0.000123991	0.00722699	0.0175598	0.445678	0.0175598	0.445678	-5.83158	-1.16593
ENSG00000134321	RSAD2	4.2473	2.47304e-11	1.64895e-08	10.3217	198.718	10.3217	198.718	3.36762	7.63458
ENSG00000259466	NPM1P47	4.21217	0.00061423	0.0251308	0.00457176	0.179302	0.00457176	0.179302	-7.77304	-2.47954
ENSG00000189056	RELN	4.21141	0.000232714	0.0117864	0.0530533	1.089	0.0530533	1.089	-4.23641	0.123005
ENSG00000126368	NR1D1	4.18936	4.64025e-18	2.9509e-14	8.48906	156.573	8.48906	156.573	3.0856	7.29069
ENSG00000105499	PLA2G4C	4.18013	2.84629e-14	4.54477e-11	0.628857	11.6132	0.628857	11.6132	-0.669196	3.53769
ENSG00000234424	AL353743.4	4.11647	1.85805e-07	3.59041e-05	0.0529598	1.02278	0.0529598	1.02278	-4.23896	0.0324916
ENSG00000137270	GCM1	4.09381	2.61566e-11	1.72508e-08	0.160428	2.85049	0.160428	2.85049	-2.64001	1.51121
ENSG00000088992	TESC	4.0751	2.70613e-05	0.00216334	0.0270392	0.541725	0.0270392	0.541725	-5.20881	-0.884368
ENSG00000005108	THSD7A	4.07415	1.06141e-06	0.000147711	0.177506	3.1225	0.177506	3.1225	-2.49406	1.6427
ENSG00000237090	AL512353.3	4.05418	8.87565e-05	0.00563325	0.00865868	0.235645	0.00865868	0.235645	-6.85164	-2.08531
ENSG00000166268	MYRFL	4.04627	3.0156e-18	2.28718e-14	0.964622	16.1826	0.964622	16.1826	-0.0519638	4.01637
ENSG00000223387	LINC02068	4.04579	2.04911e-07	3.88537e-05	0.0266479	0.531842	0.0266479	0.531842	-5.22983	-0.910929
ENSG00000224074	LINC00691	4.02787	0.000351509	0.0163434	0.0089946	0.230886	0.0089946	0.230886	-6.79673	-2.11475
ENSG00000140274	DUOXA2	4.02215	9.0427e-07	0.000130327	0.644591	10.5958	0.644591	10.5958	-0.633544	3.40542
ENSG00000176840	MIR7-3HG	4.00582	0.000583656	0.024101	0.00432933	0.157141	0.00432933	0.157141	-7.85164	-2.66987
ENSG00000287056	AL606970.5	4.0023	0.00050428	0.0215551	0.00457176	0.155687	0.00457176	0.155687	-7.77304	-2.68328
ENSG00000225530	SP3P	4.0023	0.000504286	0.0215551	0.00457176	0.154628	0.00457176	0.154628	-7.77304	-2.69312
ENSG00000077522	ACTN2	3.99447	1.98209e-05	0.00169387	0.0178957	0.370354	0.0178957	0.370354	-5.80424	-1.43302
ENSG00000134326	CMPK2	3.98721	7.46369e-13	7.18836e-10	7.69046	123.568	7.69046	123.568	2.94307	6.94916
ENSG00000049249	TNFRSF9	3.96627	6.25759e-08	1.3959e-05	0.0485923	0.850715	0.0485923	0.850715	-4.36313	-0.233252
ENSG00000249917	LINC00536	3.9562	0.000199826	0.0104937	0.012988	0.288155	0.012988	0.288155	-6.26668	-1.79508
ENSG00000137571	SLCO5A1	3.94106	2.80897e-05	0.00223085	0.0134174	0.288417	0.0134174	0.288417	-6.21975	-1.79377
ENSG00000253824	AP003472.1	3.91952	2.06885e-06	0.000263165	0.0532023	0.892149	0.0532023	0.892149	-4.23237	-0.164644
ENSG00000116962	NID1	3.8986	4.35096e-05	0.00321166	4.09119	61.1375	4.09119	61.1375	2.03252	5.93399
ENSG00000225964	NRIR	3.89585	5.38626e-06	0.0005878	0.286127	4.36939	0.286127	4.36939	-1.80527	2.12743
ENSG00000267112	AC098848.1	3.86067	0.000114024	0.00680958	0.00890109	0.207671	0.00890109	0.207671	-6.8118	-2.26763
ENSG00000180616	SSTR2	3.8598	0.000107219	0.00651214	0.0089946	0.205689	0.0089946	0.205689	-6.79673	-2.28146
ENSG00000126709	IFI6	3.8539	3.58337e-11	2.27124e-08	31.2555	457.631	31.2555	457.631	4.96604	8.83804
ENSG00000179564	LSMEM2	3.82021	0.000140042	0.00795391	0.00875217	0.198298	0.00875217	0.198298	-6.83614	-2.33426
ENSG00000218358	RAET1K	3.79377	4.18483e-07	6.91877e-05	0.0439652	0.693716	0.0439652	0.693716	-4.50749	-0.527584
ENSG00000123329	ARHGAP9	3.78614	2.93919e-05	0.00231008	0.0352511	0.566274	0.0352511	0.566274	-4.82619	-0.820427
ENSG00000269720	CCDC194	3.75899	0.000115781	0.0068672	0.135196	1.90368	0.135196	1.90368	-2.88687	0.928792
ENSG00000165949	IFI27	3.72482	0.000164648	0.00898823	0.0625328	0.899019	0.0625328	0.899019	-3.99924	-0.153577
ENSG00000271590	AC108463.3	3.71998	5.77232e-15	1.16747e-11	0.13184	1.84129	0.13184	1.84129	-2.92314	0.880714
ENSG00000157601	MX1	3.71331	1.43416e-11	1.01185e-08	69.0941	915.326	69.0941	915.326	6.11049	9.83814
ENSG00000233473	RAD1P2	3.6998	2.76237e-06	0.000335994	0.0267033	0.419036	0.0267033	0.419036	-5.22684	-1.25486
ENSG00000111331	OAS3	3.69817	3.52044e-10	1.58227e-07	42.2235	552.954	42.2235	552.954	5.39997	9.11102
ENSG00000260633	AC010207.1	3.62469	8.93177e-17	3.38715e-13	0.195641	2.50309	0.195641	2.50309	-2.35372	1.32371
ENSG00000214289	RPL39P5	3.60497	4.03256e-07	6.74049e-05	0.0268903	0.389736	0.0268903	0.389736	-5.21677	-1.35943
ENSG00000250848	AC021087.2	3.59211	2.04143e-05	0.00172997	0.0175979	0.280759	0.0175979	0.280759	-5.82846	-1.83259
ENSG00000248196	AC092658.1	3.59073	0.000415795	0.0185779	0.0134174	0.224687	0.0134174	0.224687	-6.21975	-2.15401
ENSG00000243004	AC005062.1	3.57787	3.91188e-08	9.49429e-06	0.187318	2.31638	0.187318	2.31638	-2.41644	1.21187
ENSG00000185885	IFITM1	3.52344	2.16049e-09	7.28276e-07	11.5325	133.862	11.5325	133.862	3.52763	7.06461
ENSG00000229719	MIR194-2HG	3.496	2.52911e-05	0.00204881	0.0396359	0.513626	0.0396359	0.513626	-4.65705	-0.96121
ENSG00000068976	PYGM	3.48817	8.60548e-10	3.39056e-07	0.207344	2.42052	0.207344	2.42052	-2.2699	1.27532
ENSG00000113600	C9	3.46301	0.000809747	0.0314144	0.0267968	0.352807	0.0267968	0.352807	-5.2218	-1.50305
ENSG00000238015	AC104837.2	3.45463	4.9793e-06	0.000550317	0.0574763	0.696499	0.0574763	0.696499	-4.12089	-0.521807
ENSG00000128242	GAL3ST1	3.44052	1.54422e-09	5.44749e-07	0.145798	1.66308	0.145798	1.66308	-2.77796	0.733856
ENSG00000260809	VPS35P1	3.43281	0.000155931	0.00862468	0.084124	0.974096	0.084124	0.974096	-3.57134	-0.0378643
ENSG00000260779	AP001180.1	3.4254	0.000297826	0.0143306	0.0133239	0.196312	0.0133239	0.196312	-6.22984	-2.34878
ENSG00000274235	AC022106.1	3.39152	1.34554e-08	3.74505e-06	0.0440033	0.52972	0.0440033	0.52972	-4.50624	-0.916698
ENSG00000132530	XAF1	3.3903	4.86337e-18	2.9509e-14	52.0209	551.456	52.0209	551.456	5.70102	9.1071
ENSG00000111335	OAS2	3.37589	7.99868e-14	1.10302e-10	69.3963	729.061	69.3963	729.061	6.11679	9.5099
ENSG00000253842	AP003472.2	3.35375	3.97288e-05	0.0029655	0.0405121	0.46693	0.0405121	0.46693	-4.6255	-1.09872
ENSG00000041515	MYO16	3.34747	5.861e-05	0.00405961	0.293165	3.06955	0.293165	3.06955	-1.77022	1.61803
ENSG00000227479	AC124861.1	3.34367	9.00251e-10	3.52411e-07	0.0664327	0.739228	0.0664327	0.739228	-3.91196	-0.435909
ENSG00000110324	IL10RA	3.33839	0.000339913	0.0159214	0.031462	0.370609	0.031462	0.370609	-4.99024	-1.43203
ENSG00000205835	GMNC	3.28756	2.95711e-07	5.21586e-05	2.8311	27.8846	2.8311	27.8846	1.50136	4.8014
ENSG00000233214	AC002511.2	3.26993	8.98026e-05	0.00565235	0.0270392	0.311375	0.0270392	0.311375	-5.20881	-1.68328
ENSG00000089127	OAS1	3.26792	3.63233e-13	4.00719e-10	27.7124	269.692	27.7124	269.692	4.79246	8.07517
ENSG00000137965	IFI44	3.2511	1.83846e-16	6.56179e-13	28.2037	271.31	28.2037	271.31	4.81781	8.0838
ENSG00000048052	HDAC9	3.24978	1.11691e-13	1.41186e-10	18.2192	175.021	18.2192	175.021	4.18739	7.45138
ENSG00000187775	DNAH17	3.22186	1.53032e-08	4.12682e-06	0.459114	4.36578	0.459114	4.36578	-1.12308	2.12624
ENSG00000223715	LINC01208	3.21904	9.80346e-07	0.000139633	0.0844046	0.845057	0.0844046	0.845057	-3.56654	-0.24288
ENSG00000225217	HSPA7	3.21069	0.00144815	0.0490061	0.100395	0.984253	0.100395	0.984253	-3.31623	-0.0228983
ENSG00000283408	MIR548A1HG	3.20324	2.75763e-05	0.00219871	0.0266479	0.297385	0.0266479	0.297385	-5.22983	-1.7496
ENSG00000162771	FAM71A	3.19151	1.60428e-07	3.20033e-05	0.188215	1.78119	0.188215	1.78119	-2.40955	0.83284
ENSG00000174145	NWD2	3.18159	0.000952764	0.0357292	0.0306413	0.329973	0.0306413	0.329973	-5.02838	-1.59958
ENSG00000164236	ANKRD33B	3.16835	1.2106e-19	1.48227e-15	1.14997	10.5064	1.14997	10.5064	0.201593	3.3932
ENSG00000107201	DDX58	3.13052	2.75185e-12	2.28727e-09	26.4894	234.103	26.4894	234.103	4.72735	7.871
ENSG00000273599	AL731571.1	3.12017	1.14762e-10	6.21721e-08	0.460814	4.09519	0.460814	4.09519	-1.11774	2.03393
ENSG00000246130	AC107959.2	3.07773	3.24607e-05	0.00250903	0.0702218	0.64901	0.0702218	0.64901	-3.83194	-0.623688
ENSG00000181381	DDX60L	3.07558	2.33618e-14	3.83109e-11	24.5182	209.221	24.5182	209.221	4.61578	7.70888
ENSG00000225611	LINC02158	3.06424	0.00119518	0.0427336	0.0756696	0.679532	0.0756696	0.679532	-3.72414	-0.557386
ENSG00000161011	SQSTM1	3.04275	2.46954e-08	6.21751e-06	0.527472	4.4353	0.527472	4.4353	-0.922833	2.14903
ENSG00000138642	HERC6	3.01104	3.86716e-14	5.58676e-11	39.3653	321	39.3653	321	5.29885	8.32643
ENSG00000285650	AL157827.2	3.00801	2.09666e-05	0.00177182	0.0572891	0.51138	0.0572891	0.51138	-4.12559	-0.967534
ENSG00000161405	IKZF3	3.00103	1.95261e-07	3.75832e-05	0.297286	2.44266	0.297286	2.44266	-1.75008	1.28846
ENSG00000175197	DDIT3	2.99089	7.67857e-15	1.50292e-11	14.0959	113.167	14.0959	113.167	3.8172	6.82231
ENSG00000130513	GDF15	2.99086	1.46741e-10	7.45804e-08	26.9438	216.373	26.9438	216.373	4.75188	7.75738
ENSG00000177409	SAMD9L	2.98513	5.09245e-11	3.0899e-08	30.8955	246.782	30.8955	246.782	4.94933	7.94709
ENSG00000229704	EIF2S2P2	2.97662	0.000482655	0.0208884	0.022225	0.2132	0.022225	0.2132	-5.49167	-2.22972
ENSG00000267593	LINC01926	2.9476	0.000175119	0.00943653	0.0531087	0.454523	0.0531087	0.454523	-4.23491	-1.13758
ENSG00000136244	IL6	2.92334	4.02986e-06	0.000461351	0.870899	6.67799	0.870899	6.67799	-0.199423	2.73941
ENSG00000128815	WDFY4	2.90985	8.16254e-05	0.00525207	0.282342	2.18337	0.282342	2.18337	-1.82449	1.12656
ENSG00000078081	LAMP3	2.90146	6.55294e-08	1.45103e-05	14.1907	106.96	14.1907	106.96	3.82688	6.74093
ENSG00000227992	AC108463.1	2.88841	0.000739427	0.0291136	0.0568597	0.465728	0.0568597	0.465728	-4.13645	-1.10244
ENSG00000260317	AC009812.4	2.8776	2.89662e-09	9.50029e-07	0.528998	3.9606	0.528998	3.9606	-0.918666	1.98572
ENSG00000234498	RPL13AP20	2.86801	4.7363e-08	1.10958e-05	0.230816	1.73891	0.230816	1.73891	-2.11519	0.798186
ENSG00000127578	WFIKKN1	2.86676	8.50115e-14	1.14626e-10	1.81836	13.429	1.81836	13.429	0.862637	3.74728
ENSG00000234290	AC116366.2	2.86208	1.60808e-09	5.6076e-07	0.283218	2.1247	0.283218	2.1247	-1.82002	1.08726
ENSG00000281491	DNAJB5-DT	2.86064	2.09377e-07	3.95769e-05	0.0802795	0.629338	0.0802795	0.629338	-3.63883	-0.668092
ENSG00000253666	AP000424.1	2.84625	8.22079e-06	0.000834137	0.280211	2.0681	0.280211	2.0681	-1.83541	1.04831
ENSG00000232884	AF127936.1	2.84152	0.000203385	0.0106201	0.0305478	0.261496	0.0305478	0.261496	-5.03279	-1.93514
ENSG00000217159	LARP1P1	2.83241	0.00050866	0.0216738	0.0269838	0.230629	0.0269838	0.230629	-5.21176	-2.11636
ENSG00000119508	NR4A3	2.82897	8.7895e-07	0.000127587	4.17562	30.1395	4.17562	30.1395	2.06199	4.91358
ENSG00000177294	FBXO39	2.82882	1.97198e-10	9.57215e-08	1.02519	7.39597	1.02519	7.39597	0.0358973	2.88674
ENSG00000113389	3	2.81934	1.04832e-07	2.17092e-05	0.9931	7.10616	0.9931	7.10616	-0.00998918	2.82907
ENSG00000235947	EGOT	2.81656	6.29325e-05	0.00429044	0.110211	0.822091	0.110211	0.822091	-3.18166	-0.282631
ENSG00000137628	DDX60	2.81041	7.9117e-16	2.18205e-12	28.887	204.843	28.887	204.843	4.85235	7.67838
ENSG00000228470	AL929236.1	2.80447	5.27004e-05	0.00371879	0.0400271	0.320605	0.0400271	0.320605	-4.64288	-1.64113
ENSG00000285231	OOSP3	2.79674	0.000646228	0.0262278	0.0268903	0.223632	0.0268903	0.223632	-5.21677	-2.1608
ENSG00000118946	PCDH17	2.79674	0.000646225	0.0262278	0.0262185	0.222976	0.0262185	0.222976	-5.25327	-2.16504
ENSG00000233056	ERVH48-1	2.78396	0.000319969	0.0151554	0.102653	0.74769	0.102653	0.74769	-3.28415	-0.419488
ENSG00000087589	CASS4	2.77042	5.41086e-07	8.52752e-05	0.204043	1.45012	0.204043	1.45012	-2.29305	0.536176
ENSG00000257604	AC027288.2	2.76016	0.000820449	0.0316677	0.0267414	0.218753	0.0267414	0.218753	-5.22478	-2.19263
ENSG00000115844	DLX2	2.75387	4.67477e-06	0.000522368	0.0666751	0.491993	0.0666751	0.491993	-3.90671	-1.02329
ENSG00000163806	SPDYA	2.7359	5.61378e-10	2.30277e-07	0.73332	4.9691	0.73332	4.9691	-0.447485	2.31299
ENSG00000102524	TNFSF13B	2.73418	1.47499e-10	7.45804e-08	1.41922	9.57166	1.41922	9.57166	0.505102	3.25877
ENSG00000162885	B3GALNT2	2.71083	0.000443376	0.0194803	0.057438	0.415204	0.057438	0.415204	-4.12185	-1.26811
ENSG00000234604	AL021068.1	2.70887	0.000364391	0.0168008	0.0356425	0.270213	0.0356425	0.270213	-4.81026	-1.88783
ENSG00000226779	NAALADL2-AS2	2.68408	0.00131984	0.0458233	0.0267033	0.201062	0.0267033	0.201062	-5.22684	-2.31428
ENSG00000266835	GAPLINC	2.66924	8.45743e-05	0.00540741	0.0442458	0.318885	0.0442458	0.318885	-4.49832	-1.64889
ENSG00000078098	FAP	2.65988	0.000895384	0.033934	0.422493	2.70687	0.422493	2.70687	-1.243	1.43663
ENSG00000149781	FERMT3	2.65694	6.76865e-19	6.84491e-15	2.02784	12.9662	2.02784	12.9662	1.01994	3.69668
ENSG00000277511	AC116407.2	2.64418	3.47861e-08	8.51082e-06	0.225444	1.46172	0.225444	1.46172	-2.14916	0.547662
ENSG00000130775	THEMIS2	2.64415	1.04245e-09	3.92867e-07	1.33456	8.46226	1.33456	8.46226	0.416359	3.08104
ENSG00000229806	RPS15P5	2.64381	0.00021036	0.0108999	0.0404567	0.282731	0.0404567	0.282731	-4.62748	-1.8225
ENSG00000158517	NCF1	2.6422	0.00039098	0.0177568	0.155873	1.01078	0.155873	1.01078	-2.68156	0.0154714
ENSG00000234199	LINC01191	2.64105	0.000383974	0.0175565	0.0709491	0.481048	0.0709491	0.481048	-3.81707	-1.05575
ENSG00000148677	ANKRD1	2.63831	4.82526e-05	0.0034813	0.936805	5.88949	0.936805	5.88949	-0.0941793	2.55814
ENSG00000160593	JAML	2.63222	0.000456034	0.0199209	0.116556	0.757713	0.116556	0.757713	-3.10091	-0.400276
ENSG00000008517	IL32	2.6188	2.68087e-07	4.84121e-05	2.05836	12.756	2.05836	12.756	1.0415	3.67311
ENSG00000230825	AC005532.1	2.61127	7.18104e-06	0.00074609	0.25711	1.61915	0.25711	1.61915	-1.95954	0.695233
ENSG00000118160	SLC8A2	2.59678	0.000129228	0.00748902	0.0967381	0.625763	0.0967381	0.625763	-3.36977	-0.676311
ENSG00000240710	AL512306.3	2.58716	9.59385e-08	2.01424e-05	0.36402	2.24398	0.36402	2.24398	-1.45791	1.16606
ENSG00000197646	PDCD1LG2	2.58072	1.93487e-05	0.0016582	0.132903	0.836206	0.132903	0.836206	-2.91155	-0.25807
ENSG00000205853	RFPL3S	2.57399	5.43773e-12	4.17645e-09	0.601203	3.65975	0.601203	3.65975	-0.734076	1.87175
ENSG00000196684	HSH2D	2.56272	1.29887e-10	6.73591e-08	12.9635	77.3873	12.9635	77.3873	3.69638	6.27402
ENSG00000287188	AC068989.1	2.56089	1.05916e-09	3.94266e-07	0.324104	1.96743	0.324104	1.96743	-1.62547	0.976315
ENSG00000163823	CCR1	2.55625	0.000416488	0.0185952	0.0406991	0.266246	0.0406991	0.266246	-4.61886	-1.90917
ENSG00000130487	KLHDC7B	2.52153	2.51091e-05	0.00203679	2.6537	15.3465	2.6537	15.3465	1.40801	3.93984
ENSG00000226205	AC007790.1	2.5153	0.00137232	0.0472035	0.058148	0.36455	0.058148	0.36455	-4.10413	-1.45581
ENSG00000172159	FRMD3	2.51395	1.01602e-09	3.87724e-07	1.3529	7.82544	1.3529	7.82544	0.436054	2.96817
ENSG00000169896	ITGAM	2.49644	8.22094e-06	0.000834137	1.41443	8.04858	1.41443	8.04858	0.50022	3.00874
ENSG00000183160	TMEM119	2.49478	0.000654218	0.0264807	0.0402142	0.254898	0.0402142	0.254898	-4.63615	-1.97201
ENSG00000115267	IFIH1	2.49311	3.64963e-14	5.48075e-11	30.204	171.779	30.204	171.779	4.91667	7.42441
ENSG00000226521	AC087499.2	2.47658	0.000115723	0.0068672	0.0931949	0.554667	0.0931949	0.554667	-3.42361	-0.850307
ENSG00000091879	ANGPT2	2.47573	5.06936e-05	0.00361019	0.230764	1.32996	0.230764	1.32996	-2.11551	0.411388
ENSG00000262434	AC087392.4	2.47317	2.59488e-05	0.00209929	0.0660967	0.402396	0.0660967	0.402396	-3.91928	-1.31331
ENSG00000267057	LINC01905	2.46506	0.000413739	0.018527	0.0964956	0.570759	0.0964956	0.570759	-3.37339	-0.809046
ENSG00000168062	BATF2	2.46193	7.14924e-08	1.55479e-05	3.07063	17.098	3.07063	17.098	1.61853	4.09576
ENSG00000234008	PPP1R2P2	2.4508	0.000511665	0.0217865	0.04445	0.266631	0.04445	0.266631	-4.49167	-1.90708
ENSG00000287077	AL157893.2	2.44307	2.38348e-06	0.000296488	0.119728	0.68857	0.119728	0.68857	-3.06216	-0.538325
ENSG00000280205	AC009716.2	2.42218	0.000700565	0.02793	0.04445	0.270076	0.04445	0.270076	-4.49167	-1.88856
ENSG00000124657	OR2B6	2.4217	6.24489e-07	9.61713e-05	0.106609	0.608352	0.106609	0.608352	-3.2296	-0.717022
ENSG00000164591	MYOZ3	2.41721	6.47228e-06	0.00068061	0.110602	0.629729	0.110602	0.629729	-3.17655	-0.667196
ENSG00000175003	SLC22A1	2.41509	1.30933e-09	4.7009e-07	0.627998	3.41978	0.627998	3.41978	-0.671167	1.77391
ENSG00000117009	KMO	2.40626	1.64184e-09	5.69259e-07	2.81745	15.0856	2.81745	15.0856	1.49439	3.9151
ENSG00000073756	PTGS2	2.3862	7.95825e-07	0.000117774	13.0598	68.7591	13.0598	68.7591	3.70706	6.10348
ENSG00000250834	KRT18P54	2.38497	0.000496227	0.0214139	0.0487794	0.283129	0.0487794	0.283129	-4.35758	-1.82047
ENSG00000205189	ZBTB10	2.38362	2.80982e-22	8.52444e-18	17.9132	94.4755	17.9132	94.4755	4.16295	6.56187
ENSG00000115415	STAT1	2.38009	3.42452e-14	5.32786e-11	130.19	684.331	130.19	684.331	7.02447	9.41855
ENSG00000135914	HTR2B	2.37629	1.71873e-06	0.00022427	0.330263	1.76357	0.330263	1.76357	-1.59831	0.818496
ENSG00000108342	CSF3	2.36544	0.00127621	0.0449422	0.756409	3.93981	0.756409	3.93981	-0.402762	1.97813
ENSG00000118503	TNFAIP3	2.3537	1.7363e-20	3.51173e-16	127.911	660.469	127.911	660.469	6.99899	9.36735
ENSG00000122861	PLAU	2.35127	2.61968e-10	1.20418e-07	22.3271	114.92	22.3271	114.92	4.48073	6.84449
ENSG00000197153	H3C12	2.351	7.23776e-07	0.000108972	0.120345	0.648994	0.120345	0.648994	-3.05475	-0.623723
ENSG00000286943	AP001992.2	2.34062	7.46967e-06	0.000770799	0.0928382	0.501209	0.0928382	0.501209	-3.42914	-0.996517
ENSG00000100346	CACNA1I	2.3196	0.000515042	0.0218689	0.129246	0.676426	0.129246	0.676426	-2.95181	-0.563997
ENSG00000234835	PHBP13	2.31674	0.0001089	0.00658786	0.0848513	0.454526	0.0848513	0.454526	-3.55892	-1.13756
ENSG00000214748	AL355309.1	2.31067	7.35002e-06	0.000761041	0.186182	0.958891	0.186182	0.958891	-2.42521	-0.0605614
ENSG00000250796	AC112484.2	2.30197	0.000229932	0.0117042	0.0618056	0.338153	0.0618056	0.338153	-4.01612	-1.56425
ENSG00000137198	GMPR	2.28789	7.91172e-06	0.000809531	2.95095	14.6046	2.95095	14.6046	1.56118	3.86836
ENSG00000185338	SOCS1	2.28685	4.57716e-06	0.000512405	0.787729	3.89792	0.787729	3.89792	-0.34423	1.9627
ENSG00000166510	CCDC68	2.28022	2.54517e-09	8.48519e-07	4.42263	21.7118	4.42263	21.7118	2.1449	4.44041
ENSG00000284883	AC021066.3	2.27463	0.000455857	0.0199209	0.0581653	0.305955	0.0581653	0.305955	-4.1037	-1.70861
ENSG00000130589	HELZ2	2.27369	3.5935e-11	2.27124e-08	38.0299	185.549	38.0299	185.549	5.24906	7.53566
ENSG00000105642	KCNN1	2.27049	4.47616e-05	0.0032841	0.12766	0.654012	0.12766	0.654012	-2.96962	-0.612611
ENSG00000240219	AL512306.2	2.26475	1.85374e-07	3.59041e-05	2.4401	11.8964	2.4401	11.8964	1.28694	3.57245
ENSG00000271554	AL138787.2	2.26455	0.000217522	0.0111756	0.258883	1.28036	0.258883	1.28036	-1.94963	0.356549
ENSG00000237774	AC126615.1	2.26211	2.15726e-27	1.30894e-22	2.7873	13.5111	2.7873	13.5111	1.47887	3.75607
ENSG00000112149	CD83	2.25739	4.44962e-07	7.27723e-05	1.10124	5.34305	1.10124	5.34305	0.139133	2.41766
ENSG00000161133	USP41	2.25299	0.000350851	0.0163253	0.062273	0.322581	0.062273	0.322581	-4.00525	-1.63227
ENSG00000118137	APOA1	2.2382	6.04973e-06	0.000643988	0.145649	0.726308	0.145649	0.726308	-2.77943	-0.461346
ENSG00000230438	SERPINB9P1	2.23081	0.000434004	0.0191936	0.981385	4.65729	0.981385	4.65729	-0.0271083	2.21949
ENSG00000256262	USP30-AS1	2.23063	7.04974e-08	1.53867e-05	0.427094	2.05268	0.427094	2.05268	-1.22737	1.03751
ENSG00000258947	TUBB3	2.22451	0.000729556	0.0288569	0.114523	0.567714	0.114523	0.567714	-3.12629	-0.816763
ENSG00000205413	SAMD9	2.22276	2.41824e-09	8.10659e-07	71.0203	334.081	71.0203	334.081	6.15016	8.38406
ENSG00000186265	BTLA	2.22114	0.000695724	0.0278271	0.0574763	0.296197	0.0574763	0.296197	-4.12089	-1.75537
ENSG00000234106	SRP14P2	2.21342	9.05809e-05	0.00569543	0.421951	2.00933	0.421951	2.00933	-1.24485	1.00672
ENSG00000123095	BHLHE41	2.20939	7.24128e-10	2.90975e-07	19.5021	91.368	19.5021	91.368	4.28556	6.51362
ENSG00000010818	HIVEP2	2.20017	1.22147e-19	1.48227e-15	41.0285	190.43	41.0285	190.43	5.35855	7.57311
ENSG00000150457	LATS2	2.17913	6.95977e-17	2.93949e-13	12.3359	56.433	12.3359	56.433	3.62479	5.81847
ENSG00000152778	IFIT5	2.16823	9.65403e-15	1.83052e-11	16.1301	73.1704	16.1301	73.1704	4.01168	6.19319
ENSG00000229677	AC018644.1	2.16094	0.000502638	0.0215382	0.0666198	0.322581	0.0666198	0.322581	-3.9079	-1.63227
ENSG00000172183	ISG20	2.15676	5.10914e-09	1.55001e-06	16.5457	74.5812	16.5457	74.5812	4.04839	6.22074
ENSG00000010030	ETV7	2.1559	1.79803e-08	4.70247e-06	5.03251	22.6944	5.03251	22.6944	2.33128	4.50426
ENSG00000264175	MIR3189	2.1535	0.000482125	0.0208804	0.106647	0.5015	0.106647	0.5015	-3.22909	-0.995679
ENSG00000104951	IL4I1	2.1507	0.000139285	0.00792798	0.295891	1.35563	0.295891	1.35563	-1.75686	0.438964
ENSG00000241411	AC104619.1	2.14722	0.000384545	0.0175565	0.0707621	0.33563	0.0707621	0.33563	-3.82088	-1.57506
ENSG00000255221	CARD17	2.14492	2.8679e-05	0.00226485	0.235332	1.0725	0.235332	1.0725	-2.08723	0.100973
ENSG00000208028	MIR616	2.14142	1.01663e-06	0.000143121	0.315518	1.43231	0.315518	1.43231	-1.66421	0.518344
ENSG00000254842	LINC02551	2.12425	3.80829e-05	0.00287922	0.120511	0.554392	0.120511	0.554392	-3.05276	-0.851022
ENSG00000171786	NHLH1	2.10234	9.16575e-07	0.000131787	0.189597	0.856658	0.189597	0.856658	-2.39899	-0.223208
ENSG00000255220	DDX18P5	2.1021	0.000275241	0.0134899	0.0793653	0.368098	0.0793653	0.368098	-3.65535	-1.44184
ENSG00000272941	AC083862.2	2.09937	8.65449e-08	1.84253e-05	0.430359	1.89237	0.430359	1.89237	-1.21639	0.920192
ENSG00000205502	C2CD4B	2.09875	2.46558e-07	4.50607e-05	0.913529	3.98057	0.913529	3.98057	-0.130477	1.99297
ENSG00000144596	GRIP2	2.08814	4.99513e-06	0.000551063	0.406479	1.77996	0.406479	1.77996	-1.29875	0.831848
ENSG00000162772	ATF3	2.07095	1.34325e-10	6.90703e-08	88.7687	377.237	88.7687	377.237	6.47198	8.55933
ENSG00000267736	HMGB2P1	2.06999	9.39379e-05	0.00583993	0.098435	0.437758	0.098435	0.437758	-3.34469	-1.1918
ENSG00000068079	IFI35	2.06594	5.2202e-10	2.16946e-07	13.4721	57.0308	13.4721	57.0308	3.7519	5.83367
ENSG00000198342	ZNF442	2.06226	2.92996e-12	2.40241e-09	1.08993	4.63025	1.08993	4.63025	0.124237	2.21109
ENSG00000172425	TTC36	2.05756	5.49495e-05	0.00384558	0.105847	0.469422	0.105847	0.469422	-3.23995	-1.09104
ENSG00000176907	TCIM	2.05595	1.35424e-05	0.00123533	3.18409	13.3761	3.18409	13.3761	1.67088	3.74158
ENSG00000185272	RBM11	2.04855	0.000597321	0.0245051	0.48904	2.05227	0.48904	2.05227	-1.03197	1.03722
ENSG00000100906	NFKBIA	2.04768	1.01553e-11	7.33554e-09	73.5206	306.347	73.5206	306.347	6.20008	8.25902
ENSG00000104856	RELB	2.04447	1.26489e-08	3.5368e-06	9.84253	40.8994	9.84253	40.8994	3.29903	5.35401
ENSG00000020577	SAMD4A	2.04349	4.61574e-11	2.82893e-08	5.23127	21.7659	5.23127	21.7659	2.38716	4.444
ENSG00000175592	FOSL1	2.04151	0.000271681	0.0133694	3.46644	14.3692	3.46644	14.3692	1.79345	3.84491
ENSG00000138496	PARP9	2.04	1.55309e-13	1.8847e-10	75.5846	313.8	75.5846	313.8	6.24002	8.2937
ENSG00000008516	MMP25	2.03643	1.08438e-05	0.00105105	1.17622	4.88583	1.17622	4.88583	0.234153	2.2886
ENSG00000137449	CPEB2	2.03429	1.51108e-12	1.34023e-09	13.9536	57.7614	13.9536	57.7614	3.80256	5.85203
ENSG00000078401	EDN1	2.03089	1.08879e-05	0.00105225	8.08896	33.2589	8.08896	33.2589	3.01595	5.05567
ENSG00000272666	U62317.1	2.00156	4.77335e-07	7.68243e-05	0.49185	2.02034	0.49185	2.02034	-1.02371	1.0146
ENSG00000286607	AL135818.3	1.99771	0.00129029	0.0452803	0.0710426	0.307009	0.0710426	0.307009	-3.81517	-1.70364
ENSG00000143507	DUSP10	1.99122	8.19486e-09	2.36777e-06	24.8367	99.8072	24.8367	99.8072	4.6344	6.64107
ENSG00000239653	PSMD6-AS2	1.98053	6.97412e-10	2.82108e-07	1.36602	5.4786	1.36602	5.4786	0.449984	2.45381
ENSG00000154553	PDLIM3	1.97988	2.86268e-05	0.00226461	0.238899	0.979238	0.238899	0.979238	-2.06553	-0.0302683
ENSG00000120217	CD274	1.97514	1.1067e-10	6.04958e-08	3.06016	12.1819	3.06016	12.1819	1.61361	3.60667
ENSG00000286000	AC234775.4	1.97196	0.000215483	0.011099	0.106702	0.446337	0.106702	0.446337	-3.22834	-1.1638
ENSG00000135406	PRPH	1.96991	7.09689e-06	0.000738612	0.244998	0.990041	0.244998	0.990041	-2.02916	-0.01444
ENSG00000173193	PARP14	1.96671	1.15824e-12	1.06481e-09	121.079	477.541	121.079	477.541	6.9198	8.89948
ENSG00000135899	SP110	1.95785	3.99009e-12	3.14419e-09	22.9496	90.0984	22.9496	90.0984	4.5204	6.49343
ENSG00000165935	SMCO2	1.9563	7.21236e-05	0.00474172	0.286578	1.14742	0.286578	1.14742	-1.803	0.198389
ENSG00000220771	BOLA2P3	1.95573	0.000340334	0.0159214	0.102262	0.424841	0.102262	0.424841	-3.28965	-1.23501
ENSG00000275413	AC002553.2	1.95461	6.85161e-07	0.000103932	0.464174	1.84671	0.464174	1.84671	-1.10726	0.884959
ENSG00000213500	LAP3P2	1.94846	2.58722e-13	2.96192e-10	2.39656	9.37697	2.39656	9.37697	1.26096	3.22912
ENSG00000081041	CXCL2	1.94644	1.39816e-05	0.00127189	10.756	41.7621	10.756	41.7621	3.42707	5.38412
ENSG00000136514	RTP4	1.94612	1.4744e-12	1.33523e-09	13.3173	51.9324	13.3173	51.9324	3.73523	5.69856
ENSG00000261644	AC007728.2	1.93607	4.77119e-06	0.000531186	0.3766	1.48483	0.3766	1.48483	-1.40889	0.570297
ENSG00000179044	EXOC3L1	1.92518	0.000395361	0.0179156	0.260245	1.02	0.260245	1.02	-1.94206	0.0285647
ENSG00000179750	APOBEC3B	1.92129	1.19683e-05	0.00112937	2.58719	9.89917	2.58719	9.89917	1.37139	3.30731
ENSG00000146859	TMEM140	1.92072	4.51321e-10	1.92848e-07	5.09965	19.5519	5.09965	19.5519	2.3504	4.28924
ENSG00000237596	AL138828.1	1.91892	0.000456359	0.0199209	0.168844	0.666673	0.168844	0.666673	-2.56624	-0.584948
ENSG00000142089	IFITM3	1.91368	5.58444e-06	0.000605567	95.7973	363.214	95.7973	363.214	6.58191	8.50468
ENSG00000286511	Z95118.2	1.9091	6.14836e-08	1.3766e-05	0.642446	2.46852	0.642446	2.46852	-0.638354	1.30365
ENSG00000184979	USP18	1.90701	1.1714e-09	4.30762e-07	11.9285	45.2478	11.9285	45.2478	3.57634	5.49977
ENSG00000262519	TXNP4	1.89583	4.07906e-09	1.27578e-06	2.5597	9.66078	2.5597	9.66078	1.35597	3.27214
ENSG00000123009	NME2P1	1.89106	4.28994e-08	1.02077e-05	2.36962	8.86882	2.36962	8.86882	1.24466	3.14874
ENSG00000260930	LINC01416	1.88775	0.0014109	0.0482841	0.119375	0.46665	0.119375	0.46665	-3.06642	-1.09959
ENSG00000165105	RASEF	1.88756	1.05802e-13	1.39558e-10	49.2181	184.31	49.2181	184.31	5.62112	7.52599
ENSG00000287860	AC079804.3	1.88262	4.59592e-05	0.00335171	0.383406	1.44485	0.383406	1.44485	-1.38306	0.530923
ENSG00000234648	AL162151.2	1.8796	5.67137e-08	1.28882e-05	0.28335	1.07525	0.28335	1.07525	-1.81935	0.104673
ENSG00000162654	GBP4	1.8778	3.48209e-07	5.90166e-05	16.6872	62.0566	16.6872	62.0566	4.06067	5.95551
ENSG00000158764	ITLN2	1.87036	0.000852961	0.0326679	0.0929869	0.362027	0.0929869	0.362027	-3.42683	-1.46583
ENSG00000178750	STX19	1.86788	1.22702e-14	2.25608e-11	5.38706	19.9044	5.38706	19.9044	2.4295	4.31502
ENSG00000273345	AC104109.4	1.85869	0.000260285	0.0129664	0.114897	0.445947	0.114897	0.445947	-3.12159	-1.16506
ENSG00000248923	MTND5P11	1.85531	7.80665e-06	0.000800129	0.280492	1.03844	0.280492	1.03844	-1.83397	0.0544137
ENSG00000108387	SEPTIN4	1.85018	0.000218138	0.0111978	0.200604	0.749391	0.200604	0.749391	-2.31758	-0.416209
ENSG00000277998	AC107075.1	1.85017	7.23653e-05	0.00474172	1.97389	7.24362	1.97389	7.24362	0.981039	2.85671
ENSG00000117479	SLC19A2	1.81917	3.42473e-16	1.09368e-12	20.285	72.3306	20.285	72.3306	4.34234	6.17653
ENSG00000120738	EGR1	1.81285	8.07791e-06	0.000822374	387.095	1369.71	387.095	1369.71	8.59654	10.4197
ENSG00000141682	PMAIP1	1.81262	3.5105e-08	8.55435e-06	15.6751	55.5034	15.6751	55.5034	3.97041	5.7945
ENSG00000177606	JUN	1.8125	1.4159e-08	3.86987e-06	294.946	1044.88	294.946	1044.88	8.20431	10.0291
ENSG00000262902	MTCO1P40	1.8119	3.93322e-11	2.46033e-08	0.84489	3.01337	0.84489	3.01337	-0.243164	1.59138
ENSG00000153208	MERTK	1.80646	2.37456e-10	1.09984e-07	6.17851	21.8346	6.17851	21.8346	2.62726	4.44854
ENSG00000162614	NEXN	1.79726	2.6442e-06	0.000325435	0.675971	2.38964	0.675971	2.38964	-0.564966	1.25679
ENSG00000151014	NOCT	1.7968	3.38936e-07	5.77676e-05	2.15794	7.5961	2.15794	7.5961	1.10965	2.92526
ENSG00000087085	ACHE	1.79238	0.000326713	0.015391	0.279408	0.995984	0.279408	0.995984	-1.83955	-0.005805
ENSG00000150995	ITPR1	1.79073	2.03757e-05	0.00172911	30.2457	106.309	30.2457	106.309	4.91866	6.73212
ENSG00000213757	AC020898.1	1.78785	8.51679e-06	0.000858587	0.195717	0.693962	0.195717	0.693962	-2.35316	-0.527071
ENSG00000196209	SIRPB2	1.78133	0.00056958	0.0237362	0.18853	0.669579	0.18853	0.669579	-2.40713	-0.578675
ENSG00000099860	GADD45B	1.78127	2.21505e-08	5.69493e-06	31.8531	110.466	31.8531	110.466	4.99336	6.78746
ENSG00000155090	KLF10	1.77945	2.22699e-12	1.87673e-09	55.1959	191.472	55.1959	191.472	5.78649	7.58099
ENSG00000140853	NLRC5	1.7793	9.07771e-06	0.00090891	14.903	51.5797	14.903	51.5797	3.89753	5.68873
ENSG00000113369	ARRDC3	1.77908	8.34656e-11	4.73304e-08	101.198	350.934	101.198	350.934	6.66104	8.45506
ENSG00000256625	AC092747.2	1.77554	6.12164e-05	0.00419703	0.160036	0.570083	0.160036	0.570083	-2.64353	-0.810755
ENSG00000160233	LRRC3	1.76148	0.000150327	0.00839121	0.275844	0.964589	0.275844	0.964589	-1.85808	-0.052014
ENSG00000226564	FTH1P20	1.76129	7.31152e-05	0.00478569	0.159589	0.558998	0.159589	0.558998	-2.64756	-0.839086
ENSG00000232656	IDI2-AS1	1.75618	6.26593e-05	0.00427662	0.320616	1.11604	0.320616	1.11604	-1.64108	0.158394
ENSG00000069869	NEDD4	1.74684	1.1794e-07	2.4258e-05	10.5044	35.5733	10.5044	35.5733	3.39293	5.15272
ENSG00000232615	AC026412.2	1.74579	0.00149174	0.0499519	0.101833	0.360441	0.101833	0.360441	-3.29573	-1.47217
ENSG00000136492	BRIP1	1.74406	3.53122e-07	5.94072e-05	2.24722	7.61393	2.24722	7.61393	1.16814	2.92864
ENSG00000047365	ARAP2	1.74313	5.08835e-15	1.06462e-11	68.474	231.505	68.474	231.505	6.09748	7.8549
ENSG00000055332	EIF2AK2	1.73019	1.84941e-17	9.35123e-14	81.04	271.82	81.04	271.82	6.34056	8.08651
ENSG00000228169	PPIAP19	1.72663	0.00025799	0.0128732	0.141898	0.486958	0.141898	0.486958	-2.81707	-1.03813
ENSG00000156587	UBE2L6	1.71563	4.16604e-11	2.57937e-08	47.1719	156.504	47.1719	156.504	5.55986	7.29006
ENSG00000137801	THBS1	1.7106	1.05782e-06	0.000147711	57.1797	189.849	57.1797	189.849	5.83743	7.56871
ENSG00000243830	AC092865.1	1.70624	2.4618e-05	0.002005	0.209318	0.698045	0.209318	0.698045	-2.25623	-0.518607
ENSG00000188313	PLSCR1	1.70302	8.39171e-12	6.28611e-09	68.4522	225.067	68.4522	225.067	6.09702	7.81421
ENSG00000239920	AC104389.5	1.6993	1.20452e-05	0.00113486	0.367324	1.22527	0.367324	1.22527	-1.44488	0.293096
ENSG00000110446	SLC15A3	1.69902	0.000976309	0.0364769	6.05315	19.9151	6.05315	19.9151	2.59769	4.31579
ENSG00000074966	TXK	1.69802	0.00058482	0.0241064	0.199953	0.66837	0.199953	0.66837	-2.32227	-0.581281
ENSG00000168298	H1-4	1.6977	3.36402e-06	0.000395572	0.716785	2.36811	0.716785	2.36811	-0.480388	1.24374
ENSG00000164691	TAGAP	1.69419	0.000147994	0.00829149	1.01762	3.34495	1.01762	3.34495	0.0252011	1.74199
ENSG00000250444	CCT5P1	1.69125	1.24769e-07	2.52709e-05	0.449131	1.47989	0.449131	1.47989	-1.15479	0.565494
ENSG00000231187	AL356056.2	1.6853	3.10913e-05	0.00242793	0.200437	0.671418	0.200437	0.671418	-2.31878	-0.574718
ENSG00000274386	TMEM269	1.68486	0.00147123	0.0495117	0.115101	0.393428	0.115101	0.393428	-3.11903	-1.34583
ENSG00000213492	NT5C3AP1	1.68062	2.82314e-09	9.30962e-07	2.67764	8.68979	2.67764	8.68979	1.42096	3.11932
ENSG00000146192	FGD2	1.68052	0.000250328	0.0125321	2.7672	8.95738	2.7672	8.95738	1.46843	3.16308
ENSG00000227347	HNRNPKP2	1.67598	1.61185e-15	4.07501e-12	3.13213	10.1259	3.13213	10.1259	1.64714	3.33998
ENSG00000170442	AC021066.1	1.67586	0.000434786	0.019194	0.311151	1.02239	0.311151	1.02239	-1.68432	0.0319509
ENSG00000154451	GBP5	1.67582	3.70345e-14	5.48075e-11	16.2753	52.5842	16.2753	52.5842	4.02461	5.71656
ENSG00000099625	CBARP	1.67393	9.6036e-05	0.00595208	0.492871	1.6071	0.492871	1.6071	-1.02072	0.684458
ENSG00000242083	RPL7AP31	1.66861	1.7694e-05	0.00154032	0.262316	0.857963	0.262316	0.857963	-1.93062	-0.221013
ENSG00000112773	TENT5A	1.6627	5.9085e-11	3.48062e-08	18.2814	58.4891	18.2814	58.4891	4.1923	5.8701
ENSG00000231684	EIF1P3	1.65613	5.61689e-10	2.30277e-07	1.95063	6.23091	1.95063	6.23091	0.963943	2.63944
ENSG00000180611	MB21D2	1.64804	1.02076e-05	0.00100133	3.46895	10.9766	3.46895	10.9766	1.7945	3.45635
ENSG00000229241	PNPT1P1	1.64137	4.26913e-08	1.01982e-05	1.11691	3.53875	1.11691	3.53875	0.159513	1.82324
ENSG00000228218	ATF4P3	1.63948	2.03566e-05	0.00172911	0.314008	0.994219	0.314008	0.994219	-1.67112	-0.0083651
ENSG00000059378	PARP12	1.63767	1.67224e-12	1.4495e-09	39.3197	123.611	39.3197	123.611	5.29718	6.94966
ENSG00000198963	RORB	1.6342	0.000385098	0.0175686	0.156136	0.506499	0.156136	0.506499	-2.67912	-0.981369
ENSG00000153495	TEX29	1.62797	0.000499082	0.0214616	0.24778	0.793462	0.24778	0.793462	-2.01287	-0.333767
ENSG00000219928	AL161787.1	1.62545	2.11967e-08	5.4729e-06	1.62227	5.06633	1.62227	5.06633	0.69801	2.34094
ENSG00000270210	AC104695.3	1.62287	7.94195e-06	0.000811255	0.546863	1.72414	0.546863	1.72414	-0.870747	0.785878
ENSG00000228502	EEF1A1P11	1.62142	1.04501e-07	2.17092e-05	1.23235	3.83777	1.23235	3.83777	0.301407	1.94027
ENSG00000274678	AC106886.3	1.61812	0.000233452	0.011814	0.373254	1.17582	0.373254	1.17582	-1.42177	0.233664
ENSG00000163734	CXCL3	1.6121	0.000183613	0.00979418	4.00431	12.3448	4.00431	12.3448	2.00155	3.62583
ENSG00000179094	PER1	1.61044	7.27928e-09	2.13371e-06	165.596	510.425	165.596	510.425	7.37153	8.99556
ENSG00000058335	RASGRF1	1.60297	0.000414399	0.0185428	0.671385	2.07833	0.671385	2.07833	-0.574788	1.05543
ENSG00000028277	POU2F2	1.59588	1.99093e-10	9.58744e-08	3.89917	11.9476	3.89917	11.9476	1.96317	3.57864
ENSG00000146426	TIAM2	1.59578	1.52373e-08	4.12682e-06	3.69215	11.2925	3.69215	11.2925	1.88446	3.49729
ENSG00000266479	AC105245.1	1.57171	0.00015675	0.00866209	0.198966	0.610321	0.198966	0.610321	-2.32941	-0.71236
ENSG00000147606	SLC26A7	1.56928	4.1368e-07	6.85805e-05	2.55375	7.69539	2.55375	7.69539	1.35262	2.94399
ENSG00000152689	RASGRP3	1.56743	0.000224934	0.011498	4.33998	12.9561	4.33998	12.9561	2.11769	3.69556
ENSG00000282851	BISPR	1.56686	0.0013295	0.0460607	7.47444	22.3462	7.47444	22.3462	2.90197	4.48196
ENSG00000219891	ZSCAN12P1	1.5643	8.75661e-05	0.00557519	1.25327	3.76955	1.25327	3.76955	0.325703	1.91439
ENSG00000011422	PLAUR	1.56396	0.000307605	0.0146962	3.98159	11.885	3.98159	11.885	1.99334	3.57107
ENSG00000117228	GBP1	1.56215	2.50801e-06	0.000310563	37.9212	112.809	37.9212	112.809	5.24493	6.81774
ENSG00000174123	TLR10	1.55343	0.000853362	0.0326679	0.185919	0.572473	0.185919	0.572473	-2.42726	-0.80472
ENSG00000225492	GBP1P1	1.54922	2.20183e-07	4.11072e-05	3.14572	9.34144	3.14572	9.34144	1.65339	3.22365
ENSG00000168404	MLKL	1.54435	1.05546e-05	0.0010263	4.8391	14.2401	4.8391	14.2401	2.27474	3.83188
ENSG00000247317	LY6E-DT	1.54135	0.00144464	0.0489146	0.3258	0.970265	0.3258	0.970265	-1.61794	-0.0435499
ENSG00000175518	UBQLNL	1.5395	1.35241e-08	3.74698e-06	2.13021	6.28775	2.13021	6.28775	1.091	2.65254
ENSG00000112541	PDE10A	1.53935	3.92705e-05	0.00293807	3.40335	10.0231	3.40335	10.0231	1.76696	3.32526
ENSG00000132274	TRIM22	1.53868	2.67172e-08	6.67116e-06	152.686	447.421	152.686	447.421	7.25443	8.80549
ENSG00000234645	YWHAEP5	1.53793	1.30198e-05	0.00120425	0.313413	0.93077	0.313413	0.93077	-1.67386	-0.103503
ENSG00000245522	LINC02709	1.53621	5.53695e-05	0.00386841	0.842376	2.49068	0.842376	2.49068	-0.247463	1.31654
ENSG00000163359	COL6A3	1.53411	0.000388007	0.0176747	0.865478	2.54936	0.865478	2.54936	-0.208431	1.35013
ENSG00000002079	MYH16	1.53338	0.00110159	0.0402659	0.502856	1.48734	0.502856	1.48734	-0.991783	0.572737
ENSG00000090924	PLEKHG2	1.52828	3.92658e-05	0.00293807	15.077	43.7838	15.077	43.7838	3.91428	5.45233
ENSG00000158055	GRHL3	1.52339	3.1318e-05	0.00243622	7.63995	22.1724	7.63995	22.1724	2.93356	4.4707
ENSG00000251455	AC092611.1	1.52335	0.000531503	0.0224892	0.422484	1.24282	0.422484	1.24282	-1.24303	0.31362
ENSG00000273284	AP001033.4	1.51982	0.000265777	0.0131792	0.400837	1.17912	0.400837	1.17912	-1.31891	0.237712
ENSG00000144655	CSRNP1	1.50778	2.3584e-08	5.98736e-06	22.1146	63.4842	22.1146	63.4842	4.46693	5.98833
ENSG00000259354	AC025580.2	1.50675	8.93645e-06	0.000896244	0.385813	1.12645	0.385813	1.12645	-1.37403	0.171789
ENSG00000224295	OLFM5P	1.50114	1.87779e-06	0.000241392	0.654068	1.88626	0.654068	1.88626	-0.612488	0.915532
ENSG00000234281	LANCL1-AS1	1.49963	0.00134032	0.0463391	0.259151	0.753178	0.259151	0.753178	-1.94814	-0.408937
ENSG00000122643	NT5C3A	1.49961	4.20105e-13	4.47198e-10	33.0238	94.4304	33.0238	94.4304	5.04544	6.56118
ENSG00000230837	RPL31P2	1.49771	0.000140653	0.0079685	0.492796	1.41258	0.492796	1.41258	-1.02094	0.498331
ENSG00000155629	PIK3AP1	1.49498	2.74442e-07	4.94126e-05	6.57664	18.7646	6.57664	18.7646	2.71735	4.22994
ENSG00000117000	RLF	1.49454	1.41392e-18	1.22559e-14	38.986	110.984	38.986	110.984	5.28488	6.7942
ENSG00000161180	CCDC116	1.49204	0.000150504	0.00839338	0.345938	1.00363	0.345938	1.00363	-1.53142	0.00522866
ENSG00000173821	RNF213	1.48526	7.07543e-09	2.09419e-06	169.537	479.025	169.537	479.025	7.40546	8.90396
ENSG00000285933	AP003498.3	1.48519	2.60289e-05	0.0021025	1.10582	3.15458	1.10582	3.15458	0.145114	1.65745
ENSG00000221963	APOL6	1.47812	2.03966e-13	2.42664e-10	45.7268	128.698	45.7268	128.698	5.51497	7.00785
ENSG00000108622	ICAM2	1.47705	0.000321798	0.0152067	0.397855	1.14113	0.397855	1.14113	-1.32969	0.190467
ENSG00000172818	OVOL1	1.47467	3.25181e-07	5.62127e-05	6.27489	17.6077	6.27489	17.6077	2.64959	4.13813
ENSG00000279320	AC069528.2	1.46946	0.000201848	0.010549	0.505618	1.42977	0.505618	1.42977	-0.983882	0.515783
ENSG00000163840	DTX3L	1.46838	8.31561e-10	3.31946e-07	58.2461	162.655	58.2461	162.655	5.86409	7.34568
ENSG00000248546	ANP32C	1.45865	3.34797e-07	5.75471e-05	0.601441	1.67593	0.601441	1.67593	-0.733506	0.744963
ENSG00000108924	HLF	1.44884	5.76894e-08	1.30125e-05	4.39186	12.1475	4.39186	12.1475	2.13483	3.60258
ENSG00000155367	PPM1J	1.44607	0.000121382	0.00713149	2.19869	6.05811	2.19869	6.05811	1.13664	2.59887
ENSG00000156127	BATF	1.42897	0.000100053	0.00615948	1.46172	3.99365	1.46172	3.99365	0.547664	1.99771
ENSG00000229184	ATP5PDP2	1.42656	0.000939918	0.0354447	0.290911	0.802007	0.290911	0.802007	-1.78135	-0.318313
ENSG00000133816	MICAL2	1.4259	3.64307e-09	1.15129e-06	22.6534	61.3866	22.6534	61.3866	4.50166	5.93985
ENSG00000121895	TMEM156	1.42523	7.53274e-06	0.000775987	0.543201	1.49335	0.543201	1.49335	-0.880441	0.578549
ENSG00000243650	RN7SL834P	1.4242	5.86624e-06	0.000628869	1.00504	2.74423	1.00504	2.74423	0.00725608	1.4564
ENSG00000274290	H2BC6	1.41935	3.56016e-06	0.000413034	2.44204	6.63103	2.44204	6.63103	1.28809	2.72923
ENSG00000232150	ST13P4	1.41659	0.000164726	0.00898823	0.574367	1.5585	0.574367	1.5585	-0.799956	0.64016
ENSG00000140279	DUOX2	1.40937	0.000397678	0.0179669	32.0535	85.7655	32.0535	85.7655	5.00241	6.42233
ENSG00000168398	BDKRB2	1.40932	9.45958e-11	5.26578e-08	19.244	51.7257	19.244	51.7257	4.26633	5.69281
ENSG00000179362	HMGN2P46	1.40501	0.00017796	0.00958109	1.06217	2.84292	1.06217	2.84292	0.0870106	1.50737
ENSG00000165259	HDX	1.40438	1.40883e-06	0.000189539	2.45986	6.58818	2.45986	6.58818	1.29858	2.71988
ENSG00000181722	ZBTB20	1.40272	0.000146831	0.00824154	1.25585	3.37878	1.25585	3.37878	0.328666	1.7565
ENSG00000172965	MIR4435-2HG	1.39269	0.00036069	0.0166808	8.82181	23.3881	8.82181	23.3881	3.14108	4.5477
ENSG00000134070	IRAK2	1.39136	3.18102e-06	0.000376975	12.2282	32.3605	12.2282	32.3605	3.61214	5.01616
ENSG00000052795	FNIP2	1.38214	5.26807e-08	1.21078e-05	15.6279	41.1141	15.6279	41.1141	3.96605	5.36156
ENSG00000181472	ZBTB2	1.38146	3.3084e-10	1.50933e-07	17.6759	46.5249	17.6759	46.5249	4.14371	5.53993
ENSG00000002549	LAP3	1.37557	5.35951e-11	3.18817e-08	98.042	257.352	98.042	257.352	6.61533	8.0076
ENSG00000095951	HIVEP1	1.36487	2.25636e-10	1.06959e-07	33.1399	86.207	33.1399	86.207	5.0505	6.42973
ENSG00000108771	DHX58	1.3639	6.35878e-10	2.58943e-07	30.855	80.2968	30.855	80.2968	4.94743	6.32727
ENSG00000229037	BX323845.3	1.36328	6.84083e-05	0.0045413	0.337224	0.89148	0.337224	0.89148	-1.56822	-0.165725
ENSG00000167874	TMEM88	1.35764	0.000273983	0.0134566	0.913326	2.38499	0.913326	2.38499	-0.130798	1.25398
ENSG00000125347	IRF1	1.35456	2.27746e-10	1.07122e-07	46.9841	121.338	46.9841	121.338	5.5541	6.92289
ENSG00000230291	AC078817.1	1.34349	8.00875e-07	0.000118045	1.14722	2.95276	1.14722	2.95276	0.198139	1.56207
ENSG00000196569	LAMA2	1.3337	0.000544072	0.0229092	1.86491	4.76604	1.86491	4.76604	0.899106	2.25279
ENSG00000184371	CSF1	1.33074	0.000373512	0.0171821	6.679	16.9236	6.679	16.9236	2.73963	4.08097
ENSG00000272734	ADIRF-AS1	1.3279	3.41868e-06	0.000399676	13.0705	33.2258	13.0705	33.2258	3.70824	5.05423
ENSG00000285976	AL135905.2	1.32379	6.69731e-05	0.00447539	1.25481	3.18346	1.25481	3.18346	0.327472	1.67059
ENSG00000234782	TPT1P9	1.32283	3.49209e-07	5.90212e-05	1.75802	4.46137	1.75802	4.46137	0.813955	2.15749
ENSG00000273802	H2BC8	1.32117	1.9854e-07	3.78824e-05	9.04695	22.9123	9.04695	22.9123	3.17743	4.51805
ENSG00000240463	RPS19P3	1.31928	0.000709617	0.0282339	0.292995	0.753075	0.292995	0.753075	-1.77105	-0.409135
ENSG00000062194	GPBP1	1.30866	1.44958e-15	3.82411e-12	139.731	349.914	139.731	349.914	7.12651	8.45086
ENSG00000132109	TRIM21	1.30163	3.93841e-10	1.73165e-07	18.8758	47.034	18.8758	47.034	4.23847	5.55563
ENSG00000282988	AL031777.2	1.29554	3.10455e-07	5.41298e-05	1.12229	2.8081	1.12229	2.8081	0.16645	1.48959
ENSG00000105939	ZC3HAV1	1.2953	3.68789e-15	8.28765e-12	73.1048	181.345	73.1048	181.345	6.19189	7.50259
ENSG00000114315	HES1	1.29328	1.30978e-06	0.00017779	44.7825	110.777	44.7825	110.777	5.48486	6.79151
ENSG00000250492	INTS6P1	1.29147	1.23406e-07	2.51268e-05	1.37023	3.4039	1.37023	3.4039	0.454421	1.76719
ENSG00000141384	TAF4B	1.2862	1.66481e-07	3.29036e-05	4.08135	10.0774	4.08135	10.0774	2.02905	3.33306
ENSG00000224420	ADM5	1.28522	0.000159058	0.0087509	0.819272	2.03748	0.819272	2.03748	-0.287585	1.02678
ENSG00000260111	AC012184.1	1.27891	0.00034296	0.0160196	0.333022	0.827344	0.333022	0.827344	-1.58631	-0.273441
ENSG00000181074	OR52N4	1.27889	0.000838624	0.0322053	0.260639	0.65359	0.260639	0.65359	-1.93987	-0.613542
ENSG00000226986	AC092017.1	1.27635	0.000190122	0.0100926	0.730627	1.79388	0.730627	1.79388	-0.452793	0.843086
ENSG00000138035	PNPT1	1.27511	4.04785e-13	4.38585e-10	59.4615	145.432	59.4615	145.432	5.89388	7.1842
ENSG00000213398	LCAT	1.27504	3.62849e-06	0.000420157	8.64803	21.1247	8.64803	21.1247	3.11237	4.40086
ENSG00000287868	AL355377.4	1.27437	0.000346359	0.0161535	0.412294	1.02023	0.412294	1.02023	-1.27826	0.028893
ENSG00000171316	CHD7	1.26425	2.37336e-13	2.76935e-10	31.1333	75.5784	31.1333	75.5784	4.96039	6.2399
ENSG00000079263	SP140	1.26401	7.52175e-05	0.00490215	1.56127	3.80406	1.56127	3.80406	0.64272	1.92754
ENSG00000202533	AC116366.1	1.26249	0.00143011	0.0486988	0.243991	0.607031	0.243991	0.607031	-2.0351	-0.720158
ENSG00000230629	RPS23P8	1.26092	6.54085e-05	0.0044097	1.28172	3.10817	1.28172	3.10817	0.358087	1.63606
ENSG00000283031	AC009242.1	1.25931	0.00127696	0.0449425	0.274597	0.680381	0.274597	0.680381	-1.86461	-0.555585
ENSG00000225721	AL592166.1	1.25471	8.89884e-05	0.00563618	0.605078	1.46457	0.605078	1.46457	-0.724807	0.550477
ENSG00000287299	AC012459.1	1.25386	0.00110443	0.0403448	0.421438	1.03253	0.421438	1.03253	-1.24661	0.046186
ENSG00000242097	AC068647.1	1.25335	1.13985e-06	0.000156829	1.40887	3.40627	1.40887	3.40627	0.494536	1.76819
ENSG00000153922	CHD1	1.25314	1.79682e-15	4.36095e-12	51.516	124.119	51.516	124.119	5.68695	6.95558
ENSG00000077150	NFKB2	1.25154	1.73863e-06	0.000226379	33.511	80.4752	33.511	80.4752	5.06656	6.33047
ENSG00000121858	TNFSF10	1.25029	7.75573e-08	1.66875e-05	150.13	360.592	150.13	360.592	7.23007	8.49422
ENSG00000153721	CNKSR3	1.2489	9.61907e-05	0.00595421	9.43793	22.6405	9.43793	22.6405	3.23847	4.50083
ENSG00000163666	HESX1	1.24636	2.36895e-05	0.00194768	1.96192	4.72306	1.96192	4.72306	0.972269	2.23972
ENSG00000162924	REL	1.24563	6.97251e-07	0.000105502	7.59286	18.1908	7.59286	18.1908	2.92464	4.18514
ENSG00000129682	FGF13	1.24361	0.000358105	0.0165866	1.21547	2.93091	1.21547	2.93091	0.281515	1.55135
ENSG00000196503	9	1.24318	0.000927156	0.0350069	1.03878	2.5002	1.03878	2.5002	0.0548954	1.32204
ENSG00000040199	PHLPP2	1.23774	3.38672e-09	1.08726e-06	13.8697	33.0775	13.8697	33.0775	3.79387	5.04778
ENSG00000271425	NBPF10	1.23238	8.67073e-07	0.000126164	3.12525	7.4246	3.12525	7.4246	1.64397	2.89231
ENSG00000149289	ZC3H12C	1.23112	4.8364e-08	1.12867e-05	18.1248	42.9491	18.1248	42.9491	4.1799	5.42456
ENSG00000130813	SHFL	1.22759	5.71699e-07	8.89447e-05	37.9548	89.7328	37.9548	89.7328	5.24621	6.48756
ENSG00000197044	ZNF441	1.22446	5.18892e-10	2.16946e-07	5.28139	12.4946	5.28139	12.4946	2.40092	3.64324
ENSG00000093134	3	1.22369	1.55594e-06	0.000206131	72.7602	171.338	72.7602	171.338	6.18508	7.4207
ENSG00000197714	ZNF460	1.2209	0.000116985	0.00691828	1.05298	2.49767	1.05298	2.49767	0.0744847	1.32058
ENSG00000250461	AC122718.1	1.21001	4.29848e-05	0.00317679	0.558766	1.31086	0.558766	1.31086	-0.839684	0.390516
ENSG00000067066	SP100	1.20639	3.35277e-11	2.18745e-08	110.351	257.357	110.351	257.357	6.78596	8.00763
ENSG00000213650	AC092447.2	1.20546	0.000913133	0.0344989	0.996764	2.33558	0.996764	2.33558	-0.00467609	1.22378
ENSG00000228507	DAP3P2	1.1947	2.92785e-05	0.00230415	0.563896	1.31272	0.563896	1.31272	-0.826498	0.39256
ENSG00000105835	NAMPT	1.1941	4.07004e-08	9.83879e-06	46.6344	107.698	46.6344	107.698	5.54332	6.75084
ENSG00000146232	NFKBIE	1.1867	2.78894e-06	0.000337095	8.84644	20.3402	8.84644	20.3402	3.1451	4.34626
ENSG00000241170	AP001992.1	1.18452	0.000243261	0.0122389	1.41529	3.27079	1.41529	3.27079	0.501097	1.70964
ENSG00000067842	ATP2B3	1.18231	0.00105513	0.0387925	0.536674	1.24148	0.536674	1.24148	-0.897883	0.312067
ENSG00000137502	RAB30	1.18171	1.33392e-05	0.00122076	7.1026	16.2718	7.1026	16.2718	2.82835	4.02431
ENSG00000229644	NAMPTP1	1.17173	2.01285e-05	0.00171534	6.60394	15.0437	6.60394	15.0437	2.72333	3.91108
ENSG00000216657	GLRX3P2	1.16587	2.09988e-05	0.00177207	1.12443	2.55591	1.12443	2.55591	0.169198	1.35384
ENSG00000163660	CCNL1	1.16564	1.58138e-09	5.54635e-07	133.888	303.267	133.888	303.267	7.06489	8.24444
ENSG00000158406	H4C8	1.16389	6.81809e-09	2.02791e-06	19.8868	45.0197	19.8868	45.0197	4.31374	5.49248
ENSG00000049323	LTBP1	1.15927	2.34586e-06	0.000292876	14.4455	32.5867	14.4455	32.5867	3.85255	5.02621
ENSG00000138829	FBN2	1.15878	0.000816739	0.0315847	5.00411	11.3352	5.00411	11.3352	2.32311	3.50274
ENSG00000163644	PPM1K	1.15557	1.84653e-09	6.29439e-07	25.8568	58.3173	25.8568	58.3173	4.69247	5.86585
ENSG00000135604	STX11	1.15196	1.30721e-07	2.6351e-05	5.07818	11.4353	5.07818	11.4353	2.34431	3.51542
ENSG00000233822	H2BC15	1.15192	5.80527e-06	0.00062454	4.03321	9.07909	4.03321	9.07909	2.01193	3.18255
ENSG00000124201	ZNFX1	1.15186	2.67639e-09	8.87391e-07	107.036	240.345	107.036	240.345	6.74195	7.90896
ENSG00000123609	NMI	1.14924	1.97936e-12	1.69154e-09	28.3557	63.6691	28.3557	63.6691	4.82557	5.99252
ENSG00000181016	LSMEM1	1.14504	0.00010153	0.00623528	1.65898	3.72356	1.65898	3.72356	0.730294	1.89668
ENSG00000106785	TRIM14	1.14459	6.84677e-07	0.000103932	51.9997	116.049	51.9997	116.049	5.70043	6.8586
ENSG00000081320	STK17B	1.14336	1.12083e-05	0.0010693	30.3785	67.6564	30.3785	67.6564	4.92498	6.08015
ENSG00000268379	AC025588.1	1.14281	0.00115353	0.0417114	0.392532	0.876412	0.392532	0.876412	-1.34912	-0.190319
ENSG00000223960	CHROMR	1.14088	3.95166e-06	0.000453254	11.5882	25.8117	11.5882	25.8117	3.53458	4.68995
ENSG00000236565	HNRNPA3P5	1.13224	0.000113545	0.00679434	1.10403	2.44575	1.10403	2.44575	0.142785	1.29028
ENSG00000127666	TICAM1	1.12492	4.38467e-05	0.00322541	13.3986	29.5154	13.3986	29.5154	3.74401	4.8834
ENSG00000156030	ELMSAN1	1.12299	2.89509e-05	0.00228133	66.3215	145.637	66.3215	145.637	6.0514	7.18623
ENSG00000115963	RND3	1.12134	8.32511e-06	0.00084189	120.313	263.75	120.313	263.75	6.91065	8.04303
ENSG00000120616	EPC1	1.12017	7.14438e-12	5.41866e-09	58.5813	128.69	58.5813	128.69	5.87237	7.00775
ENSG00000185022	MAFF	1.11885	7.00726e-06	0.000731794	17.8513	39.1543	17.8513	39.1543	4.15796	5.2911
ENSG00000054267	ARID4B	1.11071	5.72e-13	5.78444e-10	69.2944	151.298	69.2944	151.298	6.11467	7.24125
ENSG00000287831	AL135926.2	1.11003	5.0677e-05	0.00361019	1.15765	2.53999	1.15765	2.53999	0.211202	1.34482
ENSG00000073803	MAP3K13	1.10961	7.15493e-14	1.00961e-10	71.2593	155.503	71.2593	155.503	6.15501	7.2808
ENSG00000145632	PLK2	1.10744	0.000233723	0.0118178	70.4769	152.954	70.4769	152.954	6.13908	7.25695
ENSG00000163877	SNIP1	1.10687	3.32781e-08	8.24155e-06	18.5831	40.4739	18.5831	40.4739	4.21592	5.33892
ENSG00000132510	KDM6B	1.09825	3.3254e-07	5.73216e-05	53.8341	116.349	53.8341	116.349	5.75045	6.86231
ENSG00000170581	STAT2	1.09635	1.63687e-10	8.07469e-08	192.32	415.858	192.32	415.858	7.58736	8.69995
ENSG00000235013	COX20P2	1.09489	0.000463896	0.0202208	0.461802	1.0015	0.461802	1.0015	-1.11465	0.00215868
ENSG00000139354	GAS2L3	1.09428	0.000474034	0.020574	1.76881	3.82991	1.76881	3.82991	0.822782	1.93731
ENSG00000168003	SLC3A2	1.08486	1.02982e-07	2.14726e-05	55.1873	118.292	55.1873	118.292	5.78626	6.88621
ENSG00000236229	VEZF1P1	1.08355	5.93614e-05	0.00409762	0.787843	1.69653	0.787843	1.69653	-0.34402	0.76259
ENSG00000173575	CHD2	1.08283	6.40667e-11	3.66727e-08	181.147	387.763	181.147	387.763	7.50101	8.59903
ENSG00000083799	CYLD	1.08077	3.57335e-11	2.27124e-08	61.6375	131.784	61.6375	131.784	5.94574	7.04203
ENSG00000163565	IFI16	1.07821	3.14736e-06	0.000374449	163.083	347.399	163.083	347.399	7.34946	8.44045
ENSG00000185920	PTCH1	1.07694	4.89955e-07	7.86468e-05	19.0702	40.6112	19.0702	40.6112	4.25324	5.34381
ENSG00000087074	PPP1R15A	1.07437	2.18101e-07	4.09412e-05	150.399	319.718	150.399	319.718	7.23265	8.32066
ENSG00000173276	ZBTB21	1.07364	1.14429e-11	8.16835e-09	27.9141	59.3809	27.9141	59.3809	4.80292	5.89193
ENSG00000183742	MACC1	1.0722	4.36868e-09	1.34555e-06	44.2872	93.9969	44.2872	93.9969	5.46882	6.55454
ENSG00000113594	LIFR	1.07098	1.27901e-10	6.69009e-08	18.7337	39.8396	18.7337	39.8396	4.22757	5.31613
ENSG00000196747	H2AC13	1.06505	0.000801718	0.0311827	0.580491	1.24176	0.580491	1.24176	-0.784655	0.312391
ENSG00000174738	NR1D2	1.06301	4.48551e-10	1.92848e-07	77.8266	164.47	77.8266	164.47	6.28219	7.36168
ENSG00000102189	EEA1	1.06146	2.0883e-06	0.000265084	34.4521	72.5749	34.4521	72.5749	5.10652	6.1814
ENSG00000126562	WNK4	1.06111	0.000450244	0.0197392	0.820992	1.75118	0.820992	1.75118	-0.284559	0.808325
ENSG00000228253	MT-ATP8	1.05698	5.08714e-17	2.37436e-13	206.652	434.552	206.652	434.552	7.69106	8.76338
ENSG00000197536	IRF1-AS1	1.05544	9.18169e-06	0.000917806	8.39297	17.6187	8.39297	17.6187	3.06918	4.13904
ENSG00000114861	FOXP1	1.05481	1.1536e-12	1.06481e-09	42.8319	90.0856	42.8319	90.0856	5.42061	6.49322
ENSG00000287051	AC121757.2	1.05401	0.000222933	0.0114149	1.05694	2.23468	1.05694	2.23468	0.0798966	1.16007
ENSG00000185215	TNFAIP2	1.05379	0.000837488	0.032182	47.5647	99.4542	47.5647	99.4542	5.57182	6.63596
ENSG00000132256	TRIM5	1.0518	1.20955e-05	0.00113784	23.5253	49.2244	23.5253	49.2244	4.55614	5.6213
ENSG00000225450	AL021707.1	1.05108	0.000141731	0.00800716	1.28429	2.71152	1.28429	2.71152	0.360976	1.4391
ENSG00000139618	BRCA2	1.051	1.75468e-06	0.000227981	5.09994	10.6874	5.09994	10.6874	2.35048	3.41783
ENSG00000112242	E2F3	1.04901	1.8001e-05	0.00156256	10.732	22.4197	10.732	22.4197	3.42385	4.4867
ENSG00000185947	ZNF267	1.04632	2.24028e-08	5.73551e-06	12.7831	26.698	12.7831	26.698	3.67616	4.73866
ENSG00000159208	CIART	1.041	5.32769e-07	8.4183e-05	9.76387	20.3377	9.76387	20.3377	3.28745	4.34608
ENSG00000069667	RORA	1.03796	8.55742e-10	3.39056e-07	14.4501	30.0103	14.4501	30.0103	3.85301	4.90739
ENSG00000168016	TRANK1	1.0376	3.00075e-08	7.46203e-06	46.2157	95.8925	46.2157	95.8925	5.53031	6.58335
ENSG00000139174	PRICKLE1	1.03755	3.42048e-07	5.81348e-05	5.72854	11.9074	5.72854	11.9074	2.51817	3.57379
ENSG00000144802	NFKBIZ	1.0365	7.76196e-05	0.00502631	139.71	289.083	139.71	289.083	7.1263	8.17534
ENSG00000229474	PATL2	1.03476	3.07068e-05	0.00240099	10.7781	22.3602	10.7781	22.3602	3.43003	4.48286
ENSG00000140105	WARS1	1.03429	3.39592e-06	0.000398551	159.655	330.59	159.655	330.59	7.31881	8.3689
ENSG00000231120	BTF3P10	1.03357	1.10047e-06	0.000152448	7.19209	14.8958	7.19209	14.8958	2.84641	3.89684
ENSG00000275993	SIK1B	1.03026	0.000161526	0.00886948	10.4124	21.4936	10.4124	21.4936	3.38024	4.42583
ENSG00000248771	SMIM31	1.02919	0.00147055	0.0495117	8.73767	18.0294	8.73767	18.0294	3.12725	4.17228
ENSG00000096968	JAK2	1.02788	1.00831e-09	3.87216e-07	16.0976	33.194	16.0976	33.194	4.00878	5.05285
ENSG00000042832	TG	1.02593	0.000396403	0.017936	2.73662	5.64457	2.73662	5.64457	1.4524	2.49686
ENSG00000101596	SMCHD1	1.02195	1.89235e-11	1.29012e-08	70.9393	145.594	70.9393	145.594	6.14851	7.18581
ENSG00000136816	TOR1B	1.01827	2.31158e-07	4.2574e-05	30.6488	62.7418	30.6488	62.7418	4.93776	5.97136
ENSG00000105327	BBC3	1.01685	2.94831e-05	0.00231425	7.1662	14.6692	7.1662	14.6692	2.84121	3.87472
ENSG00000114127	XRN1	1.01613	4.10746e-10	1.79181e-07	47.7	97.527	47.7	97.527	5.57592	6.60773
ENSG00000187595	ZNF385C	1.00483	0.00050005	0.021488	1.2878	2.62932	1.2878	2.62932	0.364904	1.39469
ENSG00000215835	AL596087.1	1.00335	0.000107359	0.00651413	1.12692	2.30105	1.12692	2.30105	0.172391	1.20229
ENSG00000137745	MMP13	1.00148	2.73804e-06	0.000334947	52.4347	106.283	52.4347	106.283	5.71245	6.73176
ENSG00000135407	AVIL	1.00037	2.31267e-08	5.89595e-06	13.6668	27.6605	13.6668	27.6605	3.7726	4.78976
ENSG00000172071	EIF2AK3	0.999686	7.18494e-08	1.55698e-05	54.2795	109.665	54.2795	109.665	5.76233	6.77695
ENSG00000125148	MT2A	0.991286	0.000253579	0.012674	28.897	57.9573	28.897	57.9573	4.85285	5.85692
ENSG00000151651	ADAM8	0.983467	0.000145731	0.00820876	10.2389	20.439	10.2389	20.439	3.35599	4.35325
ENSG00000104312	RIPK2	0.982849	2.78745e-06	0.000337095	8.17997	16.3441	8.17997	16.3441	3.03209	4.03069
ENSG00000132326	PER2	0.98262	6.94001e-08	1.52019e-05	130.504	260.579	130.504	260.579	7.02795	8.02558
ENSG00000159899	2	0.9781	2.87044e-05	0.00226485	3.92472	7.82998	3.92472	7.82998	1.97259	2.96901
ENSG00000155287	SLC25A28	0.976289	1.31481e-05	0.00121242	30.814	61.2147	30.814	61.2147	4.94551	5.93581
ENSG00000100342	APOL1	0.975218	1.01874e-05	0.00100133	75.4974	149.906	75.4974	149.906	6.23836	7.22791
ENSG00000168961	LGALS9	0.974613	0.000130838	0.00755352	33.851	67.1132	33.851	67.1132	5.08113	6.06853
ENSG00000287906	AC127526.5	0.972807	0.00136752	0.0471186	5.32919	10.6183	5.32919	10.6183	2.41392	3.40847
ENSG00000171988	JMJD1C	0.969971	8.76206e-12	6.40538e-09	59.887	118.543	59.887	118.543	5.90417	6.88926
ENSG00000121060	TRIM25	0.967924	4.34333e-08	1.02944e-05	108.293	214.005	108.293	214.005	6.75879	7.7415
ENSG00000132967	HMGB1P5	0.967287	0.000105163	0.00640652	1.47618	2.92042	1.47618	2.92042	0.561869	1.54618
ENSG00000164430	CGAS	0.966995	7.57024e-05	0.00492845	2.41245	4.7826	2.41245	4.7826	1.2705	2.25779
ENSG00000113580	NR3C1	0.966554	1.96163e-10	9.57215e-08	56.8933	112.451	56.8933	112.451	5.83019	6.81316
ENSG00000163659	TIPARP	0.965936	3.51202e-10	1.58227e-07	58.2468	115.101	58.2468	115.101	5.86411	6.84676
ENSG00000164342	TLR3	0.964767	0.00057641	0.0239222	19.1858	37.7924	19.1858	37.7924	4.26196	5.24002
ENSG00000138670	RASGEF1B	0.960412	4.53042e-09	1.38135e-06	29.1735	57.4987	29.1735	57.4987	4.86659	5.84546
ENSG00000148429	USP6NL	0.960362	1.27416e-09	4.60182e-07	41.9448	82.4684	41.9448	82.4684	5.39042	6.36577
ENSG00000096717	SIRT1	0.960249	7.68829e-09	2.23203e-06	21.7519	42.7812	21.7519	42.7812	4.44307	5.41891
ENSG00000172345	STARD5	0.959753	0.00024542	0.0123373	19.2293	37.7182	19.2293	37.7182	4.26523	5.23719
ENSG00000165997	ARL5B	0.958201	2.44654e-05	0.00199524	23.3311	45.7199	23.3311	45.7199	4.54418	5.51475
ENSG00000106346	USP42	0.955345	9.97966e-10	3.85685e-07	28.0952	55.1125	28.0952	55.1125	4.81225	5.78431
ENSG00000067082	KLF6	0.953819	2.6625e-05	0.0021369	307.994	602.099	307.994	602.099	8.26676	9.23386
ENSG00000284194	SCO2	0.953637	2.519e-06	0.000311289	25.5062	49.9585	25.5062	49.9585	4.67278	5.64266
ENSG00000258645	HSPE1P2	0.951744	0.000852136	0.0326622	1.57404	3.08376	1.57404	3.08376	0.654472	1.62469
ENSG00000214485	RPL7P1	0.951492	7.4479e-05	0.00486048	1.75668	3.43548	1.75668	3.43548	0.812853	1.78051
ENSG00000224631	RPS27AP16	0.948297	4.98626e-16	1.4407e-12	17.4993	34.1627	17.4993	34.1627	4.12923	5.09435
ENSG00000114019	AMOTL2	0.945022	0.000339387	0.015914	54.7477	106.187	54.7477	106.187	5.77473	6.73047
ENSG00000049246	PER3	0.944473	1.12366e-06	0.000155305	58.5722	113.928	58.5722	113.928	5.87214	6.83198
ENSG00000115758	ODC1	0.941646	0.000281014	0.0136954	60.2335	116.631	60.2335	116.631	5.9125	6.86581
ENSG00000110693	SOX6	0.940048	0.000271052	0.0133493	4.70068	9.13376	4.70068	9.13376	2.23287	3.19121
ENSG00000102908	NFAT5	0.939171	4.38088e-06	0.000493162	102.356	198.549	102.356	198.549	6.67745	7.63335
ENSG00000148737	TCF7L2	0.939009	1.71767e-08	4.51173e-06	36.1893	70.1061	36.1893	70.1061	5.17749	6.13147
ENSG00000151718	WWC2	0.936249	4.88026e-08	1.13454e-05	14.7384	28.5181	14.7384	28.5181	3.88151	4.83381
ENSG00000254502	AP003097.1	0.935744	4.38552e-05	0.00322541	1.25639	2.43945	1.25639	2.43945	0.329284	1.28655
ENSG00000171606	ZNF274	0.935255	4.20198e-07	6.92824e-05	32.9158	63.6233	32.9158	63.6233	5.04071	5.99148
ENSG00000196428	TSC22D2	0.933598	3.41662e-06	0.000399676	18.2959	35.3105	18.2959	35.3105	4.19345	5.14202
ENSG00000120129	DUSP1	0.932347	0.00120566	0.0430069	253.64	489.06	253.64	489.06	7.98664	8.93387
ENSG00000235174	RPL39P3	0.932008	1.25302e-06	0.000171198	2.69853	5.21355	2.69853	5.21355	1.43217	2.38227
ENSG00000272145	NFYC-AS1	0.925476	1.49704e-05	0.00135171	2.23406	4.30445	2.23406	4.30445	1.15967	2.10583
ENSG00000122257	RBBP6	0.924114	8.49124e-13	8.05023e-10	101.306	194.308	101.306	194.308	6.66257	7.6022
ENSG00000112343	TRIM38	0.923264	1.40099e-08	3.84644e-06	53.7438	103.022	53.7438	103.022	5.74803	6.6868
ENSG00000135679	MDM2	0.922571	9.79355e-07	0.000139633	220.86	422.352	220.86	422.352	7.78699	8.7223
ENSG00000223973	AC068491.1	0.921328	9.23921e-05	0.00576747	1.15474	2.2195	1.15474	2.2195	0.20757	1.15024
ENSG00000140464	PML	0.920096	6.85311e-05	0.00454382	68.321	130.538	68.321	130.538	6.09426	7.02833
ENSG00000137752	CASP1	0.917176	9.21983e-05	0.0057613	22.3501	42.6259	22.3501	42.6259	4.48221	5.41366
ENSG00000269821	KCNQ1OT1	0.915595	1.81751e-05	0.00157317	5.85922	11.1883	5.85922	11.1883	2.55071	3.48392
ENSG00000249064	KRT18P25	0.915118	0.000377677	0.017346	1.68798	3.2325	1.68798	3.2325	0.755302	1.69265
ENSG00000131471	AOC3	0.914995	0.000697719	0.0278702	1.59272	3.06102	1.59272	3.06102	0.671497	1.61401
ENSG00000074706	IPCEF1	0.913432	0.00063156	0.025684	4.24156	8.09382	4.24156	8.09382	2.0846	3.01682
ENSG00000009413	REV3L	0.90657	1.09562e-13	1.41186e-10	62.4007	118.293	62.4007	118.293	5.96349	6.88622
ENSG00000181026	AEN	0.904194	0.000298458	0.0143497	13.0245	24.5901	13.0245	24.5901	3.70316	4.62
ENSG00000105708	ZNF14	0.902295	1.51885e-06	0.000203131	6.2561	11.8391	6.2561	11.8391	2.64526	3.56549
ENSG00000187605	TET3	0.901744	1.02515e-09	3.88761e-07	77.4555	146.271	77.4555	146.271	6.2753	7.1925
ENSG00000258441	LINC00641	0.897056	4.60614e-05	0.00335513	25.8876	48.6784	25.8876	48.6784	4.69419	5.60521
ENSG00000107864	CPEB3	0.895445	2.46328e-08	6.21751e-06	14.5019	27.3042	14.5019	27.3042	3.85817	4.77105
ENSG00000160710	ADAR	0.894431	1.56015e-08	4.17022e-06	327.185	614.621	327.185	614.621	8.35396	9.26355
ENSG00000173530	TNFRSF10D	0.893786	0.000265136	0.0131648	14.3472	26.8862	14.3472	26.8862	3.8427	4.74879
ENSG00000227081	AC005912.1	0.890881	0.000278792	0.01362	1.66891	3.13496	1.66891	3.13496	0.738905	1.64845
ENSG00000189431	RASSF10	0.881618	0.000220393	0.0112944	5.89526	11.0143	5.89526	11.0143	2.55956	3.46131
ENSG00000044574	HSPA5	0.876049	2.20765e-06	0.000278351	368.166	682.519	368.166	682.519	8.52421	9.41472
ENSG00000178607	1	0.873789	3.0365e-07	5.32492e-05	20.6659	38.2833	20.6659	38.2833	4.36918	5.25864
ENSG00000226360	RPL10AP6	0.873138	0.000333544	0.0156763	2.09008	3.87207	2.09008	3.87207	1.06356	1.9531
ENSG00000214226	C17orf67	0.871716	0.000562824	0.0235454	1.61696	3.00692	1.61696	3.00692	0.693281	1.58829
ENSG00000108515	ENO3	0.867643	0.00147125	0.0495117	3.08848	5.70778	3.08848	5.70778	1.6269	2.51293
ENSG00000175556	LONRF3	0.862566	0.000647467	0.0262605	2.22657	4.10711	2.22657	4.10711	1.15482	2.03812
ENSG00000055483	AC022966.1	0.860821	7.80495e-07	0.000115788	36.507	67.0055	36.507	67.0055	5.1901	6.06621
ENSG00000102786	INTS6	0.860491	3.69827e-10	1.63793e-07	40.4392	74.1851	40.4392	74.1851	5.33768	6.21306
ENSG00000198618	PPIAP22	0.859477	5.31142e-05	0.00373705	2.99397	5.49982	2.99397	5.49982	1.58206	2.45938
ENSG00000103404	USP31	0.856412	6.67863e-06	0.000701094	40.5785	74.1488	40.5785	74.1488	5.34264	6.21235
ENSG00000152503	TRIM36	0.855794	0.000696731	0.027849	4.2312	7.77327	4.2312	7.77327	2.08107	2.95852
ENSG00000285665	AL031274.1	0.854417	0.000169882	0.0092139	2.16829	3.97793	2.16829	3.97793	1.11656	1.99202
ENSG00000090339	ICAM1	0.853513	0.0011645	0.0420077	23.8033	43.3505	23.8033	43.3505	4.57309	5.43798
ENSG00000013441	CLK1	0.853161	4.98449e-07	7.93804e-05	89.3865	163.313	89.3865	163.313	6.48198	7.3515
ENSG00000006062	MAP3K14	0.850291	6.49538e-05	0.00439369	12.8031	23.3178	12.8031	23.3178	3.67842	4.54336
ENSG00000166483	WEE1	0.849667	1.25872e-08	3.53584e-06	82.9072	151.123	82.9072	151.123	6.37342	7.23958
ENSG00000239713	APOBEC3G	0.847156	0.000200645	0.0105132	19.1545	34.8273	19.1545	34.8273	4.25961	5.12215
ENSG00000081181	ARG2	0.846625	0.000932616	0.0351912	5.34512	9.74068	5.34512	9.74068	2.41822	3.28402
ENSG00000253671	AC027117.1	0.845136	9.78676e-11	5.39838e-08	24.6598	44.8105	24.6598	44.8105	4.62409	5.48576
ENSG00000157111	TMEM171	0.842559	0.000855007	0.0327102	1.62224	2.9569	1.62224	2.9569	0.697985	1.56409
ENSG00000172936	MYD88	0.838936	0.000113915	0.00680958	56.7348	102.438	56.7348	102.438	5.82616	6.67861
ENSG00000109756	RAPGEF2	0.835301	4.13431e-10	1.79181e-07	54.8025	98.9004	54.8025	98.9004	5.77617	6.62791
ENSG00000162616	DNAJB4	0.834678	3.83742e-07	6.43203e-05	28.228	51.0023	28.228	51.0023	4.81906	5.67249
ENSG00000168916	ZNF608	0.834268	1.13297e-06	0.000156236	44.9212	80.957	44.9212	80.957	5.48933	6.33908
ENSG00000122696	SLC25A51	0.832731	0.000823936	0.0317618	4.72832	8.53567	4.72832	8.53567	2.24133	3.0935
ENSG00000101745	ANKRD12	0.831509	9.3202e-10	3.62508e-07	50.2003	90.327	50.2003	90.327	5.64963	6.49709
ENSG00000224411	HSP90AA2P	0.8283	0.000114972	0.00684595	78.1814	140.572	78.1814	140.572	6.28875	7.13516
ENSG00000217128	FNIP1	0.825138	1.18919e-07	2.43768e-05	21.8614	39.1809	21.8614	39.1809	4.45032	5.29208
ENSG00000176928	GCNT4	0.824777	9.88756e-07	0.000140501	6.87995	12.3334	6.87995	12.3334	2.7824	3.6245
ENSG00000185158	LRRC37B	0.822901	3.25234e-05	0.00251067	20.268	36.3245	20.268	36.3245	4.34113	5.18287
ENSG00000123908	AGO2	0.821575	1.99621e-07	3.79693e-05	68.3462	121.972	68.3462	121.972	6.09479	6.93041
ENSG00000196116	TDRD7	0.820809	3.37728e-08	8.29634e-06	46.2577	82.7104	46.2577	82.7104	5.53162	6.37
ENSG00000112308	C6orf62	0.817055	1.2464e-05	0.00116348	85.2745	151.737	85.2745	151.737	6.41404	7.24543
ENSG00000159082	SYNJ1	0.816914	0.000130495	0.00754619	19.4457	34.6011	19.4457	34.6011	4.28138	5.11275
ENSG00000120539	MASTL	0.813628	0.000746285	0.0292706	12.4582	22.1064	12.4582	22.1064	3.63902	4.46639
ENSG00000251537	AC005324.3	0.813316	0.000721804	0.0286249	1.91552	3.42381	1.91552	3.42381	0.937738	1.7756
ENSG00000113615	SEC24A	0.810594	6.26542e-06	0.000660002	38.187	67.685	38.187	67.685	5.25501	6.08076
ENSG00000005483	KMT2E	0.810127	8.44978e-07	0.00012414	114.128	202.239	114.128	202.239	6.83451	7.65992
ENSG00000272669	AL021707.6	0.804783	0.000700693	0.02793	4.28139	7.58269	4.28139	7.58269	2.09808	2.92271
ENSG00000129422	MTUS1	0.803184	4.96398e-07	7.92617e-05	184.758	325.767	184.758	325.767	7.52949	8.3477
ENSG00000120875	DUSP4	0.802059	0.00058958	0.0242696	58.8329	103.834	58.8329	103.834	5.87855	6.69814
ENSG00000218418	AL591135.1	0.801698	6.14671e-05	0.00420946	4.19406	7.41096	4.19406	7.41096	2.06835	2.88966
ENSG00000166750	SLFN5	0.801655	8.01178e-06	0.000817013	144.3	253.821	144.3	253.821	7.17292	7.98767
ENSG00000027075	PRKCH	0.800998	5.13774e-08	1.18984e-05	28.972	51.0638	28.972	51.0638	4.85659	5.67423
ENSG00000140563	MCTP2	0.793246	3.53451e-07	5.94072e-05	31.1325	54.5349	31.1325	54.5349	4.96035	5.76911
ENSG00000114450	GNB4	0.79263	1.62102e-08	4.31391e-06	15.2428	26.7297	15.2428	26.7297	3.93006	4.74037
ENSG00000245556	SCAMP1-AS1	0.792567	4.44616e-05	0.00326605	12.5035	21.9033	12.5035	21.9033	3.64426	4.45307
ENSG00000079335	CDC14A	0.792406	4.12583e-07	6.85805e-05	74.4491	130.417	74.4491	130.417	6.21818	7.02699
ENSG00000170456	DENND5B	0.791553	0.000181087	0.00971497	3.68106	6.45466	3.68106	6.45466	1.88012	2.69034
ENSG00000171681	ATF7IP	0.791517	3.20809e-07	5.5663e-05	103.114	180.277	103.114	180.277	6.68809	7.49407
ENSG00000113742	CPEB4	0.791355	9.97342e-09	2.84107e-06	58.777	102.824	58.777	102.824	5.87718	6.68404
ENSG00000278828	H3C10	0.790322	0.000331361	0.0155858	3.37363	5.91128	3.37363	5.91128	1.7543	2.56347
ENSG00000178229	ZNF543	0.790071	0.000250287	0.0125321	6.52621	11.415	6.52621	11.415	2.70625	3.51286
ENSG00000274750	H3C6	0.786609	0.000468381	0.0203724	15.967	27.9073	15.967	27.9073	3.99702	4.80257
ENSG00000166225	FRS2	0.785934	3.04561e-07	5.32552e-05	33.1876	57.8284	33.1876	57.8284	5.05257	5.85371
ENSG00000128394	APOBEC3F	0.781312	5.25161e-05	0.00371484	14.4817	25.1797	14.4817	25.1797	3.85615	4.65419
ENSG00000135999	EPC2	0.781076	4.27605e-09	1.32374e-06	35.4795	61.664	35.4795	61.664	5.14891	5.94636
ENSG00000133328	PLAAT2	0.779172	0.000480393	0.0208202	37.6359	65.3155	37.6359	65.3155	5.23404	6.02935
ENSG00000152061	RABGAP1L	0.778376	4.23888e-07	6.97014e-05	122.281	212.466	122.281	212.466	6.93406	7.73109
ENSG00000171791	BCL2	0.774275	1.36393e-06	0.000184316	10.2165	17.6868	10.2165	17.6868	3.35283	4.1446
ENSG00000172748	ZNF596	0.772742	3.58387e-05	0.00274218	8.90032	15.4104	8.90032	15.4104	3.15386	3.94583
ENSG00000230202	AL450405.1	0.771516	0.000354949	0.0164655	7.16348	12.3837	7.16348	12.3837	2.84066	3.63036
ENSG00000134352	IL6ST	0.766347	5.98789e-05	0.00412397	83.4547	143.283	83.4547	143.283	6.38292	7.16273
ENSG00000082898	XPO1	0.76242	2.97171e-09	9.69415e-07	239.943	411.34	239.943	411.34	7.90655	8.68419
ENSG00000025708	TYMP	0.759123	2.14386e-05	0.00179644	142.753	244.29	142.753	244.29	7.15738	7.93245
ENSG00000226084	AC113935.1	0.757855	5.97453e-07	9.22419e-05	15.9172	27.1963	15.9172	27.1963	3.99252	4.76534
ENSG00000111252	SH2B3	0.756923	0.000730763	0.0288858	13.1551	22.4402	13.1551	22.4402	3.71755	4.48801
ENSG00000005059	MCUB	0.7563	2.14287e-05	0.00179644	6.99206	11.9601	6.99206	11.9601	2.80572	3.58016
ENSG00000164327	RICTOR	0.750729	1.09926e-06	0.000152448	47.9186	81.4967	47.9186	81.4967	5.58251	6.34867
ENSG00000013374	NUB1	0.748737	3.37538e-07	5.76914e-05	79.1101	134.431	79.1101	134.431	6.30579	7.07072
ENSG00000277534	AC007996.1	0.748628	6.81112e-05	0.00453149	8.05702	13.7086	8.05702	13.7086	3.01025	3.77701
ENSG00000172123	SLFN12	0.747606	0.000505613	0.0215894	11.1088	18.8482	11.1088	18.8482	3.47363	4.23635
ENSG00000130779	CLIP1	0.743438	7.29344e-07	0.000109539	211.675	358.261	211.675	358.261	7.72571	8.48487
ENSG00000111011	RSRC2	0.742648	7.56644e-09	2.20722e-06	113.668	192.296	113.668	192.296	6.82869	7.58718
ENSG00000135655	USP15	0.742536	7.50834e-08	1.62127e-05	49.2116	83.2123	49.2116	83.2123	5.62093	6.37873
ENSG00000128604	IRF5	0.742026	0.00056666	0.0236469	28.1805	47.6223	28.1805	47.6223	4.81663	5.57357
ENSG00000141664	ZCCHC2	0.740159	8.31672e-06	0.00084189	33.9356	57.2855	33.9356	57.2855	5.08473	5.8401
ENSG00000155313	USP25	0.737642	4.17814e-09	1.30006e-06	48.003	81.0206	48.003	81.0206	5.58505	6.34022
ENSG00000102531	FNDC3A	0.73571	6.28302e-11	3.63075e-08	86.4072	145.516	86.4072	145.516	6.43308	7.18504
ENSG00000154803	FLCN	0.731308	0.000559403	0.0234733	45.0071	75.712	45.0071	75.712	5.49208	6.24245
ENSG00000109063	MYH3	0.729063	0.00019158	0.0101522	7.70686	12.9386	7.70686	12.9386	2.94614	3.69361
ENSG00000165494	PCF11	0.728619	1.81691e-07	3.53343e-05	84.4012	141.348	84.4012	141.348	6.39919	7.1431
ENSG00000148143	ZNF462	0.72851	3.6783e-06	0.000424306	35.9529	60.1916	35.9529	60.1916	5.16804	5.91149
ENSG00000096654	ZNF184	0.726366	4.78405e-06	0.000531643	11.7476	19.6718	11.7476	19.6718	3.5543	4.29806
ENSG00000165195	PIGA	0.722776	1.02176e-06	0.00014351	26.1348	43.6027	26.1348	43.6027	4.7079	5.44635
ENSG00000130449	ZSWIM6	0.722718	7.17751e-09	2.11409e-06	54.6381	91.1871	54.6381	91.1871	5.77183	6.51076
ENSG00000269939	PCF11-AS1	0.721624	0.00121715	0.0432939	2.6069	4.35936	2.6069	4.35936	1.38234	2.12411
ENSG00000123240	OPTN	0.720756	2.70885e-06	0.000332045	116.881	195.009	116.881	195.009	6.8689	7.6074
ENSG00000109320	NFKB1	0.716551	5.70653e-05	0.0039662	92.7353	153.918	92.7353	153.918	6.53505	7.26601
ENSG00000107863	ARHGAP21	0.715581	1.73084e-07	3.39873e-05	96.7684	160.835	96.7684	160.835	6.59646	7.32944
ENSG00000198900	1	0.715351	1.89318e-08	4.93008e-06	95.7875	158.994	95.7875	158.994	6.58177	7.31283
ENSG00000120063	GNA13	0.715304	9.92691e-05	0.00612119	49.3857	81.8986	49.3857	81.8986	5.62602	6.35577
ENSG00000162852	CNST	0.714844	2.31548e-07	4.2574e-05	54.6206	90.6881	54.6206	90.6881	5.77137	6.50284
ENSG00000166068	SPRED1	0.7148	5.08397e-05	0.00361636	17.3643	28.8478	17.3643	28.8478	4.11805	4.85039
ENSG00000121274	TENT4B	0.714397	3.73868e-09	1.17538e-06	31.3826	52.104	31.3826	52.104	4.97189	5.70332
ENSG00000178685	PARP10	0.713758	0.000160021	0.00879477	87.892	145.679	87.892	145.679	6.45766	7.18665
ENSG00000104497	SNX16	0.712552	0.000123519	0.0072069	11.3205	18.7643	11.3205	18.7643	3.50087	4.22992
ENSG00000196141	SPATS2L	0.712281	2.36201e-07	4.32982e-05	161.314	267.344	161.314	267.344	7.33373	8.06255
ENSG00000137770	CTDSPL2	0.711365	1.10167e-05	0.00106095	32.9248	54.4619	32.9248	54.4619	5.0411	5.76717
ENSG00000072364	AFF4	0.710875	1.20005e-07	2.45165e-05	117.702	194.712	117.702	194.712	6.879	7.6052
ENSG00000163510	CWC22	0.708251	3.22411e-09	1.04056e-06	29.6193	48.9486	29.6193	48.9486	4.88847	5.61319
ENSG00000231503	PTMAP4	0.70755	6.513e-05	0.0043958	4.15673	6.87249	4.15673	6.87249	2.05545	2.78083
ENSG00000174808	BTC	0.707085	1.6623e-07	3.29036e-05	27.8859	46.098	27.8859	46.098	4.80146	5.52663
ENSG00000259917	HNRNPLP2	0.705661	5.4111e-05	0.00379127	5.40014	8.91286	5.40014	8.91286	2.433	3.15589
ENSG00000166833	NAV2	0.705437	0.000975344	0.0364633	94.4069	155.395	94.4069	155.395	6.56082	7.27979
ENSG00000113240	CLK4	0.705264	1.97126e-07	3.77312e-05	36.9443	60.9189	36.9443	60.9189	5.20728	5.92882
ENSG00000147174	GCNA	0.702923	0.000470526	0.020451	2.53386	4.18323	2.53386	4.18323	1.34134	2.06462
ENSG00000128335	APOL2	0.702017	0.000217137	0.0111653	28.281	46.5039	28.281	46.5039	4.82176	5.53928
ENSG00000151304	SRFBP1	0.6993	9.21363e-06	0.000919484	13.6072	22.352	13.6072	22.352	3.7663	4.48233
ENSG00000128512	DOCK4	0.696947	1.10508e-05	0.00106095	24.7954	40.6324	24.7954	40.6324	4.632	5.34456
ENSG00000198604	BAZ1A	0.696649	4.14649e-08	9.94435e-06	110.17	180.539	110.17	180.539	6.78359	7.49617
ENSG00000104064	GABPB1	0.696463	1.35856e-06	0.000184	17.5239	28.7215	17.5239	28.7215	4.13125	4.84406
ENSG00000227295	ELL2P1	0.695425	0.00119845	0.0428253	2.59936	4.26963	2.59936	4.26963	1.37816	2.09411
ENSG00000226121	AC009487.2	0.695367	4.94055e-05	0.00354342	5.18224	8.49301	5.18224	8.49301	2.37358	3.08628
ENSG00000135048	CEMIP2	0.695197	3.36026e-07	5.75953e-05	31.238	51.1771	31.238	51.1771	4.96523	5.67743
ENSG00000281026	N4BP2L2-IT2	0.694914	0.00131327	0.0457166	4.62913	7.57462	4.62913	7.57462	2.21074	2.92117
ENSG00000188994	ZNF292	0.694869	1.60871e-07	3.20033e-05	46.8812	76.7096	46.8812	76.7096	5.55094	6.26133
ENSG00000101782	RIOK3	0.69245	2.38457e-06	0.000296488	119.339	194.835	119.339	194.835	6.89892	7.60611
ENSG00000212802	RPL15P3	0.691892	1.61412e-05	0.00142146	15.2075	24.8219	15.2075	24.8219	3.92671	4.63354
ENSG00000166012	TAF1D	0.691847	1.22863e-10	6.53933e-08	40.1778	65.6176	40.1778	65.6176	5.32833	6.03601
ENSG00000083168	KAT6A	0.690737	1.67125e-05	0.00145906	100.207	163.474	100.207	163.474	6.64684	7.35292
ENSG00000143398	PIP5K1A	0.690645	2.84984e-06	0.000343089	76.9455	125.48	76.9455	125.48	6.26577	6.97131
ENSG00000135837	CEP350	0.689897	8.59471e-07	0.000125661	69.2788	112.903	69.2788	112.903	6.11434	6.81893
ENSG00000124766	SOX4	0.687217	0.000944477	0.0355503	111.838	181.579	111.838	181.579	6.80526	7.50446
ENSG00000059769	DNAJC25	0.685519	3.65741e-06	0.000422699	9.94211	16.1907	9.94211	16.1907	3.31355	4.0171
ENSG00000115271	GCA	0.68508	1.53395e-05	0.00137075	15.0536	24.4905	15.0536	24.4905	3.91203	4.61415
ENSG00000125386	FAM193A	0.684098	1.63619e-05	0.00143258	39.0984	63.5001	39.0984	63.5001	5.28904	5.98869
ENSG00000080371	RAB21	0.683819	1.32342e-05	0.00121482	32.7929	53.2492	32.7929	53.2492	5.03531	5.73469
ENSG00000102081	FMR1	0.682962	2.76886e-07	4.97052e-05	54.21	87.9618	54.21	87.9618	5.76049	6.45881
ENSG00000261618	LINC02605	0.682549	0.00075655	0.0296158	7.43136	12.0791	7.43136	12.0791	2.89363	3.59444
ENSG00000071243	ING3	0.679216	4.04723e-06	0.000462467	18.3658	29.7422	18.3658	29.7422	4.19895	4.89444
ENSG00000164951	PDP1	0.677467	0.000606706	0.0248565	52.126	84.24	52.126	84.24	5.70393	6.39643
ENSG00000215030	RPL13P12	0.677236	0.000151928	0.00845724	10.2738	16.6052	10.2738	16.6052	3.36089	4.05356
ENSG00000185842	DNAH14	0.677224	0.00015591	0.00862468	5.33072	8.62942	5.33072	8.62942	2.41433	3.10926
ENSG00000113448	PDE4D	0.676508	0.00019758	0.0104066	25.8969	41.8052	25.8969	41.8052	4.69471	5.38561
ENSG00000095015	MAP3K1	0.67518	0.00120215	0.0429321	45.9748	74.1067	45.9748	74.1067	5.52277	6.21153
ENSG00000171502	COL24A1	0.672972	0.00141609	0.0484345	3.38373	5.46176	3.38373	5.46176	1.75862	2.44937
ENSG00000049130	KITLG	0.670421	3.01148e-06	0.000361831	43.2016	69.5245	43.2016	69.5245	5.43301	6.11945
ENSG00000059758	CDK17	0.670147	2.83911e-07	5.03701e-05	38.4282	61.8576	38.4282	61.8576	5.26409	5.95088
ENSG00000005339	CREBBP	0.667841	0.000167811	0.00912373	117.842	189.15	117.842	189.15	6.88071	7.56338
ENSG00000118200	CAMSAP2	0.667685	0.000770526	0.0300466	44.2175	70.8915	44.2175	70.8915	5.46655	6.14754
ENSG00000151726	ACSL1	0.667236	0.00015406	0.00854455	112.235	180.088	112.235	180.088	6.81038	7.49256
ENSG00000004468	CD38	0.667076	9.45399e-05	0.00586534	72.8003	117.032	72.8003	117.032	6.18587	6.87076
ENSG00000029153	ARNTL2	0.666652	0.000713112	0.0283358	26.2095	42.0286	26.2095	42.0286	4.71202	5.3933
ENSG00000180628	PCGF5	0.663127	1.74854e-07	3.4224e-05	38.5981	61.8818	38.5981	61.8818	5.27046	5.95144
ENSG00000132475	H3-3B	0.662441	3.49007e-06	0.000405677	596.885	954.212	596.885	954.212	9.22131	9.89817
ENSG00000165030	NFIL3	0.662338	0.000555065	0.0233074	18.9241	30.2738	18.9241	30.2738	4.24215	4.92
ENSG00000128923	MINDY2	0.66218	2.28176e-06	0.00028546	27.705	44.3133	27.705	44.3133	4.79207	5.46967
ENSG00000198160	MIER1	0.657738	1.24461e-06	0.00017047	36.9784	58.9835	36.9784	58.9835	5.20861	5.88224
ENSG00000106392	C1GALT1	0.656401	0.000699826	0.02793	35.7182	56.8928	35.7182	56.8928	5.15859	5.83017
ENSG00000118007	STAG1	0.655316	1.53365e-06	0.00020407	52.2331	83.1796	52.2331	83.1796	5.70689	6.37816
ENSG00000075539	FRYL	0.655252	1.0093e-06	0.000142752	58.286	92.7711	58.286	92.7711	5.86508	6.5356
ENSG00000187741	FANCA	0.654609	0.00105017	0.0386417	14.3709	22.8775	14.3709	22.8775	3.84508	4.51586
ENSG00000157540	DYRK1A	0.654283	4.40334e-07	7.22101e-05	120.785	192.171	120.785	192.171	6.9163	7.58625
ENSG00000175564	UCP3	0.653691	0.000765299	0.0299123	7.11598	11.3527	7.11598	11.3527	2.83106	3.50497
ENSG00000117569	PTBP2	0.653008	7.58065e-05	0.00492994	17.5842	27.9379	17.5842	27.9379	4.13621	4.80415
ENSG00000066422	ZBTB11	0.65242	3.35056e-08	8.26416e-06	33.5487	53.3413	33.5487	53.3413	5.06819	5.73718
ENSG00000146247	PHIP	0.647258	3.87941e-05	0.00291321	113.223	179.079	113.223	179.079	6.82302	7.48445
ENSG00000264112	AC015813.1	0.644413	5.59897e-06	0.000605567	55.6055	87.8112	55.6055	87.8112	5.79716	6.45633
ENSG00000100815	TRIP11	0.644058	4.61974e-08	1.09069e-05	84.33	133.339	84.33	133.339	6.39797	7.05896
ENSG00000136603	SKIL	0.643819	2.11082e-05	0.00177884	46.8287	74.0031	46.8287	74.0031	5.54932	6.20951
ENSG00000164463	CREBRF	0.643187	8.58179e-07	0.000125661	26.3532	41.6463	26.3532	41.6463	4.71991	5.38011
ENSG00000134278	SPIRE1	0.641974	4.15007e-06	0.000471554	29.4285	46.4759	29.4285	46.4759	4.87914	5.53841
ENSG00000008086	CDKL5	0.641758	5.74786e-07	8.91254e-05	15.9657	25.2015	15.9657	25.2015	3.99691	4.65544
ENSG00000108510	MED13	0.641323	1.91751e-05	0.00164564	66.3236	104.506	66.3236	104.506	6.05145	6.70744
ENSG00000075420	FNDC3B	0.639601	0.000740132	0.0291136	60.3428	94.8967	60.3428	94.8967	5.91511	6.56829
ENSG00000150907	FOXO1	0.635584	0.00011575	0.0068672	26.2131	41.183	26.2131	41.183	4.71222	5.36398
ENSG00000065491	TBC1D22B	0.632244	4.737e-06	0.000528349	48.1693	75.5273	48.1693	75.5273	5.59004	6.23893
ENSG00000105866	SP4	0.630826	0.00117052	0.0421249	6.91662	10.8418	6.91662	10.8418	2.79007	3.43853
ENSG00000179833	SERTAD2	0.627938	4.76427e-07	7.68243e-05	72.2142	112.824	72.2142	112.824	6.17421	6.81793
ENSG00000184014	DENND5A	0.627872	8.91107e-05	0.00563804	37.8375	59.093	37.8375	59.093	5.24174	5.88492
ENSG00000198551	ZNF627	0.62693	1.58344e-05	0.00140463	29.3509	45.8894	29.3509	45.8894	4.87534	5.52009
ENSG00000135870	RC3H1	0.626118	3.06807e-06	0.000367175	65.8701	102.753	65.8701	102.753	6.04155	6.68304
ENSG00000124486	USP9X	0.624329	1.56749e-05	0.00139252	169.014	263.221	169.014	263.221	7.401	8.04013
ENSG00000220323	H2BC19P	0.62359	1.66126e-05	0.00145243	44.4961	69.3428	44.4961	69.3428	5.47561	6.11568
ENSG00000111859	NEDD9	0.622352	0.000299649	0.0143955	48.905	76.1071	48.905	76.1071	5.61191	6.24996
ENSG00000121931	LRIF1	0.619603	6.26308e-06	0.000660002	21.0492	32.724	21.0492	32.724	4.39569	5.03228
ENSG00000196482	ESRRG	0.618174	0.00113341	0.0411799	11.4749	17.8451	11.4749	17.8451	3.52041	4.15745
ENSG00000137393	RNF144B	0.616021	2.21118e-06	0.000278351	75.4149	116.786	75.4149	116.786	6.23678	6.86773
ENSG00000136147	PHF11	0.612941	5.53607e-08	1.26281e-05	47.1706	72.9747	47.1706	72.9747	5.55982	6.18932
ENSG00000198399	ITSN2	0.612619	3.44759e-05	0.00264792	50.5055	78.0441	50.5055	78.0441	5.65837	6.28622
ENSG00000163545	NUAK2	0.60879	0.000431153	0.0191093	40.8854	62.9983	40.8854	62.9983	5.35351	5.97724
ENSG00000168769	TET2	0.608276	0.000439432	0.019349	68.0594	104.773	68.0594	104.773	6.08872	6.71113
ENSG00000168813	ZNF507	0.607619	2.28483e-07	4.23958e-05	46.3688	71.4332	46.3688	71.4332	5.53508	6.15852
ENSG00000048649	RSF1	0.603876	5.99088e-08	1.34631e-05	59.1996	90.9819	59.1996	90.9819	5.88751	6.50751
ENSG00000109670	FBXW7	0.603085	0.000129464	0.00749554	30.833	47.3012	30.833	47.3012	4.9464	5.56381
ENSG00000149218	ENDOD1	0.60213	0.000121412	0.00713149	35.4687	54.3973	35.4687	54.3973	5.14847	5.76546
ENSG00000130803	ZNF317	0.599596	5.99527e-05	0.00412436	36.342	55.6368	36.342	55.6368	5.18357	5.79797
ENSG00000005810	MYCBP2	0.596646	0.000134843	0.00771133	70.2733	107.342	70.2733	107.342	6.1349	6.74607
ENSG00000120370	GORAB	0.596467	4.25936e-05	0.00315557	11.1514	17.0604	11.1514	17.0604	3.47915	4.09258
ENSG00000049759	NEDD4L	0.593792	2.75508e-06	0.000335994	209.868	320.442	209.868	320.442	7.71334	8.32392
ENSG00000106829	TLE4	0.59336	6.01546e-05	0.00413357	41.2731	62.9735	41.2731	62.9735	5.36713	5.97667
ENSG00000118922	KLF12	0.593035	9.09608e-05	0.00570748	17.4882	26.7247	17.4882	26.7247	4.12831	4.7401
ENSG00000163312	HELQ	0.59252	1.80927e-06	0.000234071	19.2709	29.4004	19.2709	29.4004	4.26835	4.87776
ENSG00000221914	PPP2R2A	0.588805	1.81995e-06	0.000234952	84.2099	128.015	84.2099	128.015	6.39592	7.00017
ENSG00000107290	SETX	0.587505	8.01543e-07	0.000118045	133.568	202.966	133.568	202.966	7.06143	7.66509
ENSG00000161960	EIF4A1	0.587084	0.000951578	0.0357068	11.4115	17.3301	11.4115	17.3301	3.51242	4.11521
ENSG00000136527	TRA2B	0.586975	1.98887e-05	0.00169728	106.484	161.606	106.484	161.606	6.73449	7.33633
ENSG00000095585	BLNK	0.586846	7.7029e-05	0.00499339	14.4755	22.0031	14.4755	22.0031	3.85555	4.45963
ENSG00000122482	ZNF644	0.585907	2.83086e-07	5.03701e-05	43.9982	66.7547	43.9982	66.7547	5.45937	6.0608
ENSG00000112531	QKI	0.584295	0.000146614	0.00823701	38.3603	58.1082	38.3603	58.1082	5.26154	5.86067
ENSG00000144366	GULP1	0.583905	0.00130452	0.0455881	23.7196	36.0278	23.7196	36.0278	4.56801	5.17104
ENSG00000080345	RIF1	0.582364	6.55283e-05	0.00441287	38.8863	58.8269	38.8863	58.8269	5.28119	5.8784
ENSG00000170836	PPM1D	0.581457	0.000152776	0.00848107	16.5322	25.0306	16.5322	25.0306	4.04721	4.64562
ENSG00000085511	MAP3K4	0.580801	9.65227e-06	0.000955401	52.7991	79.8823	52.7991	79.8823	5.72244	6.3198
ENSG00000174718	RESF1	0.579504	7.18157e-05	0.00473126	50.9451	76.9475	50.9451	76.9475	5.67087	6.2658
ENSG00000103966	EHD4	0.57883	0.000582363	0.0240869	59.6715	90.0787	59.6715	90.0787	5.89897	6.49311
ENSG00000121864	ZNF639	0.575813	5.06037e-06	0.000557247	21.8796	32.9928	21.8796	32.9928	4.45151	5.04408
ENSG00000008294	SPAG9	0.575402	3.32976e-06	0.000393068	77.9996	117.611	77.9996	117.611	6.2854	6.87788
ENSG00000251562	MALAT1	0.573927	1.24947e-07	2.52709e-05	457.378	688.424	457.378	688.424	8.83724	9.42715
ENSG00000130749	ZC3H4	0.570497	0.000224359	0.0114783	49.0761	73.6621	49.0761	73.6621	5.61695	6.20285
ENSG00000038210	PI4K2B	0.569106	2.76322e-06	0.000335994	35.784	53.7377	35.784	53.7377	5.16124	5.74786
ENSG00000089048	ESF1	0.568521	4.97061e-06	0.000550317	21.3659	32.0486	21.3659	32.0486	4.41724	5.00219
ENSG00000100796	PPP4R3A	0.56727	3.06688e-06	0.000367175	112.111	167.884	112.111	167.884	6.80878	7.39132
ENSG00000137200	CMTR1	0.566731	0.000124667	0.00725243	62.7116	93.9133	62.7116	93.9133	5.97066	6.55326
ENSG00000157625	TAB3	0.566191	9.42756e-05	0.00585493	66.3499	99.2726	66.3499	99.2726	6.05202	6.63332
ENSG00000146278	PNRC1	0.56455	4.90935e-05	0.00353032	46.2289	69.0749	46.2289	69.0749	5.53072	6.11009
ENSG00000121749	TBC1D15	0.564358	2.5095e-08	6.29199e-06	53.1516	79.5167	53.1516	79.5167	5.73204	6.31319
ENSG00000113441	LNPEP	0.561761	2.39062e-05	0.0019549	61.5892	91.8256	61.5892	91.8256	5.94461	6.52083
ENSG00000180257	ZNF816	0.561496	0.000111421	0.00669365	16.0716	24.0018	16.0716	24.0018	4.00644	4.58507
ENSG00000159256	MORC3	0.560787	9.94414e-07	0.000140974	73.1058	109.012	73.1058	109.012	6.19191	6.76835
ENSG00000132952	USPL1	0.560588	2.18855e-05	0.00182407	24.5801	36.6333	24.5801	36.6333	4.61942	5.19508
ENSG00000175105	ZNF654	0.558407	0.00040953	0.0183928	20.6103	30.6665	20.6103	30.6665	4.36529	4.93859
ENSG00000079387	SENP1	0.5581	7.67528e-05	0.00498081	24.2061	36.0212	24.2061	36.0212	4.5973	5.17077
ENSG00000164548	TRA2A	0.557151	1.05954e-06	0.000147711	112.147	166.845	112.147	166.845	6.80925	7.38236
ENSG00000198000	NOL8	0.55088	2.62178e-05	0.00211261	37.147	55.0072	37.147	55.0072	5.21517	5.78155
ENSG00000166889	PATL1	0.550752	0.000151803	0.00845724	61.4202	90.9064	61.4202	90.9064	5.94064	6.50631
ENSG00000166598	HSP90B1	0.549868	0.000174021	0.00938568	410.974	608.052	410.974	608.052	8.6829	9.24805
ENSG00000064989	CALCRL	0.549085	0.000657818	0.0265737	7.60615	11.2684	7.60615	11.2684	2.92717	3.49421
ENSG00000148200	NR6A1	0.548414	0.000183244	0.0097925	17.7229	26.2276	17.7229	26.2276	4.14754	4.71301
ENSG00000102921	N4BP1	0.548148	0.000215845	0.0111082	87.3886	129.098	87.3886	129.098	6.44937	7.01232
ENSG00000094975	SUCO	0.547907	1.05239e-05	0.00102496	53.1069	78.6274	53.1069	78.6274	5.73083	6.29696
ENSG00000177200	CHD9	0.546713	0.000107703	0.00652845	78.778	116.285	78.778	116.285	6.29972	6.86152
ENSG00000163605	PPP4R2	0.545798	4.58716e-07	7.46195e-05	69.9384	103.279	69.9384	103.279	6.12801	6.69041
ENSG00000198586	TLK1	0.545459	6.6933e-08	1.47146e-05	65.0258	96.0108	65.0258	96.0108	6.02294	6.58513
ENSG00000196352	CD55	0.544399	0.000408774	0.0183724	74.1387	109.403	74.1387	109.403	6.21215	6.7735
ENSG00000117475	BLZF1	0.543602	8.95582e-05	0.00564785	27.0029	39.8291	27.0029	39.8291	4.75504	5.31575
ENSG00000154642	C21orf91	0.54192	0.000736038	0.0290376	30.7231	45.1703	30.7231	45.1703	4.94125	5.4973
ENSG00000117174	ZNHIT6	0.541798	7.14438e-05	0.00471187	32.7702	48.2465	32.7702	48.2465	5.03431	5.59235
ENSG00000182150	ERCC6L2	0.541625	0.000147405	0.00826613	29.0819	42.8003	29.0819	42.8003	4.86205	5.41955
ENSG00000033178	UBA6	0.539806	1.09813e-05	0.0010593	76.5239	112.426	76.5239	112.426	6.25784	6.81283
ENSG00000155744	FAM126B	0.53818	0.00126129	0.0445658	22.3161	32.7571	22.3161	32.7571	4.48002	5.03374
ENSG00000197647	ZNF433	0.538156	0.000978994	0.0365224	9.64288	14.1686	9.64288	14.1686	3.26946	3.82463
ENSG00000107443	CCNJ	0.537362	0.000822836	0.0317396	11.1757	16.3945	11.1757	16.3945	3.48229	4.03514
ENSG00000240376	AC010343.1	0.535709	1.08908e-05	0.00105225	37.7614	55.2901	37.7614	55.2901	5.23884	5.78895
ENSG00000164190	NIPBL	0.534526	1.61825e-06	0.000212992	114.019	167.02	114.019	167.02	6.83314	7.38388
ENSG00000239305	RNF103	0.533404	1.03967e-05	0.00101583	53.3076	78.0753	53.3076	78.0753	5.73627	6.28679
ENSG00000174953	DHX36	0.533253	2.82701e-06	0.000341017	35.6437	52.1741	35.6437	52.1741	5.15558	5.70526
ENSG00000152457	DCLRE1C	0.531923	1.87063e-05	0.00161225	30.836	45.129	30.836	45.129	4.94654	5.49598
ENSG00000172432	GTPBP2	0.531817	0.000475737	0.0206332	54.1805	79.1489	54.1805	79.1489	5.7597	6.3065
ENSG00000272886	DCP1A	0.531482	3.77512e-05	0.00286324	34.6024	50.56	34.6024	50.56	5.1128	5.65993
ENSG00000183735	TBK1	0.530612	7.6338e-06	0.000783736	46.0317	67.2308	46.0317	67.2308	5.52455	6.07105
ENSG00000277443	MARCKS	0.53002	3.87058e-05	0.00291321	146.706	213.991	146.706	213.991	7.19678	7.74141
ENSG00000165417	GTF2A1	0.529741	1.50609e-05	0.00135534	33.8327	49.3945	33.8327	49.3945	5.08035	5.62628
ENSG00000158615	PPP1R15B	0.529573	1.46728e-05	0.00132879	91.5646	133.756	91.5646	133.756	6.51672	7.06346
ENSG00000185404	SP140L	0.528396	0.000394927	0.0179092	29.5242	43.0654	29.5242	43.0654	4.88383	5.42846
ENSG00000173889	PHC3	0.52773	5.59484e-06	0.000605567	64.7816	94.3957	64.7816	94.3957	6.01751	6.56065
ENSG00000082258	CCNT2	0.526597	2.09282e-05	0.00177105	51.0288	74.3101	51.0288	74.3101	5.67324	6.21549
ENSG00000153207	AHCTF1	0.524077	2.43576e-06	0.000302233	50.5751	73.536	50.5751	73.536	5.66035	6.20038
ENSG00000197302	ZNF720	0.520617	1.5265e-05	0.0013661	20.234	29.3685	20.234	29.3685	4.33871	4.8762
ENSG00000198369	SPRED2	0.520037	0.000873526	0.0332301	21.6273	31.3429	21.6273	31.3429	4.43478	4.97007
ENSG00000176915	ANKLE2	0.515261	0.00034014	0.0159214	117.328	169.54	117.328	169.54	6.8744	7.40549
ENSG00000234545	FAM133B	0.515026	0.00119483	0.0427336	8.23706	11.9101	8.23706	11.9101	3.04213	3.57411
ENSG00000151466	SCLT1	0.514356	0.000157346	0.00868708	21.9985	31.8053	21.9985	31.8053	4.45934	4.9912
ENSG00000058272	PPP1R12A	0.513687	0.000577584	0.0239382	54.7297	78.9129	54.7297	78.9129	5.77425	6.30219
ENSG00000180376	CCDC66	0.512173	2.58651e-07	4.69877e-05	63.5864	91.7556	63.5864	91.7556	5.99065	6.51972
ENSG00000064012	CASP8	0.510402	0.000190678	0.0101133	34.5334	49.7965	34.5334	49.7965	5.10992	5.63797
ENSG00000169155	ZBTB43	0.509854	0.000496562	0.0214139	39.2305	56.4551	39.2305	56.4551	5.2939	5.81903
ENSG00000126653	NSRP1	0.508656	1.3187e-05	0.00121416	41.0006	59.0299	41.0006	59.0299	5.35757	5.88337
ENSG00000111196	MAGOHB	0.508529	0.00119107	0.0426616	7.57208	10.9057	7.57208	10.9057	2.92069	3.44701
ENSG00000198087	CD2AP	0.508315	5.10255e-06	0.000560873	67.831	97.6474	67.831	97.6474	6.08387	6.60951
ENSG00000177311	ZBTB38	0.506481	0.000378519	0.0173598	90.3637	129.826	90.3637	129.826	6.49767	7.02044
ENSG00000122068	FYTTD1	0.505588	1.05073e-05	0.00102496	63.2405	90.7616	63.2405	90.7616	5.98278	6.50401
ENSG00000131023	LATS1	0.503922	6.48152e-05	0.00438921	50.0027	71.6881	50.0027	71.6881	5.64393	6.16366
ENSG00000236699	ARHGEF38	0.503784	0.000498257	0.0214421	31.8959	45.742	31.8959	45.742	4.9953	5.51545
ENSG00000067208	EVI5	0.50342	6.47733e-07	9.92471e-05	50.3242	72.1766	50.3242	72.1766	5.65318	6.17346
ENSG00000196935	SRGAP1	0.50326	3.43573e-05	0.00264216	54.7325	78.501	54.7325	78.501	5.77433	6.29464
ENSG00000123636	BAZ2B	0.503217	3.53948e-05	0.00271164	81.5938	116.946	81.5938	116.946	6.35039	6.8697
ENSG00000105855	ITGB8	0.500118	0.000109557	0.00662101	89.2062	127.612	89.2062	127.612	6.47907	6.99562
ENSG00000119778	ATAD2B	0.497776	0.000393314	0.0178495	18.6045	26.5521	18.6045	26.5521	4.21758	4.73076
ENSG00000197498	RPF2	0.497221	3.43445e-05	0.00264216	20.0354	28.6141	20.0354	28.6141	4.32448	4.83865
ENSG00000133639	BTG1	0.497002	0.000103014	0.00630726	100.551	143.397	100.551	143.397	6.65179	7.16387
ENSG00000171291	ZNF439	0.49433	8.9638e-05	0.00564785	19.2353	27.4242	19.2353	27.4242	4.26569	4.77738
ENSG00000072201	LNX1	0.492581	0.00120689	0.0430255	28.0667	39.9666	28.0667	39.9666	4.81079	5.32072
ENSG00000047346	FAM214A	0.492453	0.000101805	0.0062458	105.516	150.015	105.516	150.015	6.72131	7.22897
ENSG00000075213	SEMA3A	0.49196	7.43519e-06	0.000768548	47.4217	67.4923	47.4217	67.4923	5.56748	6.07665
ENSG00000146757	ZNF92	0.487921	0.000601366	0.0246544	8.56291	12.1516	8.56291	12.1516	3.0981	3.60308
ENSG00000033030	ZCCHC8	0.484444	0.000108788	0.00658764	43.8398	62.0488	43.8398	62.0488	5.45417	5.95533
ENSG00000164134	NAA15	0.483129	8.98567e-07	0.000130123	59.7389	84.4346	59.7389	84.4346	5.9006	6.39976
ENSG00000197857	ZNF44	0.482763	1.86595e-05	0.00161051	21.6766	30.6599	21.6766	30.6599	4.43807	4.93828
ENSG00000150867	PIP4K2A	0.482145	0.000246455	0.0123791	14.1258	19.9768	14.1258	19.9768	3.82026	4.32025
ENSG00000142528	ZNF473	0.480141	6.68582e-05	0.00447264	23.3619	32.9688	23.3619	32.9688	4.54609	5.04303
ENSG00000187522	HSPA14	0.480032	0.00139595	0.0479077	15.1072	21.3203	15.1072	21.3203	3.91717	4.41416
ENSG00000159873	CCDC117	0.47778	4.29322e-05	0.00317678	32.3192	45.5268	32.3192	45.5268	5.01432	5.50864
ENSG00000011566	MAP4K3	0.476706	2.38497e-05	0.00195291	49.3088	69.4216	49.3088	69.4216	5.62377	6.11731
ENSG00000131013	PPIL4	0.476529	6.66624e-05	0.00446447	39.8806	56.1628	39.8806	56.1628	5.31762	5.81154
ENSG00000004864	SLC25A13	0.473488	0.000231483	0.0117535	29.7285	41.7663	29.7285	41.7663	4.89378	5.38427
ENSG00000172766	NAA16	0.472445	8.11489e-05	0.00522695	28.0329	39.3511	28.0329	39.3511	4.80905	5.29833
ENSG00000213793	ZNF888	0.469949	0.000214069	0.0110543	38.5538	53.9662	38.5538	53.9662	5.2688	5.75399
ENSG00000055044	NOP58	0.467845	2.35825e-05	0.00194414	53.33	74.6168	53.33	74.6168	5.73687	6.22143
ENSG00000198382	UVRAG	0.465791	9.8693e-05	0.00609186	33.174	46.3619	33.174	46.3619	5.05198	5.53487
ENSG00000164338	UTP15	0.465325	0.00116946	0.0421249	16.1667	22.5766	16.1667	22.5766	4.01495	4.49676
ENSG00000126016	AMOT	0.464603	0.000106298	0.00646265	63.658	88.8429	63.658	88.8429	5.99227	6.47318
ENSG00000072274	TFRC	0.464396	0.000157967	0.00871348	51.2307	71.4608	51.2307	71.4608	5.67894	6.15908
ENSG00000196233	LCOR	0.462649	0.000227114	0.0115899	81.4294	113.424	81.4294	113.424	6.34748	6.82558
ENSG00000163512	AZI2	0.461534	1.88395e-05	0.00162143	67.2299	93.6555	67.2299	93.6555	6.07103	6.54929
ENSG00000073605	GSDMB	0.46054	6.50455e-05	0.00439499	62.607	87.2224	62.607	87.2224	5.96825	6.44663
ENSG00000157450	RNF111	0.459109	0.00012137	0.00713149	42.1887	58.6323	42.1887	58.6323	5.39879	5.87362
ENSG00000074657	ZNF532	0.457672	0.000674344	0.0270739	52.4589	72.8087	52.4589	72.8087	5.71312	6.18604
ENSG00000156011	PSD3	0.457387	0.000159078	0.0087509	97.3398	135.098	97.3398	135.098	6.60496	7.07786
ENSG00000169180	XPO6	0.456193	0.000995915	0.0369817	89.6043	124.234	89.6043	124.234	6.4855	6.95691
ENSG00000184678	H2BC21	0.456138	0.00101467	0.0375862	56.0799	77.8716	56.0799	77.8716	5.80941	6.28302
ENSG00000127914	AKAP9	0.454081	0.00041218	0.0184708	330.281	458.352	330.281	458.352	8.36755	8.84031
ENSG00000139154	AEBP2	0.45401	0.000195751	0.0103282	40.2138	55.7049	40.2138	55.7049	5.32962	5.79973
ENSG00000184384	MAML2	0.452609	0.000181305	0.00971809	71.7447	99.2658	71.7447	99.2658	6.1648	6.63322
ENSG00000146872	TLK2	0.451799	2.21506e-05	0.00184064	37.7937	52.3042	37.7937	52.3042	5.24007	5.70886
ENSG00000135945	REV1	0.449683	8.3728e-05	0.00537027	111.29	153.64	111.29	153.64	6.79819	7.26341
ENSG00000151883	PARP8	0.448771	3.73889e-05	0.00284367	64.1118	88.5455	64.1118	88.5455	6.00252	6.46835
ENSG00000198815	FOXJ3	0.448755	0.000282793	0.0137711	76.3825	105.359	76.3825	105.359	6.25517	6.71917
ENSG00000131263	RLIM	0.447943	1.21809e-05	0.00114367	62.7318	86.5186	62.7318	86.5186	5.97112	6.43494
ENSG00000163811	WDR43	0.445225	0.000342167	0.0159949	37.5685	51.7073	37.5685	51.7073	5.23145	5.6923
ENSG00000062650	WAPL	0.443878	1.96454e-05	0.00168125	73.5828	101.204	73.5828	101.204	6.2013	6.66112
ENSG00000148154	UGCG	0.443798	0.000117192	0.00692377	125.833	173.208	125.833	173.208	6.97537	7.43636
ENSG00000164603	BMT2	0.443647	0.000584092	0.024101	16.7545	23.0413	16.7545	23.0413	4.06648	4.52615
ENSG00000136051	WASHC4	0.436145	0.00107207	0.0393705	61.6298	84.3199	61.6298	84.3199	5.94556	6.3978
ENSG00000083223	TUT7	0.43573	0.000115108	0.00684735	54.0831	73.9907	54.0831	73.9907	5.75711	6.20927
ENSG00000108256	NUFIP2	0.435253	2.21752e-05	0.00184064	130.122	177.867	130.122	177.867	7.02372	7.47466
ENSG00000120690	ELF1	0.433354	3.97348e-05	0.0029655	146.052	199.463	146.052	199.463	7.19034	7.63998
ENSG00000162971	TYW5	0.432357	0.000434694	0.019194	20.341	27.7595	20.341	27.7595	4.34632	4.79491
ENSG00000143322	ABL2	0.432165	0.000471128	0.0204625	27.8962	38.0919	27.8962	38.0919	4.80199	5.25141
ENSG00000082701	GSK3B	0.430824	0.000266494	0.0131998	87.5634	119.337	87.5634	119.337	6.45226	6.8989
ENSG00000213047	DENND1B	0.430378	0.00071443	0.0283696	18.0651	24.6391	18.0651	24.6391	4.17513	4.62288
ENSG00000230551	AC021078.1	0.429556	0.000264006	0.0131194	28.371	38.6192	28.371	38.6192	4.82635	5.27125
ENSG00000104517	UBR5	0.428437	6.45188e-05	0.00437401	204.105	277.821	204.105	277.821	7.67317	8.11801
ENSG00000112081	SRSF3	0.427963	0.000441949	0.0194458	221.069	300.41	221.069	300.41	7.78835	8.23079
ENSG00000123200	ZC3H13	0.427703	4.93932e-05	0.00354342	74.2472	101.016	74.2472	101.016	6.21427	6.65844
ENSG00000135521	LTV1	0.427598	0.000866467	0.0330456	16.5681	22.551	16.5681	22.551	4.05034	4.49512
ENSG00000163249	CCNYL1	0.42643	0.000385873	0.0175907	20.8699	28.3748	20.8699	28.3748	4.38335	4.82654
ENSG00000091009	RBM27	0.426251	0.000326546	0.015391	25.0075	33.9749	25.0075	33.9749	4.64429	5.0864
ENSG00000104447	TRPS1	0.426226	0.000134388	0.00769256	24.2614	32.9909	24.2614	32.9909	4.60059	5.044
ENSG00000124789	NUP153	0.425998	1.83163e-05	0.00158313	104.905	142.568	104.905	142.568	6.71295	7.15551
ENSG00000112701	SENP6	0.424913	8.93088e-06	0.000896244	101.95	138.465	101.95	138.465	6.67171	7.11338
ENSG00000100592	DAAM1	0.422524	3.11745e-05	0.00242817	72.943	98.9177	72.943	98.9177	6.1887	6.62816
ENSG00000153201	RANBP2	0.420825	6.04976e-05	0.00415244	139.896	189.503	139.896	189.503	7.12821	7.56607
ENSG00000197579	TOPORS	0.419168	0.000132802	0.00762455	28.8873	39.0717	28.8873	39.0717	4.85236	5.28805
ENSG00000242071	RPL7AP6	0.418867	0.000149892	0.0083746	48.611	65.6694	48.611	65.6694	5.60321	6.03715
ENSG00000139746	RBM26	0.418516	0.00039986	0.018052	72.2707	97.6376	72.2707	97.6376	6.17534	6.60937
ENSG00000145996	CDKAL1	0.417983	0.00109936	0.040232	20.2666	27.3977	20.2666	27.3977	4.34104	4.77598
ENSG00000213516	RBMXL1	0.417461	8.58163e-05	0.00548104	39.5007	53.3419	39.5007	53.3419	5.30381	5.7372
ENSG00000143669	LYST	0.415702	0.000656241	0.0265277	32.6161	44.0053	32.6161	44.0053	5.02751	5.4596
ENSG00000157764	BRAF	0.41515	0.000148779	0.00832012	41.1175	55.4371	41.1175	55.4371	5.36168	5.79278
ENSG00000152818	UTRN	0.415062	0.000132736	0.00762455	117.019	157.801	117.019	157.801	6.87059	7.30196
ENSG00000065243	PKN2	0.413514	0.000734908	0.0290119	79.7801	107.414	79.7801	107.414	6.31796	6.74704
ENSG00000170242	USP47	0.412934	0.000584293	0.024101	94.7846	127.555	94.7846	127.555	6.56658	6.99497
ENSG00000170144	HNRNPA3	0.41285	5.17037e-05	0.00366921	208.508	280.541	208.508	280.541	7.70396	8.13207
ENSG00000081913	PHLPP1	0.41216	0.000906518	0.0342703	57.6506	77.6331	57.6506	77.6331	5.84926	6.2786
ENSG00000154845	PPP4R1	0.409485	0.00130088	0.045494	248.796	334.351	248.796	334.351	7.95882	8.38522
ENSG00000187555	USP7	0.406937	7.08611e-05	0.00467853	151.344	202.95	151.344	202.95	7.24169	7.66498
ENSG00000204217	BMPR2	0.405189	0.0010471	0.038552	61.7207	82.6246	61.7207	82.6246	5.94768	6.3685
ENSG00000125484	GTF3C4	0.404836	0.000270453	0.0133493	50.6787	67.8256	50.6787	67.8256	5.66331	6.08376
ENSG00000143622	RIT1	0.404739	0.000166632	0.00906779	48.6306	65.1069	48.6306	65.1069	5.60379	6.02474
ENSG00000127993	RBM48	0.404689	0.000857112	0.0327701	16.4499	22.0439	16.4499	22.0439	4.04001	4.46231
ENSG00000275052	PPP4R3B	0.403777	2.60578e-05	0.0021025	231.003	309.107	231.003	309.107	7.85177	8.27196
ENSG00000175073	VCPIP1	0.401838	0.000623208	0.0253954	27.6003	36.8992	27.6003	36.8992	4.78661	5.20552
ENSG00000113810	SMC4	0.401061	4.04328e-05	0.00301388	57.49	76.7518	57.49	76.7518	5.84524	6.26213
ENSG00000166200	COPS2	0.399939	0.000136483	0.00777582	64.552	86.1206	64.552	86.1206	6.01239	6.42829
ENSG00000137574	TGS1	0.399593	0.0012211	0.0434044	31.0328	41.43	31.0328	41.43	4.95572	5.3726
ENSG00000161813	LARP4	0.39945	0.000135945	0.00775971	61.1013	81.4814	61.1013	81.4814	5.93313	6.3484
ENSG00000029363	BCLAF1	0.39861	0.000131982	0.00760505	192.288	256.294	192.288	256.294	7.58713	8.00166
ENSG00000178691	SUZ12	0.398584	0.000293273	0.0141664	50.5258	67.3283	50.5258	67.3283	5.65895	6.07314
ENSG00000159086	PAXBP1	0.396871	0.000765604	0.0299123	67.0019	89.1548	67.0019	89.1548	6.06613	6.47824
ENSG00000251022	THAP9-AS1	0.396672	0.00145899	0.049263	32.4067	43.13	32.4067	43.13	5.01822	5.43062
ENSG00000151276	MAGI1	0.39579	0.000114465	0.00682263	53.7465	71.5491	53.7465	71.5491	5.7481	6.16086
ENSG00000029725	RABEP1	0.395368	6.32018e-05	0.00430396	71.599	95.2769	71.599	95.2769	6.16187	6.57405
ENSG00000174106	LEMD3	0.394646	7.21909e-05	0.00474172	42.6283	56.6858	42.6283	56.6858	5.41374	5.82492
ENSG00000196387	ZNF140	0.393529	0.00115764	0.04181	25.5486	33.931	25.5486	33.931	4.67517	5.08453
ENSG00000196214	ZNF766	0.392945	0.000390638	0.0177546	20.1044	26.7104	20.1044	26.7104	4.32944	4.73933
ENSG00000165115	KIF27	0.392438	0.00146793	0.0495098	84.1977	111.891	84.1977	111.891	6.39571	6.80596
ENSG00000137842	TMEM62	0.391805	0.000450933	0.0197551	33.4236	44.3916	33.4236	44.3916	5.0628	5.47221
ENSG00000166233	ARIH1	0.388325	8.39438e-05	0.00537843	122.532	162.181	122.532	162.181	6.93702	7.34146
ENSG00000164163	ABCE1	0.387036	0.0011402	0.0413524	59.9726	79.2655	59.9726	79.2655	5.90623	6.30862
ENSG00000113460	BRIX1	0.385982	0.00071516	0.02838	24.8552	32.8499	24.8552	32.8499	4.63548	5.03782
ENSG00000113194	FAF2	0.38571	0.00131014	0.0456862	92.4747	122.097	92.4747	122.097	6.53099	6.93188
ENSG00000065613	SLK	0.384136	0.00117974	0.0423312	172.184	227.225	172.184	227.225	7.42781	7.82798
ENSG00000036549	AC118549.1	0.382576	0.000868977	0.0330986	42.7765	56.3819	42.7765	56.3819	5.41875	5.81716
ENSG00000187257	RSBN1L	0.382489	6.65263e-05	0.00446028	55.493	73.1859	55.493	73.1859	5.79423	6.19349
ENSG00000128908	INO80	0.381435	0.00145444	0.049164	63.2178	83.2942	63.2178	83.2942	5.98226	6.38014
ENSG00000126261	UBA2	0.380195	0.00023818	0.0120231	74.1165	97.5437	74.1165	97.5437	6.21172	6.60798
ENSG00000158636	EMSY	0.379745	0.000866498	0.0330456	48.4891	63.8173	48.4891	63.8173	5.59959	5.99587
ENSG00000124198	ARFGEF2	0.379196	0.00097414	0.0364408	85.6229	112.61	85.6229	112.61	6.41993	6.81519
ENSG00000177485	ZBTB33	0.377962	0.000207987	0.0107862	54.3602	71.4515	54.3602	71.4515	5.76448	6.15889
ENSG00000112237	CCNC	0.377848	0.000906371	0.0342703	35.8261	47.0624	35.8261	47.0624	5.16294	5.5565
ENSG00000187239	FNBP1	0.377236	0.00138332	0.0475279	46.2604	60.7782	46.2604	60.7782	5.53171	5.92548
ENSG00000114423	CBLB	0.377079	0.000235857	0.0119158	47.9244	62.9448	47.9244	62.9448	5.58269	5.97602
ENSG00000174485	DENND4A	0.376793	0.000807465	0.031366	53.2069	69.9108	53.2069	69.9108	5.73354	6.12744
ENSG00000198840	MT-ND3	0.376622	0.000514162	0.0218622	1184	1554.52	1184	1554.52	10.2095	10.6022
ENSG00000141446	ESCO1	0.376303	0.000432007	0.0191192	32.1492	42.2124	32.1492	42.2124	5.00671	5.3996
ENSG00000153827	TRIP12	0.371856	0.000308287	0.0147172	299.789	392.463	299.789	392.463	8.2278	8.61641
ENSG00000122299	ZC3H7A	0.369385	0.000428125	0.018996	64.3941	84.123	64.3941	84.123	6.00886	6.39443
ENSG00000095787	WAC	0.363871	0.000950387	0.0356942	166.576	216.723	166.576	216.723	7.38004	7.75971
ENSG00000101343	CRNKL1	0.362669	0.0010313	0.0381051	29.3053	38.1437	29.3053	38.1437	4.87309	5.25337
ENSG00000119707	RBM25	0.361619	0.000435773	0.0192158	180.328	234.191	180.328	234.191	7.49448	7.87154
ENSG00000060339	CCAR1	0.359099	0.000898985	0.0340492	122.299	158.585	122.299	158.585	6.93427	7.30912
ENSG00000158290	CUL4B	0.357508	0.000518463	0.0219988	78.9391	102.279	78.9391	102.279	6.30267	6.67637
ENSG00000204138	PHACTR4	0.356819	0.00103172	0.0381051	114.384	148.165	114.384	148.165	6.83774	7.21106
ENSG00000131051	RBM39	0.355997	0.00110915	0.0404682	363.664	470.524	363.664	470.524	8.50646	8.87813
ENSG00000092978	GPATCH2	0.355701	0.00141975	0.0485323	29.114	37.6812	29.114	37.6812	4.86364	5.23577
ENSG00000136450	SRSF1	0.349955	0.000801155	0.0311808	38.4626	49.558	38.4626	49.558	5.26538	5.63105
ENSG00000182831	C16orf72	0.349843	0.000467371	0.0203431	49.3204	63.5553	49.3204	63.5553	5.62411	5.98994
ENSG00000127334	DYRK2	0.349527	0.000639154	0.0259754	51.0152	65.7619	51.0152	65.7619	5.67286	6.03918
ENSG00000125633	CCDC93	0.349419	0.000814771	0.0315593	78.4672	101.148	78.4672	101.148	6.29402	6.66032
ENSG00000085449	WDFY1	0.349209	0.000840986	0.0322552	75.2245	96.8751	75.2245	96.8751	6.23313	6.59805
ENSG00000164070	HSPA4L	0.348815	0.00131555	0.0457184	80.1676	103.309	80.1676	103.309	6.32495	6.69082
ENSG00000166801	FAM111A	0.347757	0.000542886	0.022891	115.603	148.839	115.603	148.839	6.85303	7.21761
ENSG00000136709	WDR33	0.347072	0.00147033	0.0495117	92.2854	118.685	92.2854	118.685	6.52803	6.89099
ENSG00000128585	MKLN1	0.346808	0.000991066	0.0368694	64.5489	83.0543	64.5489	83.0543	6.01232	6.37598
ENSG00000181555	SETD2	0.345211	0.000377933	0.017346	154.641	198.729	154.641	198.729	7.27278	7.63466
ENSG00000114744	COMMD2	0.34398	0.00132731	0.0460467	40.5174	52.005	40.5174	52.005	5.34047	5.70058
ENSG00000170365	SMAD1	0.343477	0.00129378	0.04533	48.7176	62.5229	48.7176	62.5229	5.60637	5.96631
ENSG00000145868	FBXO38	0.342325	0.000905161	0.0342617	52.5676	67.4049	52.5676	67.4049	5.7161	6.07478
ENSG00000083937	CHMP2B	0.33132	0.00136455	0.047043	48.9841	62.3416	48.9841	62.3416	5.61424	5.96212
ENSG00000025293	PHF20	0.324954	0.00142194	0.0485649	57.7343	73.1704	57.7343	73.1704	5.85136	6.19319
ENSG00000168522	FNTA	0.324311	0.00142811	0.0486808	54.2989	68.768	54.2989	68.768	5.76285	6.10367
ENSG00000146457	WTAP	0.321755	0.00116655	0.0420566	78.348	99.0203	78.348	99.0203	6.29183	6.62965
ENSG00000213079	SCAF8	0.321667	0.00142392	0.0485926	65.4106	82.6589	65.4106	82.6589	6.03145	6.3691
ENSG00000164332	UBLCP1	0.320795	0.00134157	0.046356	41.9765	53.0355	41.9765	53.0355	5.39151	5.72889
ENSG00000198408	OGA	0.319969	0.00132852	0.0460607	193.189	243.884	193.189	243.884	7.59387	7.93005
ENSG00000138398	PPIG	0.306658	0.00134521	0.0464552	77.272	96.6994	77.272	96.6994	6.27187	6.59543
ENSG00000113649	TCERG1	0.303325	0.00117965	0.0423312	109.152	136.199	109.152	136.199	6.77019	7.08957
ENSG00000153250	RBMS1	0.298145	0.00136029	0.0469493	71.8258	89.3219	71.8258	89.3219	6.16643	6.48094
ENSG00000144567	RETREG2	-0.302127	0.000882385	0.0335041	90.3837	74.1454	90.3837	74.1454	6.49799	6.21229
ENSG00000177383	MAGEF1	-0.305854	0.00148775	0.0498457	56.6049	46.3067	56.6049	46.3067	5.82286	5.53315
ENSG00000095066	HOOK2	-0.307839	0.00107706	0.0394635	118.263	96.6223	118.263	96.6223	6.88586	6.59428
ENSG00000159348	CYB5R1	-0.314042	0.00130992	0.0456862	103.785	84.4017	103.785	84.4017	6.69746	6.3992
ENSG00000165138	ANKS6	-0.318142	0.00141073	0.0482841	103.681	84.1199	103.681	84.1199	6.69601	6.39437
ENSG00000103363	ELOB	-0.319843	0.000979333	0.0365224	104.355	84.5398	104.355	84.5398	6.70536	6.40156
ENSG00000118046	STK11	-0.32108	0.000860651	0.032864	66.0681	53.4786	66.0681	53.4786	6.04588	5.74089
ENSG00000108523	RNF167	-0.323922	0.000689305	0.027625	99.7729	80.6082	99.7729	80.6082	6.64058	6.33286
ENSG00000134905	CARS2	-0.325018	0.000740363	0.0291136	83.0087	66.9947	83.0087	66.9947	6.37519	6.06597
ENSG00000100239	PPP6R2	-0.325055	0.000397584	0.0179669	101.322	81.7987	101.322	81.7987	6.6628	6.35401
ENSG00000148308	GTF3C5	-0.325846	0.00132011	0.0458233	67.9785	54.861	67.9785	54.861	6.08701	5.77771
ENSG00000133275	CSNK1G2	-0.325928	0.000960366	0.0359921	103.208	83.268	103.208	83.268	6.68941	6.37969
ENSG00000004059	ARF5	-0.326485	0.000973604	0.0364408	65.9416	53.1863	65.9416	53.1863	6.04312	5.73298
ENSG00000115275	MOGS	-0.328498	0.000525738	0.0222608	75.9703	61.1634	75.9703	61.1634	6.24736	5.9346
ENSG00000146067	FAM193B	-0.329465	0.00122624	0.0435361	86.7258	69.8167	86.7258	69.8167	6.43839	6.1255
ENSG00000125746	EML2	-0.330092	0.000316713	0.0150132	99.9802	80.4372	99.9802	80.4372	6.64357	6.32979
ENSG00000163702	IL17RC	-0.330748	0.00142231	0.0485649	33.7827	27.1764	33.7827	27.1764	5.07821	4.76428
ENSG00000143303	RRNAD1	-0.332807	0.00143863	0.0488474	47.0502	37.7897	47.0502	37.7897	5.55613	5.23992
ENSG00000167674	HDGFL2	-0.333942	0.000946165	0.0355918	62.3709	50.0337	62.3709	50.0337	5.9628	5.64483
ENSG00000168090	COPS6	-0.335788	0.000710964	0.028269	80.6804	64.6791	80.6804	64.6791	6.33415	6.01523
ENSG00000108528	SLC25A11	-0.337515	0.00129542	0.04533	48.7225	38.991	48.7225	38.991	5.60652	5.28507
ENSG00000189337	KAZN	-0.33766	0.000831991	0.0320113	91.1041	72.918	91.1041	72.918	6.50944	6.1882
ENSG00000143375	CGN	-0.338229	0.00105555	0.0387925	350.044	280.187	350.044	280.187	8.45139	8.13025
ENSG00000127663	KDM4B	-0.339445	0.00104694	0.038552	67.698	54.0981	67.698	54.0981	6.08104	5.75751
ENSG00000173402	DAG1	-0.340496	0.000315878	0.0150061	159.587	127.412	159.587	127.412	7.3182	6.99336
ENSG00000138107	ACTR1A	-0.340581	0.000797426	0.0310556	94.5201	75.447	94.5201	75.447	6.56255	6.23739
ENSG00000157954	WIPI2	-0.340865	0.000943265	0.0355267	98.8515	78.9605	98.8515	78.9605	6.62719	6.30306
ENSG00000140264	SERF2	-0.341021	0.00115903	0.0418353	463.295	370.163	463.295	370.163	8.85579	8.53202
ENSG00000187778	MCRS1	-0.341567	0.000380583	0.0174281	67.0281	53.49	67.0281	53.49	6.0667	5.7412
ENSG00000072778	ACADVL	-0.341761	0.000616845	0.0252038	568.267	453.277	568.267	453.277	9.15043	8.82425
ENSG00000169241	SLC50A1	-0.34185	0.000739985	0.0291136	45.6277	36.3952	45.6277	36.3952	5.51184	5.18568
ENSG00000175203	DCTN2	-0.341964	0.00102808	0.0380364	99.7344	79.6236	99.7344	79.6236	6.64002	6.31512
ENSG00000067829	IDH3G	-0.341997	0.000290925	0.0140879	57.1655	45.6091	57.1655	45.6091	5.83707	5.51125
ENSG00000140990	NDUFB10	-0.342222	0.000690549	0.0276463	49.4662	39.4394	49.4662	39.4394	5.62837	5.30157
ENSG00000100983	GSS	-0.342781	0.000583609	0.024101	75.7611	60.4005	75.7611	60.4005	6.24339	5.91649
ENSG00000167085	PHB	-0.343459	0.000384268	0.0175565	77.7136	61.9306	77.7136	61.9306	6.28009	5.95258
ENSG00000108773	KAT2A	-0.343958	0.00038913	0.0177126	71.8241	57.2128	71.8241	57.2128	6.1664	5.83827
ENSG00000130733	YIPF2	-0.344319	0.00129454	0.04533	44.6652	35.5706	44.6652	35.5706	5.48108	5.15262
ENSG00000169223	LMAN2	-0.344433	0.00104664	0.038552	105.688	84.2057	105.688	84.2057	6.72366	6.39585
ENSG00000204843	DCTN1	-0.345239	0.000359793	0.016652	161.424	128.465	161.424	128.465	7.33471	7.00523
ENSG00000156515	HK1	-0.345382	0.000579689	0.0239927	212.251	169.062	212.251	169.062	7.72963	7.4014
ENSG00000166140	ZFYVE19	-0.346373	0.00113808	0.0413252	42.7126	33.9835	42.7126	33.9835	5.41659	5.08676
ENSG00000160953	PWWP3A	-0.346386	0.000859313	0.0328336	74.314	59.1292	74.314	59.1292	6.21556	5.8858
ENSG00000173442	EHBP1L1	-0.346604	0.000290052	0.0140681	158.915	126.361	158.915	126.361	7.31212	6.98141
ENSG00000166333	ILK	-0.346918	0.00020617	0.0107103	86.9495	69.1314	86.9495	69.1314	6.44211	6.11127
ENSG00000145022	TCTA	-0.347127	0.00131304	0.0457166	55.9051	44.4523	55.9051	44.4523	5.80491	5.47418
ENSG00000182979	MTA1	-0.347138	0.000227348	0.0115921	84.3804	67.068	84.3804	67.068	6.39884	6.06755
ENSG00000144455	SUMF1	-0.347848	0.00114458	0.0414372	44.9074	35.6772	44.9074	35.6772	5.48888	5.15693
ENSG00000185236	RAB11B	-0.348828	0.000742396	0.029174	113.216	89.9288	113.216	89.9288	6.82294	6.49071
ENSG00000042445	RETSAT	-0.349339	0.0011765	0.0422898	60.0323	47.6128	60.0323	47.6128	5.90767	5.57328
ENSG00000128524	ATP6V1F	-0.349547	0.000300767	0.0144263	64.7337	51.359	64.7337	51.359	6.01644	5.68255
ENSG00000005884	ITGA3	-0.352157	0.00144175	0.0488828	281.476	222.899	281.476	222.899	8.13687	7.80025
ENSG00000176946	THAP4	-0.352775	0.00115674	0.0418023	49.3255	39.0728	49.3255	39.0728	5.62426	5.28809
ENSG00000002834	LASP1	-0.353144	0.00128506	0.0451491	229.995	182.162	229.995	182.162	7.84546	7.50908
ENSG00000178188	SH2B1	-0.353622	0.000336735	0.0158018	102.448	81.0363	102.448	81.0363	6.67875	6.3405
ENSG00000126107	HECTD3	-0.354079	0.000449876	0.0197373	40.8918	32.3502	40.8918	32.3502	5.35374	5.0157
ENSG00000196961	AP2A1	-0.354277	0.000204252	0.0106379	101.802	80.5153	101.802	80.5153	6.66962	6.33119
ENSG00000100241	SBF1	-0.354326	0.00056628	0.0236469	156.899	124.064	156.899	124.064	7.29369	6.95494
ENSG00000063245	EPN1	-0.354667	0.00140287	0.0480907	84.8017	67.0807	84.8017	67.0807	6.40602	6.06783
ENSG00000079805	DNM2	-0.354796	0.000215321	0.011099	198.677	157.105	198.677	157.105	7.63428	7.29558
ENSG00000132153	DHX30	-0.355383	0.000804719	0.0312794	133.115	105.257	133.115	105.257	7.05653	6.71778
ENSG00000110583	NAA40	-0.356948	0.000769987	0.0300448	119.186	94.1683	119.186	94.1683	6.89707	6.55717
ENSG00000187954	CYHR1	-0.357204	0.000412035	0.0184708	69.8952	55.1662	69.8952	55.1662	6.12712	5.78571
ENSG00000163870	TPRA1	-0.357722	0.000964111	0.0361101	30.5417	24.1206	30.5417	24.1206	4.93271	4.59219
ENSG00000164877	MICALL2	-0.358494	0.00107273	0.0393705	125.928	99.2778	125.928	99.2778	6.97646	6.6334
ENSG00000100982	PCIF1	-0.358599	0.00131558	0.0457184	38.1376	30.0865	38.1376	30.0865	5.25314	4.91104
ENSG00000076924	XAB2	-0.359152	0.000654643	0.0264807	48.4746	38.2259	48.4746	38.2259	5.59916	5.25648
ENSG00000172500	FIBP	-0.359598	0.000662561	0.0266766	47.5275	37.4563	47.5275	37.4563	5.57069	5.22714
ENSG00000112655	PTK7	-0.359701	0.00145427	0.049164	108.554	85.4572	108.554	85.4572	6.76227	6.41713
ENSG00000162522	KIAA1522	-0.360148	0.000654151	0.0264807	524.822	413.476	524.822	413.476	9.03569	8.69166
ENSG00000072110	ACTN1	-0.360261	0.000247147	0.0124035	187.319	147.491	187.319	147.491	7.54936	7.20449
ENSG00000119777	TMEM214	-0.361501	0.000365734	0.0168498	61.2577	48.2072	61.2577	48.2072	5.93682	5.59118
ENSG00000105135	ILVBL	-0.362783	0.00146102	0.049304	42.9988	33.8062	42.9988	33.8062	5.42622	5.07922
ENSG00000115661	STK16	-0.364004	0.00124155	0.0439802	57.1336	44.9198	57.1336	44.9198	5.83627	5.48928
ENSG00000125753	VASP	-0.365313	0.000979329	0.0365224	52.8253	41.4944	52.8253	41.4944	5.72316	5.37485
ENSG00000160445	ZER1	-0.365644	0.000173662	0.00937464	99.0668	77.7799	99.0668	77.7799	6.63033	6.28133
ENSG00000117448	AKR1A1	-0.366571	0.000791522	0.0308455	127.973	100.444	127.973	100.444	6.99969	6.65024
ENSG00000137207	YIPF3	-0.366819	0.000152155	0.00846213	119.534	93.7815	119.534	93.7815	6.90128	6.55123
ENSG00000101365	IDH3B	-0.366888	0.000165612	0.00902035	62.9798	49.3936	62.9798	49.3936	5.97682	5.62625
ENSG00000234616	JRK	-0.366988	0.000549409	0.0231018	45.3969	35.5852	45.3969	35.5852	5.50452	5.15321
ENSG00000103168	TAF1C	-0.36873	0.000320212	0.0151554	70.0375	54.8658	70.0375	54.8658	6.13006	5.77784
ENSG00000136807	CDK9	-0.369045	0.00067466	0.0270739	84.6326	66.3071	84.6326	66.3071	6.40314	6.05109
ENSG00000130313	PGLS	-0.369743	0.000207695	0.0107802	54.1055	42.3458	54.1055	42.3458	5.7577	5.40415
ENSG00000172663	TMEM134	-0.369994	0.000868407	0.0330977	40.5963	31.7638	40.5963	31.7638	5.34328	4.98931
ENSG00000076201	PTPN23	-0.370118	0.000572821	0.0238385	66.2122	51.784	66.2122	51.784	6.04902	5.69443
ENSG00000007202	KIAA0100	-0.370216	0.000423763	0.0188623	310.456	242.987	310.456	242.987	8.27824	7.92474
ENSG00000126602	TRAP1	-0.370542	9.12574e-05	0.00571427	114.191	89.3482	114.191	89.3482	6.8353	6.48137
ENSG00000136830	NIBAN2	-0.37059	0.00128089	0.0450284	267.999	209.668	267.999	209.668	8.06608	7.71196
ENSG00000140400	MAN2C1	-0.370739	0.00122314	0.0434515	134.898	105.39	134.898	105.39	7.07572	6.71959
ENSG00000126705	AHDC1	-0.370742	0.000173197	0.00935786	68.4054	53.4767	68.4054	53.4767	6.09604	5.74084
ENSG00000140326	CDAN1	-0.370892	0.00127918	0.0449945	34.0245	26.6006	34.0245	26.6006	5.0885	4.73339
ENSG00000012822	CALCOCO1	-0.371375	0.000285413	0.0138715	248.149	194.039	248.149	194.039	7.95506	7.6002
ENSG00000125503	PPP1R12C	-0.37222	0.000376365	0.0173003	51.7217	40.404	51.7217	40.404	5.6927	5.33643
ENSG00000173548	SNX33	-0.372434	0.000169925	0.0092139	85.5063	66.7907	85.5063	66.7907	6.41796	6.06157
ENSG00000131067	GGT7	-0.372826	0.000316068	0.0150061	56.2664	43.9399	56.2664	43.9399	5.8142	5.45746
ENSG00000140497	SCAMP2	-0.373107	0.000145841	0.00820876	176.386	137.797	176.386	137.797	7.46259	7.1064
ENSG00000149091	DGKZ	-0.374178	0.000726304	0.0287507	64.5523	50.3214	64.5523	50.3214	6.0124	5.6531
ENSG00000099899	TRMT2A	-0.375053	0.000194936	0.0102941	46.1224	35.9528	46.1224	35.9528	5.5274	5.16803
ENSG00000178952	TUFM	-0.375982	0.00030908	0.0147435	212.28	165.406	212.28	165.406	7.72982	7.36987
ENSG00000179632	1	-0.376249	0.000232331	0.0117769	44.2254	34.4731	44.2254	34.4731	5.4668	5.1074
ENSG00000136444	RSAD1	-0.376582	0.000836016	0.0321458	35.3877	27.5503	35.3877	27.5503	5.14518	4.78399
ENSG00000167280	ENGASE	-0.377538	0.00103245	0.0381051	54.2665	42.197	54.2665	42.197	5.76199	5.39907
ENSG00000105669	COPE	-0.378253	0.000334374	0.0157031	55.8265	43.4401	55.8265	43.4401	5.80288	5.44096
ENSG00000127054	INTS11	-0.378338	6.58027e-05	0.0044248	118.118	91.9023	118.118	91.9023	6.88408	6.52203
ENSG00000100804	PSMB5	-0.380048	0.000551137	0.0231584	116.501	90.5529	116.501	90.5529	6.86419	6.50069
ENSG00000164068	RNF123	-0.380144	7.4498e-05	0.00486048	67.6461	52.5621	67.6461	52.5621	6.07993	5.71595
ENSG00000136877	FPGS	-0.380274	0.00044319	0.0194803	46.6252	36.2253	46.6252	36.2253	5.54304	5.17892
ENSG00000076928	ARHGEF1	-0.38032	0.000942481	0.0355193	63.2977	49.1523	63.2977	49.1523	5.98408	5.61919
ENSG00000126934	MAP2K2	-0.380776	0.000229624	0.0116983	72.4856	56.3296	72.4856	56.3296	6.17962	5.81582
ENSG00000166925	TSC22D4	-0.380865	0.00104078	0.0383893	44.6667	34.6916	44.6667	34.6916	5.48113	5.11651
ENSG00000196642	RABL6	-0.38112	0.000497962	0.0214421	134.349	104.334	134.349	104.334	7.06984	6.70506
ENSG00000140995	DEF8	-0.38138	0.000201753	0.010549	53.5518	41.5838	53.5518	41.5838	5.74286	5.37795
ENSG00000114779	ABHD14B	-0.381634	0.000618047	0.0252359	52.6289	40.8537	52.6289	40.8537	5.71778	5.35239
ENSG00000087157	PGS1	-0.382796	7.23358e-05	0.00474172	68.1346	52.8244	68.1346	52.8244	6.09031	5.72313
ENSG00000169957	ZNF768	-0.38283	0.00016407	0.00898478	46.4502	36.0254	46.4502	36.0254	5.53761	5.17094
ENSG00000126464	PRR12	-0.382993	0.00057541	0.0238971	65.5682	50.8175	65.5682	50.8175	6.03492	5.66725
ENSG00000105698	USF2	-0.383274	4.22895e-05	0.00313687	67.6087	52.4119	67.6087	52.4119	6.07914	5.71182
ENSG00000185825	BCAP31	-0.383473	0.000128301	0.00744245	152.592	118.304	152.592	118.304	7.25354	6.88635
ENSG00000235098	ANKRD65	-0.383578	0.00128633	0.0451675	110.395	85.6275	110.395	85.6275	6.78653	6.42
ENSG00000179958	DCTPP1	-0.383641	0.00126185	0.0445658	25.5562	19.8112	25.5562	19.8112	4.6756	4.30824
ENSG00000159692	CTBP1	-0.383684	6.41326e-05	0.00435691	141.559	109.732	141.559	109.732	7.14526	6.77784
ENSG00000115694	STK25	-0.384392	6.37494e-05	0.00433639	88.4697	68.5196	88.4697	68.5196	6.46711	6.09845
ENSG00000162542	TMCO4	-0.384746	0.000215098	0.011098	64.2878	49.773	64.2878	49.773	6.00647	5.63729
ENSG00000105726	ATP13A1	-0.384838	6.58514e-05	0.0044248	83.4492	64.6212	83.4492	64.6212	6.38283	6.01394
ENSG00000166595	CIAO2B	-0.385221	0.000502247	0.0215382	42.0874	32.5889	42.0874	32.5889	5.39532	5.02631
ENSG00000172830	SSH3	-0.385562	0.00114181	0.0413861	87.8513	67.9358	87.8513	67.9358	6.45699	6.0861
ENSG00000007080	CCDC124	-0.386124	0.00138811	0.0476653	24.5132	18.967	24.5132	18.967	4.61549	4.24542
ENSG00000197785	ATAD3A	-0.386261	0.00139973	0.0480101	32.6151	25.2313	32.6151	25.2313	5.02747	4.65714
ENSG00000213380	COG8	-0.386813	0.000827718	0.0318874	23.8202	18.4138	23.8202	18.4138	4.57411	4.20272
ENSG00000074071	MRPS34	-0.38704	0.000355398	0.0164737	41.8421	32.3613	41.8421	32.3613	5.38688	5.0162
ENSG00000064961	HMG20B	-0.387095	0.000119686	0.0070574	75.9292	58.7184	75.9292	58.7184	6.24658	5.87574
ENSG00000164976	MYORG	-0.38759	0.000201764	0.010549	91.6766	70.9009	91.6766	70.9009	6.51848	6.14773
ENSG00000077235	GTF3C1	-0.387628	0.000132512	0.00762455	237.009	183.297	237.009	183.297	7.8888	7.51804
ENSG00000139645	ANKRD52	-0.387809	0.00147661	0.049637	113.119	87.3701	113.119	87.3701	6.8217	6.44907
ENSG00000125901	MRPS26	-0.387843	0.00132999	0.0460607	32.6763	25.2538	32.6763	25.2538	5.03017	4.65843
ENSG00000185359	HGS	-0.38862	0.000122259	0.00716231	160.851	124.251	160.851	124.251	7.32958	6.95712
ENSG00000130714	POMT1	-0.389063	0.00134032	0.0463391	52.4565	40.4818	52.4565	40.4818	5.71305	5.3392
ENSG00000167202	TBC1D2B	-0.389082	0.00107401	0.0393757	76.284	58.8916	76.284	58.8916	6.25331	5.87999
ENSG00000170412	GPRC5C	-0.389184	0.000493653	0.0213188	80.4224	62.135	80.4224	62.135	6.32952	5.95733
ENSG00000173456	RNF26	-0.390395	0.000743263	0.029174	27.9716	21.5727	27.9716	21.5727	4.80589	4.43114
ENSG00000154930	ACSS1	-0.390436	0.00054016	0.022808	104.272	80.4674	104.272	80.4674	6.7042	6.33033
ENSG00000143774	GUK1	-0.39094	0.00011186	0.00670671	99.0689	76.437	99.0689	76.437	6.63036	6.2562
ENSG00000133243	BTBD2	-0.391831	0.000172343	0.00932003	63.5154	48.9424	63.5154	48.9424	5.98904	5.61301
ENSG00000168101	NUDT16L1	-0.392013	0.000408695	0.0183724	31.4035	24.1968	31.4035	24.1968	4.97285	4.59674
ENSG00000174233	ADCY6	-0.392637	0.000124841	0.00725558	122.272	94.1838	122.272	94.1838	6.93395	6.55741
ENSG00000111907	TPD52L1	-0.393094	0.00111634	0.0407061	43.9255	33.8408	43.9255	33.8408	5.45699	5.08069
ENSG00000150977	RILPL2	-0.393171	0.000382894	0.0175207	59.8084	46.0775	59.8084	46.0775	5.90228	5.52599
ENSG00000167770	OTUB1	-0.393207	0.000164725	0.00898823	114.786	88.4204	114.786	88.4204	6.8428	6.46631
ENSG00000140983	RHOT2	-0.393337	0.000184913	0.00983329	104.833	80.6553	104.833	80.6553	6.71195	6.3337
ENSG00000164818	DNAAF5	-0.39404	0.00029348	0.0141664	77.5902	59.7393	77.5902	59.7393	6.2778	5.90061
ENSG00000114388	NPRL2	-0.394964	0.000425192	0.0188865	26.1757	20.1281	26.1757	20.1281	4.71016	4.33114
ENSG00000130787	HIP1R	-0.394978	3.73994e-05	0.00284367	113.957	87.6323	113.957	87.6323	6.83235	6.45339
ENSG00000115286	NDUFS7	-0.395386	0.000185637	0.00986316	35.3303	27.1597	35.3303	27.1597	5.14283	4.76339
ENSG00000013563	DNASE1L1	-0.395444	0.000363263	0.0167749	36.0677	27.7445	36.0677	27.7445	5.17264	4.79413
ENSG00000103507	BCKDK	-0.395893	0.000523079	0.0221791	26.7855	20.5828	26.7855	20.5828	4.74338	4.36337
ENSG00000137100	DCTN3	-0.396031	0.000451587	0.0197695	44.469	34.1873	44.469	34.1873	5.47473	5.09539
ENSG00000136280	CCM2	-0.396433	0.000671175	0.0269875	26.4837	20.3516	26.4837	20.3516	4.72703	4.34707
ENSG00000110717	NDUFS8	-0.396439	0.000205689	0.0106944	43.3364	33.2742	43.3364	33.2742	5.43751	5.05633
ENSG00000161203	AP2M1	-0.397145	0.000410061	0.018403	215.908	165.663	215.908	165.663	7.75428	7.37211
ENSG00000125912	NCLN	-0.397181	0.000321301	0.0151951	46.8246	35.9432	46.8246	35.9432	5.54919	5.16765
ENSG00000105612	DNASE2	-0.397492	0.000363477	0.0167749	49.0506	37.6657	49.0506	37.6657	5.6162	5.23518
ENSG00000123064	DDX54	-0.397573	0.000270185	0.0133493	55.6864	42.7284	55.6864	42.7284	5.79925	5.41712
ENSG00000172932	ANKRD13D	-0.397992	0.000354591	0.0164615	87.3812	67.1215	87.3812	67.1215	6.44925	6.0687
ENSG00000114650	SCAP	-0.398246	0.000613207	0.0251059	92.0572	70.5684	92.0572	70.5684	6.52446	6.14095
ENSG00000167566	NCKAP5L	-0.398298	0.000231998	0.0117698	44.0199	33.7571	44.0199	33.7571	5.46008	5.07712
ENSG00000118640	VAMP8	-0.398495	0.000616487	0.0252038	206.828	158.875	206.828	158.875	7.69229	7.31175
ENSG00000155229	MMS19	-0.39856	3.71231e-05	0.00283331	94.7306	72.6673	94.7306	72.6673	6.56576	6.18323
ENSG00000107882	SUFU	-0.398737	0.000756334	0.0296158	25.5888	19.6087	25.5888	19.6087	4.67744	4.29342
ENSG00000185475	TMEM179B	-0.398761	0.000270136	0.0133493	47.7181	36.6283	47.7181	36.6283	5.57646	5.19489
ENSG00000137266	SLC22A23	-0.398777	0.00111806	0.0407443	233.249	179.095	233.249	179.095	7.86573	7.48458
ENSG00000102125	TAZ	-0.398967	0.000204556	0.0106446	34.5715	26.5092	34.5715	26.5092	5.11151	4.72842
ENSG00000189350	TOGARAM2	-0.398979	0.000508645	0.0216738	361.986	277.949	361.986	277.949	8.49979	8.11867
ENSG00000187051	RPS19BP1	-0.399039	0.00126412	0.0445997	37.0774	28.4503	37.0774	28.4503	5.21247	4.83037
ENSG00000103326	CAPN15	-0.399553	0.000743341	0.029174	44.1243	33.8215	44.1243	33.8215	5.4635	5.07987
ENSG00000198171	DDRGK1	-0.399658	0.000322107	0.0152095	58.3231	44.7384	58.3231	44.7384	5.866	5.48344
ENSG00000171552	BCL2L1	-0.399689	0.000330443	0.0155546	302.088	231.796	302.088	231.796	8.23883	7.85671
ENSG00000175137	SH3BP5L	-0.399749	3.84832e-05	0.00290063	59.0519	45.2696	59.0519	45.2696	5.88391	5.50047
ENSG00000168096	ANKS3	-0.399924	0.00115194	0.0416788	27.9557	21.4162	27.9557	21.4162	4.80507	4.42063
ENSG00000117408	IPO13	-0.399972	0.000324442	0.0153078	74.7988	57.2928	74.7988	57.2928	6.22494	5.84028
ENSG00000180992	MRPL14	-0.399985	0.000239168	0.012063	34.7631	26.6561	34.7631	26.6561	5.11948	4.73639
ENSG00000167861	HID1	-0.400787	0.000990338	0.0368649	42.3397	32.4389	42.3397	32.4389	5.40394	5.01965
ENSG00000174851	YIF1A	-0.402672	0.00051485	0.0218689	30.9781	23.6883	30.9781	23.6883	4.95317	4.5661
ENSG00000070413	DGCR2	-0.404576	0.00119176	0.0426616	91.0898	69.5179	91.0898	69.5179	6.50922	6.11931
ENSG00000168758	SEMA4C	-0.40468	2.71051e-05	0.00216398	66.8863	51.0941	66.8863	51.0941	6.06364	5.67509
ENSG00000126460	PRRG2	-0.405182	0.00144083	0.0488828	17.9658	13.7213	17.9658	13.7213	4.16718	3.77835
ENSG00000100324	TAB1	-0.405689	0.000123127	0.0072043	42.7497	32.6344	42.7497	32.6344	5.41784	5.02832
ENSG00000128159	TUBGCP6	-0.406408	0.000396114	0.017936	128.703	98.1617	128.703	98.1617	7.0079	6.61709
ENSG00000149499	EML3	-0.407737	3.73748e-05	0.00284367	75.0258	57.1791	75.0258	57.1791	6.22931	5.83742
ENSG00000126062	TMEM115	-0.408182	0.000121768	0.00714547	44.4341	33.8577	44.4341	33.8577	5.47359	5.08141
ENSG00000172732	MUS81	-0.408301	0.000135932	0.00775971	35.2274	26.8385	35.2274	26.8385	5.13862	4.74623
ENSG00000157637	SLC38A10	-0.408313	0.000123405	0.0072069	110.336	84.0288	110.336	84.0288	6.78576	6.39281
ENSG00000171219	CDC42BPG	-0.408325	0.000199153	0.0104712	145.036	110.503	145.036	110.503	7.18027	6.78794
ENSG00000141552	ANAPC11	-0.408475	0.00102433	0.0379208	33.3611	25.4267	33.3611	25.4267	5.06009	4.66827
ENSG00000100083	GGA1	-0.408492	0.000112523	0.00673981	111.331	84.823	111.331	84.823	6.79872	6.40638
ENSG00000144711	IQSEC1	-0.408735	0.000310034	0.0147774	120.888	92.1516	120.888	92.1516	6.91753	6.52594
ENSG00000198931	APRT	-0.40879	0.000241086	0.0121396	49.349	37.6063	49.349	37.6063	5.62495	5.2329
ENSG00000168286	THAP11	-0.408998	0.000301923	0.0144703	28.9313	22.0383	28.9313	22.0383	4.85456	4.46194
ENSG00000127948	POR	-0.409007	2.27077e-05	0.00187713	265.83	202.448	265.83	202.448	8.05436	7.66141
ENSG00000178449	COX14	-0.409804	0.00100429	0.0372701	22.5356	17.1383	22.5356	17.1383	4.49413	4.09915
ENSG00000091542	ALKBH5	-0.410236	0.000126399	0.00733913	134.491	102.421	134.491	102.421	7.07137	6.67837
ENSG00000164081	TEX264	-0.410246	3.46974e-05	0.00266157	48.175	36.6672	48.175	36.6672	5.59021	5.19642
ENSG00000108262	GIT1	-0.410354	6.25833e-05	0.00427624	75.5448	57.4907	75.5448	57.4907	6.23926	5.84526
ENSG00000129353	SLC44A2	-0.410837	0.000139909	0.00795391	224.564	170.683	224.564	170.683	7.81098	7.41518
ENSG00000157353	FCSK	-0.410839	7.84739e-05	0.0050708	40.8713	31.0793	40.8713	31.0793	5.35302	4.95788
ENSG00000039650	PNKP	-0.411036	5.32755e-05	0.00373705	67.5787	51.3729	67.5787	51.3729	6.0785	5.68294
ENSG00000154978	VOPP1	-0.411623	0.00103232	0.0381051	22.367	17.0064	22.367	17.0064	4.4833	4.08801
ENSG00000156453	PCDH1	-0.412298	4.78832e-05	0.00346895	93.7415	71.2576	93.7415	71.2576	6.55062	6.15497
ENSG00000177169	ULK1	-0.412312	7.22766e-05	0.00474172	61.8563	46.989	61.8563	46.989	5.95085	5.55425
ENSG00000173599	PC	-0.412739	0.000661476	0.0266505	29.147	22.1471	29.147	22.1471	4.86528	4.46905
ENSG00000128311	TST	-0.413559	8.31255e-05	0.00533727	46.5569	35.3453	46.5569	35.3453	5.54092	5.14345
ENSG00000173153	ESRRA	-0.413631	7.38029e-05	0.0048255	62.6598	47.5597	62.6598	47.5597	5.96947	5.57167
ENSG00000158552	ZFAND2B	-0.414306	0.000437668	0.0192853	26.1442	19.8525	26.1442	19.8525	4.70842	4.31125
ENSG00000099910	KLHL22	-0.41452	0.000507093	0.0216374	24.2835	18.4102	24.2835	18.4102	4.6019	4.20243
ENSG00000105429	MEGF8	-0.415309	4.85756e-05	0.00350045	89.0495	67.4939	89.0495	67.4939	6.47654	6.07669
ENSG00000167642	SPINT2	-0.415793	0.000230304	0.0117132	315.033	239.048	315.033	239.048	8.29936	7.90115
ENSG00000176248	ANAPC2	-0.416455	4.73526e-05	0.00344092	69.9589	52.9923	69.9589	52.9923	6.12844	5.72771
ENSG00000158863	FAM160B2	-0.416567	0.000198968	0.0104706	100.972	76.454	100.972	76.454	6.65781	6.25652
ENSG00000071553	ATP6AP1	-0.416616	0.000143132	0.00807125	186.943	141.693	186.943	141.693	7.54645	7.14663
ENSG00000157593	SLC35B2	-0.417074	7.01169e-05	0.00463949	55.891	42.3243	55.891	42.3243	5.80454	5.40341
ENSG00000142765	SYTL1	-0.417504	5.54131e-05	0.00386841	231.913	175.66	231.913	175.66	7.85744	7.45664
ENSG00000006015	REX1BD	-0.417522	0.000992006	0.0368817	20.6203	15.6091	20.6203	15.6091	4.366	3.96432
ENSG00000129250	KIF1C	-0.417527	0.000500545	0.021494	122.19	92.4774	122.19	92.4774	6.93299	6.53103
ENSG00000163832	ELP6	-0.417728	0.00126488	0.0445997	27.609	20.8929	27.609	20.8929	4.78707	4.38494
ENSG00000146828	SLC12A9	-0.418238	0.000307056	0.0146816	57.4114	43.4225	57.4114	43.4225	5.84327	5.44037
ENSG00000186635	ARAP1	-0.418269	0.000146074	0.00821428	180.594	136.607	180.594	136.607	7.49661	7.09389
ENSG00000112659	CUL9	-0.418999	0.000732014	0.0289164	115.253	87.1128	115.253	87.1128	6.84866	6.44481
ENSG00000086504	MRPL28	-0.420084	0.000119225	0.00703708	42.4233	32.0701	42.4233	32.0701	5.40679	5.00316
ENSG00000187091	PLCD1	-0.42033	0.00148121	0.049764	24.5548	18.5569	24.5548	18.5569	4.61793	4.21389
ENSG00000127415	IDUA	-0.420645	0.000487876	0.0210993	24.602	18.5935	24.602	18.5935	4.6207	4.21672
ENSG00000170209	ANKK1	-0.421177	0.000296466	0.0142804	49.9263	37.7277	49.9263	37.7277	5.64173	5.23755
ENSG00000101199	ARFGAP1	-0.421222	6.72666e-06	0.000703702	70.1929	52.995	70.1929	52.995	6.13325	5.72778
ENSG00000123159	GIPC1	-0.421341	5.32281e-05	0.00373705	138.305	104.378	138.305	104.378	7.1117	6.70567
ENSG00000238227	TMEM250	-0.421374	0.00101004	0.0374602	37.4972	28.3242	37.4972	28.3242	5.22871	4.82396
ENSG00000112787	FBRSL1	-0.42173	0.000259571	0.0129415	55.7515	42.0772	55.7515	42.0772	5.80094	5.39497
ENSG00000102901	CENPT	-0.421788	1.06252e-05	0.00103151	59.7306	45.0741	59.7306	45.0741	5.9004	5.49423
ENSG00000159792	PSKH1	-0.422583	0.000283751	0.0138066	45.6813	34.4676	45.6813	34.4676	5.51353	5.10717
ENSG00000171298	GAA	-0.422908	2.80301e-05	0.00223085	51.05	38.5263	51.05	38.5263	5.67384	5.26777
ENSG00000135631	RAB11FIP5	-0.423096	0.000315287	0.0149924	26.6598	20.1082	26.6598	20.1082	4.73659	4.32971
ENSG00000137486	ARRB1	-0.423172	0.000261068	0.0129841	44.4862	33.5706	44.4862	33.5706	5.47529	5.06913
ENSG00000215305	VPS16	-0.423285	0.00121223	0.0431903	37.2179	28.041	37.2179	28.041	5.21792	4.80947
ENSG00000126001	CEP250	-0.423319	0.000592658	0.0243574	117.554	88.6977	117.554	88.6977	6.87718	6.47082
ENSG00000103811	CTSH	-0.424061	0.00118164	0.0423741	368.689	277.677	368.689	277.677	8.52626	8.11726
ENSG00000137802	MAPKBP1	-0.424325	0.000286987	0.0139306	93.8823	70.7942	93.8823	70.7942	6.55278	6.14556
ENSG00000010256	UQCRC1	-0.425586	1.58813e-05	0.00140674	157.504	118.603	157.504	118.603	7.29924	6.89
ENSG00000160113	NR2F6	-0.426007	0.000431548	0.0191129	50.6592	38.1476	50.6592	38.1476	5.66275	5.25352
ENSG00000149476	TKFC	-0.42611	9.25545e-05	0.00576954	75.1682	56.5787	75.1682	56.5787	6.23205	5.82219
ENSG00000205336	ADGRG1	-0.426226	6.75094e-05	0.00450132	334.284	251.568	334.284	251.568	8.38493	7.97481
ENSG00000178467	P4HTM	-0.428082	0.00126501	0.0445997	269.222	202.647	269.222	202.647	8.07265	7.66282
ENSG00000189077	TMEM120A	-0.428413	0.000561215	0.0235082	27.7191	20.8361	27.7191	20.8361	4.79281	4.38101
ENSG00000161671	EMC10	-0.428641	0.000311877	0.0148536	95.0646	71.3744	95.0646	71.3744	6.57084	6.15733
ENSG00000164062	APEH	-0.428867	3.62199e-05	0.00276785	79.1761	59.4431	79.1761	59.4431	6.30699	5.89344
ENSG00000105676	ARMC6	-0.430704	0.000158464	0.00873295	30.3151	22.7382	30.3151	22.7382	4.92197	4.50705
ENSG00000133612	AGAP3	-0.431452	6.15542e-05	0.00421067	113.809	85.3293	113.809	85.3293	6.83047	6.41497
ENSG00000165915	SLC39A13	-0.431565	0.00038987	0.017733	36.4472	27.3267	36.4472	27.3267	5.18774	4.77224
ENSG00000105355	PLIN3	-0.43161	6.83461e-05	0.0045413	102.171	76.657	102.171	76.657	6.67484	6.26034
ENSG00000100284	TOM1	-0.431963	2.36724e-05	0.00194768	77.687	58.2471	77.687	58.2471	6.2796	5.86412
ENSG00000088340	FER1L4	-0.432075	3.13717e-05	0.00243727	50.1731	37.6012	50.1731	37.6012	5.64884	5.23271
ENSG00000130244	FAM98C	-0.4328	0.000141632	0.00800716	30.5532	22.8849	30.5532	22.8849	4.93325	4.51632
ENSG00000141503	MINK1	-0.432835	5.83697e-05	0.00404759	230.837	172.816	230.837	172.816	7.85073	7.43309
ENSG00000171163	ZNF692	-0.433008	1.63308e-05	0.00143192	59.7997	44.7719	59.7997	44.7719	5.90207	5.48452
ENSG00000125170	DOK4	-0.43381	0.000658508	0.0265786	25.5077	19.1015	25.5077	19.1015	4.67286	4.25561
ENSG00000011009	LYPLA2	-0.434049	0.000136126	0.00776274	78.2892	58.6249	78.2892	58.6249	6.29074	5.87344
ENSG00000169221	TBC1D10B	-0.434378	4.05049e-05	0.00301555	48.9559	36.627	48.9559	36.627	5.61341	5.19484
ENSG00000104886	PLEKHJ1	-0.434594	0.000116403	0.00689059	31.3019	23.4227	31.3019	23.4227	4.96818	4.54983
ENSG00000169660	HEXD	-0.434888	4.23393e-06	0.000480183	66.5298	49.7657	66.5298	49.7657	6.05593	5.63708
ENSG00000179364	PACS2	-0.435582	5.85866e-06	0.000628869	94.4285	70.596	94.4285	70.596	6.56115	6.14152
ENSG00000104812	GYS1	-0.435777	0.00144216	0.0488828	56.2847	42.0406	56.2847	42.0406	5.81467	5.39371
ENSG00000065029	ZNF76	-0.436607	1.14532e-05	0.00108924	63.8814	47.7401	63.8814	47.7401	5.99732	5.57713
ENSG00000116685	KIAA2013	-0.436674	1.59942e-05	0.00141261	45.0478	33.6704	45.0478	33.6704	5.49339	5.07341
ENSG00000163517	HDAC11	-0.437178	4.78322e-05	0.00346895	36.2858	27.0955	36.2858	27.0955	5.18133	4.75998
ENSG00000148337	CIZ1	-0.438307	1.99563e-06	0.000254919	80.9294	60.3927	80.9294	60.3927	6.33859	5.9163
ENSG00000115073	ACTR1B	-0.438324	1.02631e-05	0.00100439	113.318	84.5926	113.318	84.5926	6.82423	6.40246
ENSG00000059122	FLYWCH1	-0.438819	1.12061e-05	0.0010693	66.2276	49.3916	66.2276	49.3916	6.04936	5.62619
ENSG00000104872	PIH1D1	-0.438825	1.11164e-05	0.00106556	65.592	48.9347	65.592	48.9347	6.03545	5.61279
ENSG00000014216	CAPN1	-0.438854	4.54106e-05	0.00331819	387.334	288.746	387.334	288.746	8.59743	8.17366
ENSG00000100106	TRIOBP	-0.438958	1.98309e-06	0.000253853	82.4598	61.4992	82.4598	61.4992	6.36562	5.9425
ENSG00000019102	VSIG2	-0.439145	0.000588408	0.0242378	44.5127	33.2376	44.5127	33.2376	5.47614	5.05474
ENSG00000168397	ATG4B	-0.439309	1.27947e-05	0.00118887	91.1678	68.0192	91.1678	68.0192	6.51045	6.08787
ENSG00000167671	UBXN6	-0.439357	3.42928e-06	0.000400144	98.3851	73.3995	98.3851	73.3995	6.62037	6.1977
ENSG00000067113	PLPP1	-0.439429	0.00137167	0.0472035	29.2749	21.8236	29.2749	21.8236	4.87159	4.44782
ENSG00000100726	TELO2	-0.439722	0.000154752	0.00857509	49.3563	36.8009	49.3563	36.8009	5.62516	5.20167
ENSG00000148660	CAMK2G	-0.439802	2.1221e-05	0.00178586	54.5573	40.6629	54.5573	40.6629	5.7697	5.34564
ENSG00000106133	NSUN5P2	-0.439812	0.000726079	0.0287507	20.8604	15.5494	20.8604	15.5494	4.38269	3.95878
ENSG00000167965	MLST8	-0.439937	0.000105118	0.00640652	30.8816	23.0167	30.8816	23.0167	4.94868	4.52461
ENSG00000033100	CHPF2	-0.440986	0.000103691	0.00634232	62.5002	46.554	62.5002	46.554	5.96579	5.54083
ENSG00000167815	PRDX2	-0.441333	8.51851e-06	0.000858587	127.523	94.9249	127.523	94.9249	6.99461	6.56871
ENSG00000213983	AP1G2	-0.441532	4.1201e-06	0.000469909	234.304	174.526	234.304	174.526	7.87224	7.4473
ENSG00000105223	PLD3	-0.441734	2.12826e-05	0.00178857	133.618	99.4185	133.618	99.4185	7.06198	6.63544
ENSG00000105357	MYH14	-0.442336	0.000546664	0.0230023	453.978	338.083	453.978	338.083	8.82648	8.40123
ENSG00000198909	MAP3K3	-0.442465	0.000179389	0.00964487	43.0559	32.0444	43.0559	32.0444	5.42814	5.002
ENSG00000163344	PMVK	-0.442839	0.00112598	0.0409839	23.6257	17.5838	23.6257	17.5838	4.56229	4.13617
ENSG00000100413	POLR3H	-0.442865	8.71939e-05	0.00556317	51.1528	38.0862	51.1528	38.0862	5.67674	5.2512
ENSG00000205356	TECPR1	-0.443182	3.90562e-05	0.00292927	42.543	31.6238	42.543	31.6238	5.41085	4.98294
ENSG00000103197	TSC2	-0.443413	0.000141607	0.00800716	201.879	150.083	201.879	150.083	7.65735	7.22961
ENSG00000044090	CUL7	-0.443534	1.54246e-05	0.00137633	76.6284	57.0013	76.6284	57.0013	6.25981	5.83292
ENSG00000172974	AC007318.1	-0.443579	0.000260925	0.0129841	25.6299	19.0624	25.6299	19.0624	4.67975	4.25266
ENSG00000115317	HTRA2	-0.443777	0.000452826	0.0198094	18.058	13.4232	18.058	13.4232	4.17457	3.74665
ENSG00000071655	MBD3	-0.443836	0.000296548	0.0142804	40.35	29.9946	40.35	29.9946	5.3345	4.90663
ENSG00000104774	MAN2B1	-0.445223	0.00014025	0.00795391	39.6532	29.4458	39.6532	29.4458	5.30936	4.87999
ENSG00000185085	INTS5	-0.44735	0.000100786	0.00619582	27.9713	20.7566	27.9713	20.7566	4.80588	4.3755
ENSG00000125457	MIF4GD	-0.447389	0.00143444	0.0487872	21.0392	15.5897	21.0392	15.5897	4.39501	3.96252
ENSG00000065989	PDE4A	-0.447571	0.00147625	0.049637	13.5085	10.0164	13.5085	10.0164	3.7558	3.32429
ENSG00000104904	OAZ1	-0.447813	0.00137084	0.0472035	335.554	249.187	335.554	249.187	8.3904	7.96108
ENSG00000170619	COMMD5	-0.448133	0.000561397	0.0235082	18.3418	13.5995	18.3418	13.5995	4.19706	3.76548
ENSG00000198624	CCDC69	-0.448163	0.000818871	0.0316418	202.976	150.69	202.976	150.69	7.66517	7.23544
ENSG00000147130	ZMYM3	-0.448496	3.15461e-05	0.00244769	149.812	111.104	149.812	111.104	7.22701	6.79576
ENSG00000132793	LPIN3	-0.448504	0.000200145	0.0104961	63.3887	46.9498	63.3887	46.9498	5.98615	5.55305
ENSG00000130309	COLGALT1	-0.448571	6.85961e-05	0.00454382	64.2418	47.6342	64.2418	47.6342	6.00544	5.57393
ENSG00000119574	ZBTB45	-0.448814	0.00076362	0.0298733	15.6029	11.5661	15.6029	11.5661	3.96374	3.53184
ENSG00000033011	ALG1	-0.448954	0.000274117	0.0134566	26.1876	19.4041	26.1876	19.4041	4.71081	4.27829
ENSG00000141258	SGSM2	-0.448982	1.349e-05	0.00123271	286.818	212.411	286.818	212.411	8.16399	7.73072
ENSG00000130706	ADRM1	-0.449075	2.44165e-05	0.00199394	81.3302	60.2575	81.3302	60.2575	6.34572	5.91307
ENSG00000148341	SH3GLB2	-0.449123	9.11331e-05	0.00571239	183.5	135.981	183.5	135.981	7.51964	7.08726
ENSG00000130312	MRPL34	-0.449248	0.000503644	0.0215551	27.1256	20.1021	27.1256	20.1021	4.76158	4.32928
ENSG00000168890	TMEM150A	-0.451599	0.00123752	0.0438852	17.7955	13.1555	17.7955	13.1555	4.15344	3.71759
ENSG00000106009	BRAT1	-0.451912	0.00025056	0.0125334	55.264	40.845	55.264	40.845	5.78827	5.35209
ENSG00000119688	ABCD4	-0.452212	4.91065e-05	0.00353032	61.5897	45.5538	61.5897	45.5538	5.94462	5.5095
ENSG00000008838	MED24	-0.452766	4.79448e-05	0.00346895	126.287	93.2077	126.287	93.2077	6.98056	6.54238
ENSG00000067225	PKM	-0.453365	4.49559e-05	0.0032904	992.388	732.919	992.388	732.919	9.95476	9.51751
ENSG00000176101	SSNA1	-0.453693	0.000110747	0.00665976	35.5798	26.2831	35.5798	26.2831	5.15299	4.71606
ENSG00000164889	SLC4A2	-0.454298	1.02153e-05	0.00100133	95.6143	70.5753	95.6143	70.5753	6.57915	6.14109
ENSG00000183011	NAA38	-0.454603	0.00034398	0.0160549	56.7999	41.9522	56.7999	41.9522	5.82782	5.39067
ENSG00000169696	ASPSCR1	-0.455014	8.77161e-05	0.00557889	34.7295	25.6212	34.7295	25.6212	5.11809	4.67927
ENSG00000177239	MAN1B1	-0.455137	4.95787e-06	0.000549952	102.953	75.9471	102.953	75.9471	6.68584	6.24692
ENSG00000005882	PDK2	-0.455166	9.5061e-06	0.000944013	52.4498	38.6775	52.4498	38.6775	5.71286	5.27342
ENSG00000185499	MUC1	-0.455202	0.000701058	0.02793	408.679	301.445	408.679	301.445	8.67482	8.23575
ENSG00000237172	B3GNT9	-0.455653	0.000708768	0.0282187	19.2015	14.1597	19.2015	14.1597	4.26314	3.82372
ENSG00000197530	MIB2	-0.455825	2.38144e-05	0.00195265	68.3317	50.3695	68.3317	50.3695	6.09448	5.65448
ENSG00000158717	RNF166	-0.45593	0.000498276	0.0214421	15.9349	11.7499	15.9349	11.7499	3.99412	3.55458
ENSG00000116701	NCF2	-0.456146	0.00129401	0.04533	60.9054	44.9234	60.9054	44.9234	5.9285	5.4894
ENSG00000090674	MCOLN1	-0.456616	0.00145792	0.0492543	14.35	10.5721	14.35	10.5721	3.84298	3.40219
ENSG00000160703	NLRX1	-0.456826	0.000179581	0.00964487	24.8691	18.3288	24.8691	18.3288	4.63628	4.19604
ENSG00000140553	UNC45A	-0.457352	1.9352e-06	0.000248246	64.6771	47.6331	64.6771	47.6331	6.01518	5.57389
ENSG00000168936	TMEM129	-0.4586	0.00030698	0.0146816	48.5574	35.7125	48.5574	35.7125	5.60162	5.15836
ENSG00000160959	LRRC14	-0.458641	1.50421e-05	0.00135534	50.0383	36.8048	50.0383	36.8048	5.64496	5.20182
ENSG00000103502	CDIPT	-0.458823	2.14652e-05	0.00179644	40.1761	29.5456	40.1761	29.5456	5.32827	4.88487
ENSG00000102882	MAPK3	-0.458968	0.00121367	0.0432164	88.1184	64.7626	88.1184	64.7626	6.46137	6.01709
ENSG00000284976	BX255925.3	-0.459648	0.000419437	0.0187131	21.0075	15.4549	21.0075	15.4549	4.39283	3.95
ENSG00000160446	ZDHHC12	-0.459911	0.00143857	0.0488474	17.3542	12.7648	17.3542	12.7648	4.11721	3.6741
ENSG00000167657	DAPK3	-0.45993	0.000102367	0.00627398	30.0609	22.1097	30.0609	22.1097	4.90982	4.46661
ENSG00000168010	ATG16L2	-0.461033	0.000373174	0.0171796	87.3617	64.1181	87.3617	64.1181	6.44893	6.00266
ENSG00000162069	BICDL2	-0.461163	5.91832e-05	0.00408997	204.331	150.233	204.331	150.233	7.67477	7.23106
ENSG00000100243	CYB5R3	-0.461819	6.10347e-06	0.000648571	179.163	131.477	179.163	131.477	7.48513	7.03867
ENSG00000135617	PRADC1	-0.461928	0.000574189	0.0238627	18.2072	13.364	18.2072	13.364	4.18644	3.74028
ENSG00000163041	H3-3A	-0.462337	0.000204182	0.0106379	169.59	124.582	169.59	124.582	7.4059	6.96096
ENSG00000167645	YIF1B	-0.462478	0.000179621	0.00964487	27.232	19.9851	27.232	19.9851	4.76723	4.32086
ENSG00000174903	RAB1B	-0.462569	5.4788e-06	0.000595755	178.205	130.835	178.205	130.835	7.47739	7.0316
ENSG00000144040	SFXN5	-0.463319	0.000950653	0.0356942	18.8887	13.8539	18.8887	13.8539	4.23945	3.79222
ENSG00000198276	UCKL1	-0.463462	6.79093e-05	0.00452301	46.0863	33.8127	46.0863	33.8127	5.52627	5.07949
ENSG00000174996	KLC2	-0.463794	6.21448e-06	0.000659213	46.7905	34.3092	46.7905	34.3092	5.54814	5.10052
ENSG00000104870	FCGRT	-0.46426	3.87047e-06	0.000444781	72.2755	52.9954	72.2755	52.9954	6.17544	5.7278
ENSG00000130640	TUBGCP2	-0.464346	0.000270831	0.0133493	207.461	152.13	207.461	152.13	7.6967	7.24916
ENSG00000100038	TOP3B	-0.464444	1.35594e-05	0.00123533	37.8663	27.7604	37.8663	27.7604	5.24284	4.79496
ENSG00000125967	NECAB3	-0.464537	0.000597178	0.0245051	23.6539	17.3322	23.6539	17.3322	4.56401	4.11539
ENSG00000124574	ABCC10	-0.464566	7.89329e-05	0.00509504	87.964	64.4152	87.964	64.4152	6.45884	6.00933
ENSG00000169718	DUS1L	-0.464609	2.54164e-06	0.000313448	83.882	61.4611	83.882	61.4611	6.39029	5.9416
ENSG00000167302	TEPSIN	-0.464998	0.000181779	0.0097349	36.8269	26.9554	36.8269	26.9554	5.20269	4.7525
ENSG00000007520	TSR3	-0.465151	7.79194e-05	0.00504034	32.61	23.8889	32.61	23.8889	5.02724	4.57827
ENSG00000174327	SLC16A13	-0.465964	0.00121728	0.0432939	13.9171	10.1844	13.9171	10.1844	3.79879	3.34829
ENSG00000110328	GALNT18	-0.465968	5.3004e-05	0.00373527	28.597	20.9286	28.597	20.9286	4.83779	4.3874
ENSG00000172725	CORO1B	-0.466732	4.49576e-06	0.000505157	120.876	88.4884	120.876	88.4884	6.91738	6.46742
ENSG00000226950	DANCR	-0.46693	0.000278052	0.0135947	27.6878	20.2382	27.6878	20.2382	4.79118	4.33901
ENSG00000183087	GAS6	-0.46768	0.000100093	0.00615948	54.5521	39.8654	54.5521	39.8654	5.76956	5.31706
ENSG00000105677	TMEM147	-0.468296	1.32642e-05	0.00121574	36.014	26.3267	36.014	26.3267	5.17049	4.71845
ENSG00000164880	INTS1	-0.468668	0.000502321	0.0215382	125.931	92.0496	125.931	92.0496	6.97649	6.52434
ENSG00000157514	TSC22D3	-0.468734	0.000815472	0.0315593	141.863	103.701	141.863	103.701	7.14835	6.69628
ENSG00000165458	INPPL1	-0.46921	1.59096e-05	0.00140719	173.033	126.394	173.033	126.394	7.43491	6.98179
ENSG00000173465	ZNRD2	-0.469356	0.00114376	0.041432	16.5421	12.0835	16.5421	12.0835	4.04807	3.59497
ENSG00000167778	SPRYD3	-0.469409	0.000690747	0.0276463	71.4939	52.2651	71.4939	52.2651	6.15975	5.70778
ENSG00000161558	TMEM143	-0.473567	0.000290363	0.0140719	19.0875	13.8892	19.0875	13.8892	4.25456	3.79589
ENSG00000184924	PTRHD1	-0.474005	0.000577056	0.0239326	21.3508	15.547	21.3508	15.547	4.41622	3.95857
ENSG00000167925	GHDC	-0.474675	0.000275629	0.0134943	17.6022	12.8085	17.6022	12.8085	4.13768	3.67903
ENSG00000132535	DLG4	-0.474795	0.000574019	0.0238627	58.1982	42.3945	58.1982	42.3945	5.8629	5.4058
ENSG00000099797	TECR	-0.474795	6.02609e-06	0.000642599	128.87	93.7742	128.87	93.7742	7.00977	6.55112
ENSG00000250510	GPR162	-0.474896	0.000420411	0.018729	224.199	163.275	224.199	163.275	7.80864	7.35116
ENSG00000196372	ASB13	-0.475336	0.00108821	0.039848	23.6994	17.2225	23.6994	17.2225	4.56678	4.10622
ENSG00000172009	THOP1	-0.47535	1.11907e-05	0.0010693	48.6265	35.3604	48.6265	35.3604	5.60367	5.14406
ENSG00000167967	E4F1	-0.476098	5.5467e-05	0.00386841	38.9206	28.2934	38.9206	28.2934	5.28246	4.82239
ENSG00000160410	SHKBP1	-0.47676	0.000183339	0.0097925	47.1132	34.2171	47.1132	34.2171	5.55806	5.09664
ENSG00000062822	POLD1	-0.476831	0.000884568	0.033566	16.1401	11.722	16.1401	11.722	4.01257	3.55114
ENSG00000182108	DEXI	-0.476911	7.08342e-05	0.00467853	27.9539	20.3073	27.9539	20.3073	4.80498	4.34393
ENSG00000168067	MAP4K2	-0.477051	0.000659252	0.0265786	24.1097	17.507	24.1097	17.507	4.59154	4.12986
ENSG00000111319	SCNN1A	-0.477296	0.000285541	0.0138715	415.594	302.349	415.594	302.349	8.69903	8.24007
ENSG00000239521	CASTOR3	-0.477798	2.82888e-05	0.00224373	105.839	76.8578	105.839	76.8578	6.72573	6.26412
ENSG00000127838	PNKD	-0.477887	1.05325e-06	0.000147591	74.5163	54.1292	74.5163	54.1292	6.21948	5.75834
ENSG00000138834	MAPK8IP3	-0.477943	0.000110152	0.00664373	205.838	149.383	205.838	149.383	7.68536	7.22287
ENSG00000076826	CAMSAP3	-0.478891	3.81517e-05	0.00287922	33.6277	24.4036	33.6277	24.4036	5.07158	4.60902
ENSG00000099999	RNF215	-0.479419	0.00130721	0.0456364	18.8964	13.6988	18.8964	13.6988	4.24004	3.77598
ENSG00000167291	TBC1D16	-0.479974	0.000134348	0.00769256	60.296	43.7459	60.296	43.7459	5.91399	5.45107
ENSG00000100300	TSPO	-0.480466	1.60409e-05	0.00141468	87.0091	63.0218	87.0091	63.0218	6.44309	5.97778
ENSG00000186710	CFAP73	-0.481744	0.00118541	0.0424844	285.854	207.343	285.854	207.343	8.15914	7.69588
ENSG00000141519	CCDC40	-0.481775	0.00136327	0.0470254	368.527	267.368	368.527	267.368	8.52562	8.06268
ENSG00000104915	STX10	-0.481789	1.24177e-05	0.00116095	56.0943	40.64	56.0943	40.64	5.80978	5.34483
ENSG00000140474	AC091230.1	-0.482035	0.000152755	0.00848107	80.7902	58.5591	80.7902	58.5591	6.33611	5.87182
ENSG00000272141	AL390719.2	-0.482607	0.000688483	0.0276103	33.6506	24.3638	33.6506	24.3638	5.07256	4.60667
ENSG00000230487	PSMG3-AS1	-0.483093	3.75314e-05	0.00285013	41.7474	30.2135	41.7474	30.2135	5.38361	4.91712
ENSG00000116337	AMPD2	-0.48403	0.000625616	0.0254764	32.6353	23.5954	32.6353	23.5954	5.02836	4.56044
ENSG00000183751	TBL3	-0.484524	3.6869e-06	0.00042449	35.9704	25.9927	35.9704	25.9927	5.16874	4.70004
ENSG00000164896	FASTK	-0.486074	5.01628e-07	7.96775e-05	75.2572	54.337	75.2572	54.337	6.23376	5.76386
ENSG00000142327	RNPEPL1	-0.486152	5.22321e-06	0.000572064	44.8279	32.3561	44.8279	32.3561	5.48632	5.01597
ENSG00000099308	MAST3	-0.486212	5.01849e-05	0.00358549	31.187	22.527	31.187	22.527	4.96287	4.49358
ENSG00000235173	HGH1	-0.486655	0.00101372	0.0375739	13.2218	9.54187	13.2218	9.54187	3.72485	3.25427
ENSG00000131653	TRAF7	-0.487451	1.77819e-06	0.000230542	117.425	84.6919	117.425	84.6919	6.8756	6.40415
ENSG00000107819	SFXN3	-0.488263	0.00142682	0.0486641	158.695	114.585	158.695	114.585	7.31011	6.84027
ENSG00000144589	STK11IP	-0.4884	0.000349556	0.0162776	106.524	76.8551	106.524	76.8551	6.73503	6.26407
ENSG00000198356	GET3	-0.488482	1.32259e-05	0.00121482	62.0173	44.7302	62.0173	44.7302	5.9546	5.48318
ENSG00000162227	TAF6L	-0.488897	2.83688e-05	0.00224713	28.7869	20.7509	28.7869	20.7509	4.84734	4.3751
ENSG00000141524	TMC6	-0.488995	3.17869e-06	0.000376975	71.8573	51.7957	71.8573	51.7957	6.16706	5.69476
ENSG00000161847	RAVER1	-0.489349	0.000543559	0.0229034	28.1078	20.2481	28.1078	20.2481	4.8129	4.33971
ENSG00000148343	MIGA2	-0.489685	1.16591e-05	0.00110363	56.2858	40.5337	56.2858	40.5337	5.8147	5.34105
ENSG00000187017	ESPN	-0.490097	6.63586e-05	0.00445396	64.5672	46.512	64.5672	46.512	6.01273	5.53953
ENSG00000127554	GFER	-0.490662	5.32433e-05	0.00373705	32.6912	23.5189	32.6912	23.5189	5.03083	4.55575
ENSG00000159733	ZFYVE28	-0.492117	0.000840079	0.0322407	17.6361	12.6644	17.6361	12.6644	4.14046	3.66271
ENSG00000095906	NUBP2	-0.492351	0.000419912	0.0187205	30.3154	21.7821	30.3154	21.7821	4.92198	4.44507
ENSG00000160404	TOR2A	-0.493197	0.000270721	0.0133493	15.9961	11.4981	15.9961	11.4981	3.99964	3.52332
ENSG00000105701	FKBP8	-0.494836	0.000348302	0.0162316	159.042	114.226	159.042	114.226	7.31327	6.83574
ENSG00000136840	ST6GALNAC4	-0.49593	0.000305325	0.0146219	24.864	17.8294	24.864	17.8294	4.63598	4.15618
ENSG00000008710	PKD1	-0.496004	3.04789e-05	0.00238625	233.888	167.798	233.888	167.798	7.86967	7.39058
ENSG00000103024	NME3	-0.496259	0.000560662	0.0235082	29.474	21.1258	29.474	21.1258	4.88137	4.40093
ENSG00000197858	GPAA1	-0.497253	7.34302e-07	0.000110011	65.247	46.7359	65.247	46.7359	6.02784	5.54646
ENSG00000214274	ANG	-0.49759	0.000563061	0.0235454	16.2025	11.5975	16.2025	11.5975	4.01814	3.53574
ENSG00000062524	LTK	-0.497647	8.95283e-05	0.00564785	40.6514	29.1011	40.6514	29.1011	5.34523	4.863
ENSG00000063854	HAGH	-0.498006	9.79245e-06	0.000966125	66.7622	47.8201	66.7622	47.8201	6.06096	5.57954
ENSG00000177106	EPS8L2	-0.498605	9.52446e-07	0.000136621	281.418	201.367	281.418	201.367	8.13657	7.65369
ENSG00000148824	MTG1	-0.498725	0.000813743	0.0315493	25.9522	18.5628	25.9522	18.5628	4.69779	4.21435
ENSG00000103152	MPG	-0.499833	2.22614e-05	0.00184527	25.0462	17.9084	25.0462	17.9084	4.64652	4.16257
ENSG00000163346	PBXIP1	-0.500596	1.53767e-06	0.000204156	121.077	86.4889	121.077	86.4889	6.91978	6.43444
ENSG00000175283	DOLK	-0.501004	1.13714e-05	0.00108315	25.4761	18.204	25.4761	18.204	4.67107	4.18619
ENSG00000169710	FASN	-0.50111	0.000162573	0.00891083	375.829	268.205	375.829	268.205	8.55393	8.06719
ENSG00000005206	SPPL2B	-0.501432	0.00027978	0.0136572	179.531	128.379	179.531	128.379	7.48809	7.00427
ENSG00000162413	KLHL21	-0.501879	9.26154e-05	0.00576954	122.437	87.4019	122.437	87.4019	6.9359	6.44959
ENSG00000169727	GPS1	-0.50283	8.93865e-08	1.88976e-05	80.332	57.3406	80.332	57.3406	6.3279	5.84148
ENSG00000134398	AC008870.1	-0.503769	1.52388e-05	0.00136577	258.956	184.776	258.956	184.776	8.01656	7.52963
ENSG00000168476	REEP4	-0.505157	0.00024935	0.0125037	30.2135	21.516	30.2135	21.516	4.91712	4.42734
ENSG00000140398	NEIL1	-0.505761	3.0765e-06	0.00036746	116.243	82.8401	116.243	82.8401	6.861	6.37226
ENSG00000113119	TMCO6	-0.506162	0.000769616	0.0300448	45.7397	32.604	45.7397	32.604	5.51537	5.02698
ENSG00000172037	LAMB2	-0.506625	0.00113336	0.0411799	235.335	167.292	235.335	167.292	7.87857	7.38622
ENSG00000226137	BAIAP2-DT	-0.508297	3.18726e-05	0.00246986	52.7405	37.5107	52.7405	37.5107	5.72084	5.22923
ENSG00000104964	TLE5	-0.508562	0.000275775	0.0134943	566.489	403.352	566.489	403.352	9.1459	8.6559
ENSG00000125656	CLPP	-0.508757	2.49514e-05	0.00202943	23.5491	16.739	23.5491	16.739	4.5576	4.06515
ENSG00000100307	CBX7	-0.509179	1.50777e-05	0.00135534	52.8533	37.5831	52.8533	37.5831	5.72392	5.23201
ENSG00000130304	SLC27A1	-0.509439	5.43832e-08	1.24519e-05	84.1686	59.7976	84.1686	59.7976	6.39521	5.90202
ENSG00000235297	FAUP1	-0.509827	0.000218445	0.011204	23.0269	16.3617	23.0269	16.3617	4.52525	4.03225
ENSG00000188747	NOXA1	-0.511016	0.00148375	0.0497668	17.5053	12.4097	17.5053	12.4097	4.12972	3.63339
ENSG00000177666	PNPLA2	-0.512454	6.41947e-05	0.00435691	104.692	74.2976	104.692	74.2976	6.71001	6.21524
ENSG00000160796	NBEAL2	-0.513279	0.000203891	0.0106374	303.26	214.72	303.26	214.72	8.24441	7.74631
ENSG00000197256	KANK2	-0.514025	6.25822e-06	0.000660002	27.746	19.6448	27.746	19.6448	4.79421	4.29608
ENSG00000110171	TRIM3	-0.51411	0.000592918	0.0243574	46.3057	32.8156	46.3057	32.8156	5.53312	5.03631
ENSG00000065054	SLC9A3R2	-0.514317	0.000193034	0.0102178	89.2359	63.2705	89.2359	63.2705	6.47955	5.98346
ENSG00000073350	LLGL2	-0.514519	1.80484e-05	0.00156444	237.256	168.033	237.256	168.033	7.8903	7.3926
ENSG00000185504	FAAP100	-0.514522	2.16595e-05	0.00180861	33.1069	23.4292	33.1069	23.4292	5.04906	4.55023
ENSG00000184481	FOXO4	-0.514538	1.8989e-05	0.00163198	27.873	19.7246	27.873	19.7246	4.8008	4.30192
ENSG00000160111	CPAMD8	-0.515819	0.00073664	0.0290425	31.5461	22.2783	31.5461	22.2783	4.97939	4.47757
ENSG00000002330	BAD	-0.516586	4.54449e-05	0.00331819	54.1768	38.3121	54.1768	38.3121	5.7596	5.25973
ENSG00000107404	DVL1	-0.516733	4.61968e-07	7.49475e-05	65.2841	46.1425	65.2841	46.1425	6.02866	5.52802
ENSG00000175221	MED16	-0.516904	0.000239678	0.0120786	31.8701	22.4991	31.8701	22.4991	4.99413	4.49179
ENSG00000185187	SIGIRR	-0.518576	7.19484e-06	0.000746246	90.2504	63.7564	90.2504	63.7564	6.49586	5.9945
ENSG00000149823	VPS51	-0.51862	4.1089e-08	9.89331e-06	78.7625	55.5914	78.7625	55.5914	6.29944	5.79679
ENSG00000182809	CRIP2	-0.518795	0.00131501	0.0457184	122.267	86.4294	122.267	86.4294	6.93389	6.43345
ENSG00000156381	ANKRD9	-0.518993	1.56702e-05	0.00139252	30.8425	21.7674	30.8425	21.7674	4.94685	4.4441
ENSG00000103266	STUB1	-0.519264	5.8975e-06	0.000631106	80.7357	57.0031	80.7357	57.0031	6.33513	5.83297
ENSG00000162144	CYB561A3	-0.51932	1.30858e-06	0.00017779	154.327	108.899	154.327	108.899	7.26984	6.76684
ENSG00000105523	FAM83E	-0.519532	1.77927e-07	3.47135e-05	122.574	86.5244	122.574	86.5244	6.93751	6.43503
ENSG00000123384	LRP1	-0.519921	0.000460876	0.0201036	246.056	173.606	246.056	173.606	7.94284	7.43967
ENSG00000103249	CLCN7	-0.51997	1.96476e-08	5.0946e-06	80.4683	56.7461	80.4683	56.7461	6.33035	5.82645
ENSG00000007376	RPUSD1	-0.520335	0.000414713	0.0185432	18.1638	12.8082	18.1638	12.8082	4.18299	3.67899
ENSG00000063176	SPHK2	-0.520609	0.00065895	0.0265786	32.4509	22.8924	32.4509	22.8924	5.02019	4.5168
ENSG00000142330	CAPN10	-0.521207	5.42488e-06	0.000590951	42.5321	29.9633	42.5321	29.9633	5.41048	4.90513
ENSG00000107872	FBXL15	-0.522038	0.000402597	0.018162	13.0464	9.19568	13.0464	9.19568	3.70558	3.20096
ENSG00000106211	HSPB1	-0.522108	0.000274727	0.0134756	549.608	386.525	549.608	386.525	9.10226	8.59442
ENSG00000123154	WDR83	-0.522701	4.98854e-05	0.00356939	20.5585	14.4696	20.5585	14.4696	4.36166	3.85495
ENSG00000179271	GADD45GIP1	-0.522746	0.000280272	0.0136702	33.9367	23.9061	33.9367	23.9061	5.08477	4.57931
ENSG00000162910	MRPL55	-0.523279	1.62861e-05	0.00143007	27.2813	19.194	27.2813	19.194	4.76984	4.26258
ENSG00000163362	INAVA	-0.524033	5.25017e-07	8.31747e-05	84.2568	59.2245	84.2568	59.2245	6.39672	5.88812
ENSG00000064545	TMEM161A	-0.524093	0.000193154	0.0102178	20.048	14.0802	20.048	14.0802	4.32539	3.81559
ENSG00000104081	BMF	-0.524113	1.67653e-05	0.00146156	37.1075	26.0937	37.1075	26.0937	5.21364	4.70563
ENSG00000237214	AL080243.4	-0.524426	9.61788e-07	0.000137635	50.7058	35.6507	50.7058	35.6507	5.66408	5.15586
ENSG00000165879	FRAT1	-0.525711	0.000622497	0.0253835	9.82628	6.89595	9.82628	6.89595	3.29665	2.78575
ENSG00000173581	CCDC106	-0.527182	0.000467011	0.020342	16.0482	11.253	16.0482	11.253	4.00434	3.49224
ENSG00000130731	METTL26	-0.527665	0.000434962	0.019194	25.8441	18.1328	25.8441	18.1328	4.69176	4.18053
ENSG00000235912	AL031729.1	-0.527858	0.00133861	0.0463327	8.29875	5.81485	8.29875	5.81485	3.05289	2.53974
ENSG00000006025	OSBPL7	-0.52802	2.25425e-06	0.000282601	40.0362	28.0781	40.0362	28.0781	5.32323	4.81137
ENSG00000099821	POLRMT	-0.529354	2.65403e-06	0.000325984	39.962	28.008	39.962	28.008	5.32056	4.80777
ENSG00000162896	PIGR	-0.529447	9.37564e-05	0.00583463	1753.39	1228.42	1753.39	1228.42	10.7759	10.2626
ENSG00000179832	MROH1	-0.530452	1.44953e-06	0.000194583	158.66	111.106	158.66	111.106	7.3098	6.79579
ENSG00000183779	ZNF703	-0.530509	1.5199e-06	0.000203131	66.6913	46.7042	66.6913	46.7042	6.05943	5.54548
ENSG00000100417	PMM1	-0.530714	0.000272718	0.0134096	67.0118	46.9606	67.0118	46.9606	6.06634	5.55338
ENSG00000130299	GTPBP3	-0.531024	0.000169183	0.00919013	23.8606	16.686	23.8606	16.686	4.57656	4.06056
ENSG00000177548	RABEP2	-0.531065	3.21083e-07	5.5663e-05	43.9923	30.7812	43.9923	30.7812	5.45918	4.94398
ENSG00000177595	PIDD1	-0.531261	2.64219e-05	0.00212623	40.4403	28.2739	40.4403	28.2739	5.33772	4.8214
ENSG00000204991	SPIRE2	-0.531962	0.000116067	0.00687742	71.4078	49.9933	71.4078	49.9933	6.15801	5.64366
ENSG00000167646	DNAAF3	-0.5326	0.000316548	0.0150132	148.929	104.235	148.929	104.235	7.21848	6.7037
ENSG00000145214	DGKQ	-0.5332	4.48726e-05	0.00328827	30.5259	21.3315	30.5259	21.3315	4.93196	4.41492
ENSG00000185324	CDK10	-0.533229	6.40638e-08	1.42386e-05	130.594	91.2716	130.594	91.2716	7.02895	6.51209
ENSG00000188986	NELFB	-0.5333	6.40416e-07	9.83744e-05	55.3924	38.7139	55.3924	38.7139	5.79162	5.27478
ENSG00000171222	SCAND1	-0.533467	2.01762e-05	0.00171699	31.0036	21.6728	31.0036	21.6728	4.95436	4.43782
ENSG00000105063	PPP6R1	-0.534067	2.2528e-06	0.000282601	183.934	128.583	183.934	128.583	7.52305	7.00655
ENSG00000065057	NTHL1	-0.536702	0.000199926	0.0104937	15.2385	10.6182	15.2385	10.6182	3.92965	3.40847
ENSG00000185340	GAS2L1	-0.53704	0.00137808	0.0473747	17.6551	12.2976	17.6551	12.2976	4.14201	3.6203
ENSG00000141295	SCRN2	-0.538708	1.22692e-05	0.00114884	34.3317	23.8815	34.3317	23.8815	5.10147	4.57782
ENSG00000106330	MOSPD3	-0.538929	0.000525452	0.0222608	19.8767	13.8332	19.8767	13.8332	4.31301	3.79006
ENSG00000093010	COMT	-0.538988	7.89319e-08	1.69232e-05	87.9223	61.1843	87.9223	61.1843	6.45816	5.93509
ENSG00000131584	ACAP3	-0.539217	9.02778e-08	1.90198e-05	109.341	76.091	109.341	76.091	6.7727	6.24965
ENSG00000106290	TAF6	-0.539581	4.71832e-08	1.10958e-05	63.176	43.9427	63.176	43.9427	5.9813	5.45755
ENSG00000088836	SLC4A11	-0.540002	0.000649794	0.0263373	337.342	234.716	337.342	234.716	8.39807	7.87477
ENSG00000161999	JMJD8	-0.540007	8.89104e-05	0.00563618	69.6352	48.4696	69.6352	48.4696	6.12175	5.59901
ENSG00000179526	SHARPIN	-0.541057	7.02073e-07	0.000105968	45.7395	31.8008	45.7395	31.8008	5.51537	4.99099
ENSG00000167136	ENDOG	-0.541635	0.000133093	0.00763283	48.4457	33.6866	48.4457	33.6866	5.5983	5.0741
ENSG00000132879	FBXO44	-0.543415	5.56414e-05	0.00387612	29.7308	20.6202	29.7308	20.6202	4.89389	4.36599
ENSG00000233276	GPX1	-0.543879	2.77396e-06	0.000336626	199.252	138.278	199.252	138.278	7.63845	7.11143
ENSG00000123933	MXD4	-0.54542	2.8328e-07	5.03701e-05	105.544	73.1441	105.544	73.1441	6.7217	6.19267
ENSG00000205593	DENND6B	-0.546111	0.00125106	0.044262	180.962	125.532	180.962	125.532	7.49955	6.97191
ENSG00000166246	C16orf71	-0.546873	0.000564648	0.0235954	116.446	80.7339	116.446	80.7339	6.86352	6.3351
ENSG00000112658	SRF	-0.548275	0.000407509	0.0183428	123.491	85.3029	123.491	85.3029	6.94826	6.41452
ENSG00000179403	VWA1	-0.5486	4.35311e-06	0.000490946	35.6506	24.6379	35.6506	24.6379	5.15585	4.6228
ENSG00000158828	PINK1	-0.548857	1.10369e-05	0.00106095	51.4161	35.5742	51.4161	35.5742	5.68415	5.15276
ENSG00000167685	ZNF444	-0.549202	0.00110725	0.0404234	90.0055	62.3035	90.0055	62.3035	6.49194	5.96124
ENSG00000049283	EPN3	-0.549488	1.66671e-06	0.000218421	55.532	38.3486	55.532	38.3486	5.79525	5.2611
ENSG00000099949	LZTR1	-0.549769	1.18639e-05	0.00112127	18.9685	13.1105	18.9685	13.1105	4.24554	3.71265
ENSG00000109736	MFSD10	-0.550634	1.16467e-06	0.000159881	120.556	83.1821	120.556	83.1821	6.91356	6.3782
ENSG00000173511	VEGFB	-0.551247	0.000512776	0.0218185	27.9894	19.3263	27.9894	19.3263	4.80681	4.2725
ENSG00000167880	EVPL	-0.553252	1.05677e-07	2.18097e-05	148.453	102.294	148.453	102.294	7.21386	6.67658
ENSG00000204922	UQCC3	-0.554064	0.00059199	0.0243523	13.7192	9.44681	13.7192	9.44681	3.77812	3.23983
ENSG00000133069	TMCC2	-0.554234	0.000105062	0.00640652	27.1014	18.6595	27.1014	18.6595	4.76029	4.22184
ENSG00000122490	SLC66A2	-0.554633	8.44874e-08	1.80506e-05	76.1283	52.4351	76.1283	52.4351	6.25036	5.71246
ENSG00000162032	SPSB3	-0.555572	3.21525e-05	0.00248837	54.5658	37.5248	54.5658	37.5248	5.76993	5.22977
ENSG00000188277	C15orf62	-0.557388	0.000354096	0.0164511	14.7117	10.1196	14.7117	10.1196	3.87889	3.33908
ENSG00000272086	AC025181.2	-0.557797	0.000879013	0.033397	11.1595	7.66044	11.1595	7.66044	3.4802	2.93743
ENSG00000132004	FBXW9	-0.558403	0.00112326	0.0409093	89.2978	61.3874	89.2978	61.3874	6.48055	5.93987
ENSG00000110881	ASIC1	-0.559357	9.19362e-05	0.00575085	49.3351	33.8564	49.3351	33.8564	5.62454	5.08136
ENSG00000224051	CPTP	-0.563206	1.21951e-05	0.00114367	20.6166	14.1207	20.6166	14.1207	4.36573	3.81974
ENSG00000107331	ABCA2	-0.563429	3.87588e-05	0.00291321	118.288	80.9044	118.288	80.9044	6.88616	6.33815
ENSG00000090238	YPEL3	-0.563632	2.16701e-05	0.00180861	62.9841	43.1461	62.9841	43.1461	5.97692	5.43116
ENSG00000122386	ZNF205	-0.564061	0.000123528	0.0072069	12.7802	8.74276	12.7802	8.74276	3.67583	3.12809
ENSG00000049089	COL9A2	-0.564355	0.00123653	0.0438758	32.5903	22.2959	32.5903	22.2959	5.02637	4.47871
ENSG00000116096	SPR	-0.565202	0.000213496	0.0110436	25.3798	17.3537	25.3798	17.3537	4.66561	4.11717
ENSG00000137171	KLC4	-0.565775	1.52821e-06	0.000203792	78.9404	53.9811	78.9404	53.9811	6.30269	5.75438
ENSG00000213465	2	-0.566422	0.000140264	0.00795391	15.1917	10.3717	15.1917	10.3717	3.92521	3.37458
ENSG00000144647	POMGNT2	-0.567339	9.54761e-06	0.000946587	28.4586	19.4229	28.4586	19.4229	4.83079	4.27969
ENSG00000213445	SIPA1	-0.568094	0.00124994	0.0442483	14.1884	9.6712	14.1884	9.6712	3.82664	3.27369
ENSG00000119669	IRF2BPL	-0.568766	0.00018294	0.00978842	73.1875	49.9384	73.1875	49.9384	6.19352	5.64208
ENSG00000197070	ARRDC1	-0.568858	6.34743e-09	1.90662e-06	97.2006	66.2492	97.2006	66.2492	6.60289	6.04983
ENSG00000104960	PTOV1	-0.569949	4.13943e-06	0.000471227	142.632	97.2351	142.632	97.2351	7.15616	6.6034
ENSG00000116857	TMEM9	-0.571377	2.05046e-06	0.000261374	76.0925	51.8156	76.0925	51.8156	6.24968	5.69531
ENSG00000179178	TMEM125	-0.572776	8.92453e-05	0.00564068	66.8922	45.554	66.8922	45.554	6.06377	5.50951
ENSG00000122729	ACO1	-0.5737	5.60659e-05	0.00390121	40.4163	27.4221	40.4163	27.4221	5.33687	4.77727
ENSG00000136059	VILL	-0.574608	8.79389e-05	0.00558721	262.729	178.77	262.729	178.77	8.03743	7.48196
ENSG00000119333	WDR34	-0.57605	0.000300395	0.0144199	167.476	113.767	167.476	113.767	7.38781	6.82994
ENSG00000178814	OPLAH	-0.576311	0.000292714	0.0141584	36.7956	24.9143	36.7956	24.9143	5.20146	4.6389
ENSG00000269313	MAGIX	-0.57751	7.59648e-05	0.00493495	27.0577	18.3377	27.0577	18.3377	4.75797	4.19674
ENSG00000126351	THRA	-0.578294	1.41521e-05	0.00128547	45.0401	30.5117	45.0401	30.5117	5.49314	4.93129
ENSG00000160472	TMEM190	-0.578789	4.80513e-05	0.0034709	200.374	135.557	200.374	135.557	7.64655	7.08275
ENSG00000184470	TXNRD2	-0.579686	9.47057e-06	0.000942027	30.9697	20.9628	30.9697	20.9628	4.95279	4.38976
ENSG00000198324	PHETA1	-0.580535	0.000567356	0.0236597	10.8475	7.33394	10.8475	7.33394	3.43928	2.87459
ENSG00000099795	NDUFB7	-0.581128	1.00249e-07	2.09749e-05	57.378	38.7915	57.378	38.7915	5.84243	5.27767
ENSG00000099904	ZDHHC8	-0.581352	1.60128e-06	0.000211216	33.5105	22.6284	33.5105	22.6284	5.06654	4.50006
ENSG00000136383	ALPK3	-0.582143	0.00016427	0.00898757	30.1463	20.3532	30.1463	20.3532	4.91391	4.34719
ENSG00000196517	SLC6A9	-0.582481	0.000726397	0.0287507	74.2181	50.2119	74.2181	50.2119	6.2137	5.64996
ENSG00000159884	CCDC107	-0.584636	4.62319e-05	0.00336351	12.6689	8.54249	12.6689	8.54249	3.66322	3.09466
ENSG00000168268	NT5DC2	-0.587116	2.18619e-07	4.09412e-05	41.5628	27.9665	41.5628	27.9665	5.37722	4.80563
ENSG00000007541	PIGQ	-0.589587	0.000995101	0.0369741	83.9168	56.4613	83.9168	56.4613	6.39089	5.81919
ENSG00000129925	PGAP6	-0.593408	7.49544e-07	0.000111743	71.4535	47.9367	71.4535	47.9367	6.15893	5.58306
ENSG00000111199	TRPV4	-0.593704	0.000984653	0.0366983	94.6231	63.5393	94.6231	63.5393	6.56412	5.98958
ENSG00000213553	RPLP0P6	-0.595621	1.15155e-05	0.00109345	43.4396	29.0567	43.4396	29.0567	5.44094	4.8608
ENSG00000128185	DGCR6L	-0.595632	2.65079e-05	0.00213033	22.6958	15.1854	22.6958	15.1854	4.50435	3.92461
ENSG00000174950	CD164L2	-0.596009	0.000405739	0.0182902	97.9433	65.6212	97.9433	65.6212	6.61387	6.03609
ENSG00000182154	MRPL41	-0.596313	6.69085e-06	0.000701164	35.3074	23.6234	35.3074	23.6234	5.1419	4.56214
ENSG00000163453	IGFBP7	-0.597125	0.000363555	0.0167749	212.242	142.095	212.242	142.095	7.72957	7.15071
ENSG00000283041	AC008038.1	-0.597791	1.96699e-09	6.66754e-07	90.3594	60.3591	90.3594	60.3591	6.4976	5.9155
ENSG00000176973	FAM89B	-0.598282	0.00148654	0.0498326	4.58183	3.06625	4.58183	3.06625	2.19592	1.61647
ENSG00000178896	EXOSC4	-0.600892	8.42978e-05	0.00539541	15.0903	10.0648	15.0903	10.0648	3.91555	3.33125
ENSG00000159363	ATP13A2	-0.601931	0.000571919	0.0238173	64.2778	42.7838	64.2778	42.7838	6.00625	5.41899
ENSG00000268858	AL118506.1	-0.603044	0.00117008	0.0421249	12.5487	8.35231	12.5487	8.35231	3.64946	3.06218
ENSG00000178531	CTXN1	-0.603451	0.000669751	0.0269482	73.8494	49.2251	73.8494	49.2251	6.20651	5.62132
ENSG00000167964	RAB26	-0.60507	3.0332e-05	0.00237781	21.3892	14.2046	21.3892	14.2046	4.41881	3.82829
ENSG00000161618	ALDH16A1	-0.606572	5.64506e-06	0.000609466	53.9983	35.8834	53.9983	35.8834	5.75484	5.16524
ENSG00000114626	ABTB1	-0.606722	8.62994e-07	0.000125873	25.4802	16.9185	25.4802	16.9185	4.6713	4.08053
ENSG00000074855	ANO8	-0.609407	0.00131248	0.0457166	31.5442	20.8609	31.5442	20.8609	4.9793	4.38273
ENSG00000099889	ARVCF	-0.609592	1.67518e-06	0.000219058	38.7016	25.6499	38.7016	25.6499	5.27432	4.68088
ENSG00000100242	SUN2	-0.610565	3.00453e-07	5.28414e-05	58.2283	38.5565	58.2283	38.5565	5.86365	5.2689
ENSG00000257108	NHLRC4	-0.611591	0.00117934	0.0423312	69.6077	46.1527	69.6077	46.1527	6.12117	5.52834
ENSG00000158106	RHPN1	-0.611591	4.96926e-05	0.0035598	129.554	85.8101	129.554	85.8101	7.01741	6.42308
ENSG00000130193	THEM6	-0.612194	0.000268461	0.0132864	22.2085	14.6756	22.2085	14.6756	4.47304	3.87535
ENSG00000003249	DBNDD1	-0.616695	0.000948521	0.0356583	7.14888	4.71326	7.14888	4.71326	2.83772	2.23673
ENSG00000184207	PGP	-0.620311	5.91473e-06	0.000631835	22.2729	14.6383	22.2729	14.6383	4.47722	3.87167
ENSG00000088899	LZTS3	-0.625162	1.23784e-09	4.52452e-07	109.674	71.9284	109.674	71.9284	6.77708	6.16849
ENSG00000174669	SLC29A2	-0.627018	5.3131e-06	0.000580861	29.7668	19.4999	29.7668	19.4999	4.89563	4.28539
ENSG00000196976	LAGE3	-0.631352	0.000124596	0.00725243	8.51414	5.55695	8.51414	5.55695	3.08986	2.47429
ENSG00000059915	PSD	-0.633263	0.0011305	0.0411237	8.76537	5.71352	8.76537	5.71352	3.13182	2.51438
ENSG00000158806	NPM2	-0.633562	0.000292847	0.0141584	14.7085	9.57561	14.7085	9.57561	3.87858	3.25936
ENSG00000167114	SLC27A4	-0.63576	4.17024e-05	0.0030971	15.707	10.2241	15.707	10.2241	3.97333	3.35391
ENSG00000083444	PLOD1	-0.636488	4.44928e-09	1.36346e-06	45.7614	29.7756	45.7614	29.7756	5.51606	4.89606
ENSG00000177875	CCDC184	-0.637334	0.000893642	0.0338891	7.15487	4.64659	7.15487	4.64659	2.83892	2.21617
ENSG00000101940	WDR13	-0.638009	2.27061e-05	0.00187713	158.925	103.407	158.925	103.407	7.3122	6.69219
ENSG00000137880	GCHFR	-0.639062	1.64874e-06	0.000216534	36.774	23.8804	36.774	23.8804	5.20062	4.57776
ENSG00000168528	SERINC2	-0.641851	5.16349e-08	1.19126e-05	141.81	91.9441	141.81	91.9441	7.14781	6.52268
ENSG00000165272	AQP3	-0.648375	0.00117441	0.0422398	1554.85	1004.08	1554.85	1004.08	10.6026	9.97166
ENSG00000102981	PARD6A	-0.649752	0.00130507	0.0455881	4.17648	2.69288	4.17648	2.69288	2.06229	1.42915
ENSG00000115457	IGFBP2	-0.651932	1.48747e-05	0.00134507	379.409	244.652	379.409	244.652	8.56761	7.93459
ENSG00000127220	ABHD8	-0.652461	0.0014429	0.0488828	15.9318	10.2655	15.9318	10.2655	3.99383	3.35973
ENSG00000102890	ELMO3	-0.656057	2.32268e-10	1.08409e-07	48.6564	31.2334	48.6564	31.2334	5.60456	4.96502
ENSG00000178038	ALS2CL	-0.65609	4.50105e-07	7.34155e-05	258.651	166.04	258.651	166.04	8.01486	7.37539
ENSG00000174276	ZNHIT2	-0.660824	0.000111835	0.00670671	35.1023	22.471	35.1023	22.471	5.13349	4.48999
ENSG00000169583	CLIC3	-0.660999	0.00080824	0.031376	6.55237	4.19654	6.55237	4.19654	2.71202	2.0692
ENSG00000163704	PRRT3	-0.663375	0.000379075	0.0173722	55.0023	35.201	55.0023	35.201	5.78142	5.13754
ENSG00000103145	HCFC1R1	-0.664441	4.0451e-07	6.74287e-05	20.9189	13.3408	20.9189	13.3408	4.38674	3.73777
ENSG00000051523	CYBA	-0.664918	0.00110161	0.0402659	81.6572	52.1381	81.6572	52.1381	6.35151	5.70427
ENSG00000106351	AGFG2	-0.664999	2.85732e-07	5.05454e-05	33.284	21.2403	33.284	21.2403	5.05676	4.40873
ENSG00000163482	STK36	-0.667655	0.000819257	0.0316418	581.538	371.334	581.538	371.334	9.18373	8.53657
ENSG00000101443	WFDC2	-0.669597	9.08008e-05	0.00570334	850.31	541.637	850.31	541.637	9.73185	9.08118
ENSG00000117984	CTSD	-0.672124	2.30692e-07	4.2574e-05	301.591	191.618	301.591	191.618	8.23645	7.58209
ENSG00000103253	HAGHL	-0.676299	0.000104706	0.00639791	64.5466	40.914	64.5466	40.914	6.01227	5.35452
ENSG00000167741	GGT6	-0.676406	0.000109808	0.00662959	92.3197	58.5135	92.3197	58.5135	6.52857	5.8707
ENSG00000233762	AC007969.1	-0.682536	3.78858e-05	0.00286986	12.7506	8.04118	12.7506	8.04118	3.6725	3.00741
ENSG00000108828	VAT1	-0.683779	2.17028e-10	1.03688e-07	55.1599	34.7029	55.1599	34.7029	5.78555	5.11699
ENSG00000148180	GSN	-0.685091	6.72471e-07	0.000102778	618.903	389.255	618.903	389.255	9.27357	8.60457
ENSG00000167700	MFSD3	-0.686478	2.50087e-05	0.00203136	16.0028	10.0477	16.0028	10.0477	4.00025	3.3288
ENSG00000165886	UBTD1	-0.687168	5.44294e-07	8.55585e-05	33.4518	21.0087	33.4518	21.0087	5.06401	4.39291
ENSG00000143816	WNT9A	-0.687655	9.70563e-05	0.00599693	67.9467	42.7302	67.9467	42.7302	6.08633	5.41718
ENSG00000198816	ZNF358	-0.687984	2.16097e-06	0.000273735	16.1184	10.1149	16.1184	10.1149	4.01063	3.33841
ENSG00000161677	JOSD2	-0.688897	0.00125766	0.0444694	30.3964	19.0948	30.3964	19.0948	4.92583	4.25511
ENSG00000142694	EVA1B	-0.691833	7.97866e-05	0.00514467	7.83698	4.9051	7.83698	4.9051	2.9703	2.29428
ENSG00000032444	PNPLA6	-0.696138	1.47861e-11	1.03122e-08	64.5652	40.3056	64.5652	40.3056	6.01268	5.33291
ENSG00000220472	AL139095.2	-0.698006	0.000142494	0.00804275	8.57069	5.35452	8.57069	5.35452	3.09941	2.42076
ENSG00000185839	AL035411.1	-0.701359	0.00124165	0.0439802	3.7088	2.31226	3.7088	2.31226	1.89095	1.2093
ENSG00000058453	CROCC	-0.707393	0.000184056	0.00979631	570.552	354.366	570.552	354.366	9.15621	8.4691
ENSG00000079462	PAFAH1B3	-0.709011	6.57644e-08	1.45103e-05	30.8106	19.0444	30.8106	19.0444	4.94535	4.2513
ENSG00000106992	AK1	-0.710161	3.11436e-05	0.00242817	20.3856	12.59	20.3856	12.59	4.34948	3.6542
ENSG00000183248	PRR36	-0.71332	0.00143024	0.0486988	8.44225	5.19663	8.44225	5.19663	3.07763	2.37758
ENSG00000176978	DPP7	-0.718259	4.93484e-10	2.07935e-07	52.7771	32.4408	52.7771	32.4408	5.72184	5.01974
ENSG00000167261	DPEP2	-0.728047	0.000989868	0.0368649	3.91204	2.38268	3.91204	2.38268	1.96792	1.25258
ENSG00000095539	SEMA4G	-0.728257	6.23961e-06	0.000660002	18.7493	11.4418	18.7493	11.4418	4.22877	3.51624
ENSG00000136295	TTYH3	-0.7294	4.81337e-10	2.04235e-07	64.6489	39.4106	64.6489	39.4106	6.01455	5.30051
ENSG00000234869	AL021392.1	-0.731705	1.25558e-06	0.000171198	24.2576	14.7596	24.2576	14.7596	4.60037	3.88358
ENSG00000125999	BPIFB1	-0.733929	5.15728e-06	0.000565865	4261.59	2595.51	4261.59	2595.51	12.0572	11.3418
ENSG00000187961	KLHL17	-0.736358	1.38876e-06	0.000187254	18.1412	11.0039	18.1412	11.0039	4.1812	3.45995
ENSG00000183048	SLC25A10	-0.740762	5.27088e-05	0.00371879	10.1206	6.12727	10.1206	6.12727	3.33923	2.61524
ENSG00000102854	MSLN	-0.745123	8.59095e-09	2.47045e-06	346.908	209.337	346.908	209.337	8.43841	7.70968
ENSG00000132821	VSTM2L	-0.747207	5.79704e-06	0.00062454	149.581	89.9791	149.581	89.9791	7.22478	6.49152
ENSG00000228288	PCAT6	-0.753598	0.000164883	0.00898871	4.42395	2.64931	4.42395	2.64931	2.14533	1.40562
ENSG00000196408	NOXO1	-0.753928	0.00031378	0.0149325	3.47732	2.07989	3.47732	2.07989	1.79798	1.0565
ENSG00000110195	FOLR1	-0.754111	1.26281e-05	0.00117699	59.9295	35.9985	59.9295	35.9985	5.9052	5.16986
ENSG00000230882	AC005077.4	-0.756159	0.000110573	0.00665585	5.60324	3.35025	5.60324	3.35025	2.48626	1.74427
ENSG00000130748	TMEM160	-0.758175	0.00012011	0.00707553	5.91505	3.53086	5.91505	3.53086	2.56439	1.82002
ENSG00000226525	RPS7P10	-0.759221	0.000211083	0.0109281	10.0792	6.02392	10.0792	6.02392	3.33331	2.5907
ENSG00000135519	KCNH3	-0.765487	2.80614e-05	0.00223085	52.8135	31.4624	52.8135	31.4624	5.72284	4.97556
ENSG00000135723	FHOD1	-0.768469	0.000226982	0.0115899	42.8355	25.473	42.8355	25.473	5.42074	4.6709
ENSG00000135127	BICDL1	-0.784016	3.08813e-06	0.000368124	33.3458	19.5767	33.3458	19.5767	5.05943	4.29107
ENSG00000165271	NOL6	-0.810522	1.7813e-05	0.00154846	117.738	68.1023	117.738	68.1023	6.87943	6.08963
ENSG00000161055	SCGB3A1	-0.811683	0.000162387	0.0089087	1892.75	1088.08	1892.75	1088.08	10.8863	10.0876
ENSG00000178226	PRSS36	-0.817291	0.000170553	0.00923361	2.96747	1.69332	2.96747	1.69332	1.56923	0.759855
ENSG00000182853	VMO1	-0.819258	5.25304e-05	0.00371484	31.9182	18.2425	31.9182	18.2425	4.99631	4.18923
ENSG00000099960	SLC7A4	-0.835436	0.00113994	0.0413524	5.91097	3.34289	5.91097	3.34289	2.5634	1.7411
ENSG00000253341	AC115837.1	-0.847144	3.21003e-06	0.000379673	7.51234	4.22339	7.51234	4.22339	2.90926	2.0784
ENSG00000130595	TNNT3	-0.86145	0.00140404	0.0481036	3.53471	1.96856	3.53471	1.96856	1.82159	0.977139
ENSG00000180914	OXTR	-0.880494	0.000542103	0.0228739	9.73264	5.33726	9.73264	5.33726	3.28283	2.4161
ENSG00000168350	DEGS2	-0.896677	2.83095e-07	5.03701e-05	117.756	64.1084	117.756	64.1084	6.87966	6.00244
ENSG00000236552	RPL13AP5	-0.898011	4.08153e-15	8.84467e-12	49.0492	26.6299	49.0492	26.6299	5.61616	4.73498
ENSG00000026025	VIM	-0.902816	0.00018395	0.00979631	23.6765	12.8127	23.6765	12.8127	4.56538	3.6795
ENSG00000180155	LYNX1	-0.905816	1.72744e-09	5.95534e-07	36.3118	19.5894	36.3118	19.5894	5.18237	4.292
ENSG00000185133	INPP5J	-0.916426	4.37646e-05	0.00322541	8.81347	4.71657	8.81347	4.71657	3.13971	2.23774
ENSG00000197191	CYSRT1	-0.93473	5.91179e-05	0.00408997	6.27471	3.31569	6.27471	3.31569	2.64955	1.72931
ENSG00000235776	AC000089.1	-0.935711	0.000447941	0.0196666	2.11663	1.11494	2.11663	1.11494	1.08177	0.156967
ENSG00000228224	NACA4P	-0.939046	0.000194609	0.0102858	1.79156	0.940674	1.79156	0.940674	0.841218	-0.0882331
ENSG00000240652	AP001024.1	-0.942984	5.73552e-05	0.00398179	3.54515	1.86818	3.54515	1.86818	1.82585	0.90163
ENSG00000253676	TAGLN2P1	-0.953262	1.78543e-11	1.23105e-08	23.7184	12.3813	23.7184	12.3813	4.56793	3.63009
ENSG00000230832	AC241584.1	-0.954225	0.000815561	0.0315593	1.33583	0.69476	1.33583	0.69476	0.417736	-0.525414
ENSG00000166924	NYAP1	-0.959706	6.74943e-05	0.00450132	3.70642	1.92687	3.70642	1.92687	1.89003	0.946257
ENSG00000197744	PTMAP2	-0.962793	2.68687e-05	0.00215077	6.95488	3.59997	6.95488	3.59997	2.79802	1.84799
ENSG00000178464	RPL10P16	-0.97228	8.74827e-05	0.00557519	6.73788	3.46764	6.73788	3.46764	2.75229	1.79395
ENSG00000213178	RPL22P1	-0.983738	0.000630851	0.0256724	2.14759	1.0974	2.14759	1.0974	1.10272	0.134086
ENSG00000189343	RPS2P46	-0.999219	0.000493047	0.0213078	6.86825	3.47215	6.86825	3.47215	2.77994	1.79583
ENSG00000075461	CACNG4	-1.00868	5.24467e-05	0.00371484	7.88512	3.94746	7.88512	3.94746	2.97913	1.98092
ENSG00000240950	AC021074.1	-1.01449	1.54473e-05	0.00137633	5.31038	2.66664	5.31038	2.66664	2.40882	1.41502
ENSG00000267742	SINHCAFP2	-1.01968	1.61776e-05	0.00142259	2.86243	1.4283	2.86243	1.4283	1.51724	0.5143
ENSG00000166825	ANPEP	-1.02325	0.000114468	0.00682263	5.77809	2.86196	5.77809	2.86196	2.53059	1.51701
ENSG00000225405	RPS15AP17	-1.02393	0.00025439	0.012704	1.62516	0.806758	1.62516	0.806758	0.700577	-0.309791
ENSG00000167653	PSCA	-1.02413	4.65902e-07	7.53842e-05	994.399	495.931	994.399	495.931	9.95768	8.954
ENSG00000233695	GAS6-AS1	-1.02563	0.000148338	0.00830308	15.436	7.66393	15.436	7.66393	3.94823	2.93808
ENSG00000170458	CD14	-1.06262	1.5104e-05	0.0013557	4.08581	1.96775	4.08581	1.96775	2.03062	0.976547
ENSG00000101445	PPP1R16B	-1.06665	7.4497e-07	0.000111334	21.0438	10.135	21.0438	10.135	4.39532	3.34127
ENSG00000226221	RPL26P19	-1.08731	9.44358e-06	0.000940885	5.47039	2.59955	5.47039	2.59955	2.45164	1.37826
ENSG00000132329	RAMP1	-1.08789	7.60054e-06	0.000781645	23.2772	11.0532	23.2772	11.0532	4.54084	3.46639
ENSG00000255014	ARL6IP1P3	-1.09141	0.000106051	0.00645408	1.45804	0.693834	1.45804	0.693834	0.544033	-0.527338
ENSG00000135929	CYP27A1	-1.12045	2.50472e-07	4.56386e-05	17.6005	8.1713	17.6005	8.1713	4.13755	3.03056
ENSG00000099994	SUSD2	-1.12221	0.000196304	0.0103484	2.73388	1.27078	2.73388	1.27078	1.45095	0.345715
ENSG00000004399	PLXND1	-1.12415	0.000622314	0.0253835	10.3326	4.78514	10.3326	4.78514	3.36913	2.25856
ENSG00000116661	FBXO2	-1.14651	8.88425e-09	2.54274e-06	29.6383	13.5546	29.6383	13.5546	4.88939	3.76071
ENSG00000180138	CSNK1A1L	-1.15701	0.00148356	0.0497668	0.785683	0.357149	0.785683	0.357149	-0.347981	-1.4854
ENSG00000124399	NDUFB4P12	-1.16477	2.68545e-05	0.00215077	1.99359	0.896734	1.99359	0.896734	0.995372	-0.157248
ENSG00000238137	ARPC3P2	-1.16689	0.000535216	0.0226305	2.18601	0.983686	2.18601	0.983686	1.1283	-0.0237308
ENSG00000248278	SUMO2P17	-1.19695	5.70969e-07	8.89447e-05	2.86106	1.25982	2.86106	1.25982	1.51655	0.333217
ENSG00000257913	DDN-AS1	-1.2729	0.000579155	0.0239869	1.77584	0.736044	1.77584	0.736044	0.8285	-0.442136
ENSG00000213943	KRT18P17	-1.28512	1.12665e-09	4.16835e-07	9.85431	4.09294	9.85431	4.09294	3.30075	2.03314
ENSG00000258128	MKRN9P	-1.28609	0.00029503	0.0142299	0.927523	0.383532	0.927523	0.383532	-0.108545	-1.38258
ENSG00000219682	AL133268.1	-1.32112	0.000214061	0.0110543	1.26915	0.517848	1.26915	0.517848	0.343857	-0.949398
ENSG00000214121	PRDX1P1	-1.33009	4.30253e-06	0.000486146	3.10823	1.23682	3.10823	1.23682	1.6361	0.306638
ENSG00000108958	AC130689.1	-1.33381	0.000870543	0.0331374	0.871978	0.348432	0.871978	0.348432	-0.197636	-1.52105
ENSG00000255875	AC008813.1	-1.36438	8.7982e-06	0.000885306	1.3474	0.525747	1.3474	0.525747	0.430179	-0.927558
ENSG00000158246	TENT5B	-1.38575	1.74842e-09	5.99364e-07	33.4368	12.93	33.4368	12.93	5.06337	3.69265
ENSG00000226138	AC004801.1	-1.44384	4.27442e-06	0.00048387	1.28761	0.476405	1.28761	0.476405	0.364696	-1.06974
ENSG00000272264	AC009686.2	-1.45664	0.000830427	0.0319714	0.541241	0.19922	0.541241	0.19922	-0.885656	-2.32757
ENSG00000232346	Z74021.1	-1.48245	1.97389e-14	3.39215e-11	9.60276	3.47706	9.60276	3.47706	3.26345	1.79787
ENSG00000213184	AP003040.1	-1.4921	3.3903e-05	0.00261385	0.881583	0.317697	0.881583	0.317697	-0.181832	-1.65427
ENSG00000228929	RPS13P2	-1.52433	1.20424e-08	3.39852e-06	7.46373	2.62093	7.46373	2.62093	2.8999	1.39008
ENSG00000235695	AC130472.1	-1.54569	0.000674172	0.0270739	1.82748	0.63301	1.82748	0.63301	0.869856	-0.659699
ENSG00000197353	LYPD2	-1.55868	0.000504454	0.0215551	114.469	39.1405	114.469	39.1405	6.83882	5.29059
ENSG00000250321	AC079140.2	-1.58024	1.28996e-14	2.30205e-11	6.85547	2.31328	6.85547	2.31328	2.77726	1.20994
ENSG00000244691	RPL10AP1	-1.58849	5.99101e-11	3.49529e-08	5.22754	1.76092	5.22754	1.76092	2.38613	0.816328
ENSG00000259707	AC105339.4	-1.59197	8.72402e-11	4.90128e-08	2.95187	0.987239	2.95187	0.987239	1.56163	-0.0185288
ENSG00000269097	TPRG1LP1	-1.59223	0.000540166	0.022808	3.33174	1.11057	3.33174	1.11057	1.73628	0.1513
ENSG00000213673	SLC25A5P3	-1.6044	2.21362e-05	0.00184064	1.24621	0.413483	1.24621	0.413483	0.31755	-1.2741
ENSG00000225558	UBE2D3P2	-1.60763	9.85062e-06	0.000970286	3.36277	1.11244	3.36277	1.11244	1.74965	0.153731
ENSG00000234115	AL138878.2	-1.61966	0.000230587	0.0117178	0.689344	0.224548	0.689344	0.224548	-0.536705	-2.1549
ENSG00000280623	PCAT14	-1.62797	0.00040647	0.0183095	3.40763	1.1069	3.40763	1.1069	1.76877	0.146526
ENSG00000231878	SNRPFP1	-1.6547	5.97421e-05	0.00411922	0.656698	0.210041	0.656698	0.210041	-0.606699	-2.25126
ENSG00000233594	BTF3P5	-1.66763	4.74965e-13	4.96879e-10	4.3133	1.37303	4.3133	1.37303	2.10879	0.457364
ENSG00000268282	AC010328.2	-1.67372	1.37155e-08	3.78273e-06	1.9141	0.599885	1.9141	0.599885	0.936669	-0.737241
ENSG00000248568	KRT8P48	-1.71283	1.30087e-05	0.00120425	1.06831	0.330765	1.06831	0.330765	0.0953252	-1.59612
ENSG00000254550	OMP	-1.78606	0.000878232	0.0333882	0.39358	0.110953	0.39358	0.110953	-1.34527	-3.17197
ENSG00000152779	SLC16A12	-1.78908	1.41872e-05	0.00128673	1.56713	0.455034	1.56713	0.455034	0.648121	-1.13595
ENSG00000233205	AC108479.1	-1.94506	1.0137e-06	0.00014304	0.826161	0.213071	0.826161	0.213071	-0.275506	-2.23059
ENSG00000254387	MYL12AP1	-1.97937	4.9136e-13	5.05318e-10	2.99376	0.769173	2.99376	0.769173	1.58196	-0.37862
ENSG00000174775	HRAS	-2.05994	0.000424775	0.0188818	1.20642	0.29517	1.20642	0.29517	0.270737	-1.76038
ENSG00000237730	AC078991.1	-2.07632	7.06455e-06	0.000736509	0.646608	0.153175	0.646608	0.153175	-0.629036	-2.70675
ENSG00000187908	DMBT1	-2.10995	0.000132823	0.00762455	22.2823	5.22348	22.2823	5.22348	4.47782	2.38501
ENSG00000234925	ATP5PDP4	-2.11928	1.18868e-10	6.38267e-08	1.53475	0.35503	1.53475	0.35503	0.618007	-1.49399
ENSG00000243680	RPL37P23	-2.13048	4.73154e-16	1.43545e-12	4.71172	1.08157	4.71172	1.08157	2.23625	0.113132
ENSG00000232383	AC010677.1	-2.14996	0.00120516	0.0430069	0.289189	0.0608185	0.289189	0.0608185	-1.78992	-4.03935
ENSG00000215482	CALM2P3	-2.16581	3.54082e-13	3.97857e-10	1.95663	0.437619	1.95663	0.437619	0.96837	-1.19225
ENSG00000196136	SERPINA3	-2.19806	0.000752453	0.0294934	0.528659	0.110953	0.528659	0.110953	-0.91959	-3.17197
ENSG00000182814	FUNDC2P2	-2.28748	5.02285e-05	0.00358549	0.426034	0.0837767	0.426034	0.0837767	-1.23096	-3.57731
ENSG00000213856	VDAC1P2	-2.32979	3.48225e-06	0.000405545	0.548914	0.104882	0.548914	0.104882	-0.865349	-3.25316
ENSG00000251463	FKBP4P1	-2.35985	2.29599e-05	0.0018954	0.446856	0.0829832	0.446856	0.0829832	-1.16212	-3.59104
ENSG00000214012	KRT18P38	-2.45285	5.76749e-18	3.18135e-14	3.62524	0.664146	3.62524	0.664146	1.85808	-0.590428
ENSG00000287398	AC117481.1	-2.46428	4.7967e-05	0.00346895	0.389532	0.0667564	0.389532	0.0667564	-1.36019	-3.90495
ENSG00000185275	CD24P4	-2.52922	1.60923e-10	8.00341e-08	19.6911	3.45926	19.6911	3.45926	4.29947	1.79046
ENSG00000249986	YWHAQP6	-2.55766	2.14903e-16	7.24415e-13	3.15797	0.540663	3.15797	0.540663	1.659	-0.887198
ENSG00000232630	PRPS1P2	-2.58822	1.30145e-05	0.00120425	0.424483	0.066096	0.424483	0.066096	-1.23622	-3.91929
ENSG00000283390	AC068631.4	-2.69891	0.00143642	0.048827	0.208705	0.0270437	0.208705	0.0270437	-2.26046	-5.20857
ENSG00000232333	RPS27AP2	-2.86308	8.26743e-05	0.00531393	0.314029	0.040506	0.314029	0.040506	-1.67103	-4.62572
ENSG00000234335	RPS4XP11	-3.31122	6.65825e-13	6.51606e-10	4.6917	0.473899	4.6917	0.473899	2.23011	-1.07735
ENSG00000243824	RPL12P6	-3.39956	1.39672e-09	4.98515e-07	0.633041	0.0559397	0.633041	0.0559397	-0.65963	-4.15998

## Sheet: Pathways (UP; FDR<0.05)
Pathway identifier	Pathway name	#Entities found	#Entities total	Entities ratio	Entities pValue	Entities FDR	#Reactions found	#Reactions total	Reactions ratio	Species identifier	Species name	Submitted entities found	Mapped entities	Found reaction identifiers
R-HSA-168256	Immune System	223	2684	0.188074	1.11022e-16	3.77476e-14	692	1623	0.11954	9606	Homo sapiens	IFITM3;EIF4A1;CSF3;IFITM1;CSF1;NCF1;IFIT5;ICAM2;RORA;CBLB;UBE2L6;IFI35;IFIT1;IFIT3;IFIT2;ICAM1;HERC5;MT2A;TBK1;IL18RAP;PLAU;TUBB3;DHX58;TRIM25;LGALS9;TRIM21;RNF111;TRIM22;HERC6;ZBP1;GBP5;RSAD2;FBXW7;LIFR;TICAM1;JAML;IFI27;TRIM14;ADAM8;LAP3;IL6ST;SQSTM1;CD274;UBA6;TXK;ITPR1;NEDD4L;FOXO1;RASGRP3;HSP90B1;SOCS1;RNF213;IRAK2;C9;DHX36;BTLA;ABL2;H3C6;CCR1;EGR1;JUN;CREBBP;HSPA5;TNFRSF9;HSPA6;EIF2AK2;NUP1…		R-HSA-741386;R-HSA-8983688;R-HSA-688136;R-HSA-1810457;R-HSA-688137;R-HSA-975880;R-HSA-975878;R-HSA-975879;R-HSA-8983680;R-HSA-975874;R-HSA-936963;R-HSA-1369114;R-HSA-936960;R-HSA-1369115;R-HSA-975873;R-HSA-8863895;R-HSA-936991;R-HSA-936986;R-HSA-203797;R-HSA-936985;R-HSA-1168393;R-HSA-741395;R-HSA-1168394;R-HSA-913424;R-HSA-6786114;R-HSA-913451;R-HSA-741411;R-HSA-6786124;R-HSA-1168445;R-HSA-89376…
R-HSA-1280215	Cytokine Signaling in Immune system	157	1092	0.0765188	1.11022e-16	3.77476e-14	370	708	0.052147	9606	Homo sapiens	IFITM3;EIF4A1;IFITM1;CSF3;CSF1;IFIT5;RORA;UBE2L6;IFI35;IFIT1;IFIT3;IFIT2;ICAM1;HERC5;MT2A;IL18RAP;TBK1;TRIM25;LGALS9;TRIM21;TRIM22;GBP5;RSAD2;LIFR;IFI27;TRIM14;IL6ST;SQSTM1;FOXO1;HSP90B1;SOCS1;IRAK2;ABL2;H3C6;CCR1;EGR1;JUN;TNFRSF9;EIF2AK2;NUP153;ISG15;NFKB1;NFKB2;NFKBIA;ISG20;CXCL10;IL6;TG;REL;BCL2;TAB3;XAF1;MAP3K14;MYD88;ITGAM;ADAR;CXCL3;CXCL2;OASL;TNFSF13B;TRIM5;CASP1;BLNK;ARIH1;JAK2;DUSP4;USP4…		R-HSA-936462;R-HSA-8983688;R-HSA-8983680;R-HSA-1112602;R-HSA-8987266;R-HSA-1112604;R-HSA-8950405;R-HSA-1369114;R-HSA-1369115;R-HSA-8987270;R-HSA-1671691;R-HSA-203797;R-HSA-5668417;R-HSA-1168393;R-HSA-1168394;R-HSA-1112587;R-HSA-913424;R-HSA-1671687;R-HSA-8950423;R-HSA-8950441;R-HSA-6783556;R-HSA-6786114;R-HSA-913451;R-HSA-6783552;R-HSA-1031716;R-HSA-6786124;R-HSA-1168445;R-HSA-1031713;R-HSA-89376…
R-HSA-913531	Interferon Signaling	92	394	0.0276084	1.11022e-16	3.77476e-14	64	69	0.00508212	9606	Homo sapiens	IFITM3;EIF4A1;IFITM1;IFIT5;ADAR;UBE2L6;IFI35;IFIT1;IFIT3;OASL;IFIT2;ICAM1;HERC5;MT2A;TRIM5;TRIM25;ARIH1;JAK2;TRIM21;TRIM22;GBP5;USP47;RSAD2;DDX58;IFI27;OAS1;OAS2;OAS3;IRF1;TRIM14;IRF5;USP41;SP100;IFI6;USP18;SOCS1;GBP1;GBP4;RANBP2;EGR1;IFNB1;STAT1;MX2;STAT2;MX1;EIF2AK2;NUP153;ISG15;PML;ISG20;NEDD4;TRIM38;ABCE1;XAF1		R-HSA-936462;R-HSA-8985097;R-HSA-8983688;R-HSA-8983680;R-HSA-1169307;R-HSA-8985091;R-HSA-909725;R-HSA-909724;R-HSA-909726;R-HSA-909721;R-HSA-909720;R-HSA-909722;R-HSA-1015702;R-HSA-8985104;R-HSA-909719;R-HSA-909718;R-HSA-1015699;R-HSA-912685;R-HSA-912680;R-HSA-909732;R-HSA-8985123;R-HSA-1031716;R-HSA-909729;R-HSA-1031713;R-HSA-909730;R-HSA-873917;R-HSA-997311;R-HSA-873919;R-HSA-997309;R-HSA-87391…
R-HSA-909733	Interferon alpha/beta signaling	53	186	0.0130334	1.11022e-16	3.77476e-14	21	22	0.00162039	9606	Homo sapiens	IFITM3;IFITM1;IFI6;IFIT5;ADAR;IFI35;IFIT1;USP18;IFIT3;OASL;IFIT2;SOCS1;EGR1;USP47;RSAD2;IFNB1;STAT1;MX2;STAT2;MX1;ISG15;ISG20;IFI27;OAS1;OAS2;OAS3;IRF1;IRF5;ABCE1;XAF1		R-HSA-912685;R-HSA-9678935;R-HSA-912680;R-HSA-5223305;R-HSA-909732;R-HSA-909729;R-HSA-997314;R-HSA-909730;R-HSA-909725;R-HSA-997311;R-HSA-909724;R-HSA-997309;R-HSA-909726;R-HSA-913529;R-HSA-909721;R-HSA-909720;R-HSA-909722;R-HSA-1015702;R-HSA-909719;R-HSA-909718;R-HSA-1015699
R-HSA-877300	Interferon gamma signaling	41	250	0.017518	7.38587e-12	2.00896e-09	16	16	0.00117846	9606	Homo sapiens	GBP5;SP100;STAT1;PML;OASL;ICAM1;MT2A;SOCS1;OAS1;OAS2;TRIM5;OAS3;IRF1;TRIM25;TRIM14;IRF5;TRIM38;JAK2;GBP1;TRIM21;GBP4;TRIM22		R-HSA-997326;R-HSA-873924;R-HSA-873927;R-HSA-1031716;R-HSA-873926;R-HSA-873921;R-HSA-877281;R-HSA-1031713;R-HSA-873922;R-HSA-873917;R-HSA-877308;R-HSA-873919;R-HSA-9678561;R-HSA-873918;R-HSA-877269;R-HSA-909552
R-HSA-1169410	Antiviral mechanism by IFN-stimulated genes	23	94	0.00658678	2.19009e-10	4.63973e-08	27	31	0.00228327	9606	Homo sapiens	RANBP2;EIF4A1;USP47;DDX58;STAT1;MX2;MX1;EIF2AK2;UBE2L6;NUP153;ISG15;IFIT1;USP18;OASL;HERC5;OAS1;OAS2;OAS3;NEDD4;TRIM25;USP41;ARIH1;ABCE1		R-HSA-936462;R-HSA-8985097;R-HSA-8983688;R-HSA-8985153;R-HSA-8983680;R-HSA-1169307;R-HSA-8985091;R-HSA-8985157;R-HSA-8985104;R-HSA-1678841;R-HSA-1169395;R-HSA-1678843;R-HSA-1678842;R-HSA-1169394;R-HSA-1169397;R-HSA-1169399;R-HSA-1169398;R-HSA-1169403;R-HSA-1176059;R-HSA-8985123;R-HSA-1169402;R-HSA-1169405;R-HSA-1169404;R-HSA-1169406;R-HSA-8985201;R-HSA-8985138;R-HSA-8983671
R-HSA-383280	Nuclear Receptor transcription pathway	22	86	0.00602621	2.39162e-10	4.63973e-08	2	2	0.000147308	9606	Homo sapiens	NR5A1;NR4A3;NR6A1;NR1D2;RORA;ESRRG;RORB;NR1D1;NR3C1		R-HSA-382096;R-HSA-376419
R-HSA-400253	Circadian Clock	24	105	0.00735758	3.39803e-10	5.77665e-08	39	59	0.00434558	9606	Homo sapiens	CREBBP;CHD9;BHLHE41;RORA;NR1D1;NR3C1;SIRT1;ARNTL2;HELZ2;PER2;PER1;ZC3H12C;NFIL3;NOCT;TGS1;NAMPT		R-HSA-549385;R-HSA-5663252;R-HSA-1368087;R-HSA-5663122;R-HSA-1368081;R-HSA-400256;R-HSA-5663258;R-HSA-400267;R-HSA-400342;R-HSA-5663174;R-HSA-1368069;R-HSA-1368133;R-HSA-1368065;R-HSA-549533;R-HSA-879770;R-HSA-5663105;R-HSA-1368140;R-HSA-5663246;R-HSA-5663118;R-HSA-5663245;R-HSA-400219;R-HSA-5669302;R-HSA-879724;R-HSA-1368119;R-HSA-5663155;R-HSA-1801587;R-HSA-1856948;R-HSA-549475;R-HSA-5663293;R-…
R-HSA-449147	Signaling by Interleukins	66	643	0.0450564	2.25793e-09	3.40948e-07	224	493	0.0363114	9606	Homo sapiens	CSF3;ITGAM;CSF1;RORA;CXCL3;PTGS2;CXCL2;FOXO1;HSP90B1;ICAM1;IFNL2;IL18RAP;TBK1;SOCS1;IFNL1;IRAK2;H3C12;CASP1;BLNK;H3C10;LGALS9;JAK2;IFNL3;H3C6;CCR1;IL32;DUSP4;JUN;STAT1;RIPK2;STAT2;IL10RA;OSM;LIFR;NFKB1;NFKB2;BATF;NFKBIA;CXCL10;IL6;TG;MMP13;REL;BCL2;TAB3;IL6ST;SQSTM1;MYD88		R-HSA-1112602;R-HSA-8987266;R-HSA-1112604;R-HSA-8950405;R-HSA-8987270;R-HSA-203797;R-HSA-1112587;R-HSA-913424;R-HSA-8950423;R-HSA-8950441;R-HSA-6783556;R-HSA-6786114;R-HSA-913451;R-HSA-6783552;R-HSA-6786124;R-HSA-8937656;R-HSA-451634;R-HSA-8950448;R-HSA-8950453;R-HSA-8937654;R-HSA-6783524;R-HSA-6786095;R-HSA-448591;R-HSA-6786092;R-HSA-5684250;R-HSA-921155;R-HSA-6783530;R-HSA-5684248;R-HSA-6786101…
R-HSA-74160	Gene expression (Transcription)	137	1855	0.129984	1.84164e-08	2.26522e-06	361	1006	0.0740959	9606	Homo sapiens	CCNT2;MAML2;CCNC;RORA;ARID4B;RORB;NR3C1;ZC3H12C;H2AC13;EPC1;PIP4K2A;ZNF720;RNF111;ZNF442;ZNF441;USP7;FBXW7;LIFR;ZNF14;ZNF92;SCO2;KAT6A;DDIT3;ZNF439;ZNF317;SRSF3;ZNF433;KMT2E;ZNF274;NEDD4L;FOXO1;BRIP1;PMAIP1;ZNF543;SKIL;ZNF267;H3C6;H4C8;SMAD1;CREBBP;JUN;ZNF140;PLK2;NUP153;NR1D2;ESRRG;NR1D1;MAGOHB;POU2F2;PHC3;NFKB1;TNFRSF10D;IL6;NR4A3;AGO2;MDM2;TAF4B;INTS6;GSK3B;BTG1;DYRK2;PHF20;AFF4;BBC3;CASP8;MED…		R-HSA-8936584;R-HSA-5334097;R-HSA-2186785;R-HSA-73729;R-HSA-8937097;R-HSA-427527;R-HSA-5334099;R-HSA-9625749;R-HSA-3222072;R-HSA-73736;R-HSA-9623192;R-HSA-73739;R-HSA-8878220;R-HSA-8936068;R-HSA-8951428;R-HSA-433672;R-HSA-427528;R-HSA-8937113;R-HSA-9623168;R-HSA-6805620;R-HSA-112149;R-HSA-8937118;R-HSA-5220952;R-HSA-112150;R-HSA-112153;R-HSA-6810239;R-HSA-9622667;R-HSA-6810238;R-HSA-8878237;R-HSA…
R-HSA-73857	RNA Polymerase II Transcription	128	1694	0.118702	1.68774e-08	2.26522e-06	295	891	0.0656257	9606	Homo sapiens	CCNT2;MAML2;CCNC;RORA;RORB;NR3C1;ZC3H12C;H2AC13;EPC1;PIP4K2A;ZNF720;RNF111;ZNF442;ZNF441;USP7;FBXW7;LIFR;ZNF14;ZNF92;SCO2;KAT6A;DDIT3;ZNF439;ZNF317;SRSF3;ZNF433;KMT2E;ZNF274;NEDD4L;FOXO1;BRIP1;PMAIP1;ZNF543;SKIL;ZNF267;H3C6;H4C8;SMAD1;CREBBP;JUN;ZNF140;PLK2;NR1D2;ESRRG;NR1D1;MAGOHB;POU2F2;PHC3;NFKB1;TNFRSF10D;IL6;NR4A3;AGO2;MDM2;TAF4B;INTS6;GSK3B;BTG1;DYRK2;PHF20;AFF4;BBC3;CASP8;MED13;PCF11;H2BC2…		R-HSA-8936584;R-HSA-2186785;R-HSA-8937097;R-HSA-9625749;R-HSA-3222072;R-HSA-9623192;R-HSA-8878220;R-HSA-8936068;R-HSA-8951428;R-HSA-8937113;R-HSA-9623168;R-HSA-6805620;R-HSA-8937118;R-HSA-6810239;R-HSA-9622667;R-HSA-6810238;R-HSA-8878237;R-HSA-8951442;R-HSA-8951443;R-HSA-6810235;R-HSA-6810234;R-HSA-6810233;R-HSA-9622668;R-HSA-8936599;R-HSA-9615501;R-HSA-8936616;R-HSA-5689972;R-HSA-8878243;R-HSA-9…
R-HSA-168928	DDX58/IFIH1-mediated induction of interferon-alpha/beta	20	100	0.00700722	8.47448e-08	9.57617e-06	46	53	0.00390366	9606	Homo sapiens	CREBBP;MAP3K1;DDX58;IFNB1;NLRC5;TNFAIP3;UBE2L6;ISG15;NFKB1;NFKB2;HERC5;IFIH1;NFKBIA;CYLD;TBK1;CASP8;DHX58;REL;TRIM25		R-HSA-1028815;R-HSA-936462;R-HSA-9604499;R-HSA-1028812;R-HSA-9709852;R-HSA-936390;R-HSA-168140;R-HSA-168909;R-HSA-990528;R-HSA-936412;R-HSA-933532;R-HSA-9709831;R-HSA-933530;R-HSA-936475;R-HSA-918232;R-HSA-933528;R-HSA-933526;R-HSA-918230;R-HSA-933527;R-HSA-918229;R-HSA-933525;R-HSA-1028820;R-HSA-1028819;R-HSA-918227;R-HSA-933523;R-HSA-1028817;R-HSA-918224;R-HSA-918225;R-HSA-168166;R-HSA-168934;R…
R-HSA-212436	Generic Transcription Pathway	117	1555	0.108962	1.01283e-07	1.05334e-05	251	830	0.0611328	9606	Homo sapiens	GSK3B;BTG1;DYRK2;CCNT2;MAML2;PHF20;CCNC;RORA;RORB;NR3C1;BBC3;ZC3H12C;H2AC13;CASP8;MED13;H2BC21;CASP1;EPC1;PIP4K2A;ZNF720;RNF111;H3-3B;ZNF442;ZNF441;USP7;FBXW7;LIFR;ZNF14;SIRT1;NR5A1;ELF1;MMP13;ZNF92;H2BC15;SCO2;KAT6A;DDIT3;ZNF439;ZNF317;ZNF433;ZNF596;KMT2E;ZNF473;ZNF274;NEDD4L;PPM1D;THBS1;HDAC9;FOXO1;BRIP1;ZNF627;H3C12;PMAIP1;H3C10;HES1;RICTOR;ZNF543;SKIL;ZNF267;H3C6;SUZ12;H4C8;TCF7L2;SMAD1;CREBB…		R-HSA-8936584;R-HSA-2186785;R-HSA-8937097;R-HSA-9625749;R-HSA-3222072;R-HSA-9623192;R-HSA-8878220;R-HSA-8936068;R-HSA-8951428;R-HSA-8937113;R-HSA-9623168;R-HSA-6805620;R-HSA-8937118;R-HSA-9622667;R-HSA-8878237;R-HSA-8951442;R-HSA-8951443;R-HSA-9622668;R-HSA-8936599;R-HSA-9615501;R-HSA-8936616;R-HSA-5689972;R-HSA-8878243;R-HSA-8936621;R-HSA-8937134;R-HSA-8936608;R-HSA-870437;R-HSA-2186767;R-HSA-21…
R-HSA-1169408	ISG15 antiviral mechanism	18	83	0.00581599	1.16275e-07	1.12787e-05	16	16	0.00117846	9606	Homo sapiens	RANBP2;EIF4A1;USP47;DDX58;STAT1;MX2;MX1;EIF2AK2;UBE2L6;NUP153;ISG15;IFIT1;USP18;HERC5;NEDD4;TRIM25;USP41;ARIH1		R-HSA-1678841;R-HSA-936462;R-HSA-1169395;R-HSA-1678843;R-HSA-1678842;R-HSA-1169394;R-HSA-1169397;R-HSA-1169399;R-HSA-1169398;R-HSA-1169403;R-HSA-1176059;R-HSA-1169307;R-HSA-1169402;R-HSA-1169405;R-HSA-1169404;R-HSA-1169406
R-HSA-6783783	Interleukin-10 signaling	18	86	0.00602621	1.94074e-07	1.74667e-05	11	15	0.00110481	9606	Homo sapiens	CCR1;CXCL10;CSF3;IL6;CSF1;IL10RA;PTGS2;CXCL3;CXCL2;ICAM1		R-HSA-6784791;R-HSA-8937656;R-HSA-6784006;R-HSA-6784324;R-HSA-6784323;R-HSA-449811;R-HSA-6784160;R-HSA-6784319;R-HSA-6790029;R-HSA-449803;R-HSA-8937654
R-HSA-1368108	BMAL1:CLOCK,NPAS2 activates circadian gene expression	12	43	0.0030131	1.18203e-06	0.000100473	8	20	0.00147308	9606	Homo sapiens	HELZ2;ZC3H12C;CREBBP;CHD9;NOCT;TGS1;NAMPT;BHLHE41;ARNTL2		R-HSA-879724;R-HSA-5663122;R-HSA-5663138;R-HSA-879770;R-HSA-5663105;R-HSA-549424;R-HSA-549364;R-HSA-1368889
R-HSA-2559580	Oxidative Stress Induced Senescence	19	114	0.00798823	2.53695e-06	0.000202956	24	40	0.00294616	9606	Homo sapiens	KDM6B;H4C8;SUZ12;JUN;H2BC8;H2BC6;IFNB1;PHC3;H2AC13;H2BC15;H2BC21;H3C12;AGO2;MDM2;H3C10;E2F3;H3C6;H3-3B		R-HSA-6804998;R-HSA-3240787;R-HSA-3222546;R-HSA-6804996;R-HSA-3209111;R-HSA-6804879;R-HSA-168136;R-HSA-3209114;R-HSA-3240765;R-HSA-3240957;R-HSA-3209151;R-HSA-3240766;R-HSA-3229089;R-HSA-3222593;R-HSA-3223200;R-HSA-450292;R-HSA-3222533;R-HSA-3223236;R-HSA-3240295;R-HSA-8979071;R-HSA-3240777;R-HSA-3240783;R-HSA-3229102;R-HSA-3240782
R-HSA-8936459	RUNX1 regulates genes involved in megakaryocyte differentiation and platelet function	15	78	0.00546563	5.43786e-06	0.000407839	22	33	0.00243058	9606	Homo sapiens	H4C8;KMT2E;H2BC8;H2BC6;THBS1;H2AC13;H2BC15;NR4A3;H2BC21;H3C12;AGO2;H3C10;H3C6;H3-3B		R-HSA-8936584;R-HSA-8936616;R-HSA-8937097;R-HSA-8937037;R-HSA-8936621;R-HSA-8936608;R-HSA-8936481;R-HSA-8936995;R-HSA-8938022;R-HSA-8937016;R-HSA-8937113;R-HSA-8937050;R-HSA-8935740;R-HSA-8936989;R-HSA-8937118;R-HSA-8937022;R-HSA-8935730;R-HSA-8938034;R-HSA-8936979;R-HSA-8935731;R-HSA-8936628;R-HSA-8936599
R-HSA-6785807	Interleukin-4 and Interleukin-13 signaling	26	211	0.0147852	9.39658e-06	0.000638967	29	47	0.00346174	9606	Homo sapiens	ITGAM;STAT1;OSM;RORA;PTGS2;FOXO1;BATF;ICAM1;HSP90B1;IL6;TG;MMP13;SOCS1;BCL2;JAK2		R-HSA-6785895;R-HSA-6788582;R-HSA-6786095;R-HSA-6789615;R-HSA-6786092;R-HSA-6785898;R-HSA-6786101;R-HSA-6786096;R-HSA-6786110;R-HSA-6788346;R-HSA-6790022;R-HSA-6785860;R-HSA-6786050;R-HSA-6786114;R-HSA-6788623;R-HSA-6788622;R-HSA-6790029;R-HSA-6786124;R-HSA-6786058;R-HSA-6790025;R-HSA-6786070;R-HSA-6790038;R-HSA-6788628;R-HSA-6790036;R-HSA-6789524;R-HSA-6785821;R-HSA-6788571;R-HSA-6790041;R-HSA-6…
R-HSA-212300	PRC2 methylates histones and DNA	11	44	0.00308318	9.08196e-06	0.000638967	4	4	0.000294616	9606	Homo sapiens	SUZ12;H4C8;H2AC13;H2BC15;H2BC8;AEBP2;H2BC6;H2BC21;H3C12;H3C10;H3C6;H3-3B		R-HSA-212263;R-HSA-212222;R-HSA-212269;R-HSA-212252
R-HSA-427359	SIRT1 negatively regulates rRNA expression	11	45	0.00315325	1.11603e-05	0.00071426	4	5	0.00036827	9606	Homo sapiens	H4C8;H2AC13;TAF1D;H2BC15;H2BC8;H2BC6;H2BC21;H3C12;H3C10;SIRT1;H3C6;H3-3B		R-HSA-427527;R-HSA-5211239;R-HSA-427514;R-HSA-427528
R-HSA-936440	Negative regulators of DDX58/IFIH1 signaling	10	37	0.00259267	1.19184e-05	0.000727023	11	13	0.000957502	9606	Homo sapiens	HERC5;IFIH1;CYLD;TBK1;DDX58;NLRC5;TNFAIP3;TRIM25;UBE2L6;ISG15		R-HSA-936462;R-HSA-990526;R-HSA-937343;R-HSA-936412;R-HSA-936381;R-HSA-936378;R-HSA-936475;R-HSA-937337;R-HSA-936390;R-HSA-936563;R-HSA-990528
R-HSA-6783589	Interleukin-6 family signaling	9	30	0.00210217	1.44321e-05	0.000851496	28	34	0.00250424	9606	Homo sapiens	IL6;STAT1;OSM;LIFR;IL6ST;JAK2		R-HSA-6783524;R-HSA-1067667;R-HSA-1112727;R-HSA-1112602;R-HSA-1112538;R-HSA-1112604;R-HSA-1067676;R-HSA-6783530;R-HSA-1112514;R-HSA-1067651;R-HSA-1112708;R-HSA-6784189;R-HSA-1067659;R-HSA-1112587;R-HSA-1112690;R-HSA-1112755;R-HSA-6783556;R-HSA-1112565;R-HSA-6783681;R-HSA-6783552;R-HSA-1067640;R-HSA-6784204;R-HSA-1112510;R-HSA-1067646;R-HSA-1112703;R-HSA-5696482;R-HSA-1067688;R-HSA-449976
R-HSA-9018519	Estrogen-dependent gene expression	21	154	0.0107911	1.57722e-05	0.000851698	28	66	0.00486116	9606	Homo sapiens	H4C8;GTF2A1;JUN;CREBBP;H2BC8;H2BC6;CHD1;ZC3H12C;STAG1;H2AC13;H2BC15;H2BC21;H3C12;AGO2;BCL2;H3C10;H3C6;H3-3B		R-HSA-9011981;R-HSA-9011983;R-HSA-9011975;R-HSA-9009371;R-HSA-9012186;R-HSA-9011997;R-HSA-9011985;R-HSA-9011984;R-HSA-9009065;R-HSA-9012203;R-HSA-9011949;R-HSA-9012205;R-HSA-9011950;R-HSA-9012000;R-HSA-9009378;R-HSA-9011941;R-HSA-9038052;R-HSA-9012196;R-HSA-9011961;R-HSA-9009533;R-HSA-9011966;R-HSA-9011952;R-HSA-9012208;R-HSA-9023859;R-HSA-9023861;R-HSA-9023860;R-HSA-9009526;R-HSA-9011958
R-HSA-1606322	ZBP1(DAI) mediated induction of type I IFNs	8	23	0.00161166	1.52193e-05	0.000851698	9	11	0.000810194	9606	Homo sapiens	ZBP1;NFKBIA;TBK1;REL;TICAM1;TLR3;NFKB1;MYD88;NFKB2		R-HSA-1606345;R-HSA-9604480;R-HSA-1810457;R-HSA-9679819;R-HSA-1591234;R-HSA-1606324;R-HSA-168910;R-HSA-168140;R-HSA-1606327
R-HSA-1059683	Interleukin-6 signaling	7	17	0.00119123	1.79557e-05	0.000933696	19	20	0.00147308	9606	Homo sapiens	IL6;STAT1;IL6ST;JAK2		R-HSA-1112690;R-HSA-1112755;R-HSA-1067667;R-HSA-1112565;R-HSA-1112727;R-HSA-1067640;R-HSA-1112602;R-HSA-1112538;R-HSA-1112604;R-HSA-1067676;R-HSA-1112510;R-HSA-1067646;R-HSA-1112703;R-HSA-1112514;R-HSA-1067651;R-HSA-1112708;R-HSA-1067688;R-HSA-1067659;R-HSA-1112587
R-HSA-1834949	Cytosolic sensors of pathogen-associated DNA	14	78	0.00546563	2.34404e-05	0.00117202	29	50	0.0036827	9606	Homo sapiens	ZBP1;CREBBP;CGAS;TICAM1;NFKB1;NFKB2;NFKBIA;TBK1;AIM2;IFI16;DHX36;REL;TRIM21;TLR3;MYD88		R-HSA-3249392;R-HSA-1810457;R-HSA-2396007;R-HSA-2396002;R-HSA-3134953;R-HSA-844619;R-HSA-3134822;R-HSA-3134883;R-HSA-168910;R-HSA-3134946;R-HSA-168140;R-HSA-1606345;R-HSA-9604480;R-HSA-3249378;R-HSA-9604487;R-HSA-3244647;R-HSA-8948703;R-HSA-9679819;R-HSA-1591234;R-HSA-3249386;R-HSA-1834951;R-HSA-3134962;R-HSA-3249390;R-HSA-1834939;R-HSA-3249371;R-HSA-1606324;R-HSA-8948709;R-HSA-1606327;R-HSA-3244…
R-HSA-1912408	Pre-NOTCH Transcription and Translation	15	89	0.00623642	2.48369e-05	0.00118454	22	28	0.00206231	9606	Homo sapiens	H4C8;JUN;CREBBP;H2BC8;MAML2;H2BC6;H2AC13;H2BC15;H2BC21;H3C12;AGO2;H3C10;E2F3;H3C6;H3-3B		R-HSA-1912413;R-HSA-1912412;R-HSA-1912415;R-HSA-9017835;R-HSA-1606682;R-HSA-1912409;R-HSA-1912410;R-HSA-1912406;R-HSA-1912401;R-HSA-9604831;R-HSA-1912368;R-HSA-9604829;R-HSA-9604834;R-HSA-1912364;R-HSA-1912367;R-HSA-1912366;R-HSA-1912363;R-HSA-1912362;R-HSA-4395227;R-HSA-1606561;R-HSA-4395231;R-HSA-1912416
R-HSA-918233	TRAF3-dependent IRF activation pathway	7	18	0.0012613	2.57509e-05	0.00118454	9	11	0.000810194	9606	Homo sapiens	IFIH1;CREBBP;TBK1;DDX58;IFNB1;TRIM25		R-HSA-1028815;R-HSA-1028812;R-HSA-9705137;R-HSA-918232;R-HSA-918229;R-HSA-9705320;R-HSA-918227;R-HSA-1028817;R-HSA-918225
R-HSA-1810476	RIP-mediated NFkB activation via ZBP1	7	19	0.00133137	3.61407e-05	0.00162633	4	4	0.000294616	9606	Homo sapiens	ZBP1;NFKBIA;REL;TICAM1;TLR3;NFKB1;MYD88;NFKB2		R-HSA-9604480;R-HSA-1810457;R-HSA-168910;R-HSA-168140
R-HSA-73728	RNA Polymerase I Promoter Opening	9	34	0.00238245	3.78653e-05	0.00162821	1	2	0.000147308	9606	Homo sapiens	H4C8;H2AC13;H2BC15;H2BC8;H2BC6;H2BC21;H3C12;H3C10;H3C6;H3-3B		R-HSA-73718
R-HSA-5689880	Ub-specific processing proteases	24	206	0.0144349	4.888e-05	0.00205296	20	40	0.00294616	9606	Homo sapiens	USP25;USP47;SMAD1;USP15;USP7;H2BC8;USP42;USP31;DDX58;H2BC6;USP9X;USP18;IFIH1;NFKBIA;CYLD;H2AC13;H2BC15;H2BC21;MRC1;MDM2		R-HSA-5696534;R-HSA-870479;R-HSA-5689972;R-HSA-5696564;R-HSA-6781764;R-HSA-5689973;R-HSA-6782820;R-HSA-5696914;R-HSA-5696627;R-HSA-5696947;R-HSA-936390;R-HSA-870437;R-HSA-5689950;R-HSA-5696600;R-HSA-6781897;R-HSA-8862184;R-HSA-5690080;R-HSA-5696960;R-HSA-5690159;R-HSA-5690157
R-HSA-5334118	DNA methylation	9	36	0.0025226	5.84182e-05	0.00239515	7	7	0.000515578	9606	Homo sapiens	H4C8;H2AC13;H2BC15;H2BC8;H2BC6;H2BC21;H3C12;H3C10;H3C6;H3-3B		R-HSA-5334097;R-HSA-5334160;R-HSA-5334099;R-HSA-5334179;R-HSA-5334164;R-HSA-5334151;R-HSA-5334152
R-HSA-2559583	Cellular Senescence	23	200	0.0140144	8.42417e-05	0.00311694	38	90	0.00662886	9606	Homo sapiens	KDM6B;H4C8;SUZ12;JUN;H2BC8;H2BC6;IFNB1;PHC3;NFKB1;H1-4;IL6;H2AC13;H2BC15;H2BC21;H3C12;AGO2;MDM2;H3C10;E2F3;H3C6;H3-3B		R-HSA-3790137;R-HSA-168136;R-HSA-3790130;R-HSA-3240765;R-HSA-3240957;R-HSA-3209151;R-HSA-3240766;R-HSA-3229089;R-HSA-3223200;R-HSA-3785711;R-HSA-3240295;R-HSA-3229102;R-HSA-4568740;R-HSA-6804998;R-HSA-3240787;R-HSA-3222546;R-HSA-3857305;R-HSA-6804996;R-HSA-4568737;R-HSA-3209109;R-HSA-3857308;R-HSA-3209111;R-HSA-6804879;R-HSA-3209114;R-HSA-3797202;R-HSA-4647594;R-HSA-3788745;R-HSA-3222593;R-HSA-45…
R-HSA-8983711	OAS antiviral response	6	15	0.00105108	8.3541e-05	0.00311694	11	15	0.00110481	9606	Homo sapiens	OAS1;OAS2;DDX58;OAS3;ABCE1;OASL		R-HSA-8985097;R-HSA-8983688;R-HSA-8985153;R-HSA-8985201;R-HSA-8983680;R-HSA-8985104;R-HSA-8985091;R-HSA-8985123;R-HSA-8985138;R-HSA-8985157;R-HSA-8983671
R-HSA-381183	ATF6 (ATF6-alpha) activates chaperone genes	6	15	0.00105108	8.3541e-05	0.00311694	3	5	0.00036827	9606	Homo sapiens	HSPA5;DDIT3;HSP90B1		R-HSA-1791163;R-HSA-1791150;R-HSA-1791107
R-HSA-201722	Formation of the beta-catenin:TCF transactivating complex	12	67	0.00469484	8.97759e-05	0.00323193	13	13	0.000957502	9606	Homo sapiens	H4C8;TLE4;TCF7L2;CREBBP;H2BC8;H2BC6;H2AC13;H2BC15;H2BC21;H3C12;H3C10;H3C6;H3-3B		R-HSA-3299569;R-HSA-4411367;R-HSA-3322422;R-HSA-3451153;R-HSA-3364026;R-HSA-3322427;R-HSA-3322424;R-HSA-4411372;R-HSA-201712;R-HSA-4411351;R-HSA-3364014;R-HSA-4411357;R-HSA-3451147
R-HSA-5688426	Deubiquitination	29	289	0.0202509	0.000114417	0.00400461	33	77	0.00567136	9606	Homo sapiens	USP15;USP31;TNFAIP3;USP18;IFIH1;VCPIP1;H2AC13;H2BC21;MRC1;TRIM25;USP25;USP47;SMAD1;USP7;H2BC8;USP42;DDX58;H2BC6;USP9X;RIPK2;INO80;NFKBIA;CYLD;H2BC15;MDM2		R-HSA-5696534;R-HSA-688136;R-HSA-870479;R-HSA-6782820;R-HSA-5696914;R-HSA-5691411;R-HSA-8869506;R-HSA-936390;R-HSA-5689950;R-HSA-5690845;R-HSA-8940100;R-HSA-5696600;R-HSA-5696960;R-HSA-5690827;R-HSA-5689544;R-HSA-5690870;R-HSA-5689972;R-HSA-5696564;R-HSA-5691381;R-HSA-6781764;R-HSA-5689973;R-HSA-5696627;R-HSA-5696947;R-HSA-870437;R-HSA-6781897;R-HSA-8862184;R-HSA-5690790;R-HSA-936381;R-HSA-569008…
R-HSA-68616	Assembly of the ORC complex at the origin of replication	9	40	0.00280289	0.000128308	0.00436247	2	11	0.000810194	9606	Homo sapiens	H4C8;H2AC13;H2BC15;H2BC8;H2BC6;H2BC21;H3C12;H3C10;H3C6;H3-3B		R-HSA-9749197;R-HSA-9749098
R-HSA-5578749	Transcriptional regulation by small RNAs	13	81	0.00567585	0.000136244	0.00463229	5	5	0.00036827	9606	Homo sapiens	H4C8;RANBP2;H2BC8;H2BC6;NUP153;H2AC13;H2BC15;H2BC21;H3C12;AGO2;H3C10;H3C6;H3-3B		R-HSA-5578965;R-HSA-5578742;R-HSA-5578966;R-HSA-5578744;R-HSA-5578712
R-HSA-381033	ATF6 (ATF6-alpha) activates chaperones	6	17	0.00119123	0.00016384	0.00540671	4	10	0.00073654	9606	Homo sapiens	HSPA5;DDIT3;HSP90B1		R-HSA-1791163;R-HSA-381158;R-HSA-1791150;R-HSA-1791107
R-HSA-5250924	B-WICH complex positively regulates rRNA expression	11	62	0.00434447	0.00018876	0.0060292	3	3	0.000220962	9606	Homo sapiens	H4C8;GSK3B;H2AC13;TAF1D;H2BC15;H2BC8;H2BC6;H2BC21;H3C12;H3C10;H3C6;H3-3B		R-HSA-5250930;R-HSA-5250947;R-HSA-5250938
R-HSA-9710421	Defective pyroptosis	10	52	0.00364375	0.00019449	0.0060292	1	3	0.000220962	9606	Homo sapiens	SUZ12;H4C8;H2AC13;H2BC15;H2BC8;H2BC6;H2BC21;H3C12;H3C10;H3C6;H3-3B		R-HSA-9710490
R-HSA-4839726	Chromatin organization	26	256	0.0179385	0.000211577	0.0063473	77	85	0.00626059	9606	Homo sapiens	KMT2E;SETD2;PHF20;ARID4B;ZC3H12C;H2AC13;ING3;H2BC21;H3C12;EPC1;H3C10;JAK2;H3C6;ATF7IP;KDM6B;H4C8;SUZ12;CREBBP;H2BC8;H2BC6;NFKB1;NFKB2;H2BC15;AEBP2;KAT6A;REL		R-HSA-5159245;R-HSA-5205824;R-HSA-5144542;R-HSA-5661126;R-HSA-5651654;R-HSA-5661124;R-HSA-5661125;R-HSA-5661122;R-HSA-5661123;R-HSA-5661120;R-HSA-5661121;R-HSA-5159250;R-HSA-5229010;R-HSA-4722133;R-HSA-5651657;R-HSA-5205867;R-HSA-5216234;R-HSA-5634802;R-HSA-3321883;R-HSA-5205861;R-HSA-5638141;R-HSA-3215391;R-HSA-5649764;R-HSA-3697920;R-HSA-9679787;R-HSA-3318415;R-HSA-4827383;R-HSA-4827382;R-HSA-3…
R-HSA-3247509	Chromatin modifying enzymes	26	256	0.0179385	0.000211577	0.0063473	77	85	0.00626059	9606	Homo sapiens	KMT2E;SETD2;PHF20;ARID4B;ZC3H12C;H2AC13;ING3;H2BC21;H3C12;EPC1;H3C10;JAK2;H3C6;ATF7IP;KDM6B;H4C8;SUZ12;CREBBP;H2BC8;H2BC6;NFKB1;NFKB2;H2BC15;AEBP2;KAT6A;REL		R-HSA-5159245;R-HSA-5205824;R-HSA-5144542;R-HSA-5661126;R-HSA-5651654;R-HSA-5661124;R-HSA-5661125;R-HSA-5661122;R-HSA-5661123;R-HSA-5661120;R-HSA-5661121;R-HSA-5159250;R-HSA-5229010;R-HSA-4722133;R-HSA-5651657;R-HSA-5205867;R-HSA-5216234;R-HSA-5634802;R-HSA-3321883;R-HSA-5205861;R-HSA-5638141;R-HSA-3215391;R-HSA-5649764;R-HSA-3697920;R-HSA-9679787;R-HSA-3318415;R-HSA-4827383;R-HSA-4827382;R-HSA-3…
R-HSA-2299718	Condensation of Prophase Chromosomes	10	55	0.00385397	0.00030173	0.00875017	10	10	0.00073654	9606	Homo sapiens	H4C8;H2AC13;H2BC15;H2BC8;H2BC6;H2BC21;H3C12;H3C10;SMC4;H3C6;H3-3B		R-HSA-2245218;R-HSA-2429719;R-HSA-2288097;R-HSA-2301205;R-HSA-2294580;R-HSA-2172678;R-HSA-2294600;R-HSA-2172666;R-HSA-2294574;R-HSA-2294590
R-HSA-212165	Epigenetic regulation of gene expression	17	139	0.00974003	0.000344916	0.00965765	28	34	0.00250424	9606	Homo sapiens	H4C8;SUZ12;GSK3B;H2BC8;H2BC6;TET2;ARID4B;SIRT1;H2AC13;TAF1D;H2BC15;AEBP2;H2BC21;H3C12;TET3;H3C10;H3C6;H3-3B		R-HSA-5334097;R-HSA-427527;R-HSA-5334160;R-HSA-5334099;R-HSA-5334164;R-HSA-433672;R-HSA-427528;R-HSA-427336;R-HSA-427337;R-HSA-5250947;R-HSA-5334151;R-HSA-5220952;R-HSA-427409;R-HSA-5334152;R-HSA-5221014;R-HSA-212252;R-HSA-427366;R-HSA-5250930;R-HSA-212263;R-HSA-5211239;R-HSA-5250938;R-HSA-5227490;R-HSA-212269;R-HSA-427383;R-HSA-5220990;R-HSA-5334179;R-HSA-427514;R-HSA-212222
R-HSA-1912422	Pre-NOTCH Expression and Processing	15	114	0.00798823	0.000359306	0.00970125	22	38	0.00279885	9606	Homo sapiens	H4C8;JUN;CREBBP;H2BC8;MAML2;H2BC6;H2AC13;H2BC15;H2BC21;H3C12;AGO2;H3C10;E2F3;H3C6;H3-3B		R-HSA-1912413;R-HSA-1912412;R-HSA-1912415;R-HSA-9017835;R-HSA-1606682;R-HSA-1912409;R-HSA-1912410;R-HSA-1912406;R-HSA-1912401;R-HSA-9604831;R-HSA-1912368;R-HSA-9604829;R-HSA-9604834;R-HSA-1912364;R-HSA-1912367;R-HSA-1912366;R-HSA-1912363;R-HSA-1912362;R-HSA-4395227;R-HSA-1606561;R-HSA-4395231;R-HSA-1912416
R-HSA-3134963	DEx/H-box helicases activate type I IFN and inflammatory cytokines production	4	7	0.000490505	0.000349065	0.00970125	4	5	0.00036827	9606	Homo sapiens	DHX36;REL;NFKB1;MYD88;NFKB2		R-HSA-9604480;R-HSA-9604487;R-HSA-3134953;R-HSA-3134962
R-HSA-2559582	Senescence-Associated Secretory Phenotype (SASP)	13	91	0.00637657	0.000409522	0.0110571	10	22	0.00162039	9606	Homo sapiens	H4C8;JUN;H2BC8;H2BC6;NFKB1;IL6;H2AC13;H2BC15;H2BC21;H3C12;H3C10;H3C6;H3-3B		R-HSA-3788745;R-HSA-3790137;R-HSA-4568740;R-HSA-3857305;R-HSA-4568737;R-HSA-3788748;R-HSA-3797196;R-HSA-3857308;R-HSA-3797202;R-HSA-3790130
R-HSA-912446	Meiotic recombination	10	58	0.00406419	0.000454429	0.0117615	5	9	0.000662886	9606	Homo sapiens	H4C8;H2AC13;H2BC15;H2BC8;H2BC6;H2BC21;H3C12;H3C10;BRCA2;H3C6;H3-3B		R-HSA-912429;R-HSA-912458;R-HSA-912503;R-HSA-912496;R-HSA-1214188
R-HSA-9648895	Response of EIF2AK1 (HRI) to heme deficiency	7	29	0.00203209	0.00047046	0.0117615	12	20	0.00147308	9606	Homo sapiens	PPP1R15A;DDIT3;ATF3		R-HSA-9650722;R-HSA-9654752;R-HSA-9635927;R-HSA-9653894;R-HSA-9650710;R-HSA-9654774;R-HSA-9653893;R-HSA-9635912;R-HSA-9655071;R-HSA-9653742;R-HSA-9655086;R-HSA-9653724
R-HSA-427389	ERCC6 (CSB) and EHMT2 (G9a) positively regulate rRNA expression	9	48	0.00336346	0.000479808	0.0119952	2	4	0.000294616	9606	Homo sapiens	H4C8;H2AC13;H2BC15;H2BC8;H2BC6;H2BC21;H3C12;H3C10;H3C6;H3-3B		R-HSA-427383;R-HSA-427336
R-HSA-8939211	ESR-mediated signaling	25	257	0.0180085	0.000515858	0.0121935	37	111	0.00817559	9606	Homo sapiens	H4C8;GTF2A1;JUN;CREBBP;H2BC8;H2BC6;CHD1;BTC;ZC3H12C;STAG1;H2AC13;XPO1;H2BC15;MMP13;H2BC21;H3C12;AGO2;GNB4;BCL2;H3C10;H3C6;H3-3B		R-HSA-9624272;R-HSA-9011981;R-HSA-9011983;R-HSA-9011975;R-HSA-9009371;R-HSA-9012186;R-HSA-9011997;R-HSA-9021596;R-HSA-9011985;R-HSA-9625482;R-HSA-9011984;R-HSA-9625487;R-HSA-9009065;R-HSA-9012203;R-HSA-9011949;R-HSA-9012205;R-HSA-9011950;R-HSA-9021601;R-HSA-9012000;R-HSA-9021600;R-HSA-9009378;R-HSA-9625465;R-HSA-9011941;R-HSA-9038052;R-HSA-9012196;R-HSA-9623999;R-HSA-9011961;R-HSA-9009533;R-HSA-9…
R-HSA-9707616	Heme signaling	11	70	0.00490505	0.000517423	0.0121935	13	25	0.00184135	9606	Homo sapiens	HELZ2;ZC3H12C;CREBBP;XPO1;CHD9;TGS1;APOA1;RORA;NR1D1;SIRT1		R-HSA-1368119;R-HSA-549475;R-HSA-5663258;R-HSA-400342;R-HSA-1368069;R-HSA-5663271;R-HSA-9708423;R-HSA-1368065;R-HSA-9707586;R-HSA-5663265;R-HSA-1368140;R-HSA-9708430;R-HSA-5663245
R-HSA-168643	Nucleotide-binding domain, leucine rich repeat containing receptor (NLR) signaling pathways	11	71	0.00497512	0.000580644	0.0121935	20	46	0.00338808	9606	Homo sapiens	CYLD;AIM2;CASP8;IRAK2;RIPK2;BCL2;REL;CASP1;TNFAIP3;TAB3;NFKB1;NFKB2		R-HSA-727819;R-HSA-844620;R-HSA-741386;R-HSA-688136;R-HSA-688137;R-HSA-706479;R-HSA-844617;R-HSA-622415;R-HSA-844618;R-HSA-844619;R-HSA-741411;R-HSA-844612;R-HSA-879201;R-HSA-874079;R-HSA-9603905;R-HSA-688985;R-HSA-168405;R-HSA-741395;R-HSA-168184;R-HSA-622420
R-HSA-3214841	PKMTs methylate histone lysines	9	49	0.00343354	0.000554912	0.0121935	22	22	0.00162039	9606	Homo sapiens	ATF7IP;KMT2E;SUZ12;H4C8;SETD2;AEBP2;H3C12;REL;H3C10;NFKB1;H3C6;NFKB2		R-HSA-5637686;R-HSA-5159245;R-HSA-5244692;R-HSA-5634802;R-HSA-5638332;R-HSA-5638141;R-HSA-5634750;R-HSA-5638333;R-HSA-5423038;R-HSA-5651654;R-HSA-5649799;R-HSA-8865237;R-HSA-5649764;R-HSA-5638157;R-HSA-5634729;R-HSA-5649802;R-HSA-5159250;R-HSA-5649800;R-HSA-4827383;R-HSA-4827382;R-HSA-5649801;R-HSA-5651657
R-HSA-5625886	Activated PKN1 stimulates transcription of AR (androgen receptor) regulated genes KLK2 and KLK3	9	49	0.00343354	0.000554912	0.0121935	8	11	0.000810194	9606	Homo sapiens	H4C8;H2AC13;H2BC15;H2BC8;H2BC6;H2BC21;H3C12;H3C10;H3C6;H3-3B		R-HSA-5625797;R-HSA-5625796;R-HSA-5625870;R-HSA-5625774;R-HSA-5625849;R-HSA-5625848;R-HSA-5625784;R-HSA-5625883
R-HSA-933542	TRAF6 mediated NF-kB activation	7	30	0.00210217	0.000573528	0.0121935	4	4	0.000294616	9606	Homo sapiens	IFIH1;NFKBIA;MAP3K1;DDX58;REL;TRIM25;NFKB1;NFKB2		R-HSA-168166;R-HSA-933530;R-HSA-933528;R-HSA-168140
R-HSA-933543	NF-kB activation through FADD/RIP-1 pathway mediated by caspase-8 and -10	5	14	0.00098101	0.0005452	0.0121935	5	5	0.00036827	9606	Homo sapiens	IFIH1;CASP8;DDX58;TRIM25		R-HSA-933532;R-HSA-168934;R-HSA-933526;R-HSA-933539;R-HSA-933523
R-HSA-75158	TRAIL signaling	4	8	0.000560577	0.00057426	0.0121935	6	6	0.000441924	9606	Homo sapiens	CASP8;TNFSF10;TNFRSF10D		R-HSA-141139;R-HSA-75187;R-HSA-141316;R-HSA-75238;R-HSA-5635741;R-HSA-75146
R-HSA-68875	Mitotic Prophase	16	135	0.00945974	0.000707046	0.014848	19	34	0.00250424	9606	Homo sapiens	H4C8;RANBP2;H2BC8;H2BC6;NUP153;MASTL;LEMD3;SMC4;H2AC13;H2BC15;H2BC21;H3C12;H3C10;BLZF1;H3C6;H3-3B		R-HSA-2245218;R-HSA-2430533;R-HSA-2430535;R-HSA-2288097;R-HSA-5229194;R-HSA-2314566;R-HSA-2172678;R-HSA-2993898;R-HSA-2294600;R-HSA-2422927;R-HSA-2294574;R-HSA-2990880;R-HSA-2168079;R-HSA-2990882;R-HSA-2429719;R-HSA-2301205;R-HSA-2294580;R-HSA-2172666;R-HSA-2294590
R-HSA-3214847	HATs acetylate histones	14	110	0.00770794	0.000764996	0.0160649	14	15	0.00110481	9606	Homo sapiens	H4C8;CREBBP;H2BC8;H2BC6;PHF20;H2AC13;H2BC15;ING3;KAT6A;H2BC21;H3C12;EPC1;H3C10;H3C6		R-HSA-3318486;R-HSA-3321975;R-HSA-3301237;R-HSA-3662335;R-HSA-3697008;R-HSA-3321883;R-HSA-5144542;R-HSA-3301345;R-HSA-3697920;R-HSA-3662318;R-HSA-5579023;R-HSA-3318415;R-HSA-3321805;R-HSA-3318413
R-HSA-2990846	SUMOylation	20	192	0.0134539	0.00080739	0.0161478	50	140	0.0103116	9606	Homo sapiens	H4C8;SUZ12;RANBP2;NOP58;SP100;CREBBP;NUP153;RORA;NR3C1;PHC3;TOPORS;PML;SENP1;NFKB2;NFKBIA;NR5A1;STAG1;MDM2;REL;UBA2		R-HSA-4719436;R-HSA-4615872;R-HSA-4615873;R-HSA-3000383;R-HSA-5228508;R-HSA-4546385;R-HSA-4655440;R-HSA-4546386;R-HSA-4570463;R-HSA-4551655;R-HSA-5228525;R-HSA-5228523;R-HSA-4551649;R-HSA-4570467;R-HSA-3927824;R-HSA-3927959;R-HSA-4570485;R-HSA-3000348;R-HSA-4570493;R-HSA-4551679;R-HSA-4570489;R-HSA-4655355;R-HSA-3108203;R-HSA-2993769;R-HSA-4570496;R-HSA-4570499;R-HSA-4551683;R-HSA-2993763;R-HSA-2…
R-HSA-3214815	HDACs deacetylate histones	10	63	0.00441455	0.000848668	0.0169734	5	5	0.00036827	9606	Homo sapiens	H4C8;H2AC13;H2BC15;H2BC8;H2BC6;H2BC21;H3C12;H3C10;ARID4B;H3C6		R-HSA-3777129;R-HSA-3782637;R-HSA-3782655;R-HSA-9679787;R-HSA-3769447
R-HSA-73772	RNA Polymerase I Promoter Escape	10	64	0.00448462	0.00095408	0.0190816	2	2	0.000147308	9606	Homo sapiens	H4C8;H2AC13;TAF1D;H2BC15;H2BC8;H2BC6;H2BC21;H3C12;H3C10;H3C6;H3-3B		R-HSA-73769;R-HSA-74986
R-HSA-5250941	Negative epigenetic regulation of rRNA expression	12	89	0.00623642	0.00109858	0.0208731	9	12	0.000883848	9606	Homo sapiens	H4C8;H2BC8;H2BC6;ARID4B;SIRT1;H2AC13;TAF1D;H2BC15;H2BC21;H3C12;H3C10;H3C6;H3-3B		R-HSA-427366;R-HSA-427527;R-HSA-427409;R-HSA-5211239;R-HSA-427514;R-HSA-5227490;R-HSA-433672;R-HSA-427528;R-HSA-427337
R-HSA-977225	Amyloid fiber formation	12	89	0.00623642	0.00109858	0.0208731	9	33	0.00243058	9606	Homo sapiens	H4C8;H2BC8;H2BC6;USP9X;APOA1;UBE2L6;H2AC13;H2BC15;H2BC21;H3C12;H3C10;H3C6;H3-3B		R-HSA-976734;R-HSA-5661157;R-HSA-5660757;R-HSA-977224;R-HSA-5660752;R-HSA-5658496;R-HSA-5660753;R-HSA-977136;R-HSA-5661161
R-HSA-8953897	Cellular responses to stimuli	66	970	0.06797	0.00121181	0.0218126	107	412	0.0303454	9606	Homo sapiens	GSK3B;NCF1;CHD9;RORA;NR3C1;ZC3H12C;FLCN;MT2A;H2AC13;XPO1;TUBB3;H2BC21;H3-3B;KDM6B;APOA1;SIRT1;H2BC15;SCO2;DDIT3;ATF3;PPP1R15A;HSPA4L;HSPA14;HSP90B1;HELZ2;TGS1;H3C12;H3C10;E2F3;FNIP1;FNIP2;H3C6;H4C8;RANBP2;SUZ12;CREBBP;JUN;H2BC8;HSPA5;IFNB1;H2BC6;HSPA7;HSPA6;EIF2AK3;NUP153;NR1D1;PHC3;NFKB1;H1-4;IL6;BMT2;AGO2;CREBRF;MDM2		R-HSA-3790137;R-HSA-400143;R-HSA-3790130;R-HSA-3240765;R-HSA-3240766;R-HSA-3371554;R-HSA-1368069;R-HSA-9708423;R-HSA-1368065;R-HSA-9653894;R-HSA-9653893;R-HSA-9708430;R-HSA-3371537;R-HSA-5251955;R-HSA-3222546;R-HSA-1368119;R-HSA-381217;R-HSA-5251959;R-HSA-3222533;R-HSA-9690534;R-HSA-5251942;R-HSA-1235035;R-HSA-5663258;R-HSA-5082369;R-HSA-9653724;R-HSA-1235037;R-HSA-9635804;R-HSA-3240295;R-HSA-136…
R-HSA-9645723	Diseases of programmed cell death	12	90	0.0063065	0.00120589	0.0218126	3	28	0.00206231	9606	Homo sapiens	H4C8;SUZ12;JUN;H2BC8;H2BC6;H2AC13;H2BC15;CASP8;H2BC21;H3C12;H3C10;H3C6;H3-3B		R-HSA-9693929;R-HSA-8868666;R-HSA-9710490
R-HSA-171306	Packaging Of Telomere Ends	7	34	0.00238245	0.00117777	0.0218126	2	2	0.000147308	9606	Homo sapiens	H4C8;H2AC13;H2BC15;H2BC8;H2BC6;H2BC21		R-HSA-181450;R-HSA-176700
R-HSA-2262752	Cellular responses to stress	65	952	0.0667087	0.00121305	0.0218349	104	381	0.0280622	9606	Homo sapiens	GSK3B;NCF1;CHD9;RORA;NR3C1;ZC3H12C;FLCN;H2AC13;XPO1;TUBB3;H2BC21;H3-3B;KDM6B;APOA1;SIRT1;H2BC15;SCO2;DDIT3;ATF3;PPP1R15A;HSPA4L;HSPA14;HSP90B1;HELZ2;TGS1;H3C12;H3C10;E2F3;FNIP1;FNIP2;H3C6;H4C8;RANBP2;SUZ12;CREBBP;JUN;H2BC8;HSPA5;IFNB1;H2BC6;HSPA7;HSPA6;EIF2AK3;NUP153;NR1D1;PHC3;NFKB1;H1-4;IL6;BMT2;AGO2;CREBRF;MDM2		R-HSA-3790137;R-HSA-400143;R-HSA-3790130;R-HSA-3240765;R-HSA-3240766;R-HSA-3371554;R-HSA-1368069;R-HSA-9708423;R-HSA-1368065;R-HSA-9653894;R-HSA-9653893;R-HSA-9708430;R-HSA-3371537;R-HSA-5251955;R-HSA-3222546;R-HSA-1368119;R-HSA-381217;R-HSA-5251959;R-HSA-3222533;R-HSA-9690534;R-HSA-5251942;R-HSA-1235035;R-HSA-5663258;R-HSA-5082369;R-HSA-9653724;R-HSA-1235037;R-HSA-9635804;R-HSA-3240295;R-HSA-136…
R-HSA-9683610	Maturation of nucleoprotein	5	17	0.00119123	0.00128604	0.0231487	3	9	0.000662886	9606	Homo sapiens	PARP10;GSK3B;PARP9;PARP14;PARP8		R-HSA-9683664;R-HSA-9686061;R-HSA-9687724
R-HSA-168898	Toll-like Receptor Cascades	19	188	0.0131736	0.00151487	0.0251352	117	185	0.013626	9606	Homo sapiens	DUSP4;JUN;ITGAM;MAP3K1;RIPK2;TICAM1;NFKB1;HSP90B1;NFKB2;NFKBIA;EEA1;SOCS1;TBK1;CASP8;IRAK2;REL;TAB3;TLR10;TLR3;MYD88		R-HSA-975118;R-HSA-975115;R-HSA-975880;R-HSA-975878;R-HSA-9013889;R-HSA-975879;R-HSA-975111;R-HSA-975874;R-HSA-975106;R-HSA-936963;R-HSA-9013895;R-HSA-936960;R-HSA-975873;R-HSA-975134;R-HSA-936991;R-HSA-936986;R-HSA-5362500;R-HSA-203797;R-HSA-936985;R-HSA-177690;R-HSA-975125;R-HSA-177694;R-HSA-166175;R-HSA-177692;R-HSA-2562564;R-HSA-975147;R-HSA-450337;R-HSA-450346;R-HSA-450358;R-HSA-937022;R-HSA…
R-HSA-73887	Death Receptor Signalling	17	159	0.0111415	0.00147207	0.0251352	41	93	0.00684982	9606	Homo sapiens	PLEKHG2;RIPK2;ARHGEF38;TNFAIP3;NFKB1;TNFRSF10D;FGD2;NFKBIA;GNA13;TIAM2;CYLD;CASP8;TNFSF10;TAB3;SQSTM1;MYD88		R-HSA-9697747;R-HSA-5357776;R-HSA-193665;R-HSA-209536;R-HSA-83586;R-HSA-5357845;R-HSA-9697750;R-HSA-141316;R-HSA-5635741;R-HSA-75146;R-HSA-204947;R-HSA-5692550;R-HSA-141139;R-HSA-205008;R-HSA-3371360;R-HSA-193686;R-HSA-5357828;R-HSA-5357831;R-HSA-193684;R-HSA-193691;R-HSA-193694;R-HSA-209566;R-HSA-193695;R-HSA-5634228;R-HSA-5693108;R-HSA-193703;R-HSA-193700;R-HSA-75238;R-HSA-5693055;R-HSA-75240;R…
R-HSA-5250913	Positive epigenetic regulation of rRNA expression	11	80	0.00560577	0.00149651	0.0251352	5	7	0.000515578	9606	Homo sapiens	H4C8;GSK3B;H2AC13;TAF1D;H2BC15;H2BC8;H2BC6;H2BC21;H3C12;H3C10;H3C6;H3-3B		R-HSA-427383;R-HSA-5250930;R-HSA-5250947;R-HSA-5250938;R-HSA-427336
R-HSA-427413	NoRC negatively regulates rRNA expression	11	80	0.00560577	0.00149651	0.0251352	5	7	0.000515578	9606	Homo sapiens	H4C8;H2AC13;TAF1D;H2BC15;H2BC8;H2BC6;H2BC21;H3C12;H3C10;ARID4B;H3C6;H3-3B		R-HSA-427366;R-HSA-427409;R-HSA-5227490;R-HSA-433672;R-HSA-427337
R-HSA-5625740	RHO GTPases activate PKNs	11	80	0.00560577	0.00149651	0.0251352	13	20	0.00147308	9606	Homo sapiens	H4C8;H2AC13;H2BC15;H2BC8;PPP1R12A;H2BC6;H2BC21;H3C12;H3C10;PKN2;H3C6;H3-3B		R-HSA-5623632;R-HSA-5623667;R-HSA-419232;R-HSA-5671772;R-HSA-5625849;R-HSA-5625848;R-HSA-5625784;R-HSA-5625883;R-HSA-5625797;R-HSA-5625796;R-HSA-5623622;R-HSA-5625870;R-HSA-5625774
R-HSA-2122947	NOTCH1 Intracellular Domain Regulates Transcription	9	57	0.00399411	0.00157095	0.0251352	15	18	0.00132577	9606	Homo sapiens	TLE4;CREBBP;MAML2;FBXW7;HES1;CCNC;HDAC9		R-HSA-4396371;R-HSA-1980078;R-HSA-1980047;R-HSA-1852623;R-HSA-1912393;R-HSA-1912394;R-HSA-4396347;R-HSA-4396379;R-HSA-1912388;R-HSA-1912391;R-HSA-1912359;R-HSA-1912385;R-HSA-1980067;R-HSA-4396382;R-HSA-1980065
R-HSA-1368082	RORA activates gene expression	6	26	0.00182188	0.00148249	0.0251352	4	4	0.000294616	9606	Homo sapiens	HELZ2;ZC3H12C;CREBBP;CHD9;TGS1;RORA		R-HSA-1368081;R-HSA-5663264;R-HSA-1801587;R-HSA-5663293
R-HSA-211000	Gene Silencing by RNA	14	120	0.00840866	0.00171214	0.0273942	16	40	0.00294616	9606	Homo sapiens	H4C8;RANBP2;H2BC8;H2BC6;NUP153;H2AC13;H2BC15;H2BC21;H3C12;AGO2;H3C10;H3C6;H3-3B		R-HSA-5578965;R-HSA-9023912;R-HSA-2106625;R-HSA-5578742;R-HSA-5578966;R-HSA-426464;R-HSA-9023909;R-HSA-5578744;R-HSA-5578712;R-HSA-203862;R-HSA-210805;R-HSA-2106614;R-HSA-2106615;R-HSA-426522;R-HSA-426520;R-HSA-426489
R-HSA-111453	BH3-only proteins associate with and inactivate anti-apoptotic BCL-2 members	4	11	0.000770794	0.00184152	0.0294644	4	4	0.000294616	9606	Homo sapiens	BCL2;PMAIP1;BBC3		R-HSA-114352;R-HSA-508163;R-HSA-508162;R-HSA-6790025
R-HSA-9616222	Transcriptional regulation of granulopoiesis	10	71	0.00497512	0.00203128	0.0312148	3	27	0.00198866	9606	Homo sapiens	H4C8;H2AC13;H2BC15;H2BC8;H2BC6;H2BC21;H3C12;H3C10;PML;H3C6;H3-3B		R-HSA-9634433;R-HSA-8865505;R-HSA-9617064
R-HSA-9670095	Inhibition of DNA recombination at telomere	8	48	0.00336346	0.00202433	0.0312148	3	4	0.000294616	9606	Homo sapiens	H4C8;H2AC13;H2BC15;H2BC8;H2BC6;H2BC21;H3-3B		R-HSA-9670114;R-HSA-9670149;R-HSA-9670101
R-HSA-193639	p75NTR signals via NF-kB	5	19	0.00133137	0.00208099	0.0312148	13	13	0.000957502	9606	Homo sapiens	NFKBIA;RIPK2;SQSTM1;NFKB1;MYD88		R-HSA-193665;R-HSA-209536;R-HSA-193703;R-HSA-193641;R-HSA-193705;R-HSA-193647;R-HSA-193686;R-HSA-193684;R-HSA-193691;R-HSA-193656;R-HSA-193694;R-HSA-209566;R-HSA-193695
R-HSA-912694	Regulation of IFNA signaling	6	28	0.00196202	0.00214196	0.0321294	5	5	0.00036827	9606	Homo sapiens	USP47;SOCS1;STAT1;IFNB1;STAT2;USP18		R-HSA-997311;R-HSA-912685;R-HSA-997309;R-HSA-912680;R-HSA-997314
R-HSA-112409	RAF-independent MAPK1/3 activation	6	28	0.00196202	0.00214196	0.0321294	4	12	0.000883848	9606	Homo sapiens	DUSP4;IL6;DUSP10;DUSP1;IL6ST;JAK2		R-HSA-109857;R-HSA-109858;R-HSA-5675376;R-HSA-5675373
R-HSA-162582	Signal Transduction	169	2997	0.210006	0.00241179	0.0354473	801	2454	0.180747	9606	Homo sapiens	NPFFR2;ITSN2;ANKLE2;CCNT2;TFRC;NCF1;MAML2;CCNC;NR3C1;CDC14A;AMOT;ZC3H12C;H2AC13;SLK;FNTA;RGS1;TUBB3;TNFSF10;EPSTI1;PIP4K2A;SOX6;SOX4;RNF111;ZBP1;TLE4;USP7;PRKCH;ACTN2;FNBP1;FBXW7;FRS2;LEMD3;BTC;TIAM2;CLIP1;DAAM1;PHIP;IL6ST;SQSTM1;CD274;CALCRL;ITPR1;NEDD4L;RLF;FOXO1;RASGRP3;ARHGAP21;SOCS1;PIP5K1A;ABL2;SRGAP1;SKIL;H3C6;H4C8;CCR1;EGR1;SMAD1;CREBBP;JUN;COL24A1;PTCH1;ARHGEF38;BRAF;PHC3;NFKB1;TNFRSF10D…		R-HSA-5654614;R-HSA-178178;R-HSA-5654615;R-HSA-5654612;R-HSA-4649028;R-HSA-3858489;R-HSA-3858495;R-HSA-5668947;R-HSA-5654608;R-HSA-141316;R-HSA-1562641;R-HSA-1562640;R-HSA-5654622;R-HSA-5654620;R-HSA-5654618;R-HSA-178189;R-HSA-5654596;R-HSA-5654594;R-HSA-9021596;R-HSA-5654592;R-HSA-5654607;R-HSA-9017488;R-HSA-8964241;R-HSA-2197562;R-HSA-2197564;R-HSA-5668978;R-HSA-5654643;R-HSA-178215;R-HSA-89827…
R-HSA-110330	Recognition and association of DNA glycosylase with site containing an affected purine	7	39	0.00273281	0.00253195	0.0354473	2	10	0.00073654	9606	Homo sapiens	H4C8;H2AC13;H2BC15;H2BC8;H2BC6;H2BC21		R-HSA-9629195;R-HSA-9629373
R-HSA-75072	mRNA Editing	4	12	0.000840866	0.00251575	0.0354473	8	9	0.000662886	9606	Homo sapiens	ADAR;APOBEC3A;APOBEC3B		R-HSA-75090;R-HSA-111237;R-HSA-111238;R-HSA-77609;R-HSA-83677;R-HSA-77613;R-HSA-77615;R-HSA-77614
R-HSA-8854691	Interleukin-20 family signaling	6	29	0.00203209	0.00254467	0.0356254	20	56	0.00412462	9606	Homo sapiens	IFNL2;IFNL1;STAT1;STAT2;JAK2;IFNL3		R-HSA-8986985;R-HSA-8987080;R-HSA-8987179;R-HSA-8987150;R-HSA-8987105;R-HSA-8987104;R-HSA-8987040;R-HSA-8987266;R-HSA-8987202;R-HSA-8987141;R-HSA-8987270;R-HSA-8987033;R-HSA-8987097;R-HSA-448661;R-HSA-8987007;R-HSA-8987230;R-HSA-8987218;R-HSA-8987156;R-HSA-8987220;R-HSA-8987255
R-HSA-3108232	SUMO E3 ligases SUMOylate target proteins	18	183	0.0128232	0.00264282	0.0369995	41	131	0.00964867	9606	Homo sapiens	H4C8;SUZ12;RANBP2;NOP58;SP100;CREBBP;NUP153;RORA;NR3C1;PHC3;TOPORS;PML;NFKB2;NFKBIA;NR5A1;STAG1;MDM2;REL		R-HSA-3108203;R-HSA-4719436;R-HSA-4570496;R-HSA-4570499;R-HSA-4551683;R-HSA-4615872;R-HSA-4615873;R-HSA-3000383;R-HSA-5228508;R-HSA-4085994;R-HSA-4546385;R-HSA-4656914;R-HSA-4655440;R-HSA-4546386;R-HSA-4570463;R-HSA-3108212;R-HSA-3000433;R-HSA-3108209;R-HSA-4755478;R-HSA-4755479;R-HSA-3000434;R-HSA-4551655;R-HSA-3000399;R-HSA-5228525;R-HSA-4341025;R-HSA-5228523;R-HSA-4551649;R-HSA-4570467;R-HSA-2…
R-HSA-157118	Signaling by NOTCH	23	259	0.0181487	0.00266883	0.0373636	76	154	0.0113427	9606	Homo sapiens	H4C8;TLE4;JUN;CREBBP;H2BC8;MAML2;H2BC6;STAT1;FBXW7;CCNC;HDAC9;H2AC13;H2BC15;H2BC21;H3C12;AGO2;H3C10;HES1;E2F3;H3C6;H3-3B		R-HSA-9021451;R-HSA-1606682;R-HSA-9021450;R-HSA-9021325;R-HSA-9604629;R-HSA-2976551;R-HSA-4396371;R-HSA-1980047;R-HSA-9016861;R-HSA-2127285;R-HSA-4396379;R-HSA-4395227;R-HSA-2197562;R-HSA-4395231;R-HSA-4396382;R-HSA-2197564;R-HSA-9013652;R-HSA-2976563;R-HSA-9021334;R-HSA-9021480;R-HSA-9018538;R-HSA-9016751;R-HSA-9018542;R-HSA-9604664;R-HSA-1912368;R-HSA-9021478;R-HSA-1980078;R-HSA-1912364;R-HSA-1…
R-HSA-9013957	TLR3-mediated TICAM1-dependent programmed cell death	3	6	0.000420433	0.00287339	0.0402275	3	3	0.000220962	9606	Homo sapiens	CASP8;TICAM1;TLR3		R-HSA-9013963;R-HSA-9013889;R-HSA-9013895
R-HSA-168638	NOD1/2 Signaling Pathway	7	40	0.00280289	0.00290751	0.0407052	12	18	0.00132577	9606	Homo sapiens	CYLD;CASP8;IRAK2;RIPK2;CASP1;TNFAIP3;TAB3		R-HSA-727819;R-HSA-741386;R-HSA-688136;R-HSA-688137;R-HSA-688985;R-HSA-706479;R-HSA-622415;R-HSA-168405;R-HSA-741411;R-HSA-741395;R-HSA-168184;R-HSA-622420
R-HSA-8878171	Transcriptional regulation by RUNX1	23	261	0.0182888	0.00292848	0.0409987	48	132	0.00972232	9606	Homo sapiens	H4C8;KMT2E;CREBBP;H2BC8;H2BC6;PCGF5;LIFR;THBS1;PHC3;PML;H2AC13;ELF1;H2BC15;NR4A3;H2BC21;H3C12;AGO2;H3C10;H3C6;H3-3B		R-HSA-8936584;R-HSA-8938440;R-HSA-8937097;R-HSA-8938251;R-HSA-8938507;R-HSA-8937037;R-HSA-8936068;R-HSA-8937989;R-HSA-8938887;R-HSA-8937113;R-HSA-8937050;R-HSA-8865491;R-HSA-8936989;R-HSA-8937118;R-HSA-8936979;R-HSA-8865498;R-HSA-8938965;R-HSA-8935766;R-HSA-8936599;R-HSA-8936616;R-HSA-8935785;R-HSA-8938987;R-HSA-8936621;R-HSA-8865505;R-HSA-8937134;R-HSA-8936608;R-HSA-8934688;R-HSA-8936481;R-HSA-8…
R-HSA-168164	Toll Like Receptor 3 (TLR3) Cascade	12	102	0.00714736	0.00331947	0.0431531	39	61	0.00449289	9606	Homo sapiens	DUSP4;JUN;RIPK2;TICAM1;NFKB1;NFKB2;NFKBIA;TBK1;CASP8;IRAK2;REL;TAB3;TLR3		R-HSA-9013963;R-HSA-9013889;R-HSA-168136;R-HSA-5684250;R-HSA-168140;R-HSA-9013895;R-HSA-9628444;R-HSA-9014343;R-HSA-5684248;R-HSA-9014342;R-HSA-9013979;R-HSA-847070;R-HSA-9013978;R-HSA-450259;R-HSA-203797;R-HSA-177690;R-HSA-9630923;R-HSA-177694;R-HSA-177692;R-HSA-168092;R-HSA-9013974;R-HSA-168930;R-HSA-9013992;R-HSA-168929;R-HSA-168166;R-HSA-5684275;R-HSA-450337;R-HSA-5684273;R-HSA-9013985;R-HSA-…
R-HSA-9020956	Interleukin-27 signaling	4	13	0.000910938	0.00334256	0.0434533	10	20	0.00147308	9606	Homo sapiens	STAT1;IL6ST;JAK2		R-HSA-8950441;R-HSA-8950537;R-HSA-8950733;R-HSA-8950782;R-HSA-8950210;R-HSA-8950340;R-HSA-8950485;R-HSA-448427;R-HSA-8950518;R-HSA-1067646
R-HSA-1989781	PPARA activates gene expression	17	175	0.0122626	0.00386474	0.0480681	41	41	0.00301981	9606	Homo sapiens	CREBBP;CHD9;ACSL1;APOA1;CCNC;RORA;NR1D1;HELZ2;TIAM2;ZC3H12C;MED13;TGS1;ANKRD1		R-HSA-1655826;R-HSA-1989778;R-HSA-1989779;R-HSA-560517;R-HSA-1989776;R-HSA-1989777;R-HSA-1989774;R-HSA-560473;R-HSA-1989775;R-HSA-1989772;R-HSA-1989773;R-HSA-1989770;R-HSA-1368065;R-HSA-1989771;R-HSA-1989768;R-HSA-1989767;R-HSA-1989764;R-HSA-1989765;R-HSA-1989762;R-HSA-1989760;R-HSA-1989761;R-HSA-1989758;R-HSA-1989759;R-HSA-879724;R-HSA-1989756;R-HSA-1989757;R-HSA-1989754;R-HSA-1989755;R-HSA-1989…
R-HSA-5602358	Diseases associated with the TLR signaling cascade	7	42	0.00294303	0.00378518	0.0480681	13	15	0.00110481	9606	Homo sapiens	NFKBIA;REL;TLR10;TICAM1;TLR3;NFKB1;MYD88;NFKB2		R-HSA-5602549;R-HSA-5228811;R-HSA-5602353;R-HSA-5602672;R-HSA-5607838;R-HSA-5602712;R-HSA-5602624;R-HSA-5602316;R-HSA-5602383;R-HSA-9630921;R-HSA-5602606;R-HSA-5602472;R-HSA-5602603
R-HSA-5260271	Diseases of Immune System	7	42	0.00294303	0.00378518	0.0480681	13	15	0.00110481	9606	Homo sapiens	NFKBIA;REL;TLR10;TICAM1;TLR3;NFKB1;MYD88;NFKB2		R-HSA-5602549;R-HSA-5228811;R-HSA-5602353;R-HSA-5602672;R-HSA-5607838;R-HSA-5602712;R-HSA-5602624;R-HSA-5602316;R-HSA-5602383;R-HSA-9630921;R-HSA-5602606;R-HSA-5602472;R-HSA-5602603
R-HSA-110328	Recognition and association of DNA glycosylase with site containing an affected pyrimidine	7	42	0.00294303	0.00378518	0.0480681	1	21	0.00154673	9606	Homo sapiens	H4C8;H2AC13;H2BC15;H2BC8;H2BC6;H2BC21		R-HSA-9629372
R-HSA-77042	Formation of editosomes by ADAR proteins	2	2	0.000140144	0.00400567	0.0480681	4	4	0.000294616	9606	Homo sapiens	ADAR		R-HSA-75090;R-HSA-111237;R-HSA-111238;R-HSA-77613
R-HSA-5602566	TICAM1 deficiency - HSE	2	2	0.000140144	0.00400567	0.0480681	1	1	7.3654e-05	9606	Homo sapiens	TICAM1;TLR3		R-HSA-5602712
R-HSA-606279	Deposition of new CENPA-containing nucleosomes at the centromere	8	54	0.0037839	0.00409988	0.0491985	3	4	0.000294616	9606	Homo sapiens	H4C8;H2AC13;H2BC15;H2BC8;H2BC6;H2BC21;RSF1		R-HSA-606287;R-HSA-606289;R-HSA-606326
R-HSA-774815	Nucleosome assembly	8	54	0.0037839	0.00409988	0.0491985	3	4	0.000294616	9606	Homo sapiens	H4C8;H2AC13;H2BC15;H2BC8;H2BC6;H2BC21;RSF1		R-HSA-606287;R-HSA-606289;R-HSA-606326

## Sheet: Pathways (DOWN; FDR<0.05)
Pathway identifier	Pathway name	#Entities found	#Entities total	Entities ratio	Entities pValue	Entities FDR	#Reactions found	#Reactions total	Reactions ratio	Species identifier	Species name	Submitted entities found	Mapped entities	Found reaction identifiers
R-HSA-199991	Membrane Trafficking	48	667	0.0467381	1.46857e-07	0.00019018	106	219	0.0161302	9606	Homo sapiens	DCTN2;DCTN1;GPS1;RAB1B;DCTN3;AP2A1;ARRB1;STX10;KLC4;GGA1;ACTR1A;ALS2CL;KLC2;VPS51;AP1G2;PPP6R1;LMAN2;KIF1C;SBF1;AP2M1;TBC1D10B;TBC1D16;COG8;HIP1R;ASPSCR1;SYTL1;TSC2;TPD52L1;EPN1;ARFGAP1;DNM2;RAB11B;VAMP8;COPS6;TMEM115;HGS;PLIN3;DENND6B;DNASE2;NAA38;ULK1;FOLR1;PAFAH1B3;COPE;ARF5		R-HSA-8868230;R-HSA-6814831;R-HSA-8868236;R-HSA-6814833;R-HSA-8876446;R-HSA-8854173;R-HSA-6807877;R-HSA-6807875;R-HSA-8877475;R-HSA-6807872;R-HSA-376364;R-HSA-8867756;R-HSA-8867754;R-HSA-190519;R-HSA-432688;R-HSA-8847544;R-HSA-5671702;R-HSA-6811431;R-HSA-8849350;R-HSA-9681616;R-HSA-432706;R-HSA-6811427;R-HSA-432707;R-HSA-6811426;R-HSA-8854209;R-HSA-8854222;R-HSA-432712;R-HSA-6811433;R-HSA-8849353…
R-HSA-392499	Metabolism of proteins	102	2205	0.154509	4.01163e-05	0.0140726	150	798	0.0587759	9606	Homo sapiens	SERPINA3;ZNF692;THRA;PSCA;GPAA1;GALNT18;PIGQ;POMT1;ARRB1;MRPL34;APEH;MSLN;MRPL41;ANKRD9;ACTR1A;DMBT1;PPP6R1;ANPEP;DAG1;CTSH;ELOB;CTSD;H3-3A;MRPS26;COG8;FBXO2;FBXW9;IGFBP2;ANO8;MOGS;ALG1;JOSD2;POMGNT2;ARFGAP1;TUFM;SUMF1;COMMD5;RNF123;B3GNT9;KAT2A;TST;HGS;FKBP8;VWA1;MAN1B1;GAS6;CARS2;ST6GALNAC4;ARF5;OTUB1;CUL9;CUL7;DCTN2;DCTN1;CTBP1;GPS1;RAB1B;DCTN3;MRPS34;ASB13;LYPD2;MRPL14;FOXO4;FBXO44;MRPL55;GGA…		R-HSA-8956040;R-HSA-163843;R-HSA-1614362;R-HSA-5690196;R-HSA-8853379;R-HSA-8956045;R-HSA-913675;R-HSA-5689950;R-HSA-6814831;R-HSA-446218;R-HSA-6781814;R-HSA-8955289;R-HSA-2022412;R-HSA-6814833;R-HSA-162836;R-HSA-4655440;R-HSA-1614336;R-HSA-5665871;R-HSA-8956050;R-HSA-4570463;R-HSA-2022403;R-HSA-8955285;R-HSA-4719447;R-HSA-6807877;R-HSA-6807875;R-HSA-6807872;R-HSA-3927824;R-HSA-5691512;R-HSA-98181…
R-HSA-597592	Post-translational protein modification	79	1598	0.111975	4.35684e-05	0.0140726	119	526	0.038742	9606	Homo sapiens	SERPINA3;ZNF692;THRA;PSCA;GPAA1;GALNT18;PIGQ;POMT1;ARRB1;MSLN;ANKRD9;ACTR1A;PPP6R1;DAG1;ELOB;COG8;FBXO2;FBXW9;ANO8;MOGS;ALG1;JOSD2;POMGNT2;ARFGAP1;SUMF1;COMMD5;RNF123;B3GNT9;KAT2A;HGS;FKBP8;VWA1;MAN1B1;GAS6;ST6GALNAC4;ARF5;OTUB1;CUL9;CUL7;DCTN2;DCTN1;CTBP1;GPS1;RAB1B;DCTN3;ASB13;LYPD2;FOXO4;FBXO44;MUC1;MTA1;PSMB5;RAB26;LMAN2;TMEM129;IGFBP7;PMM1;LAMB2;MCRS1;ADRM1;KLHL21;KLHL22;FBXL15;DOLK;RAB11B;S…		R-HSA-8956040;R-HSA-163843;R-HSA-1614362;R-HSA-5690196;R-HSA-8853379;R-HSA-8956045;R-HSA-913675;R-HSA-5689950;R-HSA-6814831;R-HSA-446218;R-HSA-6781814;R-HSA-8955289;R-HSA-6814833;R-HSA-162836;R-HSA-4655440;R-HSA-1614336;R-HSA-5665871;R-HSA-8956050;R-HSA-4570463;R-HSA-8955285;R-HSA-4719447;R-HSA-6807877;R-HSA-6807875;R-HSA-6807872;R-HSA-3927824;R-HSA-981814;R-HSA-5696872;R-HSA-981809;R-HSA-5615637…
R-HSA-5653656	Vesicle-mediated transport	49	827	0.0579497	2.24201e-05	0.0140726	108	252	0.0185608	9606	Homo sapiens	DCTN2;LRP1;DCTN1;GPS1;RAB1B;DCTN3;AP2A1;ARRB1;STX10;KLC4;GGA1;ACTR1A;ALS2CL;KLC2;VPS51;AP1G2;PPP6R1;LMAN2;KIF1C;SBF1;AP2M1;TBC1D10B;TBC1D16;COG8;HIP1R;ASPSCR1;SYTL1;TSC2;TPD52L1;EPN1;ARFGAP1;DNM2;RAB11B;VAMP8;COPS6;TMEM115;HGS;PLIN3;DENND6B;DNASE2;NAA38;ULK1;FOLR1;PAFAH1B3;COPE;ARF5		R-HSA-8868230;R-HSA-6814831;R-HSA-8868236;R-HSA-6814833;R-HSA-8876446;R-HSA-8854173;R-HSA-6807877;R-HSA-6807875;R-HSA-8877475;R-HSA-6807872;R-HSA-376364;R-HSA-8867756;R-HSA-8867754;R-HSA-190519;R-HSA-432688;R-HSA-8847544;R-HSA-5671702;R-HSA-6811431;R-HSA-8849350;R-HSA-9681616;R-HSA-432706;R-HSA-6811427;R-HSA-432707;R-HSA-6811426;R-HSA-8854209;R-HSA-8854222;R-HSA-432712;R-HSA-6811433;R-HSA-8849353…
R-HSA-6811442	Intra-Golgi and retrograde Golgi-to-ER traffic	19	219	0.0153458	9.61456e-05	0.0249017	25	48	0.00353539	9606	Homo sapiens	COG8;DCTN2;DCTN1;RAB1B;DCTN3;ARFGAP1;STX10;KLC4;ACTR1A;KLC2;VPS51;KIF1C;PLIN3;NAA38;PAFAH1B3;COPE;ARF5		R-HSA-6811431;R-HSA-8849350;R-HSA-6811427;R-HSA-6811426;R-HSA-6811433;R-HSA-8849353;R-HSA-8849748;R-HSA-8847635;R-HSA-8848484;R-HSA-6814671;R-HSA-6814670;R-HSA-6814090;R-HSA-6811415;R-HSA-6811414;R-HSA-6814678;R-HSA-6811412;R-HSA-6814676;R-HSA-6814675;R-HSA-6811411;R-HSA-6814674;R-HSA-6811423;R-HSA-6811418;R-HSA-6814682;R-HSA-6811417;R-HSA-8847544
R-HSA-6807878	COPI-mediated anterograde transport	12	107	0.00749772	0.000197008	0.0364464	10	12	0.000883848	9606	Homo sapiens	ACTR1A;COG8;TMEM115;DCTN2;DCTN1;RAB1B;DCTN3;FOLR1;COPE;ARFGAP1;ARF5		R-HSA-6807877;R-HSA-6807875;R-HSA-6809011;R-HSA-6809010;R-HSA-6807872;R-HSA-6809006;R-HSA-6807868;R-HSA-6809003;R-HSA-6807866;R-HSA-6807864
R-HSA-8854214	TBC/RABGAPs	8	51	0.00357368	0.000262665	0.0422891	6	14	0.00103116	9606	Homo sapiens	GGA1;SYTL1;TSC2;ULK1;TBC1D16;TBC1D10B;RAB11B		R-HSA-8854759;R-HSA-8854209;R-HSA-8854222;R-HSA-8854302;R-HSA-8854173;R-HSA-8854604
R-HSA-8856688	Golgi-to-ER retrograde transport	14	148	0.0103707	0.000335534	0.0479814	12	18	0.00132577	9606	Homo sapiens	KLC4;ACTR1A;KLC2;DCTN2;DCTN1;RAB1B;DCTN3;KIF1C;PAFAH1B3;COPE;ARFGAP1;ARF5		R-HSA-6811415;R-HSA-6811414;R-HSA-8849350;R-HSA-8848484;R-HSA-6811412;R-HSA-6811411;R-HSA-6811427;R-HSA-6811426;R-HSA-6811423;R-HSA-6811418;R-HSA-6811417;R-HSA-8849353
