# Supplementary material for: Elevated temperature inhibits SARS-CoV-2 replication in respiratory epithelium independently of IFN-mediated innate immune defenses
Source: PLoS Biol. 2021 Dec 21;19(12):e3001065. doi: 10.1371/journal.pbio.3001065 (PMC8765667; doi:10.1371/journal.pbio.3001065)
Supplement: S4 Data — Mck, mock; RNA-Seq, RNA sequencing; SCV2, SARS-CoV-2. (XLSX) [file pbio.3001065.s011.xlsx]

## Sheet: DEGs (Q<0.05; SCV 40C, Mck 40C)
ID	NAME	logFC	Pval	FDR	Mean CPM Mck 40C	Mean CPM SCV2 40C	norm CPM Mck 40C (0=0.01)	norm CPM SCV2 40C (0=0.01)	log2 CPM Mck 40C	log2 CPM SCV2 40C
ENSG00000226025	AC005515.1	7.88017	4.2978e-06	0.00584345	0.0051939	2.54154	0.0051939	2.54154	-7.58897	1.3457
ENSG00000124256	ZBP1	7.18615	1.22987e-06	0.00219482	0.0101265	2.21855	0.0101265	2.21855	-6.62572	1.14962
ENSG00000169245	CXCL10	6.44113	1.35565e-06	0.00235016	0.0944825	8.88257	0.0944825	8.88257	-3.40381	3.15098
ENSG00000135114	OASL	4.6374	2.87349e-07	0.000622686	0.333886	8.60765	0.333886	8.60765	-1.58257	3.10562
ENSG00000137959	IFI44L	3.6918	6.31615e-08	0.000174199	4.95078	65.5599	4.95078	65.5599	2.30765	6.03474
ENSG00000090104	RGS1	3.36829	1.13776e-05	0.0138069	0.166483	1.81293	0.166483	1.81293	-2.58655	0.858327
ENSG00000119922	IFIT2	3.35136	4.7204e-05	0.0423775	7.26174	75.6969	7.26174	75.6969	2.86032	6.24216
ENSG00000183486	MX2	3.28043	3.2723e-06	0.00484268	7.03107	69.5042	7.03107	69.5042	2.81375	6.11903
ENSG00000112182	BACH2	3.20314	5.92225e-05	0.0492245	0.134817	1.30409	0.134817	1.30409	-2.89093	0.383041
ENSG00000119917	IFIT3	2.85491	5.96194e-06	0.00786406	9.13438	67.4739	9.13438	67.4739	3.19131	6.07626
ENSG00000138646	HERC5	2.82442	9.39053e-07	0.00172661	2.06399	14.9265	2.06399	14.9265	1.04544	3.89981
ENSG00000279296	PRAL	2.68905	4.46443e-05	0.0423775	0.164048	1.10445	0.164048	1.10445	-2.60781	0.143334
ENSG00000133106	EPSTI1	2.60063	2.24902e-06	0.00359109	2.38984	14.8051	2.38984	14.8051	1.25691	3.88803
ENSG00000185745	IFIT1	2.564	4.80825e-05	0.0423775	16.2045	97.9808	16.2045	97.9808	4.01832	6.61443
ENSG00000134321	RSAD2	2.43479	3.59547e-05	0.0369761	6.18052	34.1894	6.18052	34.1894	2.62773	5.09548
ENSG00000134326	CMPK2	2.20897	2.03418e-05	0.0232879	4.69494	22.2485	4.69494	22.2485	2.23111	4.47564
ENSG00000237774	AC126615.1	2.085	3.42027e-24	2.07528e-19	2.8825	12.4686	2.8825	12.4686	1.52732	3.64023
ENSG00000258504	AL157871.1	1.92646	4.81912e-05	0.0423775	0.129028	0.513367	0.129028	0.513367	-2.95424	-0.961938
ENSG00000255446	AP003064.2	1.90193	5.21496e-05	0.0452033	1.57206	5.93156	1.57206	5.93156	0.652655	2.56841
ENSG00000243830	AC092865.1	1.67826	3.01306e-05	0.0326465	0.190321	0.622128	0.190321	0.622128	-2.39349	-0.684716
ENSG00000228502	EEF1A1P11	1.50258	4.54685e-07	0.000919616	1.32678	3.83353	1.32678	3.83353	0.407925	1.93867
ENSG00000231684	EIF1P3	1.44595	2.91908e-08	8.85591e-05	2.21634	6.14562	2.21634	6.14562	1.14818	2.61956
ENSG00000234645	YWHAEP5	1.38995	3.78574e-05	0.0376564	0.324144	0.866209	0.324144	0.866209	-1.62529	-0.207213
ENSG00000262519	TXNP4	1.38528	1.06306e-05	0.0131637	3.34607	8.90218	3.34607	8.90218	1.74247	3.15416
ENSG00000219928	AL161787.1	1.33184	2.35892e-06	0.00366999	1.92005	4.92055	1.92005	4.92055	0.941143	2.29882
ENSG00000227347	HNRNPKP2	1.31313	1.25043e-10	5.05809e-07	3.81692	9.65344	3.81692	9.65344	1.93241	3.27104
ENSG00000262902	MTCO1P40	1.29514	6.17492e-06	0.00797169	0.729378	1.83516	0.729378	1.83516	-0.455261	0.875905
ENSG00000225721	AL592166.1	1.26444	4.71919e-05	0.0423775	0.582955	1.43305	0.582955	1.43305	-0.778544	0.519085
ENSG00000250444	CCT5P1	1.2091	9.04964e-06	0.0114395	0.752009	1.75529	0.752009	1.75529	-0.411177	0.811706
ENSG00000234782	TPT1P9	1.14146	3.65611e-06	0.00515903	2.32596	5.21642	2.32596	5.21642	1.21782	2.38306
ENSG00000248546	ANP32C	1.09365	2.52843e-05	0.0284101	0.780712	1.69263	0.780712	1.69263	-0.357139	0.759267
ENSG00000228253	MT-ATP8	0.903286	6.6955e-13	8.12512e-09	191.138	363.151	191.138	363.151	7.57847	8.50443
ENSG00000224631	RPS27AP16	0.808416	3.702e-12	3.51331e-08	16.7536	29.8168	16.7536	29.8168	4.06639	4.89805
ENSG00000198695	MT-ND6	0.652379	1.61522e-05	0.0188471	30.7807	48.9978	30.7807	48.9978	4.94395	5.61465
ENSG00000226084	AC113935.1	0.614661	4.63477e-05	0.0423775	15.8642	24.7096	15.8642	24.7096	3.9877	4.627
ENSG00000099795	NDUFB7	-0.435486	5.87486e-05	0.0492245	51.3649	38.5577	51.3649	38.5577	5.68271	5.26895
ENSG00000131584	ACAP3	-0.465851	3.48364e-06	0.00503269	103.255	75.8549	103.255	75.8549	6.69007	6.24517
ENSG00000102890	ELMO3	-0.483332	1.80734e-06	0.00304618	52.7523	38.3122	52.7523	38.3122	5.72116	5.25973
ENSG00000237214	AL080243.4	-0.511528	1.92702e-06	0.00316011	40.9299	29.169	40.9299	29.169	5.35508	4.86636
ENSG00000213553	RPLP0P6	-0.56016	3.56889e-05	0.0369761	38.0854	26.2441	38.0854	26.2441	5.25117	4.71392
ENSG00000283041	AC008038.1	-0.571401	9.65949e-09	3.08473e-05	76.5784	52.3347	76.5784	52.3347	6.25887	5.70969
ENSG00000112658	SRF	-0.643323	3.44699e-05	0.0366929	105.791	68.6082	105.791	68.6082	6.72507	6.10031
ENSG00000253676	TAGLN2P1	-0.742757	1.09851e-07	0.000266613	21.0445	12.7558	21.0445	12.7558	4.39537	3.67308
ENSG00000240950	AC021074.1	-0.972775	2.75168e-05	0.0303565	4.80105	2.486	4.80105	2.486	2.26335	1.31383
ENSG00000197744	PTMAP2	-0.981741	1.44562e-05	0.0171989	6.72716	3.45079	6.72716	3.45079	2.75	1.78693
ENSG00000236552	RPL13AP5	-1.00026	2.64242e-18	5.34438e-14	43.0992	21.8943	43.0992	21.8943	5.42959	4.45248
ENSG00000124399	NDUFB4P12	-1.10343	4.27438e-05	0.041831	1.82056	0.863876	1.82056	0.863876	0.86438	-0.211104
ENSG00000255875	AC008813.1	-1.11203	5.41296e-05	0.0462587	1.39151	0.654304	1.39151	0.654304	0.476652	-0.611967
ENSG00000226221	RPL26P19	-1.15307	2.43461e-06	0.00369306	4.98258	2.27765	4.98258	2.27765	2.31689	1.18754
ENSG00000259707	AC105339.4	-1.23409	1.75418e-07	0.000409372	2.45928	1.05905	2.45928	1.05905	1.29824	0.0827653
ENSG00000127129	EDN2	-1.24724	2.62113e-07	0.000589037	19.1584	8.21333	19.1584	8.21333	4.2599	3.03797
ENSG00000232346	Z74021.1	-1.27858	1.842e-11	1.01605e-07	8.2804	3.4644	8.2804	3.4644	3.0497	1.79261
ENSG00000226138	AC004801.1	-1.33438	3.77495e-05	0.0376564	0.983245	0.394112	0.983245	0.394112	-0.0243764	-1.34332
ENSG00000213943	KRT18P17	-1.36837	5.91852e-11	2.7624e-07	9.57365	3.75752	9.57365	3.75752	3.25907	1.90978
ENSG00000250321	AC079140.2	-1.40855	5.69989e-12	4.32308e-08	5.45803	2.08649	5.45803	2.08649	2.44838	1.06108
ENSG00000228929	RPS13P2	-1.4162	9.76539e-08	0.000246885	6.38002	2.42447	6.38002	2.42447	2.67356	1.27767
ENSG00000214121	PRDX1P1	-1.42277	4.19346e-07	0.000877387	3.24443	1.22374	3.24443	1.22374	1.69797	0.291297
ENSG00000268282	AC010328.2	-1.45365	7.62949e-08	0.000201273	1.95286	0.718389	1.95286	0.718389	0.96559	-0.477162
ENSG00000233594	BTF3P5	-1.47998	7.5368e-11	3.26645e-07	3.569	1.29298	3.569	1.29298	1.83552	0.370699
ENSG00000244691	RPL10AP1	-1.50424	6.06684e-10	2.3007e-06	4.20954	1.50901	4.20954	1.50901	2.07366	0.5936
ENSG00000215482	CALM2P3	-1.70269	4.27966e-11	2.16394e-07	2.04128	0.634597	2.04128	0.634597	1.02947	-0.656088
ENSG00000248568	KRT8P48	-1.74515	4.33376e-06	0.00584345	1.0177	0.298611	1.0177	0.298611	0.0253058	-1.74366
ENSG00000234925	ATP5PDP4	-1.75275	1.03137e-09	3.47662e-06	1.6312	0.486124	1.6312	0.486124	0.705936	-1.0406
ENSG00000243680	RPL37P23	-1.77096	1.02678e-11	6.92234e-08	3.48435	1.03355	3.48435	1.03355	1.80089	0.047606
ENSG00000251463	FKBP4P1	-1.89108	5.54681e-07	0.00108567	0.727765	0.192043	0.727765	0.192043	-0.458456	-2.3805
ENSG00000108551	RASD1	-1.91551	6.52772e-07	0.00123774	13.166	3.52342	13.166	3.52342	3.71875	1.81698
ENSG00000182814	FUNDC2P2	-1.95176	4.48021e-05	0.0423775	0.451946	0.115783	0.451946	0.115783	-1.14578	-3.1105
ENSG00000254387	MYL12AP1	-1.96423	1.16797e-14	1.77169e-10	3.3019	0.85796	3.3019	0.85796	1.7233	-0.221018
ENSG00000249986	YWHAQP6	-2.09177	4.05319e-12	3.51331e-08	2.42688	0.579462	2.42688	0.579462	1.2791	-0.787214
ENSG00000214012	KRT18P38	-2.38536	5.94065e-19	1.80227e-14	3.74016	0.722685	3.74016	0.722685	1.9031	-0.468561
ENSG00000185275	CD24P4	-2.39987	8.96667e-10	3.20036e-06	19.0083	3.65709	19.0083	3.65709	4.24856	1.87069
ENSG00000234335	RPS4XP11	-3.15662	1.32912e-11	8.06455e-08	3.1547	0.354667	3.1547	0.354667	1.6575	-1.49546
ENSG00000243824	RPL12P6	-3.29702	4.59722e-08	0.000132829	0.448239	0.0412977	0.448239	0.0412977	-1.15766	-4.59779

## Sheet: Pathways (UP; FDR<0.05)
Pathway identifier	Pathway name	#Entities found	#Entities total	Entities ratio	Entities pValue	Entities FDR	#Reactions found	#Reactions total	Reactions ratio	Species identifier	Species name	Submitted entities found	Mapped entities	Found reaction identifiers
R-HSA-909733	Interferon alpha/beta signaling	13	186	0.0130334	1.11022e-16	5.9952e-15	2	22	0.00162039	9606	Homo sapiens	RSAD2;MX2;IFIT1;IFIT3;OASL;IFIT2		R-HSA-1015702;R-HSA-1015699
R-HSA-913531	Interferon Signaling	14	394	0.0276084	2.22045e-16	5.9952e-15	15	69	0.00508212	9606	Homo sapiens	HERC5;RSAD2;MX2;IFIT1;IFIT3;OASL;IFIT2		R-HSA-1678841;R-HSA-1169395;R-HSA-1678843;R-HSA-1169394;R-HSA-1678842;R-HSA-1169398;R-HSA-8985153;R-HSA-1169403;R-HSA-1031716;R-HSA-1169402;R-HSA-1169405;R-HSA-1031713;R-HSA-1169406;R-HSA-1015702;R-HSA-1015699
R-HSA-1280215	Cytokine Signaling in Immune system	16	1092	0.0765188	5.58997e-13	1.0062e-11	16	708	0.052147	9606	Homo sapiens	HERC5;CXCL10;RSAD2;MX2;IFIT1;IFIT3;OASL;IFIT2		R-HSA-1678841;R-HSA-1169395;R-HSA-1678843;R-HSA-1169394;R-HSA-1678842;R-HSA-1169398;R-HSA-6784160;R-HSA-8985153;R-HSA-1169403;R-HSA-1031716;R-HSA-1169402;R-HSA-1169405;R-HSA-1031713;R-HSA-1169406;R-HSA-1015702;R-HSA-1015699
R-HSA-168256	Immune System	17	2684	0.188074	4.07038e-08	5.29149e-07	31	1623	0.11954	9606	Homo sapiens	HERC5;ZBP1;CXCL10;RSAD2;MX2;IFIT1;IFIT3;OASL;IFIT2		R-HSA-1810457;R-HSA-6784160;R-HSA-8985153;R-HSA-168910;R-HSA-1606345;R-HSA-8948703;R-HSA-9679819;R-HSA-1015702;R-HSA-1591234;R-HSA-3249386;R-HSA-1015699;R-HSA-1678841;R-HSA-1169395;R-HSA-1678843;R-HSA-1169394;R-HSA-1678842;R-HSA-983147;R-HSA-168935;R-HSA-1169398;R-HSA-1169403;R-HSA-1031716;R-HSA-1169402;R-HSA-983140;R-HSA-1606324;R-HSA-1169405;R-HSA-1031713;R-HSA-1606327;R-HSA-1169406;R-HSA-98315…
R-HSA-1169410	Antiviral mechanism by IFN-stimulated genes	5	94	0.00658678	4.74728e-07	5.222e-06	11	31	0.00228327	9606	Homo sapiens	HERC5;MX2;IFIT1;OASL		R-HSA-1678841;R-HSA-1169395;R-HSA-1678843;R-HSA-1169394;R-HSA-1678842;R-HSA-1169398;R-HSA-8985153;R-HSA-1169403;R-HSA-1169402;R-HSA-1169405;R-HSA-1169406
R-HSA-1169408	ISG15 antiviral mechanism	4	83	0.00581599	1.10773e-05	9.96953e-05	10	16	0.00117846	9606	Homo sapiens	HERC5;MX2;IFIT1		R-HSA-1678841;R-HSA-1169395;R-HSA-1678843;R-HSA-1169394;R-HSA-1678842;R-HSA-1169398;R-HSA-1169403;R-HSA-1169402;R-HSA-1169405;R-HSA-1169406
R-HSA-6785470	tRNA processing in the mitochondrion	2	45	0.00315325	0.00262044	0.0183431	2	3	0.000220962	9606	Homo sapiens	MT-ND6;MT-ATP8		R-HSA-6786854;R-HSA-6785722

## Sheet: Pathways (DOWN; FDR<0.05)
Pathway identifier	Pathway name	#Entities found	#Entities total	Entities ratio	Entities pValue	Entities FDR	#Reactions found	#Reactions total	Reactions ratio	Species identifier	Species name	Submitted entities found	Mapped entities	Found reaction identifiers
No significant pathway enrichment
