# Supplementary material for: Elevated temperature inhibits SARS-CoV-2 replication in respiratory epithelium independently of IFN-mediated innate immune defenses
Source: PLoS Biol. 2021 Dec 21;19(12):e3001065. doi: 10.1371/journal.pbio.3001065 (PMC8765667; doi:10.1371/journal.pbio.3001065)
Supplement: S5 Data — Mck, mock; RNA-Seq, RNA sequencing; SCV2, SARS-CoV-2. (XLSX) [file pbio.3001065.s012.xlsx]

## Sheet: DEGs (Q<0.05; SCV 40C, Mck 37C)
ID	NAME	logFC	Pval	FDR	Mean CPM Mck 37C	Mean CPM SCV2 40C	norm CPM Mck 37C (0=0.01)	norm CPM SCV2 40C (0=0.01)	log2 CPM Mck 37C	log2 CPM SCV2 40C
ENSG00000226025	AC005515.1	7.48137	8.20369e-06	0.000858219	0.0089946	2.54154	0.0089946	2.54154	-6.79673	1.3457
ENSG00000124256	ZBP1	5.60369	2.2364e-05	0.00187767	0.0401589	2.21855	0.0401589	2.21855	-4.63814	1.14962
ENSG00000182393	IFNL1	5.5683	0.000832822	0.0300251	0	0.244999	0.01	0.244999	-6.64386	-2.02915
ENSG00000179046	TRIML2	5.1975	0.000706337	0.0266694	0.00457176	0.353044	0.00457176	0.353044	-7.77304	-1.50208
ENSG00000250173	AC122719.2	4.9149	7.47664e-05	0.00473541	0	0.1509	0.01	0.1509	-6.64386	-2.72833
ENSG00000169245	CXCL10	4.67018	0.000114289	0.00662332	0.338664	8.88257	0.338664	8.88257	-1.56207	3.15098
ENSG00000172061	LRRC15	4.58681	2.07738e-06	0.000290431	0.0130815	0.436125	0.0130815	0.436125	-6.25633	-1.19719
ENSG00000259340	AC110588.1	4.58537	0.000621725	0.0242597	0	0.121465	0.01	0.121465	-6.64386	-3.04138
ENSG00000130377	ACSBG2	4.18506	0.000213907	0.0108228	0.00432933	0.16849	0.00432933	0.16849	-7.85164	-2.56926
ENSG00000248949	AC122719.1	4.10984	0.000178999	0.00937098	0.00432933	0.158856	0.00432933	0.158856	-7.85164	-2.65421
ENSG00000216863	LY86-AS1	3.75152	0.00013641	0.00753809	0.00914353	0.185334	0.00914353	0.185334	-6.77303	-2.4318
ENSG00000207041	RNU6-3P	3.73217	2.09222e-06	0.000291834	0.0178957	0.301491	0.0178957	0.301491	-5.80424	-1.72982
ENSG00000173110	HSPA6	3.70814	3.18501e-05	0.00244694	0.1675	2.25893	0.1675	2.25893	-2.57777	1.17564
ENSG00000214366	EIF4EP5	3.61906	7.81892e-05	0.00488622	0.0220207	0.337855	0.0220207	0.337855	-5.505	-1.56552
ENSG00000259788	AL596325.1	3.48196	0.000734346	0.0273189	0.00884569	0.148457	0.00884569	0.148457	-6.82081	-2.75188
ENSG00000130300	PLVAP	3.46239	0.000257499	0.0124892	0.165408	1.87563	0.165408	1.87563	-2.5959	0.907379
ENSG00000138079	SLC3A1	3.42528	0.000235966	0.0116397	0.0132304	0.193803	0.0132304	0.193803	-6.24	-2.36734
ENSG00000121446	RGSL1	3.41639	3.92734e-05	0.00289545	0.0181381	0.237964	0.0181381	0.237964	-5.78483	-2.07118
ENSG00000257761	AC078860.2	3.39526	0.00112835	0.0370476	0.00884569	0.143476	0.00884569	0.143476	-6.82081	-2.80112
ENSG00000135114	OASL	3.38467	6.06393e-05	0.00402115	0.810025	8.60765	0.810025	8.60765	-0.303962	3.10562
ENSG00000269720	CCDC194	3.30681	0.000593807	0.023411	0.135196	1.3838	0.135196	1.3838	-2.88687	0.468636
ENSG00000119922	IFIT2	3.26073	7.03741e-05	0.00450899	7.84146	75.6969	7.84146	75.6969	2.97112	6.24216
ENSG00000260809	VPS35P1	3.11545	0.000563359	0.0224476	0.084124	0.776561	0.084124	0.776561	-3.57134	-0.364829
ENSG00000279296	PRAL	3.09331	6.98101e-06	0.000745739	0.123871	1.10445	0.123871	1.10445	-3.01309	0.143334
ENSG00000137959	IFI44L	3.06625	3.75145e-06	0.000454726	7.75209	65.5599	7.75209	65.5599	2.95459	6.03474
ENSG00000244161	FLNB-AS1	3.04863	9.34654e-05	0.00567111	0.0265544	0.255539	0.0265544	0.255539	-5.23491	-1.96838
ENSG00000229704	EIF2S2P2	2.98873	0.000279192	0.0132865	0.022225	0.214895	0.022225	0.214895	-5.49167	-2.2183
ENSG00000180083	WFDC11	2.97074	3.27566e-05	0.00250005	0.0349706	0.313493	0.0349706	0.313493	-4.83771	-1.67349
ENSG00000267458	AC092069.1	2.9458	0.000239515	0.0117675	0.0268903	0.241872	0.0268903	0.241872	-5.21677	-2.04769
ENSG00000225951	ODF2-AS1	2.93999	0.000619016	0.0241695	0.0304924	0.273332	0.0304924	0.273332	-5.03541	-1.87127
ENSG00000258424	AL512791.1	2.93614	3.34222e-05	0.0025349	0.0577359	0.475898	0.0577359	0.475898	-4.11439	-1.07127
ENSG00000259639	AC021351.1	2.9305	0.00164702	0.0489397	0.0658925	0.542524	0.0658925	0.542524	-3.92374	-0.882242
ENSG00000183486	MX2	2.90595	2.77964e-05	0.00221626	9.22049	69.5042	9.22049	69.5042	3.20484	6.11903
ENSG00000258153	HSPE1P4	2.89945	0.00149308	0.0456623	0.0178403	0.166841	0.0178403	0.166841	-5.80872	-2.58345
ENSG00000239705	AL354710.2	2.89734	2.84728e-13	2.6994e-10	0.128612	0.99334	0.128612	0.99334	-2.9589	-0.00964
ENSG00000286900	AL590235.2	2.87941	2.04189e-06	0.000286129	0.0484816	0.397038	0.0484816	0.397038	-4.36642	-1.33265
ENSG00000138646	HERC5	2.87752	6.37886e-07	0.000106705	2.01317	14.9265	2.01317	14.9265	1.00947	3.89981
ENSG00000241527	CA15P1	2.86491	0.00117387	0.0381498	0.0313685	0.260986	0.0313685	0.260986	-4.99454	-1.93795
ENSG00000103313	MEFV	2.82693	7.75311e-08	1.85208e-05	0.0763416	0.564266	0.0763416	0.564266	-3.71139	-0.825553
ENSG00000223991	AC104809.1	2.81707	0.0012746	0.0406612	0.100714	0.746164	0.100714	0.746164	-3.31166	-0.422435
ENSG00000109758	HGFAC	2.77679	1.09724e-35	3.32882e-31	1.01128	6.96455	1.01128	6.96455	0.0161796	2.80003
ENSG00000226337	TMEM252-DT	2.75161	3.10232e-05	0.00240097	0.246741	1.69729	0.246741	1.69729	-2.01893	0.763232
ENSG00000206892	RNU6-42P	2.72697	2.6309e-05	0.0021256	0.0449349	0.322785	0.0449349	0.322785	-4.47602	-1.63135
ENSG00000250834	KRT18P54	2.68227	1.907e-05	0.00165535	0.0487794	0.340282	0.0487794	0.340282	-4.35758	-1.5552
ENSG00000260788	AC009063.2	2.62991	0.000954441	0.0332443	0.688605	4.29614	0.688605	4.29614	-0.538251	2.10304
ENSG00000087589	CASS4	2.55287	3.61771e-06	0.000444348	0.204043	1.22192	0.204043	1.22192	-2.29305	0.289145
ENSG00000272418	AC090607.4	2.5412	0.00125669	0.0401957	0.0668621	0.415874	0.0668621	0.415874	-3.90267	-1.26578
ENSG00000244383	FAM3D-AS1	2.53484	0.00137461	0.0428697	0.0581099	0.359835	0.0581099	0.359835	-4.10507	-1.47459
ENSG00000229806	RPS15P5	2.49458	0.000410348	0.0177972	0.0404567	0.249281	0.0404567	0.249281	-4.62748	-2.00415
ENSG00000258231	AC020637.1	2.48661	0.00155151	0.0470288	0.0573273	0.342352	0.0573273	0.342352	-4.12463	-1.54645
ENSG00000269956	MKNK1-AS1	2.48411	2.68792e-09	9.59367e-07	0.22453	1.28101	0.22453	1.28101	-2.15502	0.357278
ENSG00000234106	SRP14P2	2.43456	1.56621e-05	0.00144424	0.421951	2.33004	0.421951	2.33004	-1.24485	1.22036
ENSG00000185745	IFIT1	2.41144	0.00012012	0.00686292	18.2389	97.9808	18.2389	97.9808	4.18895	6.61443
ENSG00000279397	AC018445.2	2.40887	0.000527792	0.0214066	0.0535382	0.308852	0.0535382	0.308852	-4.22329	-1.69501
ENSG00000231434	AL365440.1	2.37903	4.75533e-05	0.00334726	0.167763	0.89605	0.167763	0.89605	-2.5755	-0.158348
ENSG00000105664	COMP	2.35952	0.000992248	0.0342106	0.501683	2.60799	0.501683	2.60799	-0.995151	1.38294
ENSG00000128242	GAL3ST1	2.34159	6.74694e-05	0.00437837	0.145798	0.762193	0.145798	0.762193	-2.77796	-0.391772
ENSG00000225857	LINC02816	2.33641	4.09185e-07	7.28086e-05	0.1385	0.719106	0.1385	0.719106	-2.85204	-0.475724
ENSG00000265386	RN7SL219P	2.33466	2.44979e-05	0.0019979	0.155724	0.80595	0.155724	0.80595	-2.68293	-0.311237
ENSG00000234008	PPP1R2P2	2.33296	0.000772574	0.0283757	0.04445	0.246868	0.04445	0.246868	-4.49167	-2.01819
ENSG00000116771	AGMAT	2.32719	3.27128e-24	2.20542e-20	1.7468	8.77947	1.7468	8.77947	0.804718	3.13413
ENSG00000271653	AC097359.3	2.29868	0.00163124	0.0486851	0.0402697	0.216669	0.0402697	0.216669	-4.63416	-2.20643
ENSG00000187608	ISG15	2.27945	0.00134249	0.0421838	8.60035	42.105	8.60035	42.105	3.1044	5.39592
ENSG00000149781	FERMT3	2.2777	1.67751e-14	2.12052e-11	2.02784	9.86284	2.02784	9.86284	1.01994	3.302
ENSG00000119917	IFIT3	2.23091	0.000285149	0.0135381	14.2865	67.4739	14.2865	67.4739	3.83658	6.07626
ENSG00000234281	LANCL1-AS1	2.22307	3.14695e-07	5.82147e-05	0.259151	1.2387	0.259151	1.2387	-1.94814	0.308826
ENSG00000224177	LINC00570	2.20259	0.00115989	0.0378781	0.0838644	0.401723	0.0838644	0.401723	-3.5758	-1.31573
ENSG00000267448	AC010649.1	2.19284	0.000724619	0.0270067	0.0844982	0.40261	0.0844982	0.40261	-3.56494	-1.31254
ENSG00000286511	Z95118.2	2.18195	2.70344e-10	1.23334e-07	0.642446	2.93614	0.642446	2.93614	-0.638354	1.55392
ENSG00000147443	DOK2	2.16592	7.96474e-06	0.000837553	0.508755	2.31036	0.508755	2.31036	-0.974957	1.20812
ENSG00000237774	AC126615.1	2.1613	2.278e-25	1.97457e-21	2.7873	12.4686	2.7873	12.4686	1.47887	3.64023
ENSG00000272510	AL121992.3	2.14781	0.00116976	0.0380365	0.0532404	0.25599	0.0532404	0.25599	-4.23134	-1.96584
ENSG00000185615	PDIA2	2.14656	4.50189e-05	0.0032288	0.0883599	0.411857	0.0883599	0.411857	-3.50046	-1.27979
ENSG00000186265	BTLA	2.14159	0.000811302	0.029477	0.0574763	0.274436	0.0574763	0.274436	-4.12089	-1.86546
ENSG00000230067	HSPD1P6	2.1404	7.84052e-11	4.17308e-08	0.608798	2.70042	0.608798	2.70042	-0.715966	1.43318
ENSG00000279813	CR392000.1	2.13824	0.000184414	0.00960474	0.0970187	0.445217	0.0970187	0.445217	-3.36559	-1.16742
ENSG00000231725	VN1R110P	2.0947	0.000447192	0.0189482	0.102131	0.453885	0.102131	0.453885	-3.29151	-1.1396
ENSG00000258645	HSPE1P2	2.09432	2.42316e-14	3.00057e-11	1.57404	6.7424	1.57404	6.7424	0.654472	2.75326
ENSG00000177414	UBE2U	2.09426	3.74846e-05	0.00279756	0.0968696	0.436513	0.0968696	0.436513	-3.36781	-1.1959
ENSG00000233154	LINC01762	2.09268	2.50818e-07	4.87777e-05	0.275328	1.19041	0.275328	1.19041	-1.86077	0.25146
ENSG00000124657	OR2B6	2.09149	2.43629e-05	0.00199572	0.106609	0.471896	0.106609	0.471896	-3.2296	-1.08346
ENSG00000286607	AL135818.3	2.0866	0.000390893	0.0172118	0.0710426	0.319704	0.0710426	0.319704	-3.81517	-1.64519
ENSG00000086159	AQP6	2.0814	4.63631e-12	3.473e-09	6.31383	26.7594	6.31383	26.7594	2.65852	4.74197
ENSG00000214748	AL355309.1	2.07723	5.57034e-05	0.00377638	0.186182	0.805189	0.186182	0.805189	-2.42521	-0.3126
ENSG00000177294	FBXO39	2.07408	2.1944e-06	0.000300559	1.02519	4.35284	1.02519	4.35284	0.0358973	2.12196
ENSG00000235138	AL445931.1	2.06588	0.000467786	0.0195478	0.0706131	0.309383	0.0706131	0.309383	-3.82392	-1.69253
ENSG00000264914	AC015845.1	2.05633	0.00101253	0.0347492	0.0883807	0.382249	0.0883807	0.382249	-3.50012	-1.38742
ENSG00000267251	AC139100.1	2.05171	2.82335e-11	1.71309e-08	1.21652	5.06496	1.21652	5.06496	0.282756	2.34055
ENSG00000248923	MTND5P11	2.04502	3.14295e-07	5.82147e-05	0.280492	1.1686	0.280492	1.1686	-1.83397	0.224786
ENSG00000273492	AP000229.1	2.03822	1.19787e-11	8.35423e-09	0.807351	3.3339	0.807351	3.3339	-0.308732	1.73721
ENSG00000057468	MSH4	2.0323	1.78164e-11	1.12607e-08	0.544207	2.22743	0.544207	2.22743	-0.877772	1.15538
ENSG00000272864	AC135803.1	2.03115	0.000108419	0.00635598	0.092374	0.397691	0.092374	0.397691	-3.43637	-1.33028
ENSG00000269887	AL391001.1	2.02268	1.48149e-09	5.65351e-07	0.257502	1.06232	0.257502	1.06232	-1.95735	0.087213
ENSG00000288109	AC079331.3	2.01906	0.00139574	0.0433186	0.0617501	0.266871	0.0617501	0.266871	-4.01741	-1.90578
ENSG00000236937	PTGES3P4	2.01536	0.000132477	0.00734753	0.26189	1.08559	0.26189	1.08559	-1.93297	0.118474
ENSG00000285581	AC091196.1	2.00497	0.000553064	0.0221649	0.0756696	0.320435	0.0756696	0.320435	-3.72414	-1.6419
ENSG00000184774	MGAT4EP	1.99608	9.66915e-11	5.0144e-08	0.592717	2.38148	0.592717	2.38148	-0.754584	1.25186
ENSG00000272597	AC063944.3	1.9858	4.86545e-05	0.00338551	0.151267	0.613225	0.151267	0.613225	-2.72483	-0.705512
ENSG00000214914	RPL23AP3	1.98272	0.000804826	0.0292767	0.101926	0.415513	0.101926	0.415513	-3.2944	-1.26703
ENSG00000241411	AC104619.1	1.9799	0.000952281	0.0332072	0.0707621	0.296291	0.0707621	0.296291	-3.82088	-1.75491
ENSG00000105737	GRIK5	1.97124	9.88466e-05	0.00593236	0.261439	1.04292	0.261439	1.04292	-1.93545	0.0606227
ENSG00000281974	AC025268.1	1.97032	0.00114568	0.0375149	0.183903	0.735373	0.183903	0.735373	-2.44298	-0.443452
ENSG00000232489	MFAP1P1	1.9679	1.84347e-07	3.72848e-05	0.291506	1.15565	0.291506	1.15565	-1.7784	0.208709
ENSG00000196747	H2AC13	1.96381	3.88224e-12	2.94448e-09	0.580491	2.28235	0.580491	2.28235	-0.784655	1.19052
ENSG00000250444	CCT5P1	1.96079	9.89271e-11	5.04412e-08	0.449131	1.75529	0.449131	1.75529	-1.15479	0.811706
ENSG00000280537	AC068946.1	1.95382	2.19089e-10	1.04673e-07	0.507878	1.98987	0.507878	1.98987	-0.977445	0.992675
ENSG00000282988	AL031777.2	1.94258	3.71929e-16	7.27973e-13	1.12229	4.32827	1.12229	4.32827	0.16645	2.11379
ENSG00000232150	ST13P4	1.93669	8.53411e-08	2.01485e-05	0.574367	2.2052	0.574367	2.2052	-0.799956	1.14091
ENSG00000232022	FAAHP1	1.93369	2.69436e-12	2.20923e-09	0.519522	2.00078	0.519522	2.00078	-0.944744	1.00056
ENSG00000213411	RBM22P2	1.93233	2.96972e-09	1.04762e-06	0.934662	3.58576	0.934662	3.58576	-0.097484	1.84228
ENSG00000224411	HSP90AA2P	1.91109	3.96727e-18	1.33732e-14	78.1814	294.156	78.1814	294.156	6.28875	8.20044
ENSG00000132530	XAF1	1.90176	2.60667e-07	5.03702e-05	52.0209	195.374	52.0209	195.374	5.70102	7.61009
ENSG00000253983	AC087627.1	1.89207	0.000423839	0.0181744	0.230635	0.867129	0.230635	0.867129	-2.11631	-0.205682
ENSG00000135407	AVIL	1.88255	1.66582e-25	1.68459e-21	13.6668	50.4868	13.6668	50.4868	3.7726	5.65784
ENSG00000276166	AC092118.2	1.88192	2.00577e-12	1.7638e-09	0.719324	2.65823	0.719324	2.65823	-0.475285	1.41047
ENSG00000121075	TBX4	1.8816	1.13587e-05	0.00112065	0.320523	1.18904	0.320523	1.18904	-1.6415	0.249796
ENSG00000226318	RPS3AP38	1.87021	1.70524e-05	0.0015374	0.156957	0.58595	0.156957	0.58595	-2.67156	-0.77115
ENSG00000204710	SPDYC	1.86463	0.00128874	0.0410196	0.0800926	0.30314	0.0800926	0.30314	-3.64219	-1.72194
ENSG00000228792	AL356310.1	1.86252	4.73489e-09	1.56991e-06	1.00424	3.65537	1.00424	3.65537	0.00610549	1.87002
ENSG00000253115	AC087672.1	1.85474	0.000702316	0.0265672	0.0935308	0.349109	0.0935308	0.349109	-3.41841	-1.51825
ENSG00000265401	AC093484.3	1.85169	8.09991e-05	0.00502012	1.36177	4.93479	1.36177	4.93479	0.445482	2.30299
ENSG00000173567	ADGRF3	1.85158	1.13216e-07	2.53486e-05	0.916793	3.32922	0.916793	3.32922	-0.125333	1.73519
ENSG00000160282	FTCD	1.84076	0.000232051	0.011536	0.110827	0.41265	0.110827	0.41265	-3.17361	-1.27701
ENSG00000118194	TNNT2	1.83774	8.4155e-05	0.00518395	0.286148	1.04754	0.286148	1.04754	-1.80516	0.0670089
ENSG00000185507	IRF7	1.83615	0.00158436	0.0476613	0.161844	0.579601	0.161844	0.579601	-2.62733	-0.786869
ENSG00000285752	CDC42-AS1	1.83598	2.75117e-06	0.000357452	0.263438	0.947639	0.263438	0.947639	-1.92447	-0.07759
ENSG00000250602	AC093535.1	1.83449	2.32797e-07	4.57127e-05	0.401526	1.44019	0.401526	1.44019	-1.31643	0.526258
ENSG00000255858	AC055720.1	1.8292	4.91191e-07	8.44292e-05	0.351053	1.25462	0.351053	1.25462	-1.51024	0.327254
ENSG00000274184	AC011815.2	1.82513	7.57536e-05	0.00478296	0.447456	1.60541	0.447456	1.60541	-1.16018	0.682946
ENSG00000261663	AC009065.9	1.81899	6.09154e-05	0.00403505	0.137437	0.498529	0.137437	0.498529	-2.86316	-1.00425
ENSG00000258504	AL157871.1	1.81382	0.000127251	0.00713591	0.142179	0.513367	0.142179	0.513367	-2.81422	-0.961938
ENSG00000278828	H3C10	1.81171	2.39996e-17	6.06751e-14	3.37363	11.8694	3.37363	11.8694	1.7543	3.56918
ENSG00000180116	C12orf40	1.80956	8.82195e-05	0.00539054	0.177821	0.632275	0.177821	0.632275	-2.4915	-0.661375
ENSG00000179165	PXT1	1.80945	3.01192e-07	5.64048e-05	0.327838	1.16695	0.327838	1.16695	-1.60895	0.222745
ENSG00000244018	RPL35P6	1.79804	0.000992331	0.0342106	0.0941057	0.336951	0.0941057	0.336951	-3.40957	-1.56939
ENSG00000262519	TXNP4	1.79488	2.27067e-08	6.31995e-06	2.5597	8.90218	2.5597	8.90218	1.35597	3.15416
ENSG00000287707	AC115284.4	1.79309	1.40627e-06	0.000204621	0.425039	1.49335	0.425039	1.49335	-1.23433	0.578552
ENSG00000154898	CCDC144CP	1.78995	4.97159e-05	0.00344046	0.199541	0.706624	0.199541	0.706624	-2.32525	-0.500985
ENSG00000254873	AP001267.1	1.7884	4.77283e-05	0.00335569	0.155613	0.549262	0.155613	0.549262	-2.68396	-0.864434
ENSG00000133106	EPSTI1	1.78329	0.000801954	0.0292073	4.27148	14.8051	4.27148	14.8051	2.09474	3.88803
ENSG00000286223	AC064836.4	1.77208	0.000940732	0.032937	0.184783	0.649636	0.184783	0.649636	-2.4361	-0.622297
ENSG00000285677	AL355388.2	1.76937	3.93919e-05	0.00289714	0.195045	0.676966	0.195045	0.676966	-2.35812	-0.562844
ENSG00000279405	AC004696.2	1.76753	1.21504e-06	0.000180695	0.295424	1.02102	0.295424	1.02102	-1.75914	0.0300077
ENSG00000237964	AC068042.1	1.76387	0.0016881	0.0498429	0.0901122	0.317509	0.0901122	0.317509	-3.47213	-1.65513
ENSG00000249825	AC012636.1	1.74663	1.57661e-11	1.03649e-08	0.971602	3.2847	0.971602	3.2847	-0.0415628	1.71576
ENSG00000272137	AL451064.1	1.74467	3.34169e-06	0.000417203	0.280045	0.945799	0.280045	0.945799	-1.83627	-0.0803939
ENSG00000102057	KCND1	1.73771	9.81246e-11	5.04412e-08	2.83857	9.48286	2.83857	9.48286	1.50516	3.24532
ENSG00000171786	NHLH1	1.72358	7.96558e-05	0.00494899	0.189597	0.642848	0.189597	0.642848	-2.39899	-0.637451
ENSG00000278959	AC006378.1	1.72165	6.86281e-09	2.16879e-06	0.452285	1.50524	0.452285	1.50524	-1.14469	0.589994
ENSG00000185955	C7orf61	1.71658	0.000102963	0.0061249	0.151582	0.509831	0.151582	0.509831	-2.72183	-0.971909
ENSG00000250526	CCT6P2	1.71583	0.000158606	0.00851632	0.151807	0.505972	0.151807	0.505972	-2.71969	-0.982871
ENSG00000260011	AC132938.2	1.70767	1.21925e-05	0.00117801	0.243994	0.816039	0.243994	0.816039	-2.03508	-0.293289
ENSG00000248015	AC005329.1	1.70705	1.08701e-07	2.45188e-05	0.621706	2.04334	0.621706	2.04334	-0.685696	1.03093
ENSG00000167968	DNASE1L2	1.69708	5.29711e-08	1.3619e-05	0.854765	2.77921	0.854765	2.77921	-0.2264	1.47467
ENSG00000224781	EIF4A2P4	1.69603	4.47733e-05	0.00321498	0.172969	0.573717	0.172969	0.573717	-2.53142	-0.801589
ENSG00000266479	AC105245.1	1.68908	1.62319e-05	0.00148485	0.198966	0.655394	0.198966	0.655394	-2.32941	-0.609566
ENSG00000221792	MIR1282	1.6856	6.97642e-05	0.00448752	0.517486	1.68035	0.517486	1.68035	-0.950408	0.748764
ENSG00000285068	AC074008.2	1.68358	6.54128e-06	0.000708748	0.225686	0.735857	0.225686	0.735857	-2.14761	-0.442504
ENSG00000286801	BX546033.1	1.68034	0.000298782	0.0140317	0.136731	0.456579	0.136731	0.456579	-2.87059	-1.13106
ENSG00000123009	NME2P1	1.67645	1.04854e-06	0.000161067	2.36962	7.57362	2.36962	7.57362	1.24466	2.92098
ENSG00000224565	LINC01754	1.67433	4.22382e-08	1.11428e-05	0.526783	1.70053	0.526783	1.70053	-0.92472	0.76598
ENSG00000205940	HSP90AB2P	1.668	4.94049e-17	1.15296e-13	4.51402	14.377	4.51402	14.377	2.17441	3.84569
ENSG00000274156	AC008121.3	1.66685	8.9655e-07	0.000140566	0.363408	1.16683	0.363408	1.16683	-1.46034	0.22259
ENSG00000267469	AC005944.1	1.66212	0.00051769	0.0211475	0.172744	0.558571	0.172744	0.558571	-2.53329	-0.840188
ENSG00000226803	ZNF451-AS1	1.65991	4.68046e-05	0.00331379	0.203181	0.660499	0.203181	0.660499	-2.29917	-0.598372
ENSG00000231684	EIF1P3	1.65312	4.58289e-10	1.97214e-07	1.95063	6.14562	1.95063	6.14562	0.963943	2.61956
ENSG00000171790	SLFNL1	1.64504	4.34533e-06	0.000510964	0.567461	1.7911	0.567461	1.7911	-0.817406	0.840848
ENSG00000267938	EIF1P6	1.6363	8.15838e-05	0.00504092	0.229849	0.724789	0.229849	0.724789	-2.12124	-0.464366
ENSG00000120694	HSPH1	1.63547	4.60404e-26	6.98386e-22	572.098	1780.61	572.098	1780.61	9.16012	10.7982
ENSG00000271707	ATP1B3P1	1.63539	0.000870587	0.03111	0.124245	0.400882	0.124245	0.400882	-3.00874	-1.31875
ENSG00000257390	AC023055.1	1.6349	0.00130601	0.0413155	0.115306	0.368474	0.115306	0.368474	-3.11646	-1.44037
ENSG00000257576	HSPD1P4	1.63453	0.000868194	0.0310605	0.1377	0.435641	0.1377	0.435641	-2.86039	-1.19879
ENSG00000228502	EEF1A1P11	1.63401	6.34384e-08	1.58403e-05	1.23235	3.83353	1.23235	3.83353	0.301407	1.93867
ENSG00000213901	SLC23A3	1.63125	1.58866e-11	1.03649e-08	1.37379	4.28198	1.37379	4.28198	0.458162	2.09828
ENSG00000273149	AL138963.4	1.62725	0.00034175	0.0154862	3.84834	11.8975	3.84834	11.8975	1.94423	3.57258
ENSG00000268234	FKBP4P6	1.62472	1.18149e-08	3.54891e-06	1.02925	3.18735	1.02925	3.18735	0.0415867	1.67236
ENSG00000227347	HNRNPKP2	1.62284	8.29747e-15	1.17083e-11	3.13213	9.65344	3.13213	9.65344	1.64714	3.27104
ENSG00000138315	OIT3	1.6218	3.9269e-06	0.000470886	0.351143	1.09234	0.351143	1.09234	-1.50987	0.127428
ENSG00000171804	WDR87	1.61882	0.000114986	0.00664464	0.223109	0.694215	0.223109	0.694215	-2.16418	-0.526546
ENSG00000231407	GORAB-AS1	1.61789	0.0012448	0.0399204	0.120047	0.376972	0.120047	0.376972	-3.05833	-1.40747
ENSG00000286315	AC087175.1	1.61701	0.00152552	0.0463506	0.114859	0.366636	0.114859	0.366636	-3.12207	-1.44758
ENSG00000158406	H4C8	1.61671	1.25481e-15	2.23931e-12	19.8868	61.0086	19.8868	61.0086	4.31374	5.93094
ENSG00000286043	AC091214.1	1.61638	6.40082e-08	1.59094e-05	0.587524	1.80385	0.587524	1.80385	-0.767279	0.851082
ENSG00000183091	NEB	1.61407	9.49434e-15	1.28017e-11	2.6414	8.12064	2.6414	8.12064	1.4013	3.02159
ENSG00000259516	ANP32AP1	1.61102	0.000920582	0.0324374	0.344815	1.06119	0.344815	1.06119	-1.5361	0.0856883
ENSG00000159763	PIP	1.60524	5.1706e-05	0.00354499	2.48451	7.5641	2.48451	7.5641	1.31296	2.91917
ENSG00000255964	HSPD1P12	1.60253	1.57461e-19	6.82435e-16	4.76957	14.5038	4.76957	14.5038	2.25386	3.85836
ENSG00000219928	AL161787.1	1.59955	2.83866e-08	7.82902e-06	1.62227	4.92055	1.62227	4.92055	0.69801	2.29882
ENSG00000228414	LINC01185	1.59715	0.00013378	0.00741301	0.22162	0.678526	0.22162	0.678526	-2.17384	-0.559525
ENSG00000230364	RPL4P3	1.59335	0.000502235	0.0206741	0.146432	0.455163	0.146432	0.455163	-2.7717	-1.13555
ENSG00000240710	AL512306.3	1.57794	0.00136714	0.0426931	0.36402	1.0979	0.36402	1.0979	-1.45791	0.134741
ENSG00000264269	AC016866.1	1.57249	1.89051e-05	0.00164935	2.0648	6.16518	2.0648	6.16518	1.046	2.62414
ENSG00000260810	AL135818.2	1.57187	8.6433e-06	0.000891684	0.495566	1.49232	0.495566	1.49232	-1.01285	0.577559
ENSG00000234782	TPT1P9	1.56597	8.255e-10	3.25247e-07	1.75802	5.21642	1.75802	5.21642	0.813955	2.38306
ENSG00000015520	NPC1L1	1.56398	2.8488e-06	0.000366993	0.736259	2.19387	0.736259	2.19387	-0.441714	1.13348
ENSG00000268379	AC025588.1	1.56251	1.20309e-06	0.000179358	0.392532	1.16907	0.392532	1.16907	-1.34912	0.225361
ENSG00000140839	CLEC18B	1.56155	0.000233479	0.011577	0.587012	1.74469	0.587012	1.74469	-0.768538	0.802968
ENSG00000135406	PRPH	1.56056	0.000464981	0.0194843	0.244998	0.733303	0.244998	0.733303	-2.02916	-0.447519
ENSG00000226564	FTH1P20	1.55673	0.000430617	0.0183613	0.159589	0.48035	0.159589	0.48035	-2.64756	-1.05784
ENSG00000286952	AC093928.1	1.55614	0.0009057	0.0320995	0.283516	0.849585	0.283516	0.849585	-1.8185	-0.235169
ENSG00000277998	AC107075.1	1.54851	0.000823648	0.0298362	1.97389	5.80206	1.97389	5.80206	0.981039	2.53657
ENSG00000243830	AC092865.1	1.54539	0.000111929	0.00651139	0.209318	0.622128	0.209318	0.622128	-2.25623	-0.684716
ENSG00000250067	YJEFN3	1.54335	1.51207e-15	2.5485e-12	6.97543	20.3654	6.97543	20.3654	2.80228	4.34805
ENSG00000260156	AC020763.1	1.5385	0.00102092	0.0348594	3.09932	9.04286	3.09932	9.04286	1.63195	3.17678
ENSG00000111335	OAS2	1.52877	0.000286739	0.0135817	69.3963	201.483	69.3963	201.483	6.11679	7.65451
ENSG00000232656	IDI2-AS1	1.52263	0.000508542	0.0208771	0.320616	0.934625	0.320616	0.934625	-1.64108	-0.0975405
ENSG00000256849	TCP1P3	1.5225	2.41116e-05	0.00198238	0.705203	2.03952	0.705203	2.03952	-0.50389	1.02823
ENSG00000260088	DDX59-AS1	1.51941	3.47422e-05	0.00262518	0.580917	1.6841	0.580917	1.6841	-0.783597	0.751978
ENSG00000259867	AC105411.1	1.51802	5.92308e-06	0.000655819	0.362901	1.04902	0.362901	1.04902	-1.46235	0.0690436
ENSG00000142945	KIF2C	1.51491	5.62049e-21	3.10026e-17	5.80217	16.6066	5.80217	16.6066	2.53659	4.05369
ENSG00000228169	PPIAP19	1.51478	0.00129713	0.0411169	0.141898	0.413927	0.141898	0.413927	-2.81707	-1.27255
ENSG00000205853	RFPL3S	1.51349	7.1931e-05	0.00458936	0.601203	1.73156	0.601203	1.73156	-0.734076	0.792074
ENSG00000134539	KLRD1	1.50742	0.00101529	0.0348208	0.150948	0.440639	0.150948	0.440639	-2.72788	-1.18233
ENSG00000287960	AC008567.3	1.50062	0.00128922	0.0410196	0.159721	0.463085	0.159721	0.463085	-2.64637	-1.11065
ENSG00000235609	AF127577.4	1.49666	0.000114854	0.00664464	0.737644	2.0971	0.737644	2.0971	-0.439003	1.06839
ENSG00000248546	ANP32C	1.49305	7.04682e-08	1.71029e-05	0.601441	1.69263	0.601441	1.69263	-0.733506	0.759267
ENSG00000234707	AC074351.1	1.48917	0.00028792	0.0136164	0.34743	0.983564	0.34743	0.983564	-1.5252	-0.0239095
ENSG00000277157	H4C4	1.4887	3.22123e-05	0.00246994	0.343884	0.971282	0.343884	0.971282	-1.54001	-0.0420383
ENSG00000273113	AC133528.1	1.476	1.2954e-05	0.00123585	0.372136	1.05327	0.372136	1.05327	-1.4261	0.074879
ENSG00000258377	AL139099.2	1.47592	4.13159e-05	0.00301302	0.283852	0.803976	0.283852	0.803976	-1.81679	-0.314776
ENSG00000115541	HSPE1	1.47249	1.30653e-15	2.265e-12	35.0561	97.4019	35.0561	97.4019	5.13159	6.60588
ENSG00000259952	AC009133.2	1.4603	0.00138637	0.0431161	0.173956	0.491604	0.173956	0.491604	-2.52321	-1.02443
ENSG00000135835	KIAA1614	1.45892	0.000712167	0.0267895	0.862953	2.38347	0.862953	2.38347	-0.212646	1.25306
ENSG00000276578	AC004696.1	1.45684	2.25645e-06	0.000306291	1.34962	3.71588	1.34962	3.71588	0.432558	1.89371
ENSG00000187595	ZNF385C	1.44973	2.00119e-07	4.0074e-05	1.2878	3.51712	1.2878	3.51712	0.364904	1.8144
ENSG00000196950	SLC39A10	1.44853	8.27573e-26	1.00428e-21	35.4178	96.666	35.4178	96.666	5.1464	6.59494
ENSG00000234645	YWHAEP5	1.44697	2.79846e-05	0.00222542	0.313413	0.866209	0.313413	0.866209	-1.67386	-0.207213
ENSG00000111644	ACRBP	1.44475	3.29893e-14	3.84934e-11	3.14707	8.59215	3.14707	8.59215	1.65401	3.10302
ENSG00000279328	AC073439.1	1.43676	2.16061e-05	0.0018247	0.872738	2.37297	0.872738	2.37297	-0.19638	1.24669
ENSG00000164398	ACSL6	1.43285	0.000335869	0.0153312	0.23013	0.628167	0.23013	0.628167	-2.11948	-0.67078
ENSG00000108622	ICAM2	1.42474	0.000425128	0.0181783	0.397855	1.08089	0.397855	1.08089	-1.32969	0.112217
ENSG00000244361	RPL30P7	1.4228	0.000138866	0.0076529	1.38685	3.73336	1.38685	3.73336	0.471814	1.90047
ENSG00000272037	AP002907.1	1.42116	8.55113e-05	0.00524619	0.270493	0.730362	0.270493	0.730362	-1.88634	-0.453315
ENSG00000128482	RNF112	1.41951	3.07056e-05	0.00238552	0.325562	0.888951	0.325562	0.888951	-1.61899	-0.169823
ENSG00000229037	BX323845.3	1.40992	1.62587e-05	0.00148485	0.337224	0.906169	0.337224	0.906169	-1.56822	-0.142147
ENSG00000263884	AP000845.1	1.40751	5.54604e-06	0.000622018	0.465985	1.24144	0.465985	1.24144	-1.10165	0.312011
ENSG00000257681	AC025265.1	1.40027	0.001062	0.0356601	0.716366	1.89764	0.716366	1.89764	-0.481232	0.924208
ENSG00000213131	YWHAZP4	1.39635	0.00162104	0.0484676	0.168453	0.448594	0.168453	0.448594	-2.56959	-1.15652
ENSG00000234396	AL590822.1	1.39475	0.000961765	0.0334691	0.186684	0.497968	0.186684	0.497968	-2.42133	-1.00587
ENSG00000095637	SORBS1	1.3933	9.19971e-07	0.000143497	2.9888	7.85559	2.9888	7.85559	1.57957	2.97372
ENSG00000251218	AC103764.1	1.39285	0.000830772	0.029969	0.430495	1.1333	0.430495	1.1333	-1.21593	0.180528
ENSG00000230837	RPL31P2	1.3909	0.000359525	0.0160993	0.492796	1.29458	0.492796	1.29458	-1.02094	0.372487
ENSG00000237301	AL121992.1	1.39056	6.78364e-06	0.000729795	3.26648	8.57854	3.26648	8.57854	1.70774	3.10073
ENSG00000137834	SMAD6	1.39046	7.05268e-05	0.00451273	3.38965	8.89744	3.38965	8.89744	1.76114	3.15339
ENSG00000143199	ADCY10	1.38707	0.000672262	0.0257514	0.346215	0.919243	0.346215	0.919243	-1.53026	-0.121481
ENSG00000261716	H2BC20P	1.38614	1.72828e-09	6.51335e-07	66.7933	174.965	66.7933	174.965	6.06163	7.45092
ENSG00000267666	AC004156.1	1.38224	0.000742597	0.0275415	0.359618	0.940773	0.359618	0.940773	-1.47546	-0.0880817
ENSG00000147174	GCNA	1.37647	4.05098e-13	3.7242e-10	2.53386	6.58459	2.53386	6.58459	1.34134	2.71909
ENSG00000249947	XBP1P1	1.37437	0.000308953	0.0143979	0.428047	1.12819	0.428047	1.12819	-1.22416	0.174012
ENSG00000272343	AC107952.2	1.36963	9.99943e-06	0.00100974	0.555013	1.44404	0.555013	1.44404	-0.849405	0.530107
ENSG00000152926	ZNF117	1.36761	2.35049e-23	1.42618e-19	50.2102	129.727	50.2102	129.727	5.64991	7.01933
ENSG00000279821	AC145098.2	1.36683	8.92993e-06	0.000916806	0.722385	1.87681	0.722385	1.87681	-0.469161	0.908284
ENSG00000220323	H2BC19P	1.36672	6.73011e-21	3.40297e-17	44.4961	114.977	44.4961	114.977	5.47561	6.84521
ENSG00000074276	CDHR2	1.35846	1.42977e-08	4.25259e-06	3.4204	8.76924	3.4204	8.76924	1.77417	3.13245
ENSG00000237821	AC083873.1	1.3577	0.000123319	0.00698649	0.749635	1.92927	0.749635	1.92927	-0.41574	0.948056
ENSG00000213757	AC020898.1	1.35563	0.00111765	0.0367958	0.195717	0.508976	0.195717	0.508976	-2.35316	-0.97433
ENSG00000181016	LSMEM1	1.35409	3.07042e-06	0.000388937	1.65898	4.25942	1.65898	4.25942	0.730294	2.09066
ENSG00000227908	AC016596.1	1.35271	1.14227e-05	0.00112331	0.563862	1.44732	0.563862	1.44732	-0.826587	0.533382
ENSG00000229766	AL021396.1	1.3481	4.64992e-05	0.00331029	1.30603	3.33133	1.30603	3.33133	0.385191	1.7361
ENSG00000227621	PHBP11	1.34524	0.000109889	0.00641119	0.322777	0.828274	0.322777	0.828274	-1.63139	-0.27182
ENSG00000265728	AP001099.1	1.34453	0.000367572	0.016339	0.24336	0.628745	0.24336	0.628745	-2.03883	-0.669454
ENSG00000142748	FCN3	1.34406	6.81299e-08	1.66688e-05	5.04134	12.8104	5.04134	12.8104	2.33381	3.67924
ENSG00000234709	UPF3AP3	1.34371	0.00124604	0.0399391	0.204524	0.52378	0.204524	0.52378	-2.28966	-0.932968
ENSG00000240288	GHRLOS	1.34091	3.66375e-05	0.00274564	1.12084	2.86038	1.12084	2.86038	0.164579	1.51621
ENSG00000233822	H2BC15	1.33507	1.25836e-07	2.7564e-05	4.03321	10.1758	4.03321	10.1758	2.01193	3.34707
ENSG00000162616	DNAJB4	1.33252	6.66646e-16	1.26404e-12	28.228	71.2071	28.228	71.2071	4.81906	6.15395
ENSG00000089127	OAS1	1.321	0.00164033	0.0488364	27.7124	69.5768	27.7124	69.5768	4.79246	6.12053
ENSG00000287299	AC012459.1	1.32051	0.000400153	0.0175052	0.421438	1.06487	0.421438	1.06487	-1.24661	0.0906754
ENSG00000180573	H2AC6	1.31512	9.91966e-32	2.00628e-27	75.4088	187.945	75.4088	187.945	6.23666	7.55417
ENSG00000257210	NACAP8	1.31406	0.00105374	0.0355061	0.232384	0.583273	0.232384	0.583273	-2.10541	-0.777756
ENSG00000156427	FGF18	1.31323	0.00132487	0.0417817	0.301879	0.760247	0.301879	0.760247	-1.72796	-0.395459
ENSG00000279320	AC069528.2	1.31216	0.000836773	0.0301318	0.505618	1.27055	0.505618	1.27055	-0.983882	0.34545
ENSG00000102524	TNFSF13B	1.31196	0.00168428	0.0497542	1.41922	3.54294	1.41922	3.54294	0.505102	1.82495
ENSG00000181381	DDX60L	1.30771	0.000567125	0.022535	24.5182	60.9973	24.5182	60.9973	4.61578	5.93067
ENSG00000272720	AL022322.1	1.30482	6.2726e-07	0.000105428	1.87276	4.64263	1.87276	4.64263	0.905166	2.21494
ENSG00000181029	TRAPPC5	1.30127	1.10279e-07	2.47824e-05	0.821886	2.035	0.821886	2.035	-0.28299	1.02503
ENSG00000116161	CACYBP	1.30068	2.82778e-17	6.86313e-14	54.3809	134.11	54.3809	134.11	5.76503	7.06727
ENSG00000144381	HSPD1	1.29987	6.14674e-15	8.88e-12	273.469	673.931	273.469	673.931	8.09523	9.39646
ENSG00000283064	AL353759.1	1.29812	0.000156104	0.00838951	0.717699	1.76554	0.717699	1.76554	-0.478549	0.820111
ENSG00000275713	H2BC9	1.29533	7.76522e-09	2.42867e-06	4.91607	12.0813	4.91607	12.0813	2.29751	3.5947
ENSG00000183199	HSP90AB3P	1.29509	9.36197e-12	6.60519e-09	28.6597	70.4187	28.6597	70.4187	4.84095	6.13789
ENSG00000254473	AL354920.1	1.29075	7.49514e-11	4.02456e-08	4.58026	11.2279	4.58026	11.2279	2.19543	3.48902
ENSG00000241170	AP001992.1	1.28668	5.48138e-05	0.00372857	1.41529	3.46732	1.41529	3.46732	0.501097	1.79382
ENSG00000261087	ZNNT1	1.28488	1.30101e-07	2.79929e-05	3.26619	7.9712	3.26619	7.9712	1.70761	2.9948
ENSG00000236229	VEZF1P1	1.27996	6.00477e-07	0.000101489	0.787843	1.91661	0.787843	1.91661	-0.34402	0.93856
ENSG00000189423	USP32P3	1.27892	0.000714572	0.0268467	1.15469	2.82287	1.15469	2.82287	0.207503	1.49716
ENSG00000287868	AL355377.4	1.27766	0.000222673	0.0111938	0.412294	1.01043	0.412294	1.01043	-1.27826	0.0149726
ENSG00000230286	AC013472.1	1.27216	0.00147642	0.0453315	0.239627	0.586029	0.239627	0.586029	-2.06114	-0.770957
ENSG00000232901	CYCSP10	1.26866	4.85867e-05	0.00338467	0.509542	1.23815	0.509542	1.23815	-0.972727	0.308191
ENSG00000240463	RPS19P3	1.2667	0.000843959	0.0303545	0.292995	0.71783	0.292995	0.71783	-1.77105	-0.478286
ENSG00000258667	HIF1A-AS3	1.26593	2.82676e-06	0.000364929	1.06176	2.56028	1.06176	2.56028	0.0864525	1.3563
ENSG00000213700	RPL17P50	1.26568	4.38148e-05	0.00316866	0.501423	1.21272	0.501423	1.21272	-0.995899	0.278243
ENSG00000275857	AC009133.4	1.26419	0.000151543	0.00817336	0.445439	1.07382	0.445439	1.07382	-1.1667	0.102748
ENSG00000234648	AL162151.2	1.26183	0.000602159	0.0236483	0.28335	0.693765	0.28335	0.693765	-1.81935	-0.527481
ENSG00000213234	ST13P10	1.26139	0.000568795	0.0225865	0.312068	0.753928	0.312068	0.753928	-1.68007	-0.407501
ENSG00000286366	AC005052.2	1.25693	8.68878e-07	0.00013827	2.40547	5.75733	2.40547	5.75733	1.26632	2.5254
ENSG00000178852	EFCAB13	1.25428	0.000986851	0.0340992	1.8834	4.49162	1.8834	4.49162	0.913338	2.16724
ENSG00000080824	HSP90AA1	1.25122	1.53682e-11	1.02778e-08	3503.12	8355.66	3503.12	8355.66	11.7744	13.0285
ENSG00000238058	AL355574.1	1.24997	3.02432e-08	8.15572e-06	1.68107	4.00154	1.68107	4.00154	0.749384	2.00056
ENSG00000269275	AC020922.3	1.24899	5.74273e-05	0.00386304	0.867473	2.07708	0.867473	2.07708	-0.20511	1.05456
ENSG00000226864	ATE1-AS1	1.24308	0.000107939	0.00633954	2.79277	6.62755	2.79277	6.62755	1.4817	2.72848
ENSG00000235013	COX20P2	1.24217	2.44835e-05	0.0019979	0.461802	1.09936	0.461802	1.09936	-1.11465	0.136667
ENSG00000225721	AL592166.1	1.23923	7.60769e-05	0.00478843	0.605078	1.43305	0.605078	1.43305	-0.724807	0.519085
ENSG00000234518	PTGES3P1	1.23616	3.74072e-10	1.65673e-07	13.8619	32.6779	13.8619	32.6779	3.79305	5.03024
ENSG00000236307	EEF1E1P1	1.2254	0.00146887	0.0451952	0.274078	0.647345	0.274078	0.647345	-1.86734	-0.627393
ENSG00000127578	WFIKKN1	1.22286	0.00109675	0.0363281	1.81836	4.25916	1.81836	4.25916	0.862637	2.09057
ENSG00000099365	STX1B	1.21789	2.91146e-06	0.00037414	1.48183	3.44583	1.48183	3.44583	0.567379	1.78485
ENSG00000267064	UXT-AS1	1.2157	6.42398e-08	1.59094e-05	1.38784	3.22804	1.38784	3.22804	0.47284	1.69066
ENSG00000260494	AC002310.3	1.21348	0.000398717	0.0174549	0.338006	0.786757	0.338006	0.786757	-1.56488	-0.34601
ENSG00000231170	AC002451.1	1.2116	0.00108964	0.0361879	1.90776	4.42814	1.90776	4.42814	0.931879	2.1467
ENSG00000279633	AL137918.1	1.21116	0.000211429	0.0107263	0.364599	0.851	0.364599	0.851	-1.45562	-0.232769
ENSG00000273891	AL731566.2	1.20971	0.000392221	0.0172203	0.428888	1.00291	0.428888	1.00291	-1.22133	0.00419817
ENSG00000184206	GOLGA6L4	1.20808	0.000205664	0.0105218	0.479738	1.10895	0.479738	1.10895	-1.05968	0.149196
ENSG00000213650	AC092447.2	1.20688	0.000799586	0.0291703	0.996764	2.31831	0.996764	2.31831	-0.00467609	1.21307
ENSG00000235159	AL121672.2	1.20596	3.00713e-06	0.000382518	1.48281	3.42176	1.48281	3.42176	0.568338	1.77474
ENSG00000280351	AC127496.7	1.20459	2.70315e-05	0.00217528	1.25316	2.89593	1.25316	2.89593	0.325567	1.53403
ENSG00000167483	NIBAN3	1.20131	0.000747976	0.0276564	0.534786	1.23742	0.534786	1.23742	-0.902966	0.307338
ENSG00000184678	H2BC21	1.20018	7.51215e-18	2.27904e-14	56.0799	129.035	56.0799	129.035	5.80941	7.01162
ENSG00000251396	LINC01301	1.20003	3.04382e-05	0.00237692	1.94414	4.48481	1.94414	4.48481	0.959129	2.16505
ENSG00000214189	ZNF788P	1.1915	0.000531335	0.0214769	0.434655	0.997853	0.434655	0.997853	-1.20206	-0.00310144
ENSG00000277938	AL035252.4	1.18959	6.05442e-05	0.00401947	1.70119	3.90485	1.70119	3.90485	0.766545	1.96527
ENSG00000176383	B3GNT4	1.18839	3.79624e-05	0.00282626	0.803783	1.831	0.803783	1.831	-0.315122	0.872632
ENSG00000246308	AC116535.2	1.18726	0.000103745	0.00615931	0.477833	1.09186	0.477833	1.09186	-1.06542	0.12679
ENSG00000096384	HSP90AB1	1.18715	4.92884e-11	2.79498e-08	1209.66	2757.8	1209.66	2757.8	10.2404	11.4293
ENSG00000272582	AL031587.3	1.18611	1.85745e-05	0.00163101	0.586177	1.3436	0.586177	1.3436	-0.770591	0.426103
ENSG00000260228	AC009119.1	1.18217	9.52331e-08	2.18877e-05	14.0927	31.9843	14.0927	31.9843	3.81688	4.99929
ENSG00000255026	AC136475.3	1.182	1.69213e-07	3.49224e-05	7.40411	16.8007	7.40411	16.8007	2.88833	4.07045
ENSG00000167476	JSRP1	1.18189	0.000580903	0.0229921	0.522994	1.19194	0.522994	1.19194	-0.935133	0.253309
ENSG00000273151	AC073957.3	1.18187	7.12615e-06	0.000758572	6.51432	14.7951	6.51432	14.7951	2.70361	3.88705
ENSG00000279641	AC120057.3	1.18127	0.000782134	0.0286229	0.310648	0.712911	0.310648	0.712911	-1.68665	-0.488206
ENSG00000143127	ITGA10	1.18079	1.26543e-07	2.76191e-05	6.43661	14.631	6.43661	14.631	2.6863	3.87096
ENSG00000089847	ANKRD24	1.17931	1.06936e-13	1.13832e-10	7.39022	16.7672	7.39022	16.7672	2.88562	4.06757
ENSG00000072682	P4HA2	1.17733	1.36601e-08	4.08296e-06	78.6979	178.092	78.6979	178.092	6.29825	7.47648
ENSG00000042832	TG	1.17289	4.43437e-05	0.00318791	2.73662	6.17513	2.73662	6.17513	1.4524	2.62647
ENSG00000277053	GTF2IP1	1.16824	7.82753e-06	0.000824554	4.46853	10.0353	4.46853	10.0353	2.1598	3.32702
ENSG00000259687	LINC01220	1.16485	3.99928e-05	0.00293423	0.849723	1.91629	0.849723	1.91629	-0.234936	0.938316
ENSG00000254502	AP003097.1	1.1607	1.00534e-07	2.29324e-05	1.25639	2.81421	1.25639	2.81421	0.329284	1.49273
ENSG00000250461	AC122718.1	1.15323	6.43481e-05	0.00422095	0.558766	1.24665	0.558766	1.24665	-0.839684	0.318062
ENSG00000261305	AC005586.2	1.15321	0.00101102	0.0347168	1.33622	2.98655	1.33622	2.98655	0.41816	1.57848
ENSG00000171497	PPID	1.15239	4.65574e-15	6.89005e-12	64.4328	143.38	64.4328	143.38	6.00972	7.1637
ENSG00000133136	GNG5P2	1.14987	0.000148933	0.00805407	0.96188	2.13584	0.96188	2.13584	-0.0560717	1.0948
ENSG00000082898	XPO1	1.14838	6.46187e-19	2.61387e-15	239.943	532.076	239.943	532.076	7.90655	9.05549
ENSG00000249328	AC036214.1	1.14669	0.000200858	0.0103339	0.633858	1.41826	0.633858	1.41826	-0.657769	0.504118
ENSG00000210100	MT-TI	1.14493	2.41956e-06	0.000322657	1.67505	3.71575	1.67505	3.71575	0.7442	1.89365
ENSG00000254721	AP000879.1	1.14457	2.13974e-05	0.00181582	0.856058	1.89943	0.856058	1.89943	-0.224219	0.925567
ENSG00000137745	MMP13	1.14285	9.20682e-08	2.14036e-05	52.4347	116.109	52.4347	116.109	5.71245	6.85934
ENSG00000224295	OLFM5P	1.14133	0.000329897	0.0151366	0.654068	1.45317	0.654068	1.45317	-0.612488	0.539205
ENSG00000227470	AC073415.1	1.13872	0.000828058	0.0299067	0.328322	0.727948	0.328322	0.727948	-1.60682	-0.458092
ENSG00000224165	DNAJC27-AS1	1.13595	2.1352e-06	0.000295721	2.99831	6.59468	2.99831	6.59468	1.58415	2.7213
ENSG00000259207	ITGB3	1.13147	0.00167644	0.0496194	0.633532	1.38618	0.633532	1.38618	-0.658509	0.471111
ENSG00000258630	LINC02292	1.1277	0.000296248	0.0139456	0.755122	1.65351	0.755122	1.65351	-0.405218	0.725533
ENSG00000179846	NKPD1	1.12593	0.00101864	0.0348208	0.522079	1.14488	0.522079	1.14488	-0.937661	0.195194
ENSG00000236565	HNRNPA3P5	1.12549	9.85672e-05	0.00592145	1.10403	2.41112	1.10403	2.41112	0.142785	1.2697
ENSG00000230629	RPS23P8	1.12474	0.000341122	0.0154809	1.28172	2.80054	1.28172	2.80054	0.358087	1.4857
ENSG00000228507	DAP3P2	1.12126	5.81007e-05	0.00389706	0.563896	1.23001	0.563896	1.23001	-0.826498	0.298673
ENSG00000131471	AOC3	1.11624	2.26107e-05	0.00189231	1.59272	3.46588	1.59272	3.46588	0.671497	1.79322
ENSG00000226986	AC092017.1	1.11619	0.00102078	0.0348594	0.730627	1.58751	0.730627	1.58751	-0.452793	0.666768
ENSG00000248079	DPH6-DT	1.11611	2.23739e-05	0.00187767	1.73923	3.78194	1.73923	3.78194	0.798451	1.91913
ENSG00000262902	MTCO1P40	1.11541	8.47804e-05	0.00520661	0.84489	1.83516	0.84489	1.83516	-0.243164	0.875905
ENSG00000247853	AC006064.2	1.10552	4.67007e-05	0.00331029	3.13383	6.75818	3.13383	6.75818	1.64793	2.75663
ENSG00000183971	NPW	1.10167	2.91107e-05	0.00229211	0.914988	1.97363	0.914988	1.97363	-0.128175	0.980855
ENSG00000159899	2	1.09776	2.14782e-06	0.000296184	3.92472	8.41012	3.92472	8.41012	1.97259	3.07213
ENSG00000259663	AC010478.1	1.09736	2.36853e-10	1.09704e-07	5.09239	10.9122	5.09239	10.9122	2.34834	3.44788
ENSG00000234740	AL162386.2	1.09338	0.000698243	0.0264626	0.466113	0.99362	0.466113	0.99362	-1.10125	-0.00923453
ENSG00000226608	FTLP3	1.08701	0.000339452	0.0154268	13.1922	28.07	13.1922	28.07	3.72161	4.81096
ENSG00000163703	CRELD1	1.0852	4.7614e-11	2.7255e-08	5.4934	11.67	5.4934	11.67	2.4577	3.54473
ENSG00000101162	TUBB1	1.08409	0.000194821	0.0100433	0.788375	1.67303	0.788375	1.67303	-0.343046	0.742465
ENSG00000261578	AP003119.3	1.0835	1.46865e-05	0.00136675	3.17327	6.74678	3.17327	6.74678	1.66597	2.7542
ENSG00000287899	AC055714.1	1.07808	0.000141297	0.00775167	7.39729	15.6317	7.39729	15.6317	2.887	3.9664
ENSG00000180785	OR51E1	1.07508	0.000184276	0.00960474	1.46618	3.101	1.46618	3.101	0.552066	1.63274
ENSG00000280047	AC091825.3	1.07368	1.41404e-05	0.00132201	1.11721	2.3647	1.11721	2.3647	0.159904	1.24165
ENSG00000272622	AC010735.2	1.07272	4.69662e-05	0.00332136	0.954689	2.00421	0.954689	2.00421	-0.0668974	1.00303
ENSG00000119042	SATB2	1.0691	3.39266e-07	6.18178e-05	4.44894	9.34203	4.44894	9.34203	2.15346	3.22374
ENSG00000267677	AC016229.2	1.06895	0.000507731	0.0208635	1.06589	2.23867	1.06589	2.23867	0.0920648	1.16264
ENSG00000137474	MYO7A	1.06334	0.000528286	0.0214123	2.5899	5.42168	2.5899	5.42168	1.3729	2.43874
ENSG00000279434	AL049776.1	1.06192	0.00169576	0.0498992	0.629768	1.30971	0.629768	1.30971	-0.667107	0.389249
ENSG00000214249	CTAGE11P	1.06187	0.000243688	0.0119242	0.606594	1.27491	0.606594	1.27491	-0.721198	0.350392
ENSG00000168439	STIP1	1.0611	2.56605e-14	3.11395e-11	168.21	351.243	168.21	351.243	7.39412	8.45632
ENSG00000274290	H2BC6	1.05291	0.000561338	0.0224077	2.44204	5.07211	2.44204	5.07211	1.28809	2.34259
ENSG00000116678	LEPR	1.05237	5.4461e-09	1.7577e-06	3.40314	7.07648	3.40314	7.07648	1.76687	2.82303
ENSG00000232412	AL121601.1	1.04732	0.000594573	0.023411	0.635484	1.31511	0.635484	1.31511	-0.654073	0.395187
ENSG00000274750	H3C6	1.04129	3.63991e-06	0.000445273	15.967	32.9019	15.967	32.9019	3.99702	5.0401
ENSG00000284194	SCO2	1.04118	2.73382e-07	5.21627e-05	25.5062	52.5381	25.5062	52.5381	4.67278	5.71529
ENSG00000164430	CGAS	1.04066	1.573e-05	0.00144831	2.41245	4.9681	2.41245	4.9681	1.2705	2.3127
ENSG00000279696	AP001273.1	1.03928	6.92181e-08	1.6867e-05	3.27364	6.73154	3.27364	6.73154	1.71089	2.75094
ENSG00000100583	SAMD15	1.03311	1.42072e-09	5.46734e-07	76.9774	157.712	76.9774	157.712	6.26636	7.30115
ENSG00000157064	NMNAT2	1.03278	3.23333e-05	0.00247396	3.96144	8.12423	3.96144	8.12423	1.98602	3.02223
ENSG00000226763	SRRM5	1.03084	2.36185e-06	0.000318461	1.28822	2.63535	1.28822	2.63535	0.365381	1.39799
ENSG00000254226	LINC01933	1.03012	0.00155335	0.0470443	0.513049	1.05463	0.513049	1.05463	-0.962832	0.0767322
ENSG00000155749	FLACC1	1.02801	4.04251e-09	1.35516e-06	55.7477	113.688	55.7477	113.688	5.80084	6.82893
ENSG00000114771	AADAC	1.02736	0.000140674	0.00773065	8.34187	16.9948	8.34187	16.9948	3.06037	4.08702
ENSG00000286559	AC099845.1	1.02592	1.63626e-07	3.42351e-05	3.14849	6.42292	3.14849	6.42292	1.65466	2.68323
ENSG00000273802	H2BC8	1.01918	5.50511e-05	0.00374052	9.04695	18.3793	9.04695	18.3793	3.17743	4.20001
ENSG00000255337	AP001830.1	1.01756	3.81712e-05	0.00283444	3.57257	7.26268	3.57257	7.26268	1.83696	2.8605
ENSG00000086061	DNAJA1	1.01749	7.35909e-12	5.37976e-09	332.797	674.948	332.797	674.948	8.3785	9.39863
ENSG00000288018	AP003120.1	1.01593	0.000406535	0.0176792	0.895928	1.81746	0.895928	1.81746	-0.158545	0.86192
ENSG00000269894	AC018809.1	1.01304	0.000614724	0.0240639	0.529539	1.07243	0.529539	1.07243	-0.917191	0.100889
ENSG00000259460	AC078909.1	1.01099	0.00136258	0.0426339	0.434318	0.883022	0.434318	0.883022	-1.20318	-0.179479
ENSG00000122884	P4HA1	1.01028	1.90182e-17	5.24522e-14	66.1869	133.373	66.1869	133.373	6.04847	7.05932
ENSG00000160570	DEDD2	1.01007	3.52026e-16	7.11984e-13	46.1344	92.9588	46.1344	92.9588	5.52777	6.53852
ENSG00000224985	AL590714.1	1.00695	0.000521061	0.0211797	0.532885	1.07734	0.532885	1.07734	-0.908104	0.107469
ENSG00000145283	SLC10A6	1.00135	9.90586e-06	0.00100342	1.9534	3.91831	1.9534	3.91831	0.96599	1.97023
ENSG00000261614	YBX3P1	1.00108	2.16937e-06	0.000298477	2.85475	5.71839	2.85475	5.71839	1.51336	2.51561
ENSG00000149564	ESAM	0.997929	0.00087769	0.0313079	0.559512	1.1236	0.559512	1.1236	-0.837759	0.168129
ENSG00000280231	AL031719.2	0.994718	0.000377023	0.0166858	0.587053	1.17327	0.587053	1.17327	-0.768436	0.230539
ENSG00000125650	PSPN	0.9941	6.31856e-10	2.57305e-07	5.27873	10.5299	5.27873	10.5299	2.40019	3.39642
ENSG00000216657	GLRX3P2	0.993858	0.000263778	0.0127428	1.12443	2.24191	1.12443	2.24191	0.169198	1.16473
ENSG00000273007	AC021205.3	0.992704	0.000117672	0.00676767	1.28863	2.5733	1.28863	2.5733	0.365837	1.36362
ENSG00000182324	KCNJ14	0.99069	8.11381e-07	0.000130587	3.31335	6.60125	3.31335	6.60125	1.72829	2.72274
ENSG00000268670	AC016586.1	0.989088	0.000686089	0.0261654	0.599077	1.19113	0.599077	1.19113	-0.739188	0.252329
ENSG00000196787	H2AC11	0.988289	4.1241e-07	7.30484e-05	3.28789	6.53	3.28789	6.53	1.71716	2.70708
ENSG00000164070	HSPA4L	0.986487	1.07459e-19	5.01551e-16	80.1676	158.942	80.1676	158.942	6.32495	7.31236
ENSG00000267745	AC060766.7	0.986024	0.000316327	0.0146643	1.08067	2.15122	1.08067	2.15122	0.11193	1.10515
ENSG00000281501	SEPSECS-AS1	0.978806	2.19386e-07	4.35014e-05	3.33639	6.57913	3.33639	6.57913	1.73829	2.7179
ENSG00000132967	HMGB1P5	0.975093	6.86675e-05	0.00443446	1.47618	2.91179	1.47618	2.91179	0.561869	1.54191
ENSG00000267980	AC007292.1	0.971823	0.00143876	0.0444491	0.797456	1.5761	0.797456	1.5761	-0.326524	0.656359
ENSG00000106404	CLDN15	0.971439	5.29923e-11	2.97719e-08	12.2245	23.9988	12.2245	23.9988	3.61171	4.58489
ENSG00000197582	GPX1P1	0.97123	0.00101859	0.0348208	1.17378	2.30159	1.17378	2.30159	0.231159	1.20263
ENSG00000213430	HSPD1P1	0.971165	2.76604e-09	9.81474e-07	11.1061	21.8181	11.1061	21.8181	3.47328	4.44745
ENSG00000188766	SPRED3	0.970313	0.000453634	0.0191676	1.05612	2.07415	1.05612	2.07415	0.0787742	1.05252
ENSG00000010282	HHATL	0.968999	0.00169669	0.0499022	5.96725	11.7004	5.96725	11.7004	2.57707	3.54849
ENSG00000272870	SAP30-DT	0.966452	8.53633e-07	0.000136303	9.35591	18.3167	9.35591	18.3167	3.22588	4.19508
ENSG00000180596	H2BC4	0.966356	0.00121915	0.0392846	17.6825	34.5984	17.6825	34.5984	4.14425	5.11263
ENSG00000272361	AC005014.2	0.964281	0.000497732	0.0205305	0.938373	1.83821	0.938373	1.83821	-0.0917671	0.878301
ENSG00000213500	LAP3P2	0.960881	0.000333847	0.0152649	2.39656	4.68809	2.39656	4.68809	1.26096	2.229
ENSG00000272663	AC093635.1	0.957616	2.56145e-05	0.00207225	1.60455	3.13463	1.60455	3.13463	0.682172	1.64829
ENSG00000280109	PLAC4	0.953889	3.62753e-09	1.23654e-06	11.3583	22.0456	11.3583	22.0456	3.50568	4.46242
ENSG00000197083	ZNF300P1	0.951079	3.40932e-06	0.000423034	2.50971	4.86245	2.50971	4.86245	1.32752	2.28168
ENSG00000286369	AP002813.1	0.95092	0.000860006	0.0308403	1.77779	3.43621	1.77779	3.43621	0.830089	1.78082
ENSG00000255150	EID3	0.94952	1.07699e-06	0.000164604	2.73813	5.30462	2.73813	5.30462	1.45319	2.40725
ENSG00000112208	BAG2	0.948476	3.61785e-11	2.11073e-08	10.3072	19.9158	10.3072	19.9158	3.36558	4.31584
ENSG00000268412	TRMT112P6	0.944902	0.000814759	0.0295849	0.801677	1.54916	0.801677	1.54916	-0.318907	0.631482
ENSG00000165113	GKAP1	0.944723	5.8998e-08	1.49781e-05	7.5641	14.5946	7.5641	14.5946	2.91917	3.86736
ENSG00000286817	AC105339.6	0.943811	0.00110745	0.036568	0.914576	1.75952	0.914576	1.75952	-0.128825	0.815182
ENSG00000100591	AHSA1	0.943724	3.5946e-07	6.51062e-05	204.057	393.124	204.057	393.124	7.67282	8.61884
ENSG00000131480	AOC2	0.941351	7.24796e-07	0.000118538	3.39966	6.535	3.39966	6.535	1.76539	2.70819
ENSG00000158373	H2BC5	0.938702	5.64185e-08	1.44441e-05	47.1033	90.4863	47.1033	90.4863	5.55776	6.49963
ENSG00000261468	AC096921.2	0.937484	0.00165632	0.0491197	0.528608	1.0196	0.528608	1.0196	-0.91973	0.0280061
ENSG00000025708	TYMP	0.93717	1.65619e-07	3.44147e-05	142.753	273.522	142.753	273.522	7.15738	8.09551
ENSG00000246394	ZNF84-DT	0.934888	0.000589498	0.0232715	3.90824	7.47578	3.90824	7.47578	1.96652	2.90222
ENSG00000178750	STX19	0.934553	0.000100519	0.00601488	5.38706	10.3174	5.38706	10.3174	2.4295	3.36701
ENSG00000044574	HSPA5	0.933957	4.60603e-07	8.0079e-05	368.166	704.592	368.166	704.592	8.52421	9.46064
ENSG00000223518	CSNK1A1P1	0.933186	0.00105045	0.0354488	1.19864	2.28409	1.19864	2.28409	0.2614	1.19162
ENSG00000165416	SUGT1	0.93012	1.17754e-13	1.23187e-10	78.3983	149.469	78.3983	149.469	6.29275	7.2237
ENSG00000285280	AL390957.1	0.929995	0.00136314	0.0426339	5.96236	11.3765	5.96236	11.3765	2.57588	3.50798
ENSG00000055332	EIF2AK2	0.929384	3.28655e-06	0.000411164	81.04	154.692	81.04	154.692	6.34056	7.27326
ENSG00000173467	AGR3	0.927661	2.91661e-06	0.00037414	196.979	375.19	196.979	375.19	7.6219	8.55148
ENSG00000170606	HSPA4	0.926793	7.95857e-08	1.8937e-05	207.033	393.953	207.033	393.953	7.69371	8.62188
ENSG00000273983	H3C8	0.926539	1.73701e-05	0.00154764	1.79978	3.41865	1.79978	3.41865	0.847819	1.77343
ENSG00000285884	AL022345.4	0.922897	0.000372977	0.016543	4.01432	7.6164	4.01432	7.6164	2.00516	2.92911
ENSG00000132002	DNAJB1	0.921221	1.80211e-11	1.12727e-08	182.805	346.287	182.805	346.287	7.51416	8.43583
ENSG00000165704	HPRT1	0.920682	1.35673e-10	6.69278e-08	15.621	29.6135	15.621	29.6135	3.96542	4.88818
ENSG00000279317	AC006994.2	0.919054	3.224e-05	0.00246994	4.6359	8.77556	4.6359	8.77556	2.21285	3.13349
ENSG00000110958	PTGES3	0.91046	2.11502e-13	2.06986e-10	418.073	786.174	418.073	786.174	8.70761	9.61871
ENSG00000177173	NAP1L4P1	0.90569	0.000747264	0.0276469	0.876565	1.65398	0.876565	1.65398	-0.190068	0.725941
ENSG00000188517	COL25A1	0.903762	0.00132794	0.0418348	0.752878	1.40917	0.752878	1.40917	-0.409512	0.494843
ENSG00000145386	CCNA2	0.90206	4.77368e-09	1.57417e-06	8.04187	15.0437	8.04187	15.0437	3.00753	3.91109
ENSG00000260911	AC135050.3	0.898916	0.00041529	0.0179219	1.01367	1.89258	1.01367	1.89258	0.0195864	0.920355
ENSG00000214212	C19orf38	0.897721	0.000148869	0.00805407	1.72614	3.21854	1.72614	3.21854	0.787548	1.68641
ENSG00000175518	UBQLNL	0.89499	0.00103036	0.0350635	2.13021	3.98349	2.13021	3.98349	1.091	1.99403
ENSG00000280734	LINC01232	0.894412	6.00743e-12	4.44521e-09	11.2189	20.8794	11.2189	20.8794	3.48786	4.38401
ENSG00000267547	AC060766.4	0.893436	0.000172566	0.00910489	1.13912	2.13017	1.13912	2.13017	0.187924	1.09097
ENSG00000185875	THNSL1	0.890413	2.40021e-09	8.66874e-07	19.236	35.7	19.236	35.7	4.26574	5.15785
ENSG00000143494	VASH2	0.889864	0.00042484	0.0181783	2.01227	3.73333	2.01227	3.73333	1.00883	1.90046
ENSG00000203734	ECT2L	0.888027	4.6576e-06	0.000536252	171.633	318.302	171.633	318.302	7.42318	8.31425
ENSG00000167703	SLC43A2	0.883925	2.76279e-05	0.00221154	2.24279	4.15182	2.24279	4.15182	1.16529	2.05374
ENSG00000277075	H2AC8	0.883786	0.00169439	0.0498933	1.90266	3.52451	1.90266	3.52451	0.928019	1.81742
ENSG00000198743	SLC5A3	0.882135	9.81557e-07	0.000151931	40.2757	74.3106	40.2757	74.3106	5.33184	6.2155
ENSG00000166598	HSP90B1	0.880934	2.10346e-09	7.73511e-07	410.974	758.034	410.974	758.034	8.6829	9.56612
ENSG00000236778	INTS6-AS1	0.879793	1.01634e-08	3.11453e-06	7.96973	14.6854	7.96973	14.6854	2.99453	3.87631
ENSG00000196263	ZNF471	0.87098	1.37355e-11	9.44092e-09	24.8686	45.5194	24.8686	45.5194	4.63626	5.50841
ENSG00000246560	UBE2D3-AS1	0.868587	5.81258e-05	0.00389706	2.26827	4.14464	2.26827	4.14464	1.18159	2.05125
ENSG00000163157	TMOD4	0.866811	1.46618e-05	0.00136654	3.17712	5.79496	3.17712	5.79496	1.66772	2.5348
ENSG00000182308	DCAF4L1	0.865304	0.00107668	0.035954	0.924725	1.6945	0.924725	1.6945	-0.112904	0.760859
ENSG00000164403	SHROOM1	0.863686	9.5452e-06	0.000970125	5.72472	10.4261	5.72472	10.4261	2.5172	3.38213
ENSG00000165171	METTL27	0.862539	0.00149597	0.0457276	13.9771	25.4124	13.9771	25.4124	3.805	4.66746
ENSG00000257524	AL157935.3	0.856471	0.000966074	0.0335371	2.06339	3.73146	2.06339	3.73146	1.04501	1.89974
ENSG00000226833	AC092164.1	0.85484	4.59025e-05	0.00328696	7.27842	13.1853	7.27842	13.1853	2.86362	3.72086
ENSG00000267270	PARD6G-AS1	0.854527	3.11566e-09	1.08647e-06	17.9947	32.6004	17.9947	32.6004	4.1695	5.02682
ENSG00000214842	RAD51AP2	0.853918	0.0013026	0.0412507	1.53985	2.78687	1.53985	2.78687	0.622794	1.47865
ENSG00000106397	PLOD3	0.853075	1.2466e-09	4.84865e-07	21.8085	39.3857	21.8085	39.3857	4.44682	5.2996
ENSG00000231120	BTF3P10	0.851685	5.58279e-05	0.00377972	7.19209	13.0129	7.19209	13.0129	2.84641	3.70187
ENSG00000113369	ARRDC3	0.848127	0.00155377	0.0470443	101.198	182.581	101.198	182.581	6.66104	7.51239
ENSG00000167676	PLIN4	0.844721	0.000341644	0.0154862	10.6486	19.1263	10.6486	19.1263	3.41259	4.25749
ENSG00000260729	AC009690.1	0.843875	0.000154706	0.00832914	2.14364	3.85269	2.14364	3.85269	1.10006	1.94587
ENSG00000095752	IL11	0.837975	0.000316107	0.0146643	2.63392	4.71674	2.63392	4.71674	1.39721	2.23779
ENSG00000186019	AC021092.1	0.836677	1.37649e-06	0.000200769	4.60625	8.22799	4.60625	8.22799	2.20359	3.04054
ENSG00000116096	SPR	0.836451	1.80481e-08	5.18997e-06	25.3798	45.3383	25.3798	45.3383	4.66561	5.50266
ENSG00000129646	QRICH2	0.835115	3.33057e-10	1.5081e-07	13.5687	24.232	13.5687	24.232	3.76221	4.59884
ENSG00000198130	HIBCH	0.834816	3.77809e-12	2.90177e-09	59.7108	106.557	59.7108	106.557	5.89992	6.73548
ENSG00000231503	PTMAP4	0.831255	1.67527e-06	0.000240304	4.15673	7.40702	4.15673	7.40702	2.05545	2.88889
ENSG00000163491	NEK10	0.828404	1.76769e-07	3.59921e-05	195.116	346.671	195.116	346.671	7.60819	8.43742
ENSG00000248489	LINC02062	0.825409	0.000366369	0.0162975	4.69832	8.33484	4.69832	8.33484	2.23215	3.05915
ENSG00000099957	P2RX6	0.823021	0.0011261	0.0369937	9.12091	16.173	9.12091	16.173	3.18918	4.01551
ENSG00000287401	AC034139.1	0.822361	7.22401e-05	0.00460424	6.94047	12.2696	6.94047	12.2696	2.79503	3.61702
ENSG00000286118	AC234031.1	0.820578	0.00122018	0.0392972	1.04487	1.85572	1.04487	1.85572	0.0633215	0.891978
ENSG00000268006	PTOV1-AS1	0.816179	0.000362904	0.0161671	1.66228	2.92747	1.66228	2.92747	0.733164	1.54965
ENSG00000228253	MT-ATP8	0.814439	8.68478e-11	4.54274e-08	206.652	363.151	206.652	363.151	7.69106	8.50443
ENSG00000142552	RCN3	0.813516	3.66531e-05	0.00274564	2.55443	4.49673	2.55443	4.49673	1.353	2.16888
ENSG00000137074	APTX	0.812503	7.48205e-17	1.68141e-13	65.8988	115.777	65.8988	115.777	6.04218	6.8552
ENSG00000049323	LTBP1	0.812403	0.000880329	0.0313651	14.4455	25.3605	14.4455	25.3605	3.85255	4.66451
ENSG00000165121	AL353743.1	0.810405	1.08516e-07	2.45188e-05	5.75609	10.1013	5.75609	10.1013	2.52509	3.33646
ENSG00000196437	ZNF569	0.807889	7.30904e-09	2.29784e-06	13.0777	22.9345	13.0777	22.9345	3.70903	4.51945
ENSG00000142544	CTU1	0.807414	1.17168e-05	0.00114114	3.83757	6.71104	3.83757	6.71104	1.94019	2.74654
ENSG00000004478	FKBP4	0.806497	1.65336e-11	1.05599e-08	102.024	178.597	102.024	178.597	6.67277	7.48056
ENSG00000061455	PRDM6	0.806489	0.000324752	0.0149845	2.01116	3.52142	2.01116	3.52142	1.00803	1.81616
ENSG00000277224	H2BC7	0.804134	0.000401163	0.0175241	1.99137	3.47074	1.99137	3.47074	0.993761	1.79524
ENSG00000086712	TXLNG	0.803939	2.04091e-05	0.00174661	46.1663	80.6237	46.1663	80.6237	5.52877	6.33313
ENSG00000109971	HSPA8	0.803676	1.90065e-08	5.38897e-06	1337.85	2339.27	1337.85	2339.27	10.3857	11.1918
ENSG00000135472	FAIM2	0.799556	0.000160154	0.00857677	3.57528	6.24208	3.57528	6.24208	1.83806	2.64203
ENSG00000197580	BCO2	0.798625	5.51482e-10	2.2919e-07	66.4357	115.694	66.4357	115.694	6.05389	6.85417
ENSG00000168589	DYNLRB2	0.79839	0.00123347	0.0396407	121.147	211.249	121.147	211.249	6.92062	7.7228
ENSG00000253633	AP002852.1	0.794127	0.000479924	0.0199588	2.2506	3.91553	2.2506	3.91553	1.17031	1.96921
ENSG00000180257	ZNF816	0.794105	3.54644e-08	9.47946e-06	16.0716	27.8988	16.0716	27.8988	4.00644	4.80213
ENSG00000158747	NBL1	0.791744	1.76305e-07	3.59921e-05	51.7722	89.6347	51.7722	89.6347	5.6941	6.48598
ENSG00000164294	GPX8	0.791659	8.61753e-08	2.02666e-05	34.7634	60.244	34.7634	60.244	5.1195	5.91275
ENSG00000250492	INTS6P1	0.790317	0.00146861	0.0451952	1.37023	2.37179	1.37023	2.37179	0.454421	1.24598
ENSG00000197044	ZNF441	0.790269	6.11739e-05	0.00404775	5.28139	9.15487	5.28139	9.15487	2.40092	3.19454
ENSG00000224479	AC104162.1	0.789766	0.0016826	0.0497289	27.6234	47.8077	27.6234	47.8077	4.78782	5.57917
ENSG00000172250	SERHL	0.788873	0.00104909	0.0354383	1.32618	2.29501	1.32618	2.29501	0.40728	1.1985
ENSG00000143248	RGS5	0.782535	8.456e-05	0.00519834	6.90417	11.9052	6.90417	11.9052	2.78747	3.57352
ENSG00000249592	AC139887.2	0.77955	0.000164096	0.00874928	8.9851	15.4442	8.9851	15.4442	3.16753	3.94899
ENSG00000235174	RPL39P3	0.777276	4.66177e-05	0.00331029	2.69853	4.63132	2.69853	4.63132	1.43217	2.21142
ENSG00000279207	AC015813.6	0.775043	3.94614e-06	0.00047226	13.9621	23.9345	13.9621	23.9345	3.80345	4.58102
ENSG00000184060	ADAP2	0.773788	3.25374e-06	0.000408745	5.20722	8.91269	5.20722	8.91269	2.38051	3.15586
ENSG00000223768	LINC00205	0.772775	5.75324e-06	0.000641698	28.0458	47.9477	28.0458	47.9477	4.80971	5.58339
ENSG00000179954	SSC5D	0.771271	0.000939179	0.0329206	2.31617	3.95719	2.31617	3.95719	1.21174	1.98448
ENSG00000224631	RPS27AP16	0.767174	4.49061e-11	2.59497e-08	17.4993	29.8168	17.4993	29.8168	4.12923	4.89805
ENSG00000256029	AL590560.2	0.766273	8.70788e-07	0.00013827	21.7613	37.0352	21.7613	37.0352	4.44369	5.21083
ENSG00000164941	INTS8	0.760499	5.54571e-13	5.02226e-10	65.1554	110.462	65.1554	110.462	6.02581	6.78741
ENSG00000113594	LIFR	0.760453	4.57815e-06	0.000528854	18.7337	31.7889	18.7337	31.7889	4.22757	4.99045
ENSG00000203965	EFCAB7	0.76042	3.1505e-05	0.00243093	41.7122	70.7288	41.7122	70.7288	5.3824	6.14423
ENSG00000267253	WHSC1L2P	0.758672	0.000122573	0.00695164	2.13833	3.62808	2.13833	3.62808	1.09649	1.85921
ENSG00000256525	POLG2	0.758078	2.31131e-10	1.07878e-07	28.3927	48.0609	28.3927	48.0609	4.82745	5.58679
ENSG00000231607	DLEU2	0.757974	1.28069e-06	0.00018953	8.61398	14.5843	8.61398	14.5843	3.10668	3.86634
ENSG00000092969	TGFB2	0.757065	2.90447e-05	0.0022917	22.8857	38.6642	22.8857	38.6642	4.51637	5.27293
ENSG00000141664	ZCCHC2	0.75643	5.03751e-06	0.000572194	33.9356	57.3722	33.9356	57.3722	5.08473	5.84228
ENSG00000196268	ZNF493	0.756406	2.59509e-09	9.31715e-07	26.2975	44.4291	26.2975	44.4291	4.71685	5.47343
ENSG00000266921	AC006213.1	0.754025	0.0016805	0.0497154	1.99827	3.37198	1.99827	3.37198	0.998751	1.7536
ENSG00000179397	CATSPERE	0.75372	1.50697e-07	3.20831e-05	11.8398	19.9999	11.8398	19.9999	3.56557	4.32192
ENSG00000111696	NT5DC3	0.750527	0.000723257	0.026989	15.0832	25.3857	15.0832	25.3857	3.91488	4.66594
ENSG00000173451	THAP2	0.748378	6.74151e-06	0.000727844	6.5521	11.0224	6.5521	11.0224	2.71196	3.46237
ENSG00000164548	TRA2A	0.747972	5.68565e-11	3.16498e-08	112.147	188.461	112.147	188.461	6.80925	7.55812
ENSG00000062194	GPBP1	0.747725	4.0811e-06	0.000485348	139.731	234.94	139.731	234.94	7.12651	7.87615
ENSG00000189195	BTBD8	0.747712	4.00527e-07	7.14776e-05	14.0487	23.6117	14.0487	23.6117	3.81236	4.56143
ENSG00000142102	PGGHG	0.743868	2.67558e-06	0.000349878	88.6209	148.473	88.6209	148.473	6.46958	7.21406
ENSG00000281026	N4BP2L2-IT2	0.743276	0.000519876	0.021179	4.62913	7.75253	4.62913	7.75253	2.21074	2.95467
ENSG00000285669	AC026979.4	0.741486	0.000117647	0.00676767	2.82945	4.73823	2.82945	4.73823	1.50052	2.24435
ENSG00000162927	PUS10	0.741169	6.48897e-06	0.0007056	13.3084	22.2817	13.3084	22.2817	3.73427	4.47779
ENSG00000130684	ZNF337	0.740961	2.32801e-12	1.96186e-09	42.0026	70.264	42.0026	70.264	5.39241	6.13471
ENSG00000198000	NOL8	0.740418	1.43807e-08	4.25642e-06	37.147	62.1317	37.147	62.1317	5.21517	5.95726
ENSG00000258741	H2AZ2P1	0.739511	0.000703279	0.026587	2.07382	3.46824	2.07382	3.46824	1.05229	1.7942
ENSG00000260912	AL158206.1	0.736053	2.92996e-07	5.50397e-05	9.54396	15.9278	9.54396	15.9278	3.25459	3.99347
ENSG00000134376	CRB1	0.734978	0.00133339	0.0419848	1.62998	2.71685	1.62998	2.71685	0.704859	1.44194
ENSG00000168152	THAP9	0.733369	4.22548e-07	7.43146e-05	9.75827	16.227	9.75827	16.227	3.28662	4.02032
ENSG00000105939	ZC3HAV1	0.731126	7.40381e-06	0.000786749	73.1048	121.539	73.1048	121.539	6.19189	6.92527
ENSG00000171357	LURAP1	0.730741	6.05323e-06	0.000669009	7.03245	11.6726	7.03245	11.6726	2.81403	3.54505
ENSG00000123870	ZNF137P	0.730215	0.000946196	0.033033	7.16876	11.9042	7.16876	11.9042	2.84172	3.5734
ENSG00000117507	FMO6P	0.729149	0.00086709	0.0310532	28.313	46.9738	28.313	46.9738	4.82339	5.55378
ENSG00000140993	TIGD7	0.728767	0.000265358	0.0127947	8.68246	14.4119	8.68246	14.4119	3.1181	3.84919
ENSG00000123609	NMI	0.727716	7.49811e-06	0.000795377	28.3557	47.0823	28.3557	47.0823	4.82557	5.55711
ENSG00000181359	HSP90AA6P	0.722147	3.89424e-06	0.000469077	15.1243	25.0078	15.1243	25.0078	3.9188	4.6443
ENSG00000111664	GNB3	0.721764	0.00152026	0.0462141	2.50771	4.13017	2.50771	4.13017	1.32637	2.0462
ENSG00000187944	C2orf66	0.72044	0.00136208	0.0426339	7.20933	11.8908	7.20933	11.8908	2.84986	3.57177
ENSG00000068097	HEATR6	0.711982	0.000611503	0.0239532	35.9482	58.9447	35.9482	58.9447	5.16785	5.88129
ENSG00000127334	DYRK2	0.710883	2.78215e-12	2.25079e-09	51.0152	83.5148	51.0152	83.5148	5.67286	6.38396
ENSG00000197813	AC011450.1	0.710498	0.00022474	0.011268	3.47946	5.6975	3.47946	5.6975	1.79886	2.51033
ENSG00000258102	MAP1LC3B2	0.70961	0.00131329	0.041481	1.80584	2.9567	1.80584	2.9567	0.852673	1.56399
ENSG00000198482	ZNF808	0.708347	1.16304e-06	0.000174676	17.9417	29.3271	17.9417	29.3271	4.16524	4.87416
ENSG00000263606	AP000919.1	0.707918	0.00061565	0.0240846	2.35414	3.84091	2.35414	3.84091	1.2352	1.94145
ENSG00000272144	AC025171.4	0.707644	1.72705e-05	0.00154558	8.55527	13.9828	8.55527	13.9828	3.09681	3.80558
ENSG00000099260	PALMD	0.707522	0.000168205	0.00893698	51.4431	84.093	51.4431	84.093	5.6849	6.39391
ENSG00000076351	SLC46A1	0.705402	1.85728e-08	5.31567e-06	44.4393	72.5145	44.4393	72.5145	5.47376	6.1802
ENSG00000197903	H2BC12	0.704558	0.000212083	0.0107505	12.3559	20.1619	12.3559	20.1619	3.62712	4.33356
ENSG00000160336	ZNF761	0.702751	8.84599e-06	0.000909728	18.4244	30.0248	18.4244	30.0248	4.20354	4.90808
ENSG00000136603	SKIL	0.700364	3.59845e-06	0.000442879	46.8287	76.1471	46.8287	76.1471	5.54932	6.25072
ENSG00000149257	SERPINH1	0.69972	4.95172e-05	0.00343765	38.8961	63.1997	38.8961	63.1997	5.28155	5.98185
ENSG00000244153	WWP1P1	0.699461	0.00158418	0.0476613	1.62824	2.6476	1.62824	2.6476	0.703313	1.40469
ENSG00000173598	NUDT4	0.698121	8.23978e-10	3.25247e-07	89.5852	145.309	89.5852	145.309	6.48519	7.18298
ENSG00000168811	IL12A	0.694949	0.000427076	0.018236	4.02369	6.52111	4.02369	6.52111	2.00852	2.70512
ENSG00000152749	GPR180	0.693831	1.05851e-08	3.21131e-06	25.01	40.4812	25.01	40.4812	4.64443	5.33918
ENSG00000170835	CEL	0.691924	0.00162961	0.0486673	3.27898	5.28914	3.27898	5.28914	1.71325	2.40303
ENSG00000112335	SNX3	0.691852	3.68209e-12	2.86429e-09	141.356	228.447	141.356	228.447	7.14319	7.83572
ENSG00000285128	AC092306.1	0.691035	0.000488194	0.0202472	2.01309	3.25737	2.01309	3.25737	1.00941	1.70371
ENSG00000123975	CKS2	0.690175	4.58464e-06	0.000528854	10.1511	16.3923	10.1511	16.3923	3.34357	4.03494
ENSG00000166478	ZNF143	0.688617	7.45723e-07	0.000120983	32.2304	51.983	32.2304	51.983	5.01035	5.69997
ENSG00000175147	TMEM51-AS1	0.687135	0.000413987	0.0179166	3.61307	5.81633	3.61307	5.81633	1.85323	2.54011
ENSG00000109501	WFS1	0.678068	0.000303746	0.0141988	80.9969	129.626	80.9969	129.626	6.33979	7.01821
ENSG00000177076	ACER2	0.677409	0.000117329	0.00676071	11.2022	17.9341	11.2022	17.9341	3.48571	4.16463
ENSG00000269896	AL513477.1	0.676634	0.000386379	0.0170377	26.1018	41.7677	26.1018	41.7677	4.70608	5.38432
ENSG00000164118	CEP44	0.67634	0.000168725	0.00895677	51.6552	82.6398	51.6552	82.6398	5.69084	6.36877
ENSG00000167554	ZNF610	0.673465	2.16224e-05	0.0018247	5.87894	9.3873	5.87894	9.3873	2.55555	3.23071
ENSG00000124225	PMEPA1	0.670417	7.09916e-05	0.0045342	40.3284	64.2199	40.3284	64.2199	5.33372	6.00495
ENSG00000235560	AC002310.1	0.669329	0.00036834	0.0163612	3.00343	4.78102	3.00343	4.78102	1.58661	2.25732
ENSG00000124374	PAIP2B	0.666676	0.000127899	0.00716565	28.0816	44.6116	28.0816	44.6116	4.81155	5.47935
ENSG00000159915	ZNF233	0.664128	0.000101162	0.00604304	7.25049	11.5001	7.25049	11.5001	2.85808	3.52358
ENSG00000176928	GCNT4	0.662592	7.82411e-05	0.00488622	6.87995	10.9154	6.87995	10.9154	2.7824	3.4483
ENSG00000277559	AC018553.1	0.662421	0.000445662	0.0189098	5.28138	8.36106	5.28138	8.36106	2.40091	3.06369
ENSG00000168301	KCTD6	0.661899	3.06516e-05	0.00238438	8.38126	13.2837	8.38126	13.2837	3.06717	3.73159
ENSG00000008311	AASS	0.658979	1.09408e-06	0.000166378	35.691	56.4116	35.691	56.4116	5.15749	5.81792
ENSG00000148634	HERC4	0.658878	1.2486e-10	6.28423e-08	62.5389	98.8386	62.5389	98.8386	5.96668	6.627
ENSG00000119041	GTF3C3	0.658137	6.31481e-11	3.48325e-08	81.136	128.136	81.136	128.136	6.34227	7.00153
ENSG00000169435	RASSF6	0.657581	3.10135e-06	0.000391221	74.1117	117.036	74.1117	117.036	6.21163	6.87081
ENSG00000144445	KANSL1L	0.656624	5.70271e-10	2.35386e-07	77.0621	121.562	77.0621	121.562	6.26795	6.92555
ENSG00000144401	METTL21A	0.656378	3.02202e-06	0.000383607	14.3632	22.6384	14.3632	22.6384	3.8443	4.5007
ENSG00000115484	CCT4	0.655581	3.12957e-07	5.82147e-05	167.994	264.925	167.994	264.925	7.39226	8.04944
ENSG00000128590	DNAJB9	0.65426	4.84619e-06	0.000551683	13.3754	21.084	13.3754	21.084	3.74151	4.39807
ENSG00000168566	SNRNP48	0.654184	2.41062e-06	0.000322174	21.858	34.417	21.858	34.417	4.45009	5.10505
ENSG00000170502	NUDT9	0.653543	1.84026e-10	8.86187e-08	41.3352	65.1237	41.3352	65.1237	5.3693	6.02511
ENSG00000187189	TSPYL4	0.652713	2.56786e-06	0.000339372	105.587	166.138	105.587	166.138	6.72228	7.37624
ENSG00000198440	ZNF583	0.651139	0.00109882	0.0363281	3.34578	5.25725	3.34578	5.25725	1.74234	2.39431
ENSG00000106537	TSPAN13	0.647764	0.000172074	0.00909474	104.965	164.78	104.965	164.78	6.71376	7.3644
ENSG00000205129	C4orf47	0.646098	0.000799976	0.0291703	65.8172	103.088	65.8172	103.088	6.04039	6.68774
ENSG00000124813	RUNX2	0.644655	0.000465517	0.0194933	9.99914	15.6378	9.99914	15.6378	3.3218	3.96696
ENSG00000051825	MPHOSPH9	0.644122	1.89081e-07	3.81152e-05	38.7308	60.5762	38.7308	60.5762	5.27541	5.92068
ENSG00000023287	RB1CC1	0.642796	3.24776e-07	5.94989e-05	128.64	201.038	128.64	201.038	7.00719	7.65133
ENSG00000168016	TRANK1	0.642582	0.000559189	0.0223661	46.2157	72.2982	46.2157	72.2982	5.53031	6.17589
ENSG00000179335	CLK3	0.6425	4.68622e-08	1.21513e-05	59.6708	93.1794	59.6708	93.1794	5.89895	6.54194
ENSG00000267128	RNF157-AS1	0.640094	0.00110832	0.036568	11.72	18.2954	11.72	18.2954	3.5509	4.19341
ENSG00000114416	FXR1	0.639809	1.9989e-08	5.61506e-06	131.999	205.959	131.999	205.959	7.04439	7.68621
ENSG00000114861	FOXP1	0.636216	1.62737e-05	0.00148485	42.8319	66.6456	42.8319	66.6456	5.42061	6.05844
ENSG00000165046	LETM2	0.635176	0.00168239	0.0497289	5.71316	8.87637	5.71316	8.87637	2.51429	3.14997
ENSG00000139625	MAP3K12	0.632653	1.56261e-08	4.58032e-06	44.0442	68.3141	44.0442	68.3141	5.46088	6.09411
ENSG00000226084	AC113935.1	0.63213	2.92798e-05	0.00230127	15.9172	24.7096	15.9172	24.7096	3.99252	4.627
ENSG00000223547	ZNF844	0.631156	0.000101564	0.0060476	11.36	17.6309	11.36	17.6309	3.50589	4.14004
ENSG00000198695	MT-ND6	0.631012	3.06344e-05	0.00238438	31.6621	48.9978	31.6621	48.9978	4.98468	5.61465
ENSG00000164344	KLKB1	0.630872	0.000174244	0.0091854	5.55376	8.61659	5.55376	8.61659	2.47346	3.10712
ENSG00000145348	TBCK	0.629965	2.61543e-07	5.0379e-05	43.5717	67.4831	43.5717	67.4831	5.44532	6.07645
ENSG00000102897	LYRM1	0.628486	5.61125e-05	0.00378719	26.7089	41.322	26.7089	41.322	4.73925	5.36884
ENSG00000155761	SPAG17	0.62803	1.50695e-06	0.000218223	456.488	705.992	456.488	705.992	8.83443	9.46351
ENSG00000229109	AL137847.1	0.62799	0.000547011	0.0219947	4.64203	7.17341	4.64203	7.17341	2.21476	2.84266
ENSG00000166323	C11orf65	0.627689	0.00032784	0.0150812	4.93236	7.63324	4.93236	7.63324	2.30228	2.93229
ENSG00000103540	CCP110	0.626891	9.29414e-09	2.8772e-06	145.619	225.105	145.619	225.105	7.18606	7.81446
ENSG00000121005	CRISPLD1	0.626812	1.04898e-05	0.00104856	23.8529	36.8559	23.8529	36.8559	4.57609	5.20382
ENSG00000285589	AC010422.8	0.626535	3.16907e-05	0.00244018	15.3184	23.6831	15.3184	23.6831	3.93719	4.56578
ENSG00000141084	RANBP10	0.625963	2.2817e-05	0.0018991	127.747	197.31	127.747	197.31	6.99715	7.62432
ENSG00000219201	AC138392.1	0.624859	0.000109764	0.00641003	5.08471	7.84664	5.08471	7.84664	2.34617	2.97208
ENSG00000203326	ZNF525	0.622938	0.000382179	0.0168771	6.42629	9.90445	6.42629	9.90445	2.68399	3.30808
ENSG00000197279	ZNF165	0.622835	6.20566e-05	0.00408832	7.98088	12.3161	7.98088	12.3161	2.99655	3.62247
ENSG00000214198	TTC41P	0.621569	0.00157825	0.0475915	7.6904	11.8335	7.6904	11.8335	2.94306	3.5648
ENSG00000233836	AC139769.1	0.616155	0.00164558	0.0489397	22.4094	34.3867	22.4094	34.3867	4.48603	5.10378
ENSG00000163468	CCT3	0.612363	3.87512e-06	0.00046838	265.221	405.558	265.221	405.558	8.05105	8.66376
ENSG00000138587	MNS1	0.61108	0.000169498	0.00898994	136.64	209.15	136.64	209.15	7.09424	7.70839
ENSG00000159873	CCDC117	0.609428	1.52093e-07	3.2267e-05	32.3192	49.3368	32.3192	49.3368	5.01432	5.62459
ENSG00000074935	TUBE1	0.608132	4.21047e-08	1.11428e-05	25.3578	38.6713	25.3578	38.6713	4.66436	5.27319
ENSG00000110723	EXPH5	0.607785	4.92423e-09	1.60636e-06	95.0056	144.884	95.0056	144.884	6.56994	7.17876
ENSG00000212802	RPL15P3	0.60745	0.00014388	0.00785077	15.2075	23.1841	15.2075	23.1841	3.92671	4.53506
ENSG00000189050	RNFT1	0.606403	3.79173e-07	6.82692e-05	21.3855	32.6133	21.3855	32.6133	4.41856	5.02739
ENSG00000164104	HMGB2	0.605822	4.78213e-05	0.00335834	37.3965	56.9931	37.3965	56.9931	5.22483	5.83271
ENSG00000173040	EVC2	0.603546	0.000418109	0.0179541	6.56503	9.97681	6.56503	9.97681	2.7148	3.31858
ENSG00000166228	PCBD1	0.603266	1.61139e-05	0.00147693	48.6728	74.0201	48.6728	74.0201	5.60504	6.20985
ENSG00000115419	GLS	0.603168	1.34516e-06	0.000197624	34.0472	51.7607	34.0472	51.7607	5.08947	5.69379
ENSG00000145723	GIN1	0.602319	1.72243e-05	0.00154437	9.97835	15.1678	9.97835	15.1678	3.3188	3.92294
ENSG00000172530	BANP	0.599042	1.111e-05	0.00110149	14.1447	21.4483	14.1447	21.4483	3.82219	4.42279
ENSG00000177943	MAMDC4	0.598612	0.000572419	0.0226859	20.4683	31.0055	20.4683	31.0055	4.35532	4.95445
ENSG00000137871	ZNF280D	0.596918	3.02501e-09	1.06096e-06	27.8808	42.2009	27.8808	42.2009	4.8012	5.3992
ENSG00000246016	LINC01513	0.596771	0.000720229	0.0269424	16.0373	24.299	16.0373	24.299	4.00336	4.60282
ENSG00000100380	ST13	0.595961	1.59601e-05	0.00146727	258.84	391.777	258.84	391.777	8.01592	8.61389
ENSG00000091436	MAP3K20	0.594283	8.38855e-06	0.000870958	24.8698	37.5422	24.8698	37.5422	4.63632	5.23044
ENSG00000116668	SWT1	0.592922	9.12492e-05	0.00556446	8.08076	12.1958	8.08076	12.1958	3.01449	3.60831
ENSG00000172766	NAA16	0.592882	6.3924e-07	0.000106705	28.0329	42.2788	28.0329	42.2788	4.80905	5.40186
ENSG00000136937	NCBP1	0.592557	1.89868e-08	5.38897e-06	48.288	72.8992	48.288	72.8992	5.59359	6.18783
ENSG00000146247	PHIP	0.592114	0.000164242	0.00874938	113.223	170.722	113.223	170.722	6.82302	7.4155
ENSG00000198939	ZFP2	0.591942	0.000709418	0.0267176	5.04594	7.613	5.04594	7.613	2.33512	2.92847
ENSG00000215030	RPL13P12	0.591442	0.000889316	0.0316111	10.2738	15.4878	10.2738	15.4878	3.36089	3.95306
ENSG00000167232	ZNF91	0.591353	2.26511e-06	0.000306781	39.2904	59.2424	39.2904	59.2424	5.2961	5.88856
ENSG00000122435	TRMT13	0.590813	2.82153e-07	5.36674e-05	22.6596	34.1875	22.6596	34.1875	4.50205	5.0954
ENSG00000133640	LRRIQ1	0.588771	9.15611e-05	0.00557788	201.26	303.033	201.26	303.033	7.65292	8.24333
ENSG00000172349	IL16	0.586292	0.00066079	0.0254204	33.2411	49.919	33.2411	49.919	5.0549	5.64152
ENSG00000002016	RAD52	0.586069	7.93682e-07	0.000128078	21.3876	32.1285	21.3876	32.1285	4.4187	5.00578
ENSG00000162600	OMA1	0.585748	2.19963e-08	6.15044e-06	50.7319	76.2565	50.7319	76.2565	5.66482	6.25279
ENSG00000237440	ZNF737	0.585353	2.24422e-06	0.000305314	16.0537	24.1116	16.0537	24.1116	4.00483	4.59166
ENSG00000133739	LRRCC1	0.584402	0.000391868	0.0172172	29.3115	43.9426	29.3115	43.9426	4.87339	5.45755
ENSG00000047932	GOPC	0.583333	0.000595345	0.023411	60.9807	91.4407	60.9807	91.4407	5.93028	6.51476
ENSG00000198408	OGA	0.582069	5.24233e-09	1.70098e-06	193.189	289.412	193.189	289.412	7.59387	8.17698
ENSG00000110318	CEP126	0.581628	3.82123e-05	0.00283444	192.17	287.866	192.17	287.866	7.58624	8.16925
ENSG00000144182	LIPT1	0.581177	0.000388514	0.0171194	6.51454	9.76403	6.51454	9.76403	2.70366	3.28748
ENSG00000127954	STEAP4	0.580741	1.19768e-05	0.00116267	59.5319	89.0729	59.5319	89.0729	5.89559	6.47691
ENSG00000196466	ZNF799	0.578676	0.000364972	0.0162473	7.1112	10.6247	7.1112	10.6247	2.83009	3.40935
ENSG00000159147	DONSON	0.578649	9.22704e-05	0.00560982	9.81962	14.7051	9.81962	14.7051	3.29567	3.87825
ENSG00000259768	AC004943.2	0.576183	4.99867e-05	0.00345118	19.3136	28.8124	19.3136	28.8124	4.27155	4.84862
ENSG00000145050	MANF	0.575461	0.000471621	0.0196634	27.3409	40.8053	27.3409	40.8053	4.77299	5.35069
ENSG00000167524	RSKR	0.57357	0.00137492	0.0428697	12.3467	18.3842	12.3467	18.3842	3.62605	4.20039
ENSG00000137942	FNBP1L	0.572805	2.12722e-05	0.00180772	89.8493	133.719	89.8493	133.719	6.48944	7.06307
ENSG00000177045	SIX5	0.572457	1.16599e-05	0.00113742	18.5687	27.5978	18.5687	27.5978	4.2148	4.78648
ENSG00000166167	BTRC	0.570219	1.67337e-07	3.46529e-05	76.6347	113.945	76.6347	113.945	6.25993	6.8322
ENSG00000140403	DNAJA4	0.570109	0.00108129	0.036009	846.889	1259.05	846.889	1259.05	9.72603	10.2981
ENSG00000196172	ZNF681	0.569589	0.00098255	0.0339893	7.89252	11.7151	7.89252	11.7151	2.98049	3.5503
ENSG00000123552	USP45	0.568349	4.13375e-06	0.000488927	19.1958	28.4746	19.1958	28.4746	4.26272	4.83161
ENSG00000122008	POLK	0.567983	2.3578e-07	4.60006e-05	33.2979	49.4085	33.2979	49.4085	5.05736	5.62669
ENSG00000246922	UBAP1L	0.567706	4.90834e-05	0.00341143	13.2886	19.7309	13.2886	19.7309	3.73212	4.30239
ENSG00000221994	ZNF630	0.567621	0.000971528	0.0336848	4.91796	7.30756	4.91796	7.30756	2.29806	2.86939
ENSG00000259917	HNRNPLP2	0.566951	0.00109711	0.0363281	5.40014	8.00435	5.40014	8.00435	2.433	3.00078
ENSG00000238045	AC009133.1	0.566915	0.000511782	0.0209959	16.9945	25.185	16.9945	25.185	4.087	4.65449
ENSG00000103021	CCDC113	0.566317	0.00104174	0.0352529	443.357	657.125	443.357	657.125	8.79233	9.36002
ENSG00000114204	SERPINI2	0.565039	0.000108034	0.00633954	34.2095	50.6742	34.2095	50.6742	5.09633	5.66318
ENSG00000271147	ARMCX5-GPRASP2	0.564541	0.00161399	0.0484323	3.65661	5.42436	3.65661	5.42436	1.87051	2.43945
ENSG00000163637	PRICKLE2	0.562198	3.71891e-05	0.00278235	69.2609	102.4	69.2609	102.4	6.11397	6.67807
ENSG00000070718	AP3M2	0.56148	6.11413e-06	0.000672067	50.718	74.918	50.718	74.918	5.66443	6.22724
ENSG00000239779	WBP1	0.56144	1.39272e-05	0.00130535	40.6076	59.9437	40.6076	59.9437	5.34368	5.90554
ENSG00000142528	ZNF473	0.559723	2.81324e-06	0.000363958	23.3619	34.447	23.3619	34.447	4.54609	5.10631
ENSG00000163686	ABHD6	0.559046	9.75895e-06	0.000990191	31.6479	46.6784	31.6479	46.6784	4.98404	5.54468
ENSG00000114988	LMAN2L	0.557575	5.89761e-08	1.49781e-05	27.7315	40.8504	27.7315	40.8504	4.79345	5.35228
ENSG00000221909	FAM200A	0.557361	4.28965e-05	0.00312085	9.58408	14.1289	9.58408	14.1289	3.26064	3.82058
ENSG00000168283	BMI1	0.557342	3.01255e-05	0.00235858	24.6604	36.3024	24.6604	36.3024	4.62413	5.18199
ENSG00000119906	SLF2	0.557272	4.5173e-06	0.000523075	39.051	57.5273	39.051	57.5273	5.28729	5.84618
ENSG00000090060	PAPOLA	0.557209	4.48941e-08	1.1691e-05	289.822	426.671	289.822	426.671	8.17902	8.73698
ENSG00000133740	E2F5	0.557172	6.61491e-05	0.00431113	15.387	22.662	15.387	22.662	3.94364	4.5022
ENSG00000197121	PGAP1	0.556428	4.96121e-05	0.0034403	39.7	58.3526	39.7	58.3526	5.31107	5.86672
ENSG00000197608	ZNF841	0.556318	0.000300561	0.0141043	12.1758	17.9193	12.1758	17.9193	3.60594	4.16344
ENSG00000277443	MARCKS	0.554631	1.6392e-05	0.00149339	146.706	215.43	146.706	215.43	7.19678	7.75108
ENSG00000228002	DHX9P1	0.553558	0.00142562	0.0440657	4.36519	6.41415	4.36519	6.41415	2.12604	2.68126
ENSG00000128923	MINDY2	0.552497	7.60297e-05	0.00478843	27.705	40.6351	27.705	40.6351	4.79207	5.34465
ENSG00000179218	CALR	0.552496	0.000126832	0.00713117	355.149	521.253	355.149	521.253	8.47228	9.02584
ENSG00000095397	WHRN	0.552205	0.000128023	0.00716597	98.6036	144.601	98.6036	144.601	6.62357	7.17593
ENSG00000239306	RBM14	0.551793	2.25637e-07	4.45953e-05	66.2875	97.2215	66.2875	97.2215	6.05067	6.6032
ENSG00000178460	MCMDC2	0.551476	0.000116608	0.00672556	10.9553	16.0532	10.9553	16.0532	3.45356	4.00479
ENSG00000198840	MT-ND3	0.550784	3.92289e-07	7.02139e-05	1184	1735.04	1184	1735.04	10.2095	10.7608
ENSG00000135315	CEP162	0.548659	2.87493e-05	0.00227431	72.0246	105.526	72.0246	105.526	6.17042	6.72146
ENSG00000178252	WDR6	0.548551	1.13432e-06	0.000170784	354.9	519.35	354.9	519.35	8.47127	9.02056
ENSG00000008405	CRY1	0.544926	1.35309e-06	0.000198008	31.6952	46.2837	31.6952	46.2837	4.98619	5.53243
ENSG00000135968	GCC2	0.544506	2.09922e-05	0.00178642	139.199	203.229	139.199	203.229	7.121	7.66696
ENSG00000017260	ATP2C1	0.54337	6.39365e-06	0.000698993	184.209	268.63	184.209	268.63	7.5252	8.06948
ENSG00000133104	SPART	0.542397	6.22418e-05	0.00409607	91.941	134.241	91.941	134.241	6.52264	7.06868
ENSG00000259426	AC027237.5	0.54019	0.00158594	0.0476852	36.682	53.3755	36.682	53.3755	5.197	5.73811
ENSG00000234284	ZNF879	0.539978	0.000585327	0.0231219	5.929	8.62709	5.929	8.62709	2.56779	3.10887
ENSG00000121931	LRIF1	0.539083	7.90515e-05	0.00492456	21.0492	30.6051	21.0492	30.6051	4.39569	4.9357
ENSG00000039319	ZFYVE16	0.538846	5.33447e-06	0.000600508	79.384	115.422	79.384	115.422	6.31078	6.85078
ENSG00000111837	MAK	0.537423	0.000110999	0.00646973	53.055	77.0828	53.055	77.0828	5.72942	6.26834
ENSG00000107890	ANKRD26	0.536804	2.03392e-06	0.000285672	36.8265	53.4357	36.8265	53.4357	5.20267	5.73973
ENSG00000166046	TCP11L2	0.535168	1.47218e-05	0.00136794	58.8169	85.3587	58.8169	85.3587	5.87816	6.41547
ENSG00000156976	EIF4A2	0.533548	3.25559e-07	5.94989e-05	653.496	947.002	653.496	947.002	9.35203	9.88722
ENSG00000165494	PCF11	0.53333	0.000128835	0.00718492	84.4012	122.265	84.4012	122.265	6.39919	6.93386
ENSG00000157741	UBN2	0.532285	3.3947e-06	0.000422084	68.4787	99.0304	68.4787	99.0304	6.09758	6.6298
ENSG00000149218	ENDOD1	0.531951	0.000665179	0.0255134	35.4687	51.3502	35.4687	51.3502	5.14847	5.6823
ENSG00000115816	CEBPZ	0.531689	4.8174e-06	0.000550472	59.041	85.4577	59.041	85.4577	5.88365	6.41714
ENSG00000247400	DNAJC3-DT	0.531297	0.00101772	0.0348208	9.59222	13.8866	9.59222	13.8866	3.26187	3.79562
ENSG00000115998	C2orf42	0.530895	0.000632999	0.0246204	22.9911	33.278	22.9911	33.278	4.52301	5.05649
ENSG00000075292	ZNF638	0.530669	2.31613e-07	4.56277e-05	156.087	225.822	156.087	225.822	7.28621	7.81904
ENSG00000187554	TLR5	0.528619	0.000932534	0.0327634	62.6163	90.3445	62.6163	90.3445	5.96847	6.49737
ENSG00000204282	TNRC6C-AS1	0.525872	2.05461e-05	0.00175585	16.1546	23.2854	16.1546	23.2854	4.01387	4.54136
ENSG00000143545	RAB13	0.525589	0.000723697	0.026989	9.45798	13.6473	9.45798	13.6473	3.24153	3.77055
ENSG00000144161	ZC3H8	0.524126	2.39311e-06	0.00032054	26.4151	38.0269	26.4151	38.0269	4.72329	5.24895
ENSG00000072401	UBE2D1	0.52263	0.000192316	0.00994799	14.8421	21.3237	14.8421	21.3237	3.89162	4.41439
ENSG00000164023	SGMS2	0.516926	1.43364e-05	0.00133827	99.3222	142.24	99.3222	142.24	6.63404	7.15218
ENSG00000139233	LLPH	0.51628	0.00151463	0.0460892	14.4173	20.6598	14.4173	20.6598	3.84973	4.36876
ENSG00000171368	TPPP	0.514593	0.000554774	0.0222041	106.097	151.625	106.097	151.625	6.72924	7.24436
ENSG00000123607	TTC21B	0.513388	7.67521e-05	0.00481096	90.6418	129.423	90.6418	129.423	6.5021	7.01595
ENSG00000033170	FUT8	0.513159	1.32077e-05	0.00125217	29.6508	42.3623	29.6508	42.3623	4.89	5.40471
ENSG00000101596	SMCHD1	0.512703	0.000701446	0.0265647	70.9393	101.35	70.9393	101.35	6.14851	6.6632
ENSG00000232112	TMA7	0.512463	9.00778e-07	0.000140865	37.5269	53.5884	37.5269	53.5884	5.22985	5.74385
ENSG00000153140	CETN3	0.511917	0.000685988	0.0261654	29.2631	41.7678	29.2631	41.7678	4.87101	5.38432
ENSG00000134255	CEPT1	0.511598	8.13445e-05	0.00503125	80.4096	114.69	80.4096	114.69	6.3293	6.8416
ENSG00000234807	LINC01135	0.509564	0.000419231	0.0179896	9.71597	13.8439	9.71597	13.8439	3.28036	3.79118
ENSG00000150753	CCT5	0.509179	8.66964e-05	0.00530816	229.275	326.634	229.275	326.634	7.84093	8.35153
ENSG00000075407	ZNF37A	0.509165	0.000178914	0.00937098	35.2246	50.1597	35.2246	50.1597	5.13851	5.64846
ENSG00000108733	PEX12	0.508194	0.000124549	0.00702604	10.3374	14.7163	10.3374	14.7163	3.3698	3.87935
ENSG00000153201	RANBP2	0.508085	1.24738e-06	0.000185052	139.896	199.215	139.896	199.215	7.12821	7.63818
ENSG00000172954	LCLAT1	0.506639	4.75497e-05	0.00334726	20.6069	29.2594	20.6069	29.2594	4.36505	4.87083
ENSG00000123636	BAZ2B	0.505619	3.14582e-05	0.00243093	81.5938	115.941	81.5938	115.941	6.35039	6.85724
ENSG00000154727	GABPA	0.504712	6.86992e-05	0.00443446	23.8922	33.9724	23.8922	33.9724	4.57847	5.08629
ENSG00000174718	RESF1	0.504698	0.000530461	0.0214575	50.9451	72.3573	50.9451	72.3573	5.67087	6.17707
ENSG00000160199	PKNOX1	0.503863	4.09241e-06	0.000485348	33.182	47.0701	33.182	47.0701	5.05233	5.55674
ENSG00000134815	DHX34	0.503696	0.000224186	0.0112512	26.6034	37.7417	26.6034	37.7417	4.73354	5.23809
ENSG00000165698	SPACA9	0.501107	1.99736e-05	0.00171903	209.507	296.817	209.507	296.817	7.71085	8.21343
ENSG00000204611	ZNF616	0.50065	0.000301613	0.0141209	13.1475	18.6284	13.1475	18.6284	3.71671	4.21943
ENSG00000177565	TBL1XR1	0.499712	6.42502e-05	0.0042191	126.144	178.354	126.144	178.354	6.97892	7.4786
ENSG00000197050	ZNF420	0.498718	0.000105985	0.00625961	12.699	17.9646	12.699	17.9646	3.66664	4.16709
ENSG00000143458	GABPB2	0.498393	2.14809e-05	0.00181827	61.5997	87.0912	61.5997	87.0912	5.94485	6.44445
ENSG00000117153	KLHL12	0.497775	6.20714e-08	1.5563e-05	55.9885	79.1274	55.9885	79.1274	5.80706	6.3061
ENSG00000196199	MPHOSPH8	0.497263	6.78312e-06	0.000729795	67.6261	95.586	67.6261	95.586	6.07951	6.57873
ENSG00000173113	TRMT112	0.496998	0.000108032	0.00633954	53.6539	75.759	53.6539	75.759	5.74561	6.24334
ENSG00000175334	BANF1	0.496834	0.00107045	0.0358644	52.3646	73.9576	52.3646	73.9576	5.71052	6.20863
ENSG00000135870	RC3H1	0.496711	0.000207344	0.0105721	65.8701	92.9565	65.8701	92.9565	6.04155	6.53848
ENSG00000172671	ZFAND4	0.496679	2.2783e-05	0.0018991	31.2755	44.1859	31.2755	44.1859	4.96696	5.46552
ENSG00000152582	SPEF2	0.496618	4.05621e-05	0.00296882	294.714	416.259	294.714	416.259	8.20317	8.70134
ENSG00000139163	ETNK1	0.495941	2.34815e-05	0.00194109	103.766	146.457	103.766	146.457	6.6972	7.19433
ENSG00000136870	ZNF189	0.494845	1.48905e-06	0.000216147	31.8539	44.9592	31.8539	44.9592	4.9934	5.49054
ENSG00000183864	TOB2	0.494409	1.12142e-05	0.0011082	66.4742	93.7032	66.4742	93.7032	6.05472	6.55003
ENSG00000049130	KITLG	0.493341	0.000570855	0.0226387	43.2016	60.8885	43.2016	60.8885	5.43301	5.9281
ENSG00000127993	RBM48	0.492859	3.9781e-05	0.00292222	16.4499	23.1756	16.4499	23.1756	4.04001	4.53454
ENSG00000163320	CGGBP1	0.492791	8.1144e-05	0.00502397	91.1051	128.288	91.1051	128.288	6.50946	7.00324
ENSG00000051009	FAM160A2	0.492263	2.36886e-06	0.000318699	82.9866	116.782	82.9866	116.782	6.37481	6.86767
ENSG00000122257	RBBP6	0.491505	0.000131787	0.00731592	101.306	142.598	101.306	142.598	6.66257	7.15581
ENSG00000102531	FNDC3A	0.491331	1.19953e-05	0.00116267	86.4072	121.622	86.4072	121.622	6.43308	6.92626
ENSG00000052841	TTC17	0.490587	1.74106e-06	0.00024882	123.266	173.23	123.266	173.23	6.94563	7.43654
ENSG00000184349	EFNA5	0.488901	0.00128418	0.0409239	13.6839	19.2056	13.6839	19.2056	3.77441	4.26346
ENSG00000197056	ZMYM1	0.488542	0.000455768	0.0192444	16.6019	23.2845	16.6019	23.2845	4.05328	4.5413
ENSG00000152409	JMY	0.488246	0.00164031	0.0488364	47.4926	66.6191	47.4926	66.6191	5.56963	6.05786
ENSG00000127483	HP1BP3	0.488067	0.000638728	0.0247956	194.289	272.719	194.289	272.719	7.60206	8.09127
ENSG00000114735	HEMK1	0.488029	3.67638e-06	0.000447928	64.9374	91.1394	64.9374	91.1394	6.02098	6.51
ENSG00000145414	NAF1	0.487688	0.000204671	0.0104887	23.8854	33.5077	23.8854	33.5077	4.57806	5.06642
ENSG00000170385	SLC30A1	0.487158	1.66842e-05	0.0015132	28.3248	39.7099	28.3248	39.7099	4.824	5.31143
ENSG00000111790	FGFR1OP2	0.485188	2.09179e-05	0.0017826	28.9873	40.643	28.9873	40.643	4.85735	5.34494
ENSG00000123200	ZC3H13	0.482866	4.33329e-06	0.000510964	74.2472	103.855	74.2472	103.855	6.21427	6.69843
ENSG00000177485	ZBTB33	0.482834	1.9264e-06	0.000272462	54.3602	75.9877	54.3602	75.9877	5.76448	6.24769
ENSG00000151665	PIGF	0.482381	2.00574e-05	0.0017238	23.2791	32.5578	23.2791	32.5578	4.54097	5.02493
ENSG00000215068	AC025171.2	0.482152	0.000414693	0.0179176	34.1728	47.7265	34.1728	47.7265	5.09478	5.57672
ENSG00000133805	AMPD3	0.480589	1.00041e-05	0.00100974	94.848	132.469	94.848	132.469	6.56755	7.04951
ENSG00000188352	FOCAD	0.478801	0.000976577	0.0338212	184.585	257.516	184.585	257.516	7.52814	8.00852
ENSG00000115392	FANCL	0.477933	2.46366e-05	0.00200651	27.4477	38.2708	27.4477	38.2708	4.77861	5.25817
ENSG00000214517	PPME1	0.476434	0.00012925	0.00720147	79.7014	110.972	79.7014	110.972	6.31653	6.79405
ENSG00000116191	RALGPS2	0.475932	2.32817e-05	0.00192752	48.9826	68.1602	48.9826	68.1602	5.6142	6.09086
ENSG00000227671	AL390728.4	0.475892	0.000147989	0.00803162	61.1044	85.0609	61.1044	85.0609	5.93321	6.41042
ENSG00000213799	ZNF845	0.475571	0.000319162	0.0147715	11.7722	16.391	11.7722	16.391	3.55731	4.03483
ENSG00000181894	ZNF329	0.475555	5.6712e-05	0.00382339	23.326	32.4589	23.326	32.4589	4.54387	5.02054
ENSG00000146731	CCT6A	0.474613	1.50845e-05	0.00139949	214.44	298.165	214.44	298.165	7.74443	8.21997
ENSG00000113360	DROSHA	0.474603	6.40129e-07	0.000106705	75.1562	104.503	75.1562	104.503	6.23182	6.7074
ENSG00000197062	ZSCAN26	0.473444	9.21246e-05	0.00560657	16.4842	22.9199	16.4842	22.9199	4.04302	4.51853
ENSG00000151491	EPS8	0.473306	0.000870605	0.03111	168.196	233.717	168.196	233.717	7.394	7.86862
ENSG00000147548	NSD3	0.473278	2.51174e-06	0.000333485	182.731	253.801	182.731	253.801	7.51358	7.98755
ENSG00000198185	ZNF334	0.473128	7.03402e-05	0.00450899	27.6149	38.3781	27.6149	38.3781	4.78737	5.26221
ENSG00000182700	IGIP	0.471947	0.000823463	0.0298362	12.422	17.2507	12.422	17.2507	3.63483	4.10858
ENSG00000198160	MIER1	0.470867	0.000501225	0.0206605	36.9784	51.3088	36.9784	51.3088	5.20861	5.68113
ENSG00000184867	ARMCX2	0.470434	7.67528e-06	0.000812749	24.2218	33.6033	24.2218	33.6033	4.59823	5.07053
ENSG00000250510	GPR162	0.4696	0.000466329	0.0195138	224.199	310.569	224.199	310.569	7.80864	8.27877
ENSG00000161813	LARP4	0.468987	6.91471e-06	0.00073996	61.1013	84.5954	61.1013	84.5954	5.93313	6.40251
ENSG00000183808	RBM12B	0.468644	0.000233678	0.011577	24.4335	33.8071	24.4335	33.8071	4.61079	5.07925
ENSG00000177888	ZBTB41	0.467997	0.00144321	0.0445413	23.3933	32.3699	23.3933	32.3699	4.54802	5.01658
ENSG00000168172	HOOK3	0.466194	0.000513891	0.0210539	58.2831	80.5764	58.2831	80.5764	5.865	6.33229
ENSG00000112159	MDN1	0.465562	4.44356e-06	0.000518496	92.4477	127.754	92.4477	127.754	6.53057	6.99723
ENSG00000154511	DIPK1A	0.464631	0.00158037	0.0475915	13.0676	18.038	13.0676	18.038	3.70793	4.17297
ENSG00000115904	1	0.464218	0.000184972	0.00962554	76.8706	106.115	76.8706	106.115	6.26436	6.72949
ENSG00000120458	MSANTD2	0.463857	7.62093e-05	0.00479179	27.1476	37.479	27.1476	37.479	4.76275	5.22801
ENSG00000135698	MPHOSPH6	0.463632	0.000362485	0.0161671	17.777	24.5279	17.777	24.5279	4.15194	4.61635
ENSG00000153561	RMND5A	0.463491	1.36734e-05	0.00128827	90.9723	125.511	90.9723	125.511	6.50736	6.97167
ENSG00000122484	RPAP2	0.463257	0.000424743	0.0181783	27.1617	37.497	27.1617	37.497	4.7635	5.2287
ENSG00000263327	TAPT1-AS1	0.461605	0.000677604	0.0258743	12.2469	16.8696	12.2469	16.8696	3.61435	4.07636
ENSG00000091009	RBM27	0.461521	8.93939e-05	0.00545681	25.0075	34.4549	25.0075	34.4549	4.64429	5.10664
ENSG00000043093	DCUN1D1	0.460014	0.000191526	0.00992401	37.0927	51.078	37.0927	51.078	5.21307	5.67463
ENSG00000047621	C12orf4	0.458273	1.27867e-05	0.00122931	27.0839	37.2566	27.0839	37.2566	4.75936	5.21942
ENSG00000145331	TRMT10A	0.456472	0.000649372	0.0250964	20.2083	27.7735	20.2083	27.7735	4.33688	4.79564
ENSG00000143870	PDIA6	0.454741	0.000129377	0.00720191	194.506	266.885	194.506	266.885	7.60367	8.06007
ENSG00000158201	ABHD3	0.453614	0.000320535	0.0148125	54.8947	75.3306	54.8947	75.3306	5.7786	6.23516
ENSG00000092199	HNRNPC	0.453404	2.96237e-06	0.000377615	365.889	501.511	365.889	501.511	8.51526	8.97014
ENSG00000119048	UBE2B	0.452594	0.000851198	0.0305605	38.6196	52.8792	38.6196	52.8792	5.27126	5.72463
ENSG00000164347	GFM2	0.452538	0.00125385	0.0401257	173.656	237.927	173.656	237.927	7.44009	7.89438
ENSG00000162775	RBM15	0.450116	0.00158047	0.0475915	13.6421	18.643	13.6421	18.643	3.76999	4.22056
ENSG00000120656	TAF12	0.449653	0.00091054	0.0322333	14.1795	19.3973	14.1795	19.3973	3.82574	4.27778
ENSG00000127989	MTERF1	0.449082	0.00124303	0.0398847	11.446	15.6434	11.446	15.6434	3.51677	3.96748
ENSG00000106541	AGR2	0.448793	0.000438586	0.0186356	551.494	754.477	551.494	754.477	9.1072	9.55933
ENSG00000102878	HSF4	0.448568	0.0016916	0.0498493	22.9853	31.3706	22.9853	31.3706	4.52264	4.97134
ENSG00000107949	BCCIP	0.448531	0.000124485	0.00702604	92.9143	126.975	92.9143	126.975	6.53783	6.9884
ENSG00000198900	1	0.447883	0.000416156	0.0179361	95.7875	130.845	95.7875	130.845	6.58177	7.03172
ENSG00000186230	ZNF749	0.447849	0.00113285	0.037155	9.25797	12.6378	9.25797	12.6378	3.2107	3.65967
ENSG00000128585	MKLN1	0.447842	1.9702e-05	0.0017029	64.5489	88.0847	64.5489	88.0847	6.01232	6.46082
ENSG00000102786	INTS6	0.446819	0.00109844	0.0363281	40.4392	55.1519	40.4392	55.1519	5.33768	5.78534
ENSG00000112110	MRPL18	0.445643	8.18749e-06	0.000858004	57.9194	78.9367	57.9194	78.9367	5.85597	6.30262
ENSG00000055044	NOP58	0.445503	5.36527e-05	0.00367016	53.33	72.7089	53.33	72.7089	5.73687	6.18406
ENSG00000248508	SRP14-AS1	0.444987	0.0004895	0.0202733	21.7624	29.6297	21.7624	29.6297	4.44376	4.88897
ENSG00000107863	ARHGAP21	0.443406	0.00116311	0.0379221	96.7684	131.763	96.7684	131.763	6.59646	7.0418
ENSG00000136450	SRSF1	0.443098	1.92048e-05	0.00166467	38.4626	52.3074	38.4626	52.3074	5.26538	5.70894
ENSG00000005801	ZNF195	0.442357	0.000417393	0.0179361	29.2144	39.7408	29.2144	39.7408	4.86861	5.31255
ENSG00000164040	PGRMC2	0.442213	1.35987e-05	0.00128322	46.1158	62.7155	46.1158	62.7155	5.52719	5.97075
ENSG00000204217	BMPR2	0.442119	0.000337014	0.0153403	61.7207	83.9291	61.7207	83.9291	5.94768	6.3911
ENSG00000101752	MIB1	0.440232	0.000841258	0.0302753	73.8583	100.233	73.8583	100.233	6.20669	6.64722
ENSG00000120438	TCP1	0.440014	0.00082593	0.0298476	243.442	330.684	243.442	330.684	7.92744	8.36931
ENSG00000185088	RPS27L	0.438564	0.000349156	0.0157512	44.0251	59.7589	44.0251	59.7589	5.46025	5.90108
ENSG00000087263	OGFOD1	0.437333	4.85112e-05	0.00338329	30.1913	40.9234	30.1913	40.9234	4.91606	5.35485
ENSG00000153214	TMEM87B	0.437079	2.82978e-05	0.0022461	57.8385	78.3737	57.8385	78.3737	5.85396	6.2923
ENSG00000064012	CASP8	0.436818	0.0013618	0.0426339	34.5334	46.8002	34.5334	46.8002	5.10992	5.54844
ENSG00000157578	LCA5L	0.435925	0.000550397	0.0220726	53.5087	72.4462	53.5087	72.4462	5.7417	6.17884
ENSG00000156052	GNAQ	0.435838	0.000138123	0.00761887	108.187	146.394	108.187	146.394	6.75738	7.19371
ENSG00000275052	PPP4R3B	0.434711	5.84886e-06	0.000649723	231.003	312.382	231.003	312.382	7.85177	8.28717
ENSG00000112062	MAPK14	0.434376	4.72655e-06	0.000543159	77.0879	104.186	77.0879	104.186	6.26843	6.70301
ENSG00000144283	PKP4	0.432519	4.0331e-06	0.000481717	114.965	155.316	114.965	155.316	6.84505	7.27906
ENSG00000092531	SNAP23	0.43205	1.90314e-05	0.00165535	74.5559	100.677	74.5559	100.677	6.22025	6.6536
ENSG00000138443	ABI2	0.430516	9.48354e-05	0.00573131	129.833	175.043	129.833	175.043	7.02051	7.45157
ENSG00000153130	SCOC	0.430157	0.000393141	0.0172357	60.6615	81.765	60.6615	81.765	5.92271	6.35341
ENSG00000244754	N4BP2L2	0.430141	0.00104955	0.0354383	138.635	186.926	138.635	186.926	7.11515	7.54632
ENSG00000110917	MLEC	0.429996	2.41597e-05	0.00198364	173.584	234.022	173.584	234.022	7.43949	7.8705
ENSG00000189350	TOGARAM2	0.42859	0.000182046	0.00951406	361.986	487.835	361.986	487.835	8.49979	8.93025
ENSG00000066422	ZBTB11	0.42645	0.00029626	0.0139456	33.5487	45.1353	33.5487	45.1353	5.06819	5.49618
ENSG00000081386	ZNF510	0.42612	0.00147635	0.0453315	19.8173	26.6683	19.8173	26.6683	4.30869	4.73706
ENSG00000074266	EED	0.426029	0.000580371	0.022986	26.3668	35.4831	26.3668	35.4831	4.72065	5.14906
ENSG00000156026	MCU	0.42539	0.000140238	0.00771447	57.1387	76.7666	57.1387	76.7666	5.8364	6.26241
ENSG00000126804	ZBTB1	0.425284	0.00025459	0.0123837	74.2139	99.7213	74.2139	99.7213	6.21362	6.63983
ENSG00000157224	CLDN12	0.425082	6.52726e-05	0.00426317	79.4862	106.776	79.4862	106.776	6.31263	6.73844
ENSG00000100596	SPTLC2	0.424514	0.000311087	0.0144751	98.3424	132.089	98.3424	132.089	6.61974	7.04537
ENSG00000065243	PKN2	0.421687	0.000561898	0.0224153	79.7801	106.941	79.7801	106.941	6.31796	6.74067
ENSG00000138078	PREPL	0.419425	0.000452942	0.0191517	91.1584	122.024	91.1584	122.024	6.5103	6.93102
ENSG00000121274	TENT4B	0.419374	0.000524645	0.0213075	31.3826	41.9923	31.3826	41.9923	4.97189	5.39205
ENSG00000100442	FKBP3	0.419313	7.2608e-05	0.00462284	53.0872	71.108	53.0872	71.108	5.73029	6.15194
ENSG00000151366	NDUFC2	0.417253	0.00107179	0.0358757	20.8815	27.9069	20.8815	27.9069	4.38415	4.80255
ENSG00000167842	MIS12	0.417058	0.000530212	0.0214575	44.144	59.0132	44.144	59.0132	5.46415	5.88297
ENSG00000156313	RPGR	0.416949	0.00109335	0.0362711	102.539	137.082	102.539	137.082	6.68003	7.0989
ENSG00000147133	TAF1	0.416509	0.000271743	0.0130221	75.1777	100.402	75.1777	100.402	6.23223	6.64964
ENSG00000168297	PXK	0.416215	0.000663343	0.0254902	20.7546	27.737	20.7546	27.737	4.37536	4.79374
ENSG00000130396	AFDN	0.415723	6.02504e-05	0.0040129	503.111	671.402	503.111	671.402	8.97473	9.39103
ENSG00000151929	BAG3	0.41544	0.00164956	0.0489568	95.975	128.067	95.975	128.067	6.58459	7.00075
ENSG00000076685	NT5C2	0.415111	0.000769119	0.0282831	173.503	231.519	173.503	231.519	7.43881	7.85498
ENSG00000168300	PCMTD1	0.415016	7.52786e-05	0.00475792	67.5909	90.1947	67.5909	90.1947	6.07876	6.49497
ENSG00000082212	ME2	0.41411	5.45807e-05	0.00372105	50.4452	67.2886	50.4452	67.2886	5.65664	6.07229
ENSG00000186687	LYRM7	0.414043	0.000114235	0.00662332	43.7754	58.3599	43.7754	58.3599	5.45205	5.86691
ENSG00000106078	COBL	0.413416	0.000416852	0.0179361	59.0369	78.6487	59.0369	78.6487	5.88354	6.29735
ENSG00000185129	PURA	0.412817	0.000407391	0.0176837	28.2971	37.7026	28.2971	37.7026	4.82258	5.23659
ENSG00000169288	MRPL1	0.412539	0.000338816	0.0154108	19.8582	26.459	19.8582	26.459	4.31166	4.72569
ENSG00000243147	MRPL33	0.412348	0.000261836	0.0126591	37.4094	49.8763	37.4094	49.8763	5.22533	5.64028
ENSG00000164654	MIOS	0.411421	0.000118022	0.00677494	38.1245	50.7524	38.1245	50.7524	5.25265	5.6654
ENSG00000165525	NEMF	0.410933	2.3785e-05	0.00196084	81.787	108.873	81.787	108.873	6.3538	6.7665
ENSG00000158636	EMSY	0.410441	0.000301593	0.0141209	48.4891	64.4942	48.4891	64.4942	5.59959	6.0111
ENSG00000144747	TMF1	0.410437	0.000866256	0.0310461	154.11	205.1	154.11	205.1	7.26781	7.68019
ENSG00000147471	PLPBP	0.410318	1.07014e-05	0.00106796	45.0281	59.9176	45.0281	59.9176	5.49275	5.90491
ENSG00000112186	CAP2	0.410158	0.000285632	0.0135504	71.7711	95.4423	71.7711	95.4423	6.16533	6.57656
ENSG00000148690	FRA10AC1	0.410046	0.000226705	0.0113401	25.4379	33.8371	25.4379	33.8371	4.66891	5.08054
ENSG00000196214	ZNF766	0.40986	0.000187315	0.00972245	20.1044	26.7387	20.1044	26.7387	4.32944	4.74086
ENSG00000213918	DNASE1	0.409749	0.00056481	0.0224724	36.65	48.7325	36.65	48.7325	5.19574	5.60681
ENSG00000180628	PCGF5	0.408681	0.00124962	0.0400326	38.5981	51.3239	38.5981	51.3239	5.27046	5.68156
ENSG00000096746	HNRNPH3	0.40867	0.000214223	0.0108228	161.171	214.204	161.171	214.204	7.33245	7.74284
ENSG00000169359	SLC33A1	0.408387	0.00118663	0.0384206	15.943	21.17	15.943	21.17	3.99485	4.40395
ENSG00000169550	MUC15	0.406408	0.00101786	0.0348208	122.175	162.091	122.175	162.091	6.9328	7.34066
ENSG00000100852	ARHGAP5	0.40586	0.00161009	0.0483395	111.281	147.46	111.281	147.46	6.79807	7.20418
ENSG00000154305	MIA3	0.404907	0.000128722	0.00718492	93.603	124.088	93.603	124.088	6.54848	6.95522
ENSG00000135070	ISCA1	0.404554	0.00107481	0.0359116	38.4464	50.932	38.4464	50.932	5.26478	5.6705
ENSG00000164164	OTUD4	0.404027	0.000940108	0.0329342	147.57	195.351	147.57	195.351	7.20526	7.60993
ENSG00000170949	ZNF160	0.403826	0.000704814	0.0266284	47.6519	63.0958	47.6519	63.0958	5.57446	5.97947
ENSG00000198538	ZNF28	0.403535	0.00154694	0.0469782	24.8296	32.879	24.8296	32.879	4.63399	5.03909
ENSG00000256087	ZNF432	0.402674	0.000766641	0.0282091	31.5274	41.7012	31.5274	41.7012	4.97854	5.38202
ENSG00000187239	FNBP1	0.400617	0.000651734	0.0251556	46.2604	61.1367	46.2604	61.1367	5.53171	5.93397
ENSG00000230989	HSBP1	0.400395	7.82748e-05	0.00488622	196.867	260.098	196.867	260.098	7.62108	8.02291
ENSG00000100592	DAAM1	0.400081	7.65293e-05	0.00480196	72.943	96.3218	72.943	96.3218	6.1887	6.58979
ENSG00000139746	RBM26	0.39913	0.000715264	0.026856	72.2707	95.3972	72.2707	95.3972	6.17534	6.57587
ENSG00000160049	DFFA	0.398651	4.40915e-05	0.00317731	61.584	81.2027	61.584	81.2027	5.94448	6.34346
ENSG00000008952	SEC62	0.39767	0.000143828	0.00785077	140.005	184.723	140.005	184.723	7.12934	7.52922
ENSG00000108773	KAT2A	0.397461	3.09604e-05	0.00240097	71.8241	94.6296	71.8241	94.6296	6.1664	6.56422
ENSG00000166439	RNF169	0.396585	0.000115151	0.00664787	49.5292	65.2113	49.5292	65.2113	5.63021	6.02705
ENSG00000067955	CBFB	0.396338	0.000105529	0.00624079	48.0563	63.2682	48.0563	63.2682	5.58665	5.98341
ENSG00000134748	PRPF38A	0.395121	6.04923e-05	0.00401947	46.1938	60.8029	46.1938	60.8029	5.52963	5.92607
ENSG00000108256	NUFIP2	0.394207	0.000118933	0.00681351	130.122	171.044	130.122	171.044	7.02372	7.41823
ENSG00000186908	ZDHHC17	0.393569	0.000333682	0.0152649	44.3657	58.3169	44.3657	58.3169	5.47137	5.86584
ENSG00000165115	KIF27	0.393107	0.00141315	0.0437176	84.1977	110.716	84.1977	110.716	6.39571	6.79072
ENSG00000177853	ZNF518A	0.39259	0.00165002	0.0489568	54.2807	71.2945	54.2807	71.2945	5.76237	6.15572
ENSG00000147162	OGT	0.392529	0.00166844	0.0494309	319.2	419.298	319.2	419.298	8.31832	8.71183
ENSG00000197498	RPF2	0.390539	0.00107257	0.0358757	20.0354	26.2832	20.0354	26.2832	4.32448	4.71607
ENSG00000169490	TM2D2	0.389757	8.658e-05	0.00530639	36.1403	47.3946	36.1403	47.3946	5.17554	5.56665
ENSG00000125482	TTF1	0.389303	0.00168979	0.0498493	24.2666	31.8184	24.2666	31.8184	4.6009	4.99179
ENSG00000065548	ZC3H15	0.389027	6.89493e-05	0.00444358	57.6007	75.524	57.6007	75.524	5.84801	6.23886
ENSG00000235437	LINC01278	0.388005	0.000177651	0.00933259	51.6889	67.676	51.6889	67.676	5.69178	6.08057
ENSG00000131375	CAPN7	0.38714	0.000232143	0.011536	61.8081	80.9528	61.8081	80.9528	5.94972	6.33901
ENSG00000099875	MKNK2	0.387107	0.000230626	0.0114889	168.559	220.394	168.559	220.394	7.39711	7.78394
ENSG00000075651	PLD1	0.386013	9.99639e-05	0.00599056	59.6001	77.9867	59.6001	77.9867	5.89724	6.28516
ENSG00000162971	TYW5	0.384645	0.00163444	0.0487328	20.341	26.5758	20.341	26.5758	4.34632	4.73204
ENSG00000117222	RBBP5	0.381832	0.00104144	0.0352529	23.3973	30.5107	23.3973	30.5107	4.54827	4.93124
ENSG00000164066	INTU	0.381656	0.000665209	0.0255134	139.403	181.774	139.403	181.774	7.12312	7.506
ENSG00000121039	RDH10	0.380924	0.000631292	0.0245698	334.855	436.195	334.855	436.195	8.38739	8.76883
ENSG00000133935	ERG28	0.380794	8.3577e-05	0.00515358	79.2261	103.268	79.2261	103.268	6.3079	6.69026
ENSG00000134758	RNF138	0.380158	0.000494694	0.020433	33.6081	43.7956	33.6081	43.7956	5.07074	5.45271
ENSG00000166562	SEC11C	0.379508	0.00026177	0.0126591	32.2403	41.9992	32.2403	41.9992	5.01079	5.39229
ENSG00000060237	WNK1	0.378102	0.00118042	0.0382603	297.641	387.107	297.641	387.107	8.21743	8.59659
ENSG00000144674	GOLGA4	0.377736	0.000348494	0.015733	113.172	147.24	113.172	147.24	6.82237	7.20202
ENSG00000024048	UBR2	0.377682	0.000128303	0.00717502	90.1613	117.242	90.1613	117.242	6.49444	6.87335
ENSG00000074054	CLASP1	0.376421	0.00113906	0.0373183	101.685	132.036	101.685	132.036	6.66797	7.04479
ENSG00000183718	TRIM52	0.37563	0.000618961	0.0241695	31.6331	41.0861	31.6331	41.0861	4.98336	5.36058
ENSG00000113163	CERT1	0.375583	0.00149053	0.0456161	94.7019	122.925	94.7019	122.925	6.56532	6.94163
ENSG00000135473	PAN2	0.374136	0.000239484	0.0117675	133.414	173.058	133.414	173.058	7.05977	7.43512
ENSG00000081026	MAGI3	0.373988	0.00105449	0.0355061	46.6684	60.5261	46.6684	60.5261	5.54438	5.91949
ENSG00000110330	BIRC2	0.3723	0.000130144	0.00723135	88.1578	114.288	88.1578	114.288	6.46202	6.83653
ENSG00000047644	WWC3	0.37205	0.000207714	0.0105821	45.0413	58.2775	45.0413	58.2775	5.49318	5.86487
ENSG00000186812	ZNF397	0.37026	0.000651359	0.0251556	48.0293	62.1421	48.0293	62.1421	5.58584	5.9575
ENSG00000072849	DERL2	0.369488	0.000134709	0.00745088	42.7534	55.3	42.7534	55.3	5.41797	5.78921
ENSG00000161091	MFSD12	0.366448	0.000356485	0.0159868	31.0576	40.0575	31.0576	40.0575	4.95687	5.324
ENSG00000102780	DGKH	0.365807	0.000742314	0.0275415	161.083	207.648	161.083	207.648	7.33166	7.698
ENSG00000135378	PRRG4	0.365308	0.000273776	0.0130697	81.9998	105.732	81.9998	105.732	6.35755	6.72427
ENSG00000153914	SREK1	0.365268	0.000361505	0.0161641	166.027	214.019	166.027	214.019	7.37528	7.7416
ENSG00000110367	DDX6	0.364611	0.000691721	0.0262753	169.485	218.366	169.485	218.366	7.40502	7.7706
ENSG00000143162	CREG1	0.364203	0.000317678	0.0147141	63.7477	82.1375	63.7477	82.1375	5.9943	6.35997
ENSG00000106443	PHF14	0.363776	0.000140787	0.00773065	42.2718	54.45	42.2718	54.45	5.40162	5.76686
ENSG00000072134	EPN2	0.363525	0.000642501	0.0249101	80.6272	103.762	80.6272	103.762	6.3332	6.69714
ENSG00000023318	ERP44	0.363261	0.00108805	0.0361572	54.5965	70.3183	54.5965	70.3183	5.77074	6.13583
ENSG00000174485	DENND4A	0.362943	0.00120419	0.0388805	53.2069	68.4502	53.2069	68.4502	5.73354	6.09698
ENSG00000264364	DYNLL2	0.362893	0.000989447	0.0341694	105.237	135.435	105.237	135.435	6.71749	7.08145
ENSG00000157426	AASDH	0.361358	0.0013615	0.0426339	30.1105	38.7347	30.1105	38.7347	4.91219	5.27556
ENSG00000163539	CLASP2	0.359217	0.000501569	0.0206607	59.8748	76.873	59.8748	76.873	5.90388	6.2644
ENSG00000163125	RPRD2	0.358942	0.000187067	0.00971786	118.424	151.925	118.424	151.925	6.88781	7.24722
ENSG00000113712	CSNK1A1	0.357598	0.000278364	0.0132575	178.845	229.319	178.845	229.319	7.48256	7.84121
ENSG00000067208	EVI5	0.356738	0.000405118	0.0176334	50.3242	64.4763	50.3242	64.4763	5.65318	6.0107
ENSG00000120742	SERP1	0.35543	0.00147712	0.0453315	196.584	251.591	196.584	251.591	7.619	7.97493
ENSG00000198920	KIAA0753	0.352703	0.00161714	0.0484551	66.3855	84.832	66.3855	84.832	6.0528	6.40654
ENSG00000075089	ACTR6	0.351934	0.00104081	0.0352529	46.0078	58.7573	46.0078	58.7573	5.52381	5.8767
ENSG00000205758	CRYZL1	0.351785	0.0012521	0.0400909	35.7986	45.7021	35.7986	45.7021	5.16183	5.51419
ENSG00000125149	C16orf70	0.350946	0.000308478	0.0143868	36.1024	46.0812	36.1024	46.0812	5.17402	5.52611
ENSG00000166822	TMEM170A	0.349533	0.000745512	0.0275989	29.5773	37.7067	29.5773	37.7067	4.88642	5.23675
ENSG00000125870	SNRPB2	0.349047	0.00162003	0.0484676	27.0916	34.5555	27.0916	34.5555	4.75977	5.11084
ENSG00000185009	AP3M1	0.34766	0.000757657	0.0279462	50.9216	64.841	50.9216	64.841	5.6702	6.01883
ENSG00000139793	MBNL2	0.344773	0.00112348	0.0369476	59.3528	75.3866	59.3528	75.3866	5.89124	6.23624
ENSG00000174197	MGA	0.344408	0.000287378	0.0136013	48.6217	61.7566	48.6217	61.7566	5.60353	5.94852
ENSG00000118965	WDR35	0.343685	0.00162155	0.0484676	118.819	150.866	118.819	150.866	6.89262	7.23713
ENSG00000109332	UBE2D3	0.343036	0.000471849	0.0196634	294.258	373.412	294.258	373.412	8.20094	8.54462
ENSG00000121892	PDS5A	0.342692	0.00129769	0.0411169	138.123	175.343	138.123	175.343	7.10981	7.45404
ENSG00000154001	PPP2R5E	0.338774	0.000404474	0.017618	59.7269	75.5574	59.7269	75.5574	5.90031	6.2395
ENSG00000085832	EPS15	0.338303	0.000396222	0.0173582	69.7627	88.2804	69.7627	88.2804	6.12438	6.46402
ENSG00000135457	TFCP2	0.336558	0.000265484	0.0127947	71.2567	90.0542	71.2567	90.0542	6.15495	6.49272
ENSG00000166888	STAT6	0.335629	0.000953225	0.0332211	504.435	637.069	504.435	637.069	8.97852	9.31531
ENSG00000113810	SMC4	0.331818	0.000654284	0.0252219	57.49	72.4215	57.49	72.4215	5.84524	6.17835
ENSG00000175215	CTDSP2	0.329287	0.00109921	0.0363281	190.181	239.2	190.181	239.2	7.57123	7.90208
ENSG00000108651	UTP6	0.329056	0.000915415	0.0323116	45.0314	56.6523	45.0314	56.6523	5.49286	5.82406
ENSG00000114423	CBLB	0.328551	0.00129538	0.041108	47.9244	60.2297	47.9244	60.2297	5.58269	5.9124
ENSG00000111817	DSE	0.327036	0.000893234	0.0317318	77.2216	96.9552	77.2216	96.9552	6.27093	6.59925
ENSG00000143337	TOR1AIP1	0.326033	0.000603016	0.0236666	77.003	96.6395	77.003	96.6395	6.26684	6.59454
ENSG00000115875	SRSF7	0.325459	0.000717008	0.0268674	126.024	158.049	126.024	158.049	6.97755	7.30423
ENSG00000163714	U2SURP	0.323959	0.00169474	0.0498933	121.309	151.985	121.309	151.985	6.92254	7.24779
ENSG00000067900	ROCK1	0.320443	0.00155874	0.0471473	70.3974	87.983	70.3974	87.983	6.13745	6.45915
ENSG00000072415	MPP5	0.317623	0.00139247	0.0432615	38.3857	47.8674	38.3857	47.8674	5.2625	5.58097
ENSG00000164134	NAA15	0.317524	0.00120839	0.0389588	59.7389	74.4935	59.7389	74.4935	5.9006	6.21904
ENSG00000175054	ATR	0.315965	0.00113215	0.0371521	91.5605	114.102	91.5605	114.102	6.51665	6.83419
ENSG00000164944	VIRMA	0.30093	0.00156086	0.0471648	85.4977	105.432	85.4977	105.432	6.41781	6.72017
ENSG00000070476	ZXDC	-0.319008	0.00139339	0.0432679	54.7897	43.9481	54.7897	43.9481	5.77583	5.45773
ENSG00000159348	CYB5R1	-0.31948	0.00103427	0.0351372	103.785	83.2741	103.785	83.2741	6.69746	6.3798
ENSG00000172531	PPP1CA	-0.321966	0.00108081	0.036009	90.3585	72.3728	90.3585	72.3728	6.49759	6.17738
ENSG00000186187	ZNRF1	-0.323074	0.00120468	0.0388805	55.0884	44.0545	55.0884	44.0545	5.78368	5.46122
ENSG00000167815	PRDX2	-0.327091	0.00091261	0.0322689	127.523	101.736	127.523	101.736	6.99461	6.66869
ENSG00000154222	CC2D1B	-0.327367	0.0015022	0.0458028	45.5588	36.3433	45.5588	36.3433	5.50966	5.18362
ENSG00000140990	NDUFB10	-0.32886	0.00101702	0.0348208	49.4662	39.419	49.4662	39.419	5.62837	5.30082
ENSG00000119777	TMEM214	-0.329767	0.0010651	0.0357434	61.2577	48.7988	61.2577	48.7988	5.93682	5.60878
ENSG00000166169	POLL	-0.331475	0.00147338	0.0452881	35.9199	28.5693	35.9199	28.5693	5.16671	4.83639
ENSG00000197912	SPG7	-0.332893	0.00105759	0.0355693	168.12	133.49	168.12	133.49	7.39335	7.06058
ENSG00000105576	TNPO2	-0.335578	0.000722858	0.026989	116.92	92.6815	116.92	92.6815	6.86938	6.53421
ENSG00000110717	NDUFS8	-0.335848	0.00149892	0.0457556	43.3364	34.3548	43.3364	34.3548	5.43751	5.10244
ENSG00000115073	ACTR1B	-0.337153	0.000645887	0.0249923	113.318	89.7547	113.318	89.7547	6.82423	6.48792
ENSG00000164062	APEH	-0.337697	0.00106135	0.0356579	79.1761	62.7008	79.1761	62.7008	6.30699	5.97041
ENSG00000115207	GTF3C2	-0.338046	0.000431125	0.01837	115.999	91.8063	115.999	91.8063	6.85797	6.52052
ENSG00000126088	UROD	-0.339681	0.000997895	0.0343634	40.7476	32.2383	40.7476	32.2383	5.34864	5.0107
ENSG00000167325	RRM1	-0.340341	0.000818946	0.0297191	62.7082	49.5922	62.7082	49.5922	5.97058	5.63204
ENSG00000126247	CAPNS1	-0.34407	0.00101735	0.0348208	354.756	279.719	354.756	279.719	8.47068	8.12783
ENSG00000114982	KANSL3	-0.345706	0.000225988	0.0113136	101.4	79.872	101.4	79.872	6.66391	6.31962
ENSG00000102890	ELMO3	-0.346528	0.000645535	0.0249923	48.6564	38.3122	48.6564	38.3122	5.60456	5.25973
ENSG00000088899	LZTS3	-0.346627	0.000673233	0.0257649	109.674	86.3004	109.674	86.3004	6.77708	6.4313
ENSG00000187147	RNF220	-0.346851	0.000269658	0.0129445	58.1529	45.7613	58.1529	45.7613	5.86178	5.51605
ENSG00000114779	ABHD14B	-0.348173	0.00166605	0.0493841	52.6289	41.3519	52.6289	41.3519	5.71778	5.36988
ENSG00000104872	PIH1D1	-0.349716	0.000413952	0.0179166	65.592	51.502	65.592	51.502	6.03545	5.68656
ENSG00000125753	VASP	-0.350491	0.00145917	0.0449651	52.8253	41.4716	52.8253	41.4716	5.72316	5.37405
ENSG00000142541	RPL13A	-0.350718	0.00112552	0.0369937	882.401	692.486	882.401	692.486	9.78529	9.43564
ENSG00000100324	TAB1	-0.352342	0.000757381	0.0279462	42.7497	33.4859	42.7497	33.4859	5.41784	5.06548
ENSG00000179115	FARSA	-0.352468	0.00117953	0.0382518	44.5387	34.9063	44.5387	34.9063	5.47699	5.12542
ENSG00000115661	STK16	-0.352913	0.00164627	0.0489397	57.1336	44.7775	57.1336	44.7775	5.83627	5.4847
ENSG00000160613	PCSK7	-0.353705	0.00135363	0.0424679	67.0933	52.5243	67.0933	52.5243	6.0681	5.71491
ENSG00000006025	OSBPL7	-0.354288	0.00129163	0.0410535	40.0362	31.3518	40.0362	31.3518	5.32323	4.97048
ENSG00000105612	DNASE2	-0.355037	0.00133731	0.0420863	49.0506	38.3919	49.0506	38.3919	5.6162	5.26273
ENSG00000100982	PCIF1	-0.356161	0.00129723	0.0411169	38.1376	29.8039	38.1376	29.8039	5.25314	4.89743
ENSG00000136270	TBRG4	-0.356682	0.000618511	0.0241695	44.0382	34.4025	44.0382	34.4025	5.46068	5.10444
ENSG00000196440	ARMCX4	-0.356857	0.00155103	0.0470288	35.5942	27.7998	35.5942	27.7998	5.15357	4.797
ENSG00000102870	ZNF629	-0.35738	0.00161497	0.0484379	40.9726	32.003	40.9726	32.003	5.35659	5.00013
ENSG00000081760	AACS	-0.35771	0.00107805	0.0359602	85.3776	66.6926	85.3776	66.6926	6.41578	6.05945
ENSG00000182087	TMEM259	-0.358	0.000687536	0.0262041	170.439	132.965	170.439	132.965	7.41311	7.0549
ENSG00000101199	ARFGAP1	-0.35966	0.000106616	0.00628672	70.1929	54.7315	70.1929	54.7315	6.13325	5.7743
ENSG00000105676	ARMC6	-0.360651	0.00136084	0.0426339	30.3151	23.6338	30.3151	23.6338	4.92197	4.56278
ENSG00000100241	SBF1	-0.361243	0.000427712	0.0182503	156.899	122.129	156.899	122.129	7.29369	6.93226
ENSG00000172500	FIBP	-0.361362	0.000570612	0.0226387	47.5275	37.0306	47.5275	37.0306	5.57069	5.21064
ENSG00000145912	NHP2	-0.36228	0.00100022	0.0344238	34.5227	26.888	34.5227	26.888	5.10947	4.74889
ENSG00000011021	CLCN6	-0.362534	0.00155839	0.0471473	70.7535	55.0654	70.7535	55.0654	6.14473	5.78307
ENSG00000123836	PFKFB2	-0.362697	0.000461124	0.019403	52.895	41.159	52.895	41.159	5.72506	5.36313
ENSG00000167526	RPL13	-0.362777	0.000895871	0.0317882	556.333	432.875	556.333	432.875	9.11981	8.75781
ENSG00000130313	PGLS	-0.363561	0.000239068	0.0117675	54.1055	42.0794	54.1055	42.0794	5.7577	5.39504
ENSG00000115286	NDUFS7	-0.366436	0.000462528	0.0194217	35.3303	27.4168	35.3303	27.4168	5.14283	4.77699
ENSG00000187778	MCRS1	-0.366859	0.000124712	0.00702604	67.0281	52.0028	67.0281	52.0028	6.0667	5.70052
ENSG00000125637	PSD4	-0.367579	0.00149933	0.0457556	97.0504	75.2854	97.0504	75.2854	6.60066	6.2343
ENSG00000111684	LPCAT3	-0.369146	0.00020114	0.0103339	67.4263	52.2566	67.4263	52.2566	6.07524	5.70754
ENSG00000186501	TMEM222	-0.370553	0.00126681	0.0404552	26.5675	20.5597	26.5675	20.5597	4.73159	4.36175
ENSG00000011243	AKAP8L	-0.372269	0.000701813	0.0265647	128.094	99.0044	128.094	99.0044	7.00106	6.62942
ENSG00000127838	PNKD	-0.372525	0.000124687	0.00702604	74.5163	57.6098	74.5163	57.6098	6.21948	5.84824
ENSG00000155229	MMS19	-0.373038	0.000104688	0.00620318	94.7306	73.1927	94.7306	73.1927	6.56576	6.19363
ENSG00000197070	ARRDC1	-0.373387	0.000119953	0.00685981	97.2006	75.0405	97.2006	75.0405	6.60289	6.2296
ENSG00000105223	PLD3	-0.373394	0.000309439	0.0144094	133.618	103.204	133.618	103.204	7.06198	6.68935
ENSG00000104886	PLEKHJ1	-0.37427	0.000781923	0.0286229	31.3019	24.1555	31.3019	24.1555	4.96818	4.59428
ENSG00000126254	RBM42	-0.374586	0.000709773	0.0267176	44.5856	34.4121	44.5856	34.4121	5.47851	5.10485
ENSG00000136710	CCDC115	-0.374759	0.000486141	0.0201897	31.9129	24.6309	31.9129	24.6309	4.99607	4.6224
ENSG00000104129	DNAJC17	-0.37794	0.00110807	0.036568	30.2916	23.3492	30.2916	23.3492	4.92084	4.5453
ENSG00000110108	TMEM109	-0.378519	0.000872995	0.0311771	43.7547	33.6691	43.7547	33.6691	5.45137	5.07335
ENSG00000147130	ZMYM3	-0.379192	0.000414896	0.0179176	149.812	115.331	149.812	115.331	7.22701	6.84964
ENSG00000160703	NLRX1	-0.380106	0.00157498	0.0475241	24.8691	19.1103	24.8691	19.1103	4.63628	4.25628
ENSG00000170266	GLB1	-0.38025	0.000272008	0.0130221	80.0501	61.5747	80.0501	61.5747	6.32283	5.94426
ENSG00000108107	RPL28	-0.380334	0.00115454	0.0377534	332.432	255.713	332.432	255.713	8.37691	7.99838
ENSG00000146701	MDH2	-0.380393	0.000142584	0.00779406	173.235	133.16	173.235	133.16	7.43659	7.05702
ENSG00000101246	ARFRP1	-0.382836	0.000779204	0.0285501	26.207	20.1086	26.207	20.1086	4.71188	4.32974
ENSG00000116221	MRPL37	-0.383171	0.00035053	0.0157897	50.391	38.6895	50.391	38.6895	5.65509	5.27387
ENSG00000004059	ARF5	-0.383238	0.000101189	0.00604304	65.9416	50.6014	65.9416	50.6014	6.04312	5.66111
ENSG00000111907	TPD52L1	-0.384225	0.00134916	0.0423715	43.9255	33.7228	43.9255	33.7228	5.45699	5.07565
ENSG00000124145	SDC4	-0.384948	0.000857849	0.0307811	342.602	262.539	342.602	262.539	8.42039	8.03639
ENSG00000074071	MRPS34	-0.386254	0.00032848	0.0150992	41.8421	32.0112	41.8421	32.0112	5.38688	5.00051
ENSG00000100151	PICK1	-0.386327	0.000544603	0.0219355	51.0415	39.0698	51.0415	39.0698	5.6736	5.28798
ENSG00000174748	RPL15	-0.386465	0.00118941	0.0384284	565.648	433.257	565.648	433.257	9.14376	8.75908
ENSG00000110442	COMMD9	-0.388183	0.00160861	0.0483187	22.4098	17.157	22.4098	17.157	4.48606	4.10073
ENSG00000067225	PKM	-0.388698	0.000462366	0.0194217	992.388	758.852	992.388	758.852	9.95476	9.56767
ENSG00000075415	SLC25A3	-0.389011	0.000254841	0.0123837	282.983	216.326	282.983	216.326	8.14457	7.75707
ENSG00000057935	MTA3	-0.389263	0.000233729	0.011577	45.2043	34.552	45.2043	34.552	5.49839	5.1107
ENSG00000168758	SEMA4C	-0.389354	4.81601e-05	0.00337043	66.8863	51.0692	66.8863	51.0692	6.06364	5.67438
ENSG00000177383	MAGEF1	-0.39024	4.66659e-05	0.00331029	56.6049	43.2181	56.6049	43.2181	5.82286	5.43356
ENSG00000183779	ZNF703	-0.391937	0.000339677	0.0154268	66.6913	50.8196	66.6913	50.8196	6.05943	5.66731
ENSG00000146409	SLC18B1	-0.392383	0.000254916	0.0123837	63.2774	48.2655	63.2774	48.2655	5.98362	5.59292
ENSG00000197157	SND1	-0.392914	0.00044765	0.0189544	100.221	76.3942	100.221	76.3942	6.64704	6.25539
ENSG00000162144	CYB561A3	-0.392959	0.000236147	0.0116397	154.327	117.586	154.327	117.586	7.26984	6.87757
ENSG00000161395	PGAP3	-0.393041	0.000312873	0.014547	39.5627	30.1658	39.5627	30.1658	5.30607	4.91484
ENSG00000123064	DDX54	-0.39494	0.00027295	0.0130406	55.6864	42.3777	55.6864	42.3777	5.79925	5.40523
ENSG00000127419	TMEM175	-0.395661	0.00151175	0.0460245	42.1094	32.0532	42.1094	32.0532	5.39607	5.00239
ENSG00000214253	FIS1	-0.396249	0.000542841	0.0218853	66.397	50.4994	66.397	50.4994	6.05305	5.6582
ENSG00000126705	AHDC1	-0.396369	5.4569e-05	0.00372105	68.4054	51.9738	68.4054	51.9738	6.09604	5.69971
ENSG00000148341	SH3GLB2	-0.396816	0.000529446	0.021445	183.5	139.48	183.5	139.48	7.51964	7.12391
ENSG00000170340	B3GNT2	-0.398276	0.000272527	0.0130306	49.6538	37.7131	49.6538	37.7131	5.63383	5.237
ENSG00000157911	PEX10	-0.39846	0.000417188	0.0179361	27.7298	21.0554	27.7298	21.0554	4.79337	4.39612
ENSG00000074755	ZZEF1	-0.398466	0.00149081	0.0456161	109.005	82.7673	109.005	82.7673	6.76825	6.37099
ENSG00000175634	RPS6KB2	-0.399676	0.000525608	0.0213323	34.2439	25.986	34.2439	25.986	5.09778	4.69967
ENSG00000100714	MTHFD1	-0.401341	0.00123739	0.039725	46.5371	35.2781	46.5371	35.2781	5.54031	5.1407
ENSG00000100239	PPP6R2	-0.401608	1.14541e-05	0.00112458	101.322	76.7375	101.322	76.7375	6.6628	6.26186
ENSG00000182541	LIMK2	-0.401736	0.000948786	0.0331044	329.784	249.931	329.784	249.931	8.36538	7.96538
ENSG00000049283	EPN3	-0.402073	0.00040199	0.0175476	55.532	42.0298	55.532	42.0298	5.79525	5.39334
ENSG00000175203	DCTN2	-0.402178	0.000108951	0.00637485	99.7344	75.5661	99.7344	75.5661	6.64002	6.23967
ENSG00000167645	YIF1B	-0.402817	0.000962324	0.0334691	27.232	20.607	27.232	20.607	4.76723	4.36506
ENSG00000095066	HOOK2	-0.403515	1.75957e-05	0.00156316	118.263	89.4735	118.263	89.4735	6.88586	6.48339
ENSG00000137504	CREBZF	-0.404511	2.83506e-05	0.0022461	105.932	80.0925	105.932	80.0925	6.727	6.3236
ENSG00000106133	NSUN5P2	-0.404581	0.0016447	0.0489397	20.8604	15.7719	20.8604	15.7719	4.38269	3.97928
ENSG00000152234	ATP5F1A	-0.404906	5.79419e-05	0.00389333	522.489	395.052	522.489	395.052	9.02926	8.6259
ENSG00000163378	EOGT	-0.405207	0.000727046	0.0270806	55.9952	42.3063	55.9952	42.3063	5.80723	5.4028
ENSG00000179222	MAGED1	-0.406741	0.000111639	0.00650079	160.531	121.278	160.531	121.278	7.32671	6.92217
ENSG00000177600	RPLP2	-0.406984	0.000231617	0.0115288	257.605	194.485	257.605	194.485	8.00902	7.60352
ENSG00000102900	NUP93	-0.407521	4.65589e-05	0.00331029	66.1575	49.9464	66.1575	49.9464	6.04783	5.64231
ENSG00000137818	RPLP1	-0.407733	0.000241937	0.0118672	625.174	471.694	625.174	471.694	9.28811	8.88171
ENSG00000198804	MT-CO1	-0.407788	0.000333147	0.0152559	11927	8998.41	11927	8998.41	13.5419	13.1355
ENSG00000102038	SMARCA1	-0.408325	0.00136528	0.0426789	64.5645	48.7391	64.5645	48.7391	6.01267	5.60701
ENSG00000073169	SELENOO	-0.408507	0.00148631	0.0455672	30.9689	23.3472	30.9689	23.3472	4.95275	4.54518
ENSG00000137699	TRIM29	-0.409003	0.000227411	0.0113567	489.399	368.615	489.399	368.615	8.93487	8.52597
ENSG00000169696	ASPSCR1	-0.409472	0.000362703	0.0161671	34.7295	26.1572	34.7295	26.1572	5.11809	4.70913
ENSG00000115685	PPP1R7	-0.409559	0.00134048	0.0421643	164.26	123.88	164.26	123.88	7.35984	6.9528
ENSG00000163257	DCAF16	-0.40964	0.000691885	0.0262753	40.3414	30.3784	40.3414	30.3784	5.33419	4.92498
ENSG00000167792	NDUFV1	-0.410659	4.30656e-05	0.0031294	143.81	108.253	143.81	108.253	7.16802	6.75827
ENSG00000241837	ATP5PO	-0.410824	0.000221985	0.0111685	33.956	25.5821	33.956	25.5821	5.08559	4.67707
ENSG00000198938	MT-CO3	-0.410902	0.000664812	0.0255134	6517.16	4904.77	6517.16	4904.77	12.67	12.26
ENSG00000100100	PIK3IP1	-0.411105	6.45892e-05	0.00423219	88.3585	66.5334	88.3585	66.5334	6.4653	6.05601
ENSG00000126602	TRAP1	-0.411168	1.33467e-05	0.00126337	114.191	85.9201	114.191	85.9201	6.8353	6.42492
ENSG00000033011	ALG1	-0.41316	0.000709816	0.0267176	26.1876	19.6943	26.1876	19.6943	4.71081	4.29971
ENSG00000180992	MRPL14	-0.41358	0.000127114	0.00713484	34.7631	26.1348	34.7631	26.1348	5.11948	4.7079
ENSG00000178585	CTNNBIP1	-0.415129	0.000335338	0.0153215	47.152	35.3944	47.152	35.3944	5.55925	5.14545
ENSG00000173599	PC	-0.415238	0.000546684	0.0219947	29.147	21.8792	29.147	21.8792	4.86528	4.45149
ENSG00000168291	PDHB	-0.415865	0.000301291	0.0141209	88.4972	66.3999	88.4972	66.3999	6.46756	6.05311
ENSG00000106367	AP1S1	-0.416292	0.00022168	0.0111623	37.7052	28.3099	37.7052	28.3099	5.23669	4.82323
ENSG00000164889	SLC4A2	-0.416391	4.83061e-05	0.00337287	95.6143	71.6786	95.6143	71.6786	6.57915	6.16347
ENSG00000100445	SDR39U1	-0.416458	0.000213787	0.0108228	43.872	32.8919	43.872	32.8919	5.45523	5.03966
ENSG00000100106	TRIOBP	-0.416589	5.60319e-06	0.000627268	82.4598	61.7876	82.4598	61.7876	6.36562	5.94925
ENSG00000100413	POLR3H	-0.416685	0.000201779	0.010358	51.1528	38.3436	51.1528	38.3436	5.67674	5.26091
ENSG00000163041	H3-3A	-0.4201	0.000721028	0.0269557	169.59	126.959	169.59	126.959	7.4059	6.98822
ENSG00000107262	BAG1	-0.420743	9.67476e-05	0.00582367	196.463	147.01	196.463	147.01	7.61811	7.19977
ENSG00000110583	NAA40	-0.421077	7.05811e-05	0.00451273	119.186	89.1098	119.186	89.1098	6.89707	6.47751
ENSG00000136295	TTYH3	-0.421173	0.000270318	0.0129658	64.6489	48.291	64.6489	48.291	6.01455	5.59368
ENSG00000163362	INAVA	-0.422088	4.72419e-05	0.00333308	84.2568	62.8906	84.2568	62.8906	6.39672	5.97477
ENSG00000164010	ERMAP	-0.425334	5.92778e-05	0.00396554	41.966	31.2893	41.966	31.2893	5.39115	4.9676
ENSG00000010318	PHF7	-0.42686	0.00141192	0.043709	19.3869	14.4475	19.3869	14.4475	4.27701	3.85274
ENSG00000116353	MECR	-0.429585	0.00102993	0.0350635	17.6817	13.1364	17.6817	13.1364	4.14418	3.7155
ENSG00000196422	PPP1R26	-0.430264	0.00169123	0.0498493	37.0646	27.5073	37.0646	27.5073	5.21197	4.78174
ENSG00000170037	CNTROB	-0.430328	6.46966e-05	0.00423466	48.8999	36.3041	48.8999	36.3041	5.61176	5.18206
ENSG00000168028	RPSA	-0.430527	0.000106053	0.00625961	279.916	208.06	279.916	208.06	8.12885	7.70086
ENSG00000198858	R3HDM4	-0.431186	9.57363e-05	0.00577425	50.3247	37.3402	50.3247	37.3402	5.65319	5.22266
ENSG00000123159	GIPC1	-0.431626	3.32677e-05	0.00252635	138.305	102.546	138.305	102.546	7.1117	6.68013
ENSG00000176101	SSNA1	-0.431721	0.000206303	0.0105368	35.5798	26.3933	35.5798	26.3933	5.15299	4.7221
ENSG00000104331	IMPAD1	-0.431872	1.1203e-05	0.0011082	68.2111	50.5832	68.2111	50.5832	6.09193	5.66059
ENSG00000196998	WDR45	-0.432397	7.59262e-05	0.00478843	31.5041	23.3742	31.5041	23.3742	4.97747	4.54685
ENSG00000167671	UBXN6	-0.432477	4.39335e-06	0.000514615	98.3851	72.9615	98.3851	72.9615	6.62037	6.18906
ENSG00000185499	MUC1	-0.432697	0.00126354	0.040372	408.679	303.145	408.679	303.145	8.67482	8.24386
ENSG00000077454	LRCH4	-0.434068	0.000441614	0.0187511	27.3785	20.2593	27.3785	20.2593	4.77497	4.34051
ENSG00000160404	TOR2A	-0.434605	0.00109925	0.0363281	15.9961	11.8317	15.9961	11.8317	3.99964	3.56458
ENSG00000111319	SCNN1A	-0.434837	0.00093732	0.0328745	415.594	307.728	415.594	307.728	8.69903	8.26551
ENSG00000137100	DCTN3	-0.434997	0.000106878	0.00629608	44.469	32.954	44.469	32.954	5.47473	5.04238
ENSG00000074800	ENO1	-0.435017	0.000446172	0.0189182	414.558	306.793	414.558	306.793	8.69543	8.26112
ENSG00000170209	ANKK1	-0.435179	0.000170712	0.00903852	49.9263	36.9419	49.9263	36.9419	5.64173	5.20719
ENSG00000168936	TMEM129	-0.435689	0.000563448	0.0224476	48.5574	35.9261	48.5574	35.9261	5.60162	5.16696
ENSG00000157693	TMEM268	-0.436149	0.00059903	0.0235406	36.0716	26.6985	36.0716	26.6985	5.17279	4.73869
ENSG00000269352	PTOV1-AS2	-0.436718	0.00130526	0.0413136	14.0667	10.3968	14.0667	10.3968	3.81422	3.37807
ENSG00000104142	VPS18	-0.437225	0.000531647	0.0214769	40.296	29.7912	40.296	29.7912	5.33257	4.89682
ENSG00000103152	MPG	-0.438792	0.000158885	0.00851632	25.0462	18.4906	25.0462	18.4906	4.64652	4.20872
ENSG00000167658	EEF2	-0.438946	0.000943814	0.0329949	1357.54	1001.41	1357.54	1001.41	10.4068	9.96782
ENSG00000118855	MFSD1	-0.439516	0.00159595	0.0479622	103.731	76.5789	103.731	76.5789	6.6967	6.25888
ENSG00000140983	RHOT2	-0.440087	2.7457e-05	0.00220076	104.833	77.283	104.833	77.283	6.71195	6.27208
ENSG00000186204	CYP4F12	-0.44018	0.00037061	0.01645	40.5418	29.9365	40.5418	29.9365	5.34134	4.90383
ENSG00000171314	PGAM1	-0.441257	0.000962549	0.0334691	34.2744	25.248	34.2744	25.248	5.09906	4.65809
ENSG00000129219	PLD2	-0.441571	0.000328831	0.0151038	49.0613	36.1334	49.0613	36.1334	5.61651	5.17526
ENSG00000163344	PMVK	-0.441752	0.00104279	0.0352689	23.6257	17.3995	23.6257	17.3995	4.56229	4.12098
ENSG00000185015	CA13	-0.44202	0.000480815	0.0199821	19.3533	14.2556	19.3533	14.2556	4.27451	3.83346
ENSG00000179091	CYC1	-0.442148	1.84835e-05	0.00162537	73.156	53.8643	73.156	53.8643	6.1929	5.75126
ENSG00000144647	POMGNT2	-0.442224	0.000468544	0.0195525	28.4586	20.9424	28.4586	20.9424	4.83079	4.38836
ENSG00000114054	PCCB	-0.442403	0.00123234	0.0396254	44.4161	32.7099	44.4161	32.7099	5.47301	5.03165
ENSG00000105669	COPE	-0.44245	2.50156e-05	0.00203192	55.8265	41.097	55.8265	41.097	5.80288	5.36096
ENSG00000127948	POR	-0.442471	4.46858e-06	0.000520414	265.83	195.77	265.83	195.77	8.05436	7.61302
ENSG00000180104	EXOC3	-0.44252	2.97658e-05	0.00233343	107.541	79.1589	107.541	79.1589	6.74874	6.30668
ENSG00000182979	MTA1	-0.444508	2.2096e-06	0.00030128	84.3804	62.0238	84.3804	62.0238	6.39884	5.95475
ENSG00000067829	IDH3G	-0.445563	2.13959e-06	0.000295721	57.1655	42.0126	57.1655	42.0126	5.83707	5.39275
ENSG00000163832	ELP6	-0.445598	0.000532116	0.0214815	27.609	20.2903	27.609	20.2903	4.78707	4.34272
ENSG00000163701	IL17RE	-0.44599	0.000254699	0.0123837	28.318	20.8135	28.318	20.8135	4.82365	4.37945
ENSG00000111640	GAPDH	-0.446462	0.000836405	0.0301318	784.49	575.932	784.49	575.932	9.61561	9.16975
ENSG00000106635	BCL7B	-0.447394	0.000126931	0.00713117	39.8534	29.2663	39.8534	29.2663	5.31663	4.87117
ENSG00000119514	GALNT12	-0.447761	0.000226967	0.0113439	42.8153	31.4368	42.8153	31.4368	5.42005	4.97438
ENSG00000129925	PGAP6	-0.4488	0.000162983	0.00869759	71.4535	52.3923	71.4535	52.3923	6.15893	5.71128
ENSG00000198026	ZNF335	-0.449091	0.000918285	0.0323753	39.6115	29.0138	39.6115	29.0138	5.30785	4.85867
ENSG00000100823	APEX1	-0.449815	5.47017e-05	0.00372512	111.655	81.8274	111.655	81.8274	6.80291	6.35451
ENSG00000160271	RALGDS	-0.450439	0.000264879	0.0127859	58.1413	42.5981	58.1413	42.5981	5.86149	5.41272
ENSG00000105518	TMEM205	-0.45069	0.000172031	0.00909474	41.3608	30.2883	41.3608	30.2883	5.37019	4.92069
ENSG00000085831	TTC39A	-0.451037	0.0014999	0.0457556	47.8658	35.0448	47.8658	35.0448	5.58092	5.13113
ENSG00000169221	TBC1D10B	-0.451266	1.76334e-05	0.00156422	48.9559	35.8162	48.9559	35.8162	5.61341	5.16254
ENSG00000104915	STX10	-0.452283	3.62484e-05	0.00272386	56.0943	41.0332	56.0943	41.0332	5.80978	5.35872
ENSG00000176476	SGF29	-0.452721	0.00163227	0.048692	15.9644	11.6813	15.9644	11.6813	3.99679	3.54613
ENSG00000183111	ARHGEF37	-0.455238	0.00149913	0.0457556	91.3748	66.7116	91.3748	66.7116	6.51373	6.05987
ENSG00000185420	SMYD3	-0.455632	0.000991604	0.0342106	21.3118	15.5537	21.3118	15.5537	4.41358	3.95919
ENSG00000100804	PSMB5	-0.456103	3.29865e-05	0.00251443	116.501	84.9765	116.501	84.9765	6.86419	6.40899
ENSG00000059588	TARBP1	-0.456291	0.000234815	0.0116064	80.6335	58.8278	80.6335	58.8278	6.33331	5.87843
ENSG00000107672	NSMCE4A	-0.456564	1.28262e-05	0.00122944	49.72	36.2759	49.72	36.2759	5.63575	5.18094
ENSG00000167962	ZNF598	-0.456908	0.000147132	0.0080066	39.7346	28.9361	39.7346	28.9361	5.31233	4.8548
ENSG00000172974	AC007318.1	-0.45702	0.000145316	0.007922	25.6299	18.7026	25.6299	18.7026	4.67975	4.22517
ENSG00000134780	DAGLA	-0.458999	0.000496631	0.020499	33.6154	24.467	33.6154	24.467	5.07105	4.61276
ENSG00000172831	CES2	-0.460433	0.000744475	0.0275943	101.553	73.8728	101.553	73.8728	6.66609	6.20697
ENSG00000151353	TMEM18	-0.460814	6.85653e-05	0.00443446	30.337	22.0562	30.337	22.0562	4.92301	4.46311
ENSG00000039650	PNKP	-0.461391	5.23455e-06	0.000590356	67.5787	49.0809	67.5787	49.0809	6.0785	5.61709
ENSG00000166136	NDUFB8	-0.46256	0.000689887	0.0262666	15.9888	11.6139	15.9888	11.6139	3.99899	3.53778
ENSG00000149476	TKFC	-0.462826	2.03275e-05	0.00174207	75.1682	54.5617	75.1682	54.5617	6.23205	5.76982
ENSG00000128563	PRKRIP1	-0.462925	7.5211e-05	0.00475792	28.1919	20.4802	28.1919	20.4802	4.81721	4.35616
ENSG00000131116	ZNF428	-0.463712	0.000846936	0.0304255	35.0139	25.4084	35.0139	25.4084	5.12986	4.66723
ENSG00000229117	RPL41	-0.463937	0.000895308	0.0317869	67.7694	49.2305	67.7694	49.2305	6.08256	5.62148
ENSG00000130706	ADRM1	-0.46482	1.15695e-05	0.00113224	81.3302	58.9597	81.3302	58.9597	6.34572	5.88166
ENSG00000023330	ALAS1	-0.464932	0.00108541	0.0361065	69.955	50.7129	69.955	50.7129	6.12835	5.66428
ENSG00000099904	ZDHHC8	-0.465368	0.000100014	0.00599056	33.5105	24.2586	33.5105	24.2586	5.06654	4.60042
ENSG00000169718	DUS1L	-0.465944	2.12043e-06	0.000294415	83.882	60.7697	83.882	60.7697	6.39029	5.92528
ENSG00000160211	G6PD	-0.46612	0.000352629	0.0158607	44.4595	32.1946	44.4595	32.1946	5.47442	5.00875
ENSG00000155463	OXA1L	-0.46758	5.40883e-05	0.00369579	109.888	79.5689	109.888	79.5689	6.77989	6.31413
ENSG00000076604	TRAF4	-0.46771	2.76932e-05	0.00221385	170.641	123.448	170.641	123.448	7.41482	6.94776
ENSG00000163930	BAP1	-0.469041	1.90698e-05	0.00165535	93.4429	67.5545	93.4429	67.5545	6.54601	6.07798
ENSG00000179832	MROH1	-0.469807	1.86248e-05	0.00163306	158.66	114.566	158.66	114.566	7.3098	6.84004
ENSG00000141956	PRDM15	-0.47051	0.000887798	0.0315756	52.3775	37.8259	52.3775	37.8259	5.71087	5.2413
ENSG00000248527	MTATP6P1	-0.471258	0.000604516	0.0237101	532.031	384.463	532.031	384.463	9.05537	8.5867
ENSG00000099800	TIMM13	-0.471378	0.000242393	0.01188	30.7491	22.1786	30.7491	22.1786	4.94247	4.4711
ENSG00000141002	TCF25	-0.472585	7.05384e-07	0.000115989	145.332	104.794	145.332	104.794	7.18321	6.71141
ENSG00000156471	PTDSS1	-0.472879	0.000186073	0.00967454	62.1099	44.8125	62.1099	44.8125	5.95675	5.48583
ENSG00000166987	MBD6	-0.473444	6.1083e-06	0.000672067	110.164	79.3813	110.164	79.3813	6.78351	6.31073
ENSG00000198816	ZNF358	-0.474367	0.000821123	0.0297803	16.1184	11.596	16.1184	11.596	4.01063	3.53555
ENSG00000165886	UBTD1	-0.474638	0.000449205	0.0190069	33.4518	24.0672	33.4518	24.0672	5.06401	4.589
ENSG00000130299	GTPBP3	-0.474957	0.000673465	0.0257649	23.8606	17.1741	23.8606	17.1741	4.57656	4.10216
ENSG00000197021	CXorf40B	-0.475797	0.00100143	0.0344462	12.4449	8.95449	12.4449	8.95449	3.63748	3.16261
ENSG00000152082	MZT2B	-0.477673	0.000402657	0.0175641	21.3873	15.3731	21.3873	15.3731	4.41868	3.94234
ENSG00000071564	TCF3	-0.478168	0.00138877	0.0431687	62.0653	44.5573	62.0653	44.5573	5.95571	5.47759
ENSG00000156110	ADK	-0.479572	4.38068e-05	0.00316866	29.7645	21.3774	29.7645	21.3774	4.89552	4.41802
ENSG00000101940	WDR13	-0.479873	0.00138544	0.0431093	158.925	114.001	158.925	114.001	7.3122	6.8329
ENSG00000197063	MAFG	-0.480626	0.000825352	0.0298476	38.1676	27.3645	38.1676	27.3645	5.25428	4.77423
ENSG00000001036	FUCA2	-0.480728	3.0546e-05	0.00238227	34.2464	24.5723	34.2464	24.5723	5.09788	4.61896
ENSG00000131747	TOP2A	-0.481348	0.00104108	0.0352529	33.8973	24.2854	33.8973	24.2854	5.0831	4.60201
ENSG00000272325	NUDT3	-0.48265	1.04388e-05	0.00104518	107.066	76.6848	107.066	76.6848	6.74236	6.26087
ENSG00000126005	MMP24OS	-0.482827	0.000933737	0.0327867	47.2926	33.8494	47.2926	33.8494	5.56354	5.08106
ENSG00000178202	POGLUT3	-0.482968	0.000554454	0.0222041	63.4419	45.3937	63.4419	45.3937	5.98736	5.50442
ENSG00000115042	FAHD2A	-0.482979	0.00150553	0.0458581	14.8471	10.6343	14.8471	10.6343	3.89211	3.41065
ENSG00000169727	GPS1	-0.483022	2.3556e-07	4.60006e-05	80.332	57.5167	80.332	57.5167	6.3279	5.84591
ENSG00000160752	FDPS	-0.483039	0.000224893	0.011268	179.738	128.719	179.738	128.719	7.48975	7.00808
ENSG00000171720	HDAC3	-0.483236	2.91492e-07	5.49272e-05	57.2965	41.0349	57.2965	41.0349	5.84038	5.35878
ENSG00000132570	PCBD2	-0.483361	0.000253032	0.0123416	37.8526	27.0793	37.8526	27.0793	5.24232	4.75912
ENSG00000071575	TRIB2	-0.483628	0.000128819	0.00718492	63.459	45.4303	63.459	45.4303	5.98775	5.50558
ENSG00000189171	S100A13	-0.485587	0.000352893	0.0158608	35.0257	25.0644	35.0257	25.0644	5.13034	4.64757
ENSG00000093010	COMT	-0.485716	1.12619e-06	0.000170406	87.9223	62.8082	87.9223	62.8082	6.45816	5.97288
ENSG00000196507	TCEAL3	-0.486497	0.000774163	0.0284169	16.3885	11.7096	16.3885	11.7096	4.03461	3.54961
ENSG00000065029	ZNF76	-0.486664	8.90661e-07	0.000140112	63.8814	45.6044	63.8814	45.6044	5.99732	5.5111
ENSG00000085788	DDHD2	-0.488337	0.00135162	0.0424267	49.6317	35.3833	49.6317	35.3833	5.63319	5.145
ENSG00000138834	MAPK8IP3	-0.489625	7.30448e-05	0.00464577	205.838	146.58	205.838	146.58	7.68536	7.19554
ENSG00000116455	WDR77	-0.490744	4.08857e-05	0.0029853	30.96	22.051	30.96	22.051	4.95233	4.46278
ENSG00000148719	DNAJB12	-0.491288	7.4363e-07	0.000120983	64.5768	45.9833	64.5768	45.9833	6.01294	5.52304
ENSG00000131067	GGT7	-0.492544	1.82321e-06	0.000259075	56.2664	40.0237	56.2664	40.0237	5.8142	5.32278
ENSG00000160796	NBEAL2	-0.49297	0.000356106	0.0159816	303.26	215.471	303.26	215.471	8.24441	7.75135
ENSG00000100644	HIF1A	-0.493345	0.000966162	0.0335371	92.3416	65.6403	92.3416	65.6403	6.52891	6.03651
ENSG00000125843	AP5S1	-0.493429	0.000783396	0.0286345	17.4388	12.4027	17.4388	12.4027	4.12423	3.63258
ENSG00000089057	SLC23A2	-0.49359	0.000108734	0.00636826	42.669	30.3239	42.669	30.3239	5.41512	4.92238
ENSG00000136059	VILL	-0.493612	0.000738419	0.0274536	262.729	186.802	262.729	186.802	8.03743	7.54537
ENSG00000158552	ZFAND2B	-0.494413	2.36958e-05	0.00195614	26.1442	18.5927	26.1442	18.5927	4.70842	4.21667
ENSG00000167880	EVPL	-0.49488	1.81112e-06	0.000257961	148.453	105.409	148.453	105.409	7.21386	6.71986
ENSG00000137309	HMGA1	-0.494967	0.000719116	0.0269174	84.8511	60.2341	84.8511	60.2341	6.40686	5.91251
ENSG00000148180	GSN	-0.495145	0.000316361	0.0146643	618.903	439.282	618.903	439.282	9.27357	8.779
ENSG00000126391	FRMD8	-0.495205	0.00012442	0.00702604	62.2255	44.1645	62.2255	44.1645	5.95943	5.46482
ENSG00000182165	TP53TG1	-0.495372	0.000913899	0.0322878	42.269	30.038	42.269	30.038	5.40153	4.90872
ENSG00000172893	DHCR7	-0.495764	0.00111686	0.0367958	74.7793	53.0651	74.7793	53.0651	6.22457	5.72969
ENSG00000140400	MAN2C1	-0.495966	1.51391e-05	0.00140241	134.898	95.6595	134.898	95.6595	7.07572	6.57984
ENSG00000156831	NSMCE2	-0.496234	0.00074096	0.0275312	13.2325	9.39902	13.2325	9.39902	3.72601	3.23251
ENSG00000281398	SNHG4	-0.496306	0.00113743	0.0372852	26.2017	18.6025	26.2017	18.6025	4.71159	4.21742
ENSG00000112787	FBRSL1	-0.496358	1.60378e-05	0.00147218	55.7515	39.5145	55.7515	39.5145	5.80094	5.30431
ENSG00000100983	GSS	-0.497123	5.92336e-07	0.000100393	75.7611	53.7569	75.7611	53.7569	6.24339	5.74838
ENSG00000187017	ESPN	-0.500189	4.36978e-05	0.00316775	64.5672	45.6523	64.5672	45.6523	6.01273	5.51261
ENSG00000005022	SLC25A5	-0.500306	0.000633654	0.0246301	247.202	174.994	247.202	174.994	7.94955	7.45116
ENSG00000184207	PGP	-0.500772	0.000205207	0.0105073	22.2729	15.7346	22.2729	15.7346	4.47722	3.97586
ENSG00000125652	ALKBH7	-0.501296	0.000122573	0.00695164	21.6812	15.3257	21.6812	15.3257	4.43837	3.93788
ENSG00000265190	ANXA8	-0.502249	0.00048981	0.0202733	38.296	27.0808	38.296	27.0808	5.25912	4.7592
ENSG00000139266	MARCHF9	-0.503141	4.3399e-05	0.00314985	30.7522	21.728	30.7522	21.728	4.94262	4.44148
ENSG00000162032	SPSB3	-0.503685	0.000150352	0.00812357	54.5658	38.515	54.5658	38.515	5.76993	5.26735
ENSG00000134574	DDB2	-0.505588	7.96883e-05	0.00494899	41.3679	29.1662	41.3679	29.1662	5.37044	4.86622
ENSG00000140988	RPS2	-0.506147	0.000151842	0.00818221	310.805	218.921	310.805	218.921	8.27987	7.77427
ENSG00000174365	SNHG11	-0.50785	0.000514709	0.0210732	13.7989	9.71251	13.7989	9.71251	3.78648	3.27984
ENSG00000100280	AP1B1	-0.508022	1.24235e-05	0.00119842	112.526	79.2022	112.526	79.2022	6.81412	6.30747
ENSG00000100242	SUN2	-0.508232	1.7175e-05	0.00154387	58.2283	40.947	58.2283	40.947	5.86365	5.35569
ENSG00000167965	MLST8	-0.508284	6.3711e-06	0.000697785	30.8816	21.7232	30.8816	21.7232	4.94868	4.44117
ENSG00000110881	ASIC1	-0.508353	0.000352404	0.0158607	49.3351	34.7049	49.3351	34.7049	5.62454	5.11707
ENSG00000149761	NUDT22	-0.509614	0.000693467	0.0263145	21.9562	15.4294	21.9562	15.4294	4.45656	3.94761
ENSG00000033100	CHPF2	-0.510781	6.46367e-06	0.000704111	62.5002	43.8955	62.5002	43.8955	5.96579	5.456
ENSG00000163945	UVSSA	-0.510784	0.000626143	0.0244164	70.0138	49.1404	70.0138	49.1404	6.12957	5.61884
ENSG00000110011	DNAJC4	-0.511693	0.00123412	0.0396407	23.6578	16.6109	23.6578	16.6109	4.56424	4.05406
ENSG00000177156	TALDO1	-0.51187	0.000286658	0.0135817	175.588	123.326	175.588	123.326	7.45605	6.94633
ENSG00000135362	PRR5L	-0.512235	0.000162549	0.00868488	37.7138	26.4669	37.7138	26.4669	5.23702	4.72611
ENSG00000198055	GRK6	-0.512524	0.000344735	0.0155865	21.8741	15.347	21.8741	15.347	4.45115	3.93989
ENSG00000068001	HYAL2	-0.512921	0.00105348	0.0355061	24.7824	17.3734	24.7824	17.3734	4.63124	4.11881
ENSG00000130517	PGPEP1	-0.51343	0.000243536	0.0119242	53.3374	37.4052	53.3374	37.4052	5.73707	5.22517
ENSG00000130734	ATG4D	-0.513625	6.20519e-05	0.00408832	22.5841	15.8231	22.5841	15.8231	4.49724	3.98396
ENSG00000158828	PINK1	-0.514315	3.40743e-05	0.00257792	51.4161	36.0494	51.4161	36.0494	5.68415	5.1719
ENSG00000099889	ARVCF	-0.514947	4.39313e-05	0.0031733	38.7016	27.0783	38.7016	27.0783	5.27432	4.75907
ENSG00000185504	FAAP100	-0.515487	1.77313e-05	0.0015706	33.1069	23.1662	33.1069	23.1662	5.04906	4.53395
ENSG00000173511	VEGFB	-0.516074	0.00105726	0.0355693	27.9894	19.612	27.9894	19.612	4.80681	4.29366
ENSG00000180155	LYNX1	-0.516222	0.000475337	0.0197952	36.3118	25.4097	36.3118	25.4097	5.18237	4.66731
ENSG00000197956	S100A6	-0.516536	0.000374086	0.0165679	1173.31	821.667	1173.31	821.667	10.1964	9.68241
ENSG00000172663	TMEM134	-0.516827	3.08592e-06	0.000390086	40.5963	28.3782	40.5963	28.3782	5.34328	4.82671
ENSG00000109113	RAB34	-0.518344	2.52913e-05	0.00204884	48.5816	33.9308	48.5816	33.9308	5.60234	5.08452
ENSG00000002330	BAD	-0.519297	3.81478e-05	0.00283444	54.1768	37.8117	54.1768	37.8117	5.7596	5.24076
ENSG00000108984	MAP2K6	-0.521407	9.47235e-06	0.000966176	28.5127	19.8854	28.5127	19.8854	4.83353	4.31364
ENSG00000160602	NEK8	-0.521897	6.81355e-06	0.000730423	27.2545	19.0078	27.2545	19.0078	4.76842	4.24852
ENSG00000107872	FBXL15	-0.522314	0.000327728	0.0150812	13.0464	9.08763	13.0464	9.08763	3.70558	3.1839
ENSG00000116337	AMPD2	-0.522536	0.000206202	0.0105368	32.6353	22.7664	32.6353	22.7664	5.02836	4.50883
ENSG00000110063	DCPS	-0.522983	9.56168e-05	0.00577278	22.7217	15.8247	22.7217	15.8247	4.506	3.9841
ENSG00000159069	FBXW5	-0.52318	2.51231e-05	0.00203793	98.5374	68.5668	98.5374	68.5668	6.6226	6.09944
ENSG00000147155	EBP	-0.523534	0.000194384	0.0100293	24.0493	16.7417	24.0493	16.7417	4.58792	4.06537
ENSG00000125457	MIF4GD	-0.524379	0.000170159	0.00901711	21.0392	14.6566	21.0392	14.6566	4.39501	3.87348
ENSG00000204628	RACK1	-0.524912	5.23461e-07	8.9469e-05	719.981	500.852	719.981	500.852	9.49181	8.96824
ENSG00000152518	ZFP36L2	-0.525129	0.000914208	0.0322878	89.2901	62.0964	89.2901	62.0964	6.48043	5.95644
ENSG00000139835	GRTP1	-0.525407	8.09518e-06	0.000849798	38.2573	26.6103	38.2573	26.6103	5.25766	4.73391
ENSG00000162413	KLHL21	-0.526168	4.03779e-05	0.0029589	122.437	84.9836	122.437	84.9836	6.9359	6.40911
ENSG00000011478	QPCTL	-0.527981	0.00156193	0.0471737	8.41315	5.8313	8.41315	5.8313	3.07265	2.54382
ENSG00000161618	ALDH16A1	-0.52801	6.9817e-05	0.00448752	53.9983	37.458	53.9983	37.458	5.75484	5.2272
ENSG00000131584	ACAP3	-0.528022	1.475e-07	3.1513e-05	109.341	75.8549	109.341	75.8549	6.7727	6.24517
ENSG00000140365	COMMD4	-0.529482	3.67086e-06	0.000447928	35.4465	24.5904	35.4465	24.5904	5.14757	4.62002
ENSG00000134480	CCNH	-0.529875	5.07784e-05	0.00349323	28.4641	19.7438	28.4641	19.7438	4.83107	4.30333
ENSG00000100263	RHBDD3	-0.530704	6.84479e-05	0.00443239	18.1435	12.5655	18.1435	12.5655	4.18138	3.65139
ENSG00000146729	NIPSNAP2	-0.533676	0.00115512	0.0377534	117.853	81.5132	117.853	81.5132	6.88085	6.34896
ENSG00000102882	MAPK3	-0.533963	0.000164478	0.00875429	88.1184	60.9099	88.1184	60.9099	6.46137	5.92861
ENSG00000162910	MRPL55	-0.534777	8.65585e-06	0.000891684	27.2813	18.8442	27.2813	18.8442	4.76984	4.23605
ENSG00000141570	CBX8	-0.535617	0.000125172	0.00704539	13.4908	9.31588	13.4908	9.31588	3.75391	3.21969
ENSG00000171017	LRRC8E	-0.535667	1.73509e-05	0.00154764	21.5668	14.9007	21.5668	14.9007	4.43074	3.89731
ENSG00000079616	KIF22	-0.53612	1.19059e-05	0.0011577	33.0307	22.785	33.0307	22.785	5.04574	4.51001
ENSG00000198931	APRT	-0.536749	1.3401e-06	0.000197359	49.349	34.0507	49.349	34.0507	5.62495	5.08961
ENSG00000176029	C11orf16	-0.537542	0.00115545	0.0377534	198.713	137.115	198.713	137.115	7.63454	7.09924
ENSG00000081791	DELE1	-0.539664	8.27519e-07	0.000132832	89.6019	61.6891	89.6019	61.6891	6.48546	5.94694
ENSG00000059122	FLYWCH1	-0.539876	5.92902e-08	1.49896e-05	66.2276	45.5625	66.2276	45.5625	6.04936	5.50977
ENSG00000182199	SHMT2	-0.540582	5.53673e-07	9.42853e-05	41.4263	28.5129	41.4263	28.5129	5.37248	4.83354
ENSG00000168575	SLC20A2	-0.541209	0.000391539	0.0172172	203.484	140.029	203.484	140.029	7.66877	7.12958
ENSG00000142409	ZNF787	-0.541663	5.86472e-05	0.00392768	19.7357	13.5582	19.7357	13.5582	4.30274	3.76109
ENSG00000173726	TOMM20	-0.542525	6.66018e-08	1.63609e-05	145.362	99.8348	145.362	99.8348	7.18351	6.64147
ENSG00000135363	LMO2	-0.543092	0.000266597	0.0128381	44.1458	30.3749	44.1458	30.3749	5.46421	4.92481
ENSG00000165215	CLDN3	-0.54401	0.000288269	0.0136223	79.1405	54.2342	79.1405	54.2342	6.30634	5.76113
ENSG00000166173	LARP6	-0.545446	3.36053e-05	0.00254561	23.305	16.0004	23.305	16.0004	4.54257	4.00004
ENSG00000105373	NOP53	-0.545688	9.51884e-06	0.000969069	115.343	79.0662	115.343	79.0662	6.84979	6.30499
ENSG00000087842	PIR	-0.546116	0.000414626	0.0179176	75.2778	51.6541	75.2778	51.6541	6.23415	5.69081
ENSG00000104738	MCM4	-0.546623	1.96293e-06	0.000276983	63.7314	43.6697	63.7314	43.6697	5.99393	5.44856
ENSG00000188549	CCDC9B	-0.547046	0.0001724	0.00910405	37.8124	25.8803	37.8124	25.8803	5.24079	4.69378
ENSG00000171219	CDC42BPG	-0.547257	6.17139e-07	0.000104015	145.036	99.258	145.036	99.258	7.18027	6.63311
ENSG00000242372	EIF6	-0.547293	1.05342e-06	0.000161407	56.6779	38.8195	56.6779	38.8195	5.82471	5.27871
ENSG00000116857	TMEM9	-0.548146	4.75943e-06	0.000545904	76.0925	52.0646	76.0925	52.0646	6.24968	5.70223
ENSG00000100316	RPL3	-0.549205	8.75069e-07	0.00013827	902.841	617.537	902.841	617.537	9.81833	9.27038
ENSG00000165916	PSMC3	-0.549664	1.63372e-06	0.000234899	80.6972	55.1654	80.6972	55.1654	6.33445	5.78569
ENSG00000108448	TRIM16L	-0.552557	0.0016493	0.0489568	14.4769	9.8917	14.4769	9.8917	3.85568	3.30622
ENSG00000151876	FBXO4	-0.552565	0.00115415	0.0377534	10.1126	6.91299	10.1126	6.91299	3.33809	2.78931
ENSG00000119669	IRF2BPL	-0.552581	0.00026686	0.0128406	73.1875	49.9103	73.1875	49.9103	6.19352	5.64127
ENSG00000189060	H1-0	-0.553267	7.74044e-06	0.000818221	153.548	104.75	153.548	104.75	7.26254	6.71081
ENSG00000171124	FUT3	-0.553776	0.00103246	0.0351154	44.1241	30.0843	44.1241	30.0843	5.4635	4.91094
ENSG00000173540	GMPPB	-0.55389	0.00131317	0.041481	61.0413	41.6309	61.0413	41.6309	5.93171	5.37958
ENSG00000103145	HCFC1R1	-0.554334	1.69221e-05	0.0015302	20.9189	14.2519	20.9189	14.2519	4.38674	3.83308
ENSG00000105404	RABAC1	-0.55469	0.000216814	0.0109446	10.7437	7.32032	10.7437	7.32032	3.42542	2.87191
ENSG00000136807	CDK9	-0.554822	3.2104e-07	5.90285e-05	84.6326	57.6429	84.6326	57.6429	6.40314	5.84907
ENSG00000186529	CYP4F3	-0.555875	0.000378825	0.0167533	25.2246	17.1839	25.2246	17.1839	4.65676	4.10298
ENSG00000152580	IGSF10	-0.555935	0.00105812	0.0355693	111.741	76.0793	111.741	76.0793	6.80401	6.24943
ENSG00000110328	GALNT18	-0.556035	1.20176e-06	0.000179358	28.597	19.4643	28.597	19.4643	4.83779	4.28276
ENSG00000253313	C1orf210	-0.556645	0.000544808	0.0219355	15.6509	10.6664	15.6509	10.6664	3.96817	3.415
ENSG00000165891	E2F7	-0.558258	0.00111717	0.0367958	28.0616	19.0418	28.0616	19.0418	4.81053	4.2511
ENSG00000149485	FADS1	-0.55868	0.0007424	0.0275415	70.9047	48.1364	70.9047	48.1364	6.14781	5.58905
ENSG00000164611	PTTG1	-0.558837	0.000293582	0.0138518	11.8608	8.06669	11.8608	8.06669	3.56813	3.01198
ENSG00000133027	PEMT	-0.55942	0.000234897	0.0116064	12.504	8.49245	12.504	8.49245	3.64431	3.08618
ENSG00000140525	FANCI	-0.559988	1.14127e-05	0.00112331	30.1561	20.4672	30.1561	20.4672	4.91438	4.35524
ENSG00000178896	EXOSC4	-0.560209	0.000201049	0.0103339	15.0903	10.2421	15.0903	10.2421	3.91555	3.35644
ENSG00000106268	NUDT1	-0.56022	0.0014563	0.0448997	5.28903	3.59083	5.28903	3.59083	2.403	1.84432
ENSG00000215021	PHB2	-0.560754	3.84865e-07	6.90889e-05	100.111	67.9292	100.111	67.9292	6.64545	6.08596
ENSG00000109046	WSB1	-0.560876	2.88548e-07	5.45541e-05	282.734	191.884	282.734	191.884	8.1433	7.58409
ENSG00000167107	ACSF2	-0.56165	0.000764126	0.0281336	66.8794	45.3482	66.8794	45.3482	6.06349	5.50297
ENSG00000149503	INCENP	-0.561877	3.02764e-05	0.00236734	16.4448	11.1468	16.4448	11.1468	4.03956	3.47856
ENSG00000172053	QARS1	-0.562876	6.15067e-09	1.95392e-06	211.956	143.594	211.956	143.594	7.72762	7.16585
ENSG00000110195	FOLR1	-0.562964	0.00103605	0.0351584	59.9295	40.6483	59.9295	40.6483	5.9052	5.34512
ENSG00000167508	MVD	-0.563048	0.000626722	0.0244233	57.0829	38.6396	57.0829	38.6396	5.83499	5.27201
ENSG00000225093	RPL3P7	-0.56379	0.000491103	0.0202985	9.65109	6.53743	9.65109	6.53743	3.27069	2.70872
ENSG00000183401	CCDC159	-0.565824	2.68047e-05	0.0021599	33.7235	22.8135	33.7235	22.8135	5.07568	4.51182
ENSG00000157456	CCNB2	-0.566477	0.00128182	0.04087	6.93382	4.6865	6.93382	4.6865	2.79365	2.22851
ENSG00000212694	LINC01089	-0.567741	0.000241681	0.0118643	29.8843	20.1709	29.8843	20.1709	4.90132	4.3342
ENSG00000198431	TXNRD1	-0.567784	0.00150358	0.0458218	281.297	189.944	281.297	189.944	8.13595	7.56943
ENSG00000167925	GHDC	-0.56926	1.0869e-05	0.00108112	17.6022	11.8783	17.6022	11.8783	4.13768	3.57025
ENSG00000248275	TRIM52-AS1	-0.570848	0.00146561	0.0451407	9.41695	6.33938	9.41695	6.33938	3.23526	2.66434
ENSG00000099624	ATP5F1D	-0.570971	2.74503e-05	0.00220076	28.2881	19.0338	28.2881	19.0338	4.82212	4.25049
ENSG00000068028	RASSF1	-0.571291	0.000141573	0.00775979	12.3035	8.28004	12.3035	8.28004	3.621	3.04964
ENSG00000165389	SPTSSA	-0.572003	0.000379349	0.0167643	20.5423	13.8498	20.5423	13.8498	4.36052	3.7918
ENSG00000107960	1	-0.573647	5.54747e-07	9.42853e-05	55.0876	37.0557	55.0876	37.0557	5.78366	5.21162
ENSG00000099795	NDUFB7	-0.573825	1.19966e-07	2.65659e-05	57.378	38.5577	57.378	38.5577	5.84243	5.26895
ENSG00000117448	AKR1A1	-0.575602	1.4129e-07	3.0293e-05	127.973	85.9719	127.973	85.9719	6.99969	6.42579
ENSG00000163347	CLDN1	-0.577146	0.000432228	0.0184041	334.45	224.286	334.45	224.286	8.38564	7.8092
ENSG00000115840	SLC25A12	-0.57718	0.00104767	0.0354141	43.9597	29.4907	43.9597	29.4907	5.45811	4.88219
ENSG00000132746	ALDH3B2	-0.577524	0.00116277	0.0379221	38.8751	26.0699	38.8751	26.0699	5.28077	4.70431
ENSG00000174306	ZHX3	-0.577567	4.81051e-05	0.00337043	35.6398	23.8989	35.6398	23.8989	5.15542	4.57887
ENSG00000014216	CAPN1	-0.57759	8.20293e-08	1.94422e-05	387.334	259.685	387.334	259.685	8.59743	8.02062
ENSG00000137807	KIF23	-0.578469	0.00132563	0.0417838	12.0792	8.09493	12.0792	8.09493	3.59445	3.01702
ENSG00000185379	RAD51D	-0.579871	0.000654015	0.0252219	8.7473	5.85721	8.7473	5.85721	3.12884	2.55021
ENSG00000128185	DGCR6L	-0.580268	3.56637e-05	0.00268478	22.6958	15.1896	22.6958	15.1896	4.50435	3.92502
ENSG00000012061	ERCC1	-0.580405	0.000147511	0.00802008	137.001	91.667	137.001	91.667	7.09804	6.51833
ENSG00000132004	FBXW9	-0.584203	0.000644099	0.0249562	89.2978	59.5681	89.2978	59.5681	6.48055	5.89647
ENSG00000103227	LMF1	-0.584461	0.00137082	0.0427858	22.01	14.6744	22.01	14.6744	4.46009	3.87523
ENSG00000163545	NUAK2	-0.584565	0.000796479	0.0290777	40.8854	27.2783	40.8854	27.2783	5.35351	4.76968
ENSG00000213626	LBH	-0.585374	2.24198e-05	0.00187893	54.4079	36.2458	54.4079	36.2458	5.76574	5.17974
ENSG00000163435	ELF3	-0.585986	2.78864e-05	0.00222052	710.997	474.006	710.997	474.006	9.4737	8.88876
ENSG00000099203	TMED1	-0.587006	5.52082e-05	0.00374699	24.7085	16.459	24.7085	16.459	4.62693	4.0408
ENSG00000103202	NME4	-0.587234	0.000297349	0.0139752	17.4692	11.6317	17.4692	11.6317	4.12674	3.53999
ENSG00000170629	DPY19L2P2	-0.587285	0.00107226	0.0358757	44.6805	29.7446	44.6805	29.7446	5.48157	4.89455
ENSG00000240540	RPL3P9	-0.588521	0.000666226	0.0255363	9.2449	6.15954	9.2449	6.15954	3.20866	2.62282
ENSG00000121104	FAM117A	-0.589	2.59313e-06	0.000341303	22.4495	14.9397	22.4495	14.9397	4.48861	3.90108
ENSG00000235297	FAUP1	-0.589067	1.71621e-05	0.00154387	23.0269	15.3091	23.0269	15.3091	4.52525	3.93632
ENSG00000196502	SULT1A1	-0.589297	5.58773e-05	0.00377972	32.2153	21.4389	32.2153	21.4389	5.00967	4.42216
ENSG00000183690	EFHC2	-0.590797	0.000385488	0.0170108	130.318	86.6648	130.318	86.6648	7.02589	6.43737
ENSG00000141349	G6PC3	-0.59111	9.2914e-06	0.000950699	34.3719	22.8279	34.3719	22.8279	5.10316	4.51273
ENSG00000277283	AC004812.2	-0.592232	0.00162041	0.0484676	5.6074	3.72089	5.6074	3.72089	2.48733	1.89565
ENSG00000102984	ZNF821	-0.593384	0.00100202	0.0344469	7.59155	5.04018	7.59155	5.04018	2.92439	2.33348
ENSG00000128268	MGAT3	-0.594119	0.000507868	0.0208635	22.6817	15.0357	22.6817	15.0357	4.50346	3.91032
ENSG00000110074	FOXRED1	-0.594612	0.000209513	0.010638	29.7078	19.6914	29.7078	19.6914	4.89277	4.2995
ENSG00000063241	ISOC2	-0.599861	7.16007e-07	0.000117417	36.968	24.4108	36.968	24.4108	5.2082	4.60945
ENSG00000183421	RIPK4	-0.600158	3.51521e-06	0.000434396	198.201	130.817	198.201	130.817	7.63082	7.03141
ENSG00000171159	C9orf16	-0.600279	0.000467112	0.0195331	37.3021	24.6133	37.3021	24.6133	5.22119	4.62137
ENSG00000204856	FAM216A	-0.600915	0.00120806	0.0389588	8.96442	5.91645	8.96442	5.91645	3.16421	2.56473
ENSG00000196465	MYL6B	-0.601393	2.95336e-06	0.000377615	23.8011	15.7151	23.8011	15.7151	4.57296	3.97408
ENSG00000148303	RPL7A	-0.602125	1.87058e-05	0.0016378	24.0532	15.8535	24.0532	15.8535	4.58816	3.98673
ENSG00000005206	SPPL2B	-0.602203	1.28666e-05	0.00122944	179.531	118.27	179.531	118.27	7.48809	6.88594
ENSG00000041880	PARP3	-0.603263	1.21315e-07	2.67669e-05	37.4552	24.6871	37.4552	24.6871	5.22709	4.62569
ENSG00000129654	FOXJ1	-0.60443	0.00111471	0.0367587	535.024	352.077	535.024	352.077	9.06346	8.45975
ENSG00000125246	CLYBL	-0.60622	0.000373675	0.0165618	7.06382	4.64251	7.06382	4.64251	2.82045	2.21491
ENSG00000156413	FUT6	-0.606621	3.74181e-05	0.00279604	27.2666	17.9385	27.2666	17.9385	4.76906	4.16499
ENSG00000179922	ZNF784	-0.607718	0.000304824	0.0142273	7.72389	5.07019	7.72389	5.07019	2.94933	2.34204
ENSG00000266714	MYO15B	-0.608057	1.56511e-06	0.000226107	175.883	115.371	175.883	115.371	7.45847	6.85014
ENSG00000187609	EXD3	-0.608677	4.34122e-06	0.000510964	22.4902	14.7558	22.4902	14.7558	4.49123	3.88321
ENSG00000168496	FEN1	-0.611047	0.000547467	0.0219947	10.3692	6.7897	10.3692	6.7897	3.37423	2.76335
ENSG00000163795	ZNF513	-0.613991	4.33198e-08	1.13787e-05	36.1945	23.6641	36.1945	23.6641	5.1777	4.56463
ENSG00000277072	STAG3L2	-0.614091	0.000945969	0.033033	7.72189	5.04444	7.72189	5.04444	2.94895	2.33469
ENSG00000122386	ZNF205	-0.614538	2.28078e-05	0.0018991	12.7802	8.33828	12.7802	8.33828	3.67583	3.05975
ENSG00000175782	SLC35E3	-0.615039	6.7387e-07	0.000111559	27.7087	18.1032	27.7087	18.1032	4.79227	4.17817
ENSG00000165804	ZNF219	-0.61581	0.000208708	0.010606	43.9271	28.6806	43.9271	28.6806	5.45704	4.84201
ENSG00000284526	AC015802.6	-0.616319	2.37483e-06	0.000318794	25.0643	16.3531	25.0643	16.3531	4.64756	4.03149
ENSG00000091986	CCDC80	-0.61638	0.000979931	0.033918	248.05	161.989	248.05	161.989	7.95449	7.33975
ENSG00000165912	PACSIN3	-0.617933	7.45514e-05	0.00473168	24.9994	16.2948	24.9994	16.2948	4.64382	4.02634
ENSG00000141258	SGSM2	-0.619042	2.0552e-09	7.60375e-07	286.818	186.858	286.818	186.858	8.16399	7.5458
ENSG00000171962	DRC3	-0.619511	1.89193e-05	0.00164935	583.842	380.495	583.842	380.495	9.18943	8.57173
ENSG00000142657	PGD	-0.619941	1.75869e-07	3.59921e-05	242.754	158.094	242.754	158.094	7.92335	7.30464
ENSG00000253341	AC115837.1	-0.62104	0.000406752	0.0176792	7.51234	4.88574	7.51234	4.88574	2.90926	2.28858
ENSG00000100150	DEPDC5	-0.621808	6.41455e-06	0.000700016	17.9625	11.6772	17.9625	11.6772	4.16691	3.54562
ENSG00000229814	RPL35AP21	-0.622291	0.00147128	0.0452464	4.59683	2.99313	4.59683	2.99313	2.20064	1.58165
ENSG00000100300	TSPO	-0.625303	1.9355e-08	5.46224e-06	87.0091	56.4287	87.0091	56.4287	6.44309	5.81836
ENSG00000095539	SEMA4G	-0.625308	8.43714e-05	0.00519201	18.7493	12.1703	18.7493	12.1703	4.22877	3.60529
ENSG00000174669	SLC29A2	-0.626893	4.49389e-06	0.000521361	29.7668	19.2838	29.7668	19.2838	4.89563	4.26931
ENSG00000125122	LRRC29	-0.626979	0.00136654	0.0426931	4.61353	2.98858	4.61353	2.98858	2.20587	1.57946
ENSG00000143891	GALM	-0.627009	0.000825747	0.0298476	37.9886	24.6466	37.9886	24.6466	5.24749	4.62331
ENSG00000144120	TMEM177	-0.627349	0.000246336	0.0120344	9.07942	5.87632	9.07942	5.87632	3.1826	2.55491
ENSG00000141232	TOB1	-0.628105	6.15437e-05	0.00406336	117.845	76.3426	117.845	76.3426	6.88074	6.25442
ENSG00000127586	CHTF18	-0.628229	4.66e-05	0.00331029	15.751	10.1827	15.751	10.1827	3.97737	3.34804
ENSG00000103490	PYCARD	-0.628903	0.000122171	0.00695001	23.2258	15.0258	23.2258	15.0258	4.53766	3.90937
ENSG00000161999	JMJD8	-0.629054	4.84566e-06	0.000551683	69.6352	45.0471	69.6352	45.0471	6.12175	5.49336
ENSG00000143816	WNT9A	-0.630548	0.000336123	0.0153312	67.9467	43.9052	67.9467	43.9052	6.08633	5.45632
ENSG00000228526	MIR34AHG	-0.630588	1.66488e-05	0.00151225	33.165	21.4637	33.165	21.4637	5.05159	4.42383
ENSG00000142655	PEX14	-0.630636	3.43902e-06	0.000425849	35.966	23.2632	35.966	23.2632	5.16856	4.53998
ENSG00000117411	B4GALT2	-0.630685	0.00108813	0.0361572	25.9292	16.7637	25.9292	16.7637	4.69651	4.06727
ENSG00000159733	ZFYVE28	-0.634162	1.54345e-05	0.00142569	17.6361	11.3479	17.6361	11.3479	4.14046	3.50435
ENSG00000088726	TMEM40	-0.63443	0.000346409	0.0156506	23.1612	14.9519	23.1612	14.9519	4.53364	3.90226
ENSG00000136213	CHST12	-0.636057	0.00144109	0.0444985	40.4857	26.0503	40.4857	26.0503	5.33934	4.70323
ENSG00000088836	SLC4A11	-0.636125	5.97273e-05	0.00398682	337.342	217.247	337.342	217.247	8.39807	7.76319
ENSG00000165644	COMTD1	-0.636368	0.000269421	0.0129433	6.83257	4.39202	6.83257	4.39202	2.77243	2.13488
ENSG00000204685	STARD7-AS1	-0.636422	0.000583343	0.0230586	7.10894	4.57788	7.10894	4.57788	2.82964	2.19468
ENSG00000185189	NRBP2	-0.63666	5.18614e-07	8.88911e-05	63.743	41.0133	63.743	41.0133	5.99419	5.35802
ENSG00000166557	TMED3	-0.637476	1.08118e-07	2.45188e-05	52.5988	33.8669	52.5988	33.8669	5.71696	5.0818
ENSG00000168389	MFSD2A	-0.637603	0.000122217	0.00695001	42.4367	27.2752	42.4367	27.2752	5.40724	4.76952
ENSG00000148660	CAMK2G	-0.637952	6.83135e-10	2.72697e-07	54.5573	35.0837	54.5573	35.0837	5.7697	5.13273
ENSG00000174950	CD164L2	-0.63805	0.000151289	0.00816694	97.9433	62.9621	97.9433	62.9621	6.61387	5.97641
ENSG00000262049	AC139530.1	-0.638981	0.000564682	0.0224724	4.94339	3.17192	4.94339	3.17192	2.3055	1.66536
ENSG00000157514	TSC22D3	-0.639654	5.04522e-06	0.000572194	141.863	91.1963	141.863	91.1963	7.14835	6.5109
ENSG00000184470	TXNRD2	-0.641168	8.32907e-07	0.000133344	30.9697	19.8695	30.9697	19.8695	4.95279	4.31248
ENSG00000141582	CBX4	-0.641717	7.85532e-05	0.00489855	30.5456	19.5554	30.5456	19.5554	4.93289	4.2895
ENSG00000176108	CHMP6	-0.642944	6.58094e-06	0.000711773	14.2964	9.14624	14.2964	9.14624	3.83758	3.19318
ENSG00000180902	D2HGDH	-0.64297	6.6406e-05	0.00432323	68.7926	44.0334	68.7926	44.0334	6.10418	5.46053
ENSG00000168350	DEGS2	-0.643645	0.000208606	0.010606	117.756	75.4632	117.756	75.4632	6.87966	6.2377
ENSG00000218175	AC016739.1	-0.644622	5.16717e-06	0.000583843	19.2914	12.3534	19.2914	12.3534	4.26988	3.62683
ENSG00000241769	LINC00893	-0.645354	0.000594311	0.023411	10.7753	6.89874	10.7753	6.89874	3.42966	2.78633
ENSG00000163803	PLB1	-0.645382	0.000845114	0.030378	4.42886	2.82979	4.42886	2.82979	2.14693	1.50069
ENSG00000117394	SLC2A1	-0.645784	6.14261e-08	1.54651e-05	276.369	176.739	276.369	176.739	8.11045	7.46548
ENSG00000134398	AC008870.1	-0.64589	3.02185e-08	8.15572e-06	258.956	165.735	258.956	165.735	8.01656	7.37273
ENSG00000213058	AL365357.1	-0.646494	0.000881558	0.0313905	4.81771	3.08671	4.81771	3.08671	2.26835	1.62607
ENSG00000187091	PLCD1	-0.646888	9.9044e-07	0.000152916	24.5548	15.6941	24.5548	15.6941	4.61793	3.97215
ENSG00000270959	LPP-AS2	-0.647096	0.000660276	0.0254204	6.38527	4.08087	6.38527	4.08087	2.67475	2.02888
ENSG00000157510	AFAP1L1	-0.648956	0.00138388	0.0430828	38.0006	24.2544	38.0006	24.2544	5.24795	4.60018
ENSG00000049246	PER3	-0.649577	0.000828976	0.029922	58.5722	37.3259	58.5722	37.3259	5.87214	5.2221
ENSG00000197976	AKAP17A	-0.650045	5.33007e-10	2.24589e-07	68.9319	43.9486	68.9319	43.9486	6.1071	5.45774
ENSG00000159685	CHCHD6	-0.650685	0.000776875	0.0284992	20.6904	13.1737	20.6904	13.1737	4.37089	3.71958
ENSG00000124006	OBSL1	-0.652473	3.91207e-06	0.000470037	54.9585	34.9412	54.9585	34.9412	5.78027	5.12686
ENSG00000172426	RSPH9	-0.654967	0.00155171	0.0470288	135.883	86.3824	135.883	86.3824	7.08623	6.43266
ENSG00000167775	CD320	-0.65529	0.000403697	0.0175968	6.53572	4.14694	6.53572	4.14694	2.70835	2.05205
ENSG00000107968	MAP3K8	-0.655657	0.000129784	0.00721796	49.7242	31.566	49.7242	31.566	5.63588	4.9803
ENSG00000074370	ATP2A3	-0.655719	0.000460506	0.019403	58.5756	37.1817	58.5756	37.1817	5.87223	5.21652
ENSG00000079462	PAFAH1B3	-0.656439	4.28319e-07	7.51117e-05	30.8106	19.5594	30.8106	19.5594	4.94535	4.28979
ENSG00000010256	UQCRC1	-0.656828	2.93417e-11	1.74543e-08	157.504	99.9796	157.504	99.9796	7.29924	6.64356
ENSG00000136231	IGF2BP3	-0.657455	0.00132226	0.0417208	15.7564	10.0066	15.7564	10.0066	3.97787	3.32288
ENSG00000132879	FBXO44	-0.657563	9.79965e-07	0.000151931	29.7308	18.879	29.7308	18.879	4.89389	4.23871
ENSG00000167103	PIP5KL1	-0.660592	0.000463236	0.019438	6.94344	4.39747	6.94344	4.39747	2.79565	2.13668
ENSG00000169100	SLC25A6	-0.66074	2.25955e-10	1.0711e-07	270.835	171.387	270.835	171.387	8.08127	7.42112
ENSG00000115129	TP53I3	-0.661142	2.46548e-06	0.00032806	34.3668	21.7677	34.3668	21.7677	5.10295	4.44411
ENSG00000188185	LINC00265	-0.661307	4.88548e-07	8.42134e-05	43.5477	27.5358	43.5477	27.5358	5.44452	4.78324
ENSG00000127720	METTL25	-0.662706	6.6501e-05	0.00432477	10.9232	6.91366	10.9232	6.91366	3.44932	2.78945
ENSG00000163704	PRRT3	-0.664065	0.000362219	0.0161671	55.0023	34.745	55.0023	34.745	5.78142	5.11873
ENSG00000234851	RPL23AP42	-0.664126	8.06978e-05	0.00500656	13.1928	8.34911	13.1928	8.34911	3.72167	3.06162
ENSG00000049089	COL9A2	-0.665016	0.000137166	0.00757296	32.5903	20.5372	32.5903	20.5372	5.02637	4.36017
ENSG00000073111	MCM2	-0.667654	0.000114956	0.00664464	26.1239	16.4479	26.1239	16.4479	4.7073	4.03984
ENSG00000132434	LANCL2	-0.669245	4.89077e-09	1.60407e-06	31.6018	19.8936	31.6018	19.8936	4.98193	4.31423
ENSG00000184924	PTRHD1	-0.670097	1.09306e-06	0.000166378	21.3508	13.4285	21.3508	13.4285	4.41622	3.74723
ENSG00000173153	ESRRA	-0.67117	1.34957e-10	6.69278e-08	62.6598	39.3771	62.6598	39.3771	5.96947	5.29929
ENSG00000254901	BORCS8	-0.671361	7.46819e-05	0.00473501	27.3012	17.1586	27.3012	17.1586	4.77089	4.10086
ENSG00000115295	CLIP4	-0.671806	3.38402e-10	1.52096e-07	50.0591	31.4414	50.0591	31.4414	5.64556	4.9746
ENSG00000105135	ILVBL	-0.673599	3.8546e-09	1.29934e-06	42.9988	26.9926	42.9988	26.9926	5.42622	4.75449
ENSG00000235098	ANKRD65	-0.673959	1.70336e-08	4.92157e-06	110.395	69.2648	110.395	69.2648	6.78653	6.11405
ENSG00000117984	CTSD	-0.675014	1.99821e-07	4.0074e-05	301.591	189.087	301.591	189.087	8.23645	7.56291
ENSG00000180773	SLC36A4	-0.676409	0.000330043	0.0151366	19.7629	12.3699	19.7629	12.3699	4.30472	3.62876
ENSG00000040275	SPDL1	-0.676445	1.70514e-05	0.0015374	13.9383	8.7391	13.9383	8.7391	3.80098	3.12748
ENSG00000235919	ASH1L-AS1	-0.676638	0.000548092	0.0219947	4.371	2.7377	4.371	2.7377	2.12796	1.45296
ENSG00000224505	AC138150.1	-0.678348	0.000547956	0.0219947	6.92518	4.32198	6.92518	4.32198	2.79185	2.11169
ENSG00000119986	AVPI1	-0.679887	0.000922119	0.0324727	19.2366	12.0208	19.2366	12.0208	4.26578	3.58746
ENSG00000101443	WFDC2	-0.680044	7.03315e-05	0.00450899	850.31	531.764	850.31	531.764	9.73185	9.05464
ENSG00000225177	AL590617.2	-0.68436	0.000721949	0.0269735	5.201	3.23053	5.201	3.23053	2.37879	1.69177
ENSG00000111665	CDCA3	-0.684585	0.000901209	0.031959	6.29566	3.92115	6.29566	3.92115	2.65436	1.97128
ENSG00000148334	PTGES2	-0.685076	4.12941e-07	7.30484e-05	40.8419	25.4055	40.8419	25.4055	5.35198	4.66707
ENSG00000272462	U91328.1	-0.686468	0.00162983	0.0486673	2.79107	1.7333	2.79107	1.7333	1.48082	0.793525
ENSG00000286830	AC105052.5	-0.686815	0.000517919	0.0211475	21.6062	13.4295	21.6062	13.4295	4.43337	3.74733
ENSG00000156515	HK1	-0.687236	8.99713e-12	6.42247e-09	212.251	132.029	212.251	132.029	7.72963	7.04471
ENSG00000122966	CIT	-0.687425	0.000963883	0.0334963	17.432	10.818	17.432	10.818	4.12367	3.43537
ENSG00000106351	AGFG2	-0.687461	9.04908e-08	2.11178e-05	33.284	20.6789	33.284	20.6789	5.05676	4.37009
ENSG00000104774	MAN2B1	-0.68829	4.06992e-09	1.35685e-06	39.6532	24.6216	39.6532	24.6216	5.30936	4.62185
ENSG00000174871	CNIH2	-0.691267	0.00106625	0.0357434	7.58606	4.70226	7.58606	4.70226	2.92335	2.23336
ENSG00000105427	CNFN	-0.691914	0.000357748	0.0160316	5.15133	3.19087	5.15133	3.19087	2.36495	1.67395
ENSG00000188396	TCTEX1D4	-0.692471	0.00100423	0.0345031	37.0402	22.9091	37.0402	22.9091	5.21102	4.51785
ENSG00000163931	TKT	-0.69271	3.93538e-05	0.00289714	295.269	182.951	295.269	182.951	8.20588	7.51532
ENSG00000272141	AL390719.2	-0.692722	1.11182e-06	0.000168652	33.6506	20.8268	33.6506	20.8268	5.07256	4.38037
ENSG00000089123	TASP1	-0.692918	1.87755e-05	0.00164153	21.9697	13.5995	21.9697	13.5995	4.45744	3.76548
ENSG00000138092	CENPO	-0.69554	2.74515e-06	0.000357435	14.0657	8.69289	14.0657	8.69289	3.81411	3.11984
ENSG00000233426	EIF3FP3	-0.69677	0.000611467	0.0239532	13.0771	8.08736	13.0771	8.08736	3.70897	3.01567
ENSG00000118523	CCN2	-0.697089	1.75065e-05	0.00155751	1056.09	651.501	1056.09	651.501	10.0445	9.34762
ENSG00000115361	ACADL	-0.697931	0.000733767	0.0273141	5.54148	3.42569	5.54148	3.42569	2.47027	1.77639
ENSG00000183248	PRR36	-0.698816	0.0015801	0.0475915	8.44225	5.19265	8.44225	5.19265	3.07763	2.37647
ENSG00000184900	SUMO3	-0.699588	3.6725e-12	2.86429e-09	70.1579	43.2502	70.1579	43.2502	6.13253	5.43463
ENSG00000135929	CYP27A1	-0.701629	0.000967011	0.0335474	17.6005	10.8338	17.6005	10.8338	4.13755	3.43747
ENSG00000142694	EVA1B	-0.7034	4.4283e-05	0.00318733	7.83698	4.80907	7.83698	4.80907	2.9703	2.26576
ENSG00000143367	TUFT1	-0.703504	1.30369e-05	0.0012418	75.9357	46.6186	75.9357	46.6186	6.24671	5.54283
ENSG00000010310	GIPR	-0.703557	0.000882201	0.031395	129.029	79.295	129.029	79.295	7.01155	6.30916
ENSG00000179627	ZBTB42	-0.705995	1.61454e-06	0.000232694	22.4464	13.7748	22.4464	13.7748	4.48841	3.78396
ENSG00000125841	NRSN2	-0.708469	3.73252e-08	9.9331e-06	24.599	15.0656	24.599	15.0656	4.62053	3.91319
ENSG00000182310	SPACA6	-0.709136	0.000996454	0.0343332	7.49869	4.58393	7.49869	4.58393	2.90664	2.19659
ENSG00000075702	WDR62	-0.70929	0.00118903	0.0384284	7.04184	4.3064	7.04184	4.3064	2.81595	2.10648
ENSG00000119673	ACOT2	-0.712114	1.78294e-05	0.00157617	8.6016	5.25392	8.6016	5.25392	3.1046	2.3934
ENSG00000245750	DRAIC	-0.712771	2.96194e-06	0.000377615	24.9188	15.2077	24.9188	15.2077	4.63916	3.92673
ENSG00000006210	CX3CL1	-0.712988	0.00012038	0.00687127	185.686	113.292	185.686	113.292	7.53672	6.8239
ENSG00000126970	ZC4H2	-0.715393	8.77283e-05	0.00536593	6.14218	3.74567	6.14218	3.74567	2.61875	1.90522
ENSG00000198113	TOR4A	-0.715847	0.000224163	0.0112512	16.8306	10.2464	16.8306	10.2464	4.07301	3.35705
ENSG00000228801	AC064807.1	-0.721258	0.00102858	0.0350422	6.20928	3.76702	6.20928	3.76702	2.63443	1.91342
ENSG00000087586	AURKA	-0.724094	0.000984975	0.0340537	6.81561	4.13075	6.81561	4.13075	2.76884	2.04641
ENSG00000066651	TRMT11	-0.726138	6.98332e-07	0.000115141	12.8916	7.80109	12.8916	7.80109	3.68836	2.96368
ENSG00000070540	WIPI1	-0.726856	6.40208e-10	2.5806e-07	68.5575	41.5012	68.5575	41.5012	6.09924	5.37508
ENSG00000226377	AC084809.1	-0.72857	0.00148953	0.0456161	2.43187	1.46237	2.43187	1.46237	1.28206	0.54831
ENSG00000186891	TNFRSF18	-0.728596	0.00155951	0.0471473	2.21631	1.33789	2.21631	1.33789	1.14816	0.419957
ENSG00000213553	RPLP0P6	-0.72886	7.59517e-08	1.82152e-05	43.4396	26.2441	43.4396	26.2441	5.44094	4.71392
ENSG00000051523	CYBA	-0.729229	0.00034404	0.0155783	81.6572	49.2457	81.6572	49.2457	6.35151	5.62192
ENSG00000166199	ALKBH3	-0.732162	9.41864e-07	0.000146535	21.2429	12.81	21.2429	12.81	4.40891	3.6792
ENSG00000105523	FAM83E	-0.733218	1.86362e-13	1.85372e-10	122.574	73.7855	122.574	73.7855	6.93751	6.20526
ENSG00000120437	ACAT2	-0.73431	3.17009e-07	5.84646e-05	64.0121	38.5189	64.0121	38.5189	6.00027	5.2675
ENSG00000104140	RHOV	-0.736261	0.000559729	0.0223729	70.6422	42.4714	70.6422	42.4714	6.14246	5.40842
ENSG00000184271	POU6F1	-0.736841	0.000745093	0.0275989	9.27116	5.56242	9.27116	5.56242	3.21275	2.47571
ENSG00000260874	AC106820.5	-0.737115	0.00107801	0.0359602	2.42537	1.44928	2.42537	1.44928	1.2782	0.535336
ENSG00000137880	GCHFR	-0.737342	2.8738e-08	7.89008e-06	36.774	22.1038	36.774	22.1038	5.20062	4.46622
ENSG00000151846	PABPC3	-0.738628	0.0015165	0.0461228	2.30243	1.38311	2.30243	1.38311	1.20316	0.467915
ENSG00000152256	PDK1	-0.738798	0.000148377	0.00804551	4.07682	2.44715	4.07682	2.44715	2.02745	1.2911
ENSG00000133119	RFC3	-0.743497	1.00677e-05	0.00101137	7.79397	4.64943	7.79397	4.64943	2.96236	2.21705
ENSG00000116285	ERRFI1	-0.743823	0.00131954	0.0416568	180.156	107.486	180.156	107.486	7.4931	6.748
ENSG00000146410	MTFR2	-0.744091	0.000520086	0.021179	2.98407	1.78052	2.98407	1.78052	1.57728	0.832298
ENSG00000250508	LINC02701	-0.744343	0.00129534	0.041108	2.79706	1.67264	2.79706	1.67264	1.48391	0.742131
ENSG00000272086	AC025181.2	-0.744947	8.29103e-06	0.000865863	11.1595	6.65679	11.1595	6.65679	3.4802	2.73483
ENSG00000112561	TFEB	-0.747757	6.74764e-07	0.000111559	37.035	22.0919	37.035	22.0919	5.21082	4.46545
ENSG00000127418	FGFRL1	-0.748339	1.16319e-08	3.51133e-06	42.6979	25.4417	42.6979	25.4417	5.41609	4.66912
ENSG00000212123	PRR22	-0.752879	0.000752996	0.0278082	2.89766	1.71751	2.89766	1.71751	1.53489	0.780315
ENSG00000102854	MSLN	-0.752941	5.85341e-09	1.86927e-06	346.908	206.054	346.908	206.054	8.43841	7.68688
ENSG00000176208	ATAD5	-0.754012	0.000677175	0.0258742	3.20326	1.90323	3.20326	1.90323	1.67954	0.928449
ENSG00000177548	RABEP2	-0.755253	3.6515e-13	3.40859e-10	43.9923	26.0796	43.9923	26.0796	5.45918	4.70485
ENSG00000144191	CNGA3	-0.757439	4.99965e-05	0.00345118	6.73876	3.98554	6.73876	3.98554	2.75248	1.99477
ENSG00000197506	SLC28A3	-0.758101	0.000148916	0.00805407	30.0156	17.7627	30.0156	17.7627	4.90764	4.15078
ENSG00000070423	RNF126	-0.758256	1.63605e-07	3.42351e-05	26.5755	15.7275	26.5755	15.7275	4.73202	3.97522
ENSG00000233762	AC007969.1	-0.759243	3.75466e-06	0.000454726	12.7506	7.55565	12.7506	7.55565	3.6725	2.91756
ENSG00000173581	CCDC106	-0.760541	4.43058e-07	7.72499e-05	16.0482	9.47188	16.0482	9.47188	4.00434	3.24365
ENSG00000065485	PDIA5	-0.761668	5.093e-06	0.000576535	9.06938	5.36626	9.06938	5.36626	3.181	2.42392
ENSG00000003249	DBNDD1	-0.762097	3.8396e-05	0.00284458	7.14888	4.21519	7.14888	4.21519	2.83772	2.0756
ENSG00000042493	CAPG	-0.762177	3.49541e-05	0.0026379	67.6791	39.96	67.6791	39.96	6.08064	5.32049
ENSG00000224066	AL049795.1	-0.762593	0.000239401	0.0117675	6.41992	3.78712	6.41992	3.78712	2.68256	1.9211
ENSG00000197696	NMB	-0.763861	0.000235577	0.0116305	8.11519	4.77839	8.11519	4.77839	3.02062	2.25653
ENSG00000165233	CARD19	-0.764937	7.80416e-07	0.000126273	22.152	13.0445	22.152	13.0445	4.46936	3.70537
ENSG00000214290	COLCA2	-0.768082	4.76977e-10	2.0381e-07	34.958	20.5573	34.958	20.5573	5.12755	4.36158
ENSG00000248206	AC074194.1	-0.770414	0.00137664	0.0429014	2.7042	1.57926	2.7042	1.57926	1.4352	0.659249
ENSG00000164393	ADGRF2	-0.770563	0.00041218	0.0178639	4.97577	2.91394	4.97577	2.91394	2.31492	1.54297
ENSG00000157593	SLC35B2	-0.771112	2.57838e-13	2.48326e-10	55.891	32.7941	55.891	32.7941	5.80454	5.03537
ENSG00000135127	BICDL1	-0.771569	3.89634e-06	0.000469077	33.3458	19.5529	33.3458	19.5529	5.05943	4.28931
ENSG00000170482	SLC23A1	-0.773643	9.76266e-05	0.00587075	106.687	62.5053	106.687	62.5053	6.73724	5.96591
ENSG00000196167	COLCA1	-0.77621	6.42794e-07	0.000106855	307.701	179.725	307.701	179.725	8.26538	7.48965
ENSG00000153790	C7orf31	-0.776435	0.00154806	0.0469885	2.41226	1.40747	2.41226	1.40747	1.27039	0.493103
ENSG00000158806	NPM2	-0.776525	8.39723e-06	0.000870958	14.7085	8.5917	14.7085	8.5917	3.87858	3.10294
ENSG00000004777	ARHGAP33	-0.776731	7.45487e-07	0.000120983	43.0595	25.1333	43.0595	25.1333	5.42826	4.65153
ENSG00000149823	VPS51	-0.776864	2.37205e-16	4.96299e-13	78.7625	45.9918	78.7625	45.9918	6.29944	5.5233
ENSG00000101445	PPP1R16B	-0.776972	0.000252437	0.0123225	21.0438	12.2819	21.0438	12.2819	4.39532	3.61846
ENSG00000266208	AC080112.2	-0.779827	0.000824812	0.0298476	5.43129	3.16383	5.43129	3.16383	2.4413	1.66167
ENSG00000255491	AC100858.3	-0.781572	0.000707238	0.0266868	21.7342	12.6762	21.7342	12.6762	4.44189	3.66405
ENSG00000100360	IFT27	-0.781601	1.80181e-07	3.65642e-05	219.381	127.748	219.381	127.748	7.77729	6.99716
ENSG00000232386	AC015712.1	-0.78214	0.00117869	0.0382451	2.95078	1.7124	2.95078	1.7124	1.5611	0.776018
ENSG00000105339	DENND3	-0.786775	3.78625e-07	6.82692e-05	31.0601	18.0022	31.0601	18.0022	4.95699	4.1701
ENSG00000283041	AC008038.1	-0.788603	2.52331e-15	3.92576e-12	90.3594	52.3347	90.3594	52.3347	6.4976	5.70969
ENSG00000137193	PIM1	-0.788857	1.82644e-05	0.00161065	20.6613	11.9597	20.6613	11.9597	4.36886	3.58011
ENSG00000228288	PCAT6	-0.791302	5.2168e-05	0.00357263	4.42395	2.55247	4.42395	2.55247	2.14533	1.3519
ENSG00000108474	PIGL	-0.791524	1.98175e-09	7.37699e-07	32.382	18.7071	32.382	18.7071	5.01712	4.22551
ENSG00000162227	TAF6L	-0.791895	1.3848e-11	9.44092e-09	28.7869	16.6493	28.7869	16.6493	4.84734	4.05739
ENSG00000220472	AL139095.2	-0.792295	1.28466e-05	0.00122944	8.57069	4.96238	8.57069	4.96238	3.09941	2.31103
ENSG00000186710	CFAP73	-0.794447	1.00316e-07	2.29324e-05	285.854	164.936	285.854	164.936	8.15914	7.36576
ENSG00000280587	LINC01348	-0.797154	0.00010148	0.0060476	4.53419	2.60422	4.53419	2.60422	2.18084	1.38085
ENSG00000235776	AC000089.1	-0.798207	0.00169116	0.0498493	2.11663	1.21415	2.11663	1.21415	1.08177	0.279946
ENSG00000241635	UGT1A1	-0.79878	5.59536e-05	0.00378067	4.27347	2.45875	4.27347	2.45875	2.09541	1.29792
ENSG00000237214	AL080243.4	-0.799161	9.44672e-14	1.04216e-10	50.7058	29.169	50.7058	29.169	5.66408	4.86636
ENSG00000185839	AL035411.1	-0.800575	0.000177017	0.00931541	3.7088	2.12661	3.7088	2.12661	1.89095	1.08855
ENSG00000205639	MFSD2B	-0.802094	0.00123176	0.0396254	2.49058	1.43079	2.49058	1.43079	1.31648	0.516808
ENSG00000132329	RAMP1	-0.804356	0.000806764	0.0293297	23.2772	13.3284	23.2772	13.3284	4.54084	3.73643
ENSG00000005486	RHBDD2	-0.804497	4.52986e-14	5.08988e-11	124.651	71.4109	124.651	71.4109	6.96175	6.15807
ENSG00000187134	AKR1C1	-0.805365	0.000274914	0.0131138	215.597	123.83	215.597	123.83	7.75219	6.95222
ENSG00000251595	ABCA11P	-0.806641	0.00022061	0.0111177	3.35164	1.91951	3.35164	1.91951	1.74487	0.940739
ENSG00000203722	RAET1G	-0.811656	0.00141028	0.0436909	5.75044	3.28424	5.75044	3.28424	2.52367	1.71556
ENSG00000125458	NT5C	-0.814585	1.58778e-08	4.63173e-06	21.0401	11.961	21.0401	11.961	4.39507	3.58027
ENSG00000174886	NDUFA11	-0.814705	2.88807e-08	7.89354e-06	18.7167	10.6531	18.7167	10.6531	4.22626	3.4132
ENSG00000185950	IRS2	-0.815024	6.28344e-05	0.0041306	35.4691	20.1329	35.4691	20.1329	5.14849	4.33148
ENSG00000167747	C19orf48	-0.815459	0.000139748	0.00769454	14.6334	8.31046	14.6334	8.31046	3.87119	3.05493
ENSG00000119969	HELLS	-0.815773	1.3154e-06	0.000194192	18.2126	10.3344	18.2126	10.3344	4.18687	3.36938
ENSG00000215440	NPEPL1	-0.818299	9.42627e-08	2.18301e-05	21.3331	12.0878	21.3331	12.0878	4.41502	3.59548
ENSG00000188277	C15orf62	-0.828672	1.13733e-07	2.53708e-05	14.7117	8.29662	14.7117	8.29662	3.87889	3.05252
ENSG00000066279	ASPM	-0.830673	0.000255776	0.0124156	4.73457	2.65688	4.73457	2.65688	2.24323	1.40973
ENSG00000211459	MT-RNR1	-0.834205	3.50895e-07	6.37453e-05	489.393	274.759	489.393	274.759	8.93485	8.10202
ENSG00000267742	SINHCAFP2	-0.837148	0.000191806	0.00993008	2.86243	1.59582	2.86243	1.59582	1.51724	0.674301
ENSG00000169710	FASN	-0.837701	3.46829e-10	1.54737e-07	375.829	210.275	375.829	210.275	8.55393	7.71614
ENSG00000225285	LINC01770	-0.837802	0.000278328	0.0132575	2.53798	1.41539	2.53798	1.41539	1.34368	0.501204
ENSG00000279700	AC131212.2	-0.838009	0.000974272	0.0337607	1.60499	0.897264	1.60499	0.897264	0.682568	-0.156396
ENSG00000188747	NOXA1	-0.839185	2.03415e-07	4.04669e-05	17.5053	9.77718	17.5053	9.77718	4.12972	3.28942
ENSG00000083807	SLC27A5	-0.839416	1.984e-05	0.00170996	3.96273	2.21572	3.96273	2.21572	1.9865	1.14778
ENSG00000255014	ARL6IP1P3	-0.840165	0.00122694	0.0394937	1.45804	0.816459	1.45804	0.816459	0.544033	-0.292547
ENSG00000130762	ARHGEF16	-0.840843	0.000234498	0.0116055	39.071	21.8091	39.071	21.8091	5.28803	4.44686
ENSG00000171130	ATP6V0E2	-0.841269	8.30905e-05	0.00512879	14.4976	8.1081	14.4976	8.1081	3.85774	3.01936
ENSG00000130066	SAT1	-0.842151	1.28618e-07	2.78716e-05	943.098	526.63	943.098	526.63	9.88126	9.04065
ENSG00000125835	SNRPB	-0.843597	6.50677e-11	3.52504e-08	42.812	23.8643	42.812	23.8643	5.41994	4.57678
ENSG00000269399	AC008764.6	-0.844293	0.00108045	0.036009	2.54567	1.41102	2.54567	1.41102	1.34805	0.496737
ENSG00000130748	TMEM160	-0.84478	1.39407e-05	0.00130535	5.91505	3.28523	5.91505	3.28523	2.56439	1.71599
ENSG00000146918	NCAPG2	-0.845628	5.78392e-09	1.85685e-06	14.4595	8.05256	14.4595	8.05256	3.85395	3.00945
ENSG00000141295	SCRN2	-0.845705	7.99073e-12	5.77197e-09	34.3317	19.1209	34.3317	19.1209	5.10147	4.25708
ENSG00000198753	PLXNB3	-0.845913	0.000178961	0.00937098	17.3574	9.65445	17.3574	9.65445	4.11748	3.27119
ENSG00000112658	SRF	-0.84735	5.25945e-08	1.35797e-05	123.491	68.6082	123.491	68.6082	6.94826	6.10031
ENSG00000227486	AL050309.1	-0.848847	0.000505862	0.0208093	1.71006	0.950174	1.71006	0.950174	0.774044	-0.0737359
ENSG00000135124	P2RX4	-0.850501	6.8028e-06	0.000730423	11.3499	6.29818	11.3499	6.29818	3.5046	2.65493
ENSG00000126522	ASL	-0.851253	2.34512e-09	8.52051e-07	19.2529	10.6662	19.2529	10.6662	4.267	3.41497
ENSG00000160226	CFAP410	-0.852467	7.82154e-05	0.00488622	39.5949	21.9251	39.5949	21.9251	5.30724	4.45451
ENSG00000164045	CDC25A	-0.853158	3.76238e-05	0.0028045	4.51045	2.4945	4.51045	2.4945	2.17327	1.31875
ENSG00000196408	NOXO1	-0.85404	3.15305e-05	0.00243093	3.47732	1.92292	3.47732	1.92292	1.79798	0.9433
ENSG00000255857	PXN-AS1	-0.854185	3.8818e-05	0.00287234	3.91576	2.16801	3.91576	2.16801	1.96929	1.11637
ENSG00000122952	ZWINT	-0.856492	4.48074e-06	0.00052083	10.572	5.84652	10.572	5.84652	3.40217	2.54758
ENSG00000167700	MFSD3	-0.857658	1.28178e-07	2.78716e-05	16.0028	8.82889	16.0028	8.82889	4.00025	3.14223
ENSG00000152475	ZNF837	-0.858944	0.000243901	0.011925	2.67259	1.46622	2.67259	1.46622	1.41824	0.552098
ENSG00000100297	MCM5	-0.859889	3.26491e-08	8.76557e-06	22.0121	12.1268	22.0121	12.1268	4.46023	3.60013
ENSG00000165272	AQP3	-0.861448	1.72315e-05	0.00154437	1554.85	856.402	1554.85	856.402	10.6026	9.74214
ENSG00000159708	LRRC36	-0.863148	0.000717339	0.0268674	31.1559	17.1933	31.1559	17.1933	4.96143	4.10378
ENSG00000204634	TBC1D8	-0.864231	6.46043e-11	3.52504e-08	289.35	159.094	289.35	159.094	8.17667	7.31374
ENSG00000224043	CCNT2-AS1	-0.866852	0.000391784	0.0172172	2.75479	1.51502	2.75479	1.51502	1.46194	0.599337
ENSG00000162757	C1orf74	-0.868542	0.000461013	0.019403	20.0553	10.9929	20.0553	10.9929	4.32591	3.4585
ENSG00000109906	ZBTB16	-0.869815	0.000272134	0.0130221	20.3702	11.1565	20.3702	11.1565	4.34839	3.47981
ENSG00000185664	PMEL	-0.870691	6.50176e-05	0.00425109	2.948	1.61511	2.948	1.61511	1.55974	0.691632
ENSG00000250131	AC078881.1	-0.870939	0.00118131	0.0382685	1.38003	0.7496	1.38003	0.7496	0.464704	-0.415807
ENSG00000100479	POLE2	-0.87645	0.00161711	0.0484551	1.36162	0.742969	1.36162	0.742969	0.445319	-0.428625
ENSG00000013725	CD6	-0.877365	0.000112874	0.00656012	3.55175	1.92678	3.55175	1.92678	1.82853	0.946191
ENSG00000126790	L3HYPDH	-0.880096	0.00105394	0.0355061	17.5246	9.5279	17.5246	9.5279	4.13131	3.25216
ENSG00000160783	PMF1	-0.880485	1.24564e-07	2.73843e-05	14.4096	7.84883	14.4096	7.84883	3.84896	2.97248
ENSG00000136877	FPGS	-0.882682	7.14808e-16	1.31429e-12	46.6252	25.2984	46.6252	25.2984	5.54304	4.66097
ENSG00000228544	CCDC183-AS1	-0.882992	9.29024e-05	0.00564259	8.32614	4.51158	8.32614	4.51158	3.05765	2.17363
ENSG00000101412	E2F1	-0.883356	0.00064081	0.0248605	2.61823	1.41655	2.61823	1.41655	1.38859	0.502377
ENSG00000248278	SUMO2P17	-0.883685	7.63726e-05	0.00479709	2.86106	1.54754	2.86106	1.54754	1.51655	0.629973
ENSG00000005844	ITGAL	-0.883968	0.000200509	0.0103277	8.20553	4.44392	8.20553	4.44392	3.0366	2.15183
ENSG00000224621	AL451042.1	-0.884835	0.000692002	0.0262753	1.43717	0.779052	1.43717	0.779052	0.523235	-0.360208
ENSG00000140859	KIFC3	-0.885366	1.64192e-07	3.42353e-05	23.3063	12.6101	23.3063	12.6101	4.54265	3.65651
ENSG00000266680	AL135905.1	-0.88875	0.000460286	0.019403	2.54544	1.37593	2.54544	1.37593	1.34791	0.46041
ENSG00000151117	TMEM86A	-0.889322	6.05477e-05	0.00401947	3.87419	2.09035	3.87419	2.09035	1.95389	1.06375
ENSG00000286977	Z83745.1	-0.890721	4.82787e-05	0.00337287	3.81628	2.06566	3.81628	2.06566	1.93217	1.04661
ENSG00000176092	CRYBG2	-0.892247	0.00148697	0.0455672	7.53165	4.0602	7.53165	4.0602	2.91297	2.02155
ENSG00000253676	TAGLN2P1	-0.895666	1.50371e-10	7.29914e-08	23.7184	12.7558	23.7184	12.7558	4.56793	3.67308
ENSG00000108961	RANGRF	-0.896852	1.08056e-05	0.00107658	8.27752	4.45208	8.27752	4.45208	3.0492	2.15448
ENSG00000178464	RPL10P16	-0.904963	0.000207186	0.0105721	6.73788	3.59948	6.73788	3.59948	2.75229	1.84779
ENSG00000112984	KIF20A	-0.905778	2.83557e-05	0.0022461	15.3992	8.21359	15.3992	8.21359	3.94478	3.03801
ENSG00000108784	NAGLU	-0.905935	1.61538e-11	1.04271e-08	18.3975	9.81885	18.3975	9.81885	4.20143	3.29555
ENSG00000110921	MVK	-0.908549	1.69928e-15	2.78663e-12	79.7036	42.4781	79.7036	42.4781	6.31657	5.40865
ENSG00000187840	EIF4EBP1	-0.909588	3.38754e-06	0.000422058	10.4561	5.56677	10.4561	5.56677	3.38627	2.47684
ENSG00000133069	TMCC2	-0.90976	2.4642e-10	1.13271e-07	27.1014	14.4344	27.1014	14.4344	4.76029	3.85144
ENSG00000265982	AC103810.3	-0.911595	0.000517123	0.0211475	1.82505	0.963905	1.82505	0.963905	0.867932	-0.0530378
ENSG00000125999	BPIFB1	-0.913619	1.53043e-08	4.50778e-06	4261.59	2267.47	4261.59	2267.47	12.0572	11.1469
ENSG00000169093	ASMTL	-0.913738	1.25051e-05	0.00120438	18.8444	10.0107	18.8444	10.0107	4.23607	3.32347
ENSG00000163507	CIP2A	-0.914196	2.01924e-05	0.00173295	3.40432	1.80865	3.40432	1.80865	1.76737	0.854911
ENSG00000101448	EPPIN	-0.9146	0.00065657	0.025294	30.184	16.0267	30.184	16.0267	4.91571	4.0024
ENSG00000176153	GPX2	-0.922296	3.07253e-07	5.73627e-05	60.5037	32.0153	60.5037	32.0153	5.91895	5.00069
ENSG00000160888	IER2	-0.923314	0.0013824	0.0430589	98.0042	51.6905	98.0042	51.6905	6.61477	5.69183
ENSG00000130475	FCHO1	-0.923549	0.000916717	0.0323388	1.3008	0.68206	1.3008	0.68206	0.379399	-0.552029
ENSG00000105219	CNTD2	-0.925221	0.00116163	0.0379145	1.65937	0.876561	1.65937	0.876561	0.730631	-0.190073
ENSG00000149972	CNTN5	-0.928243	0.000360332	0.0161235	4.79527	2.52137	4.79527	2.52137	2.26161	1.33421
ENSG00000102317	RBM3	-0.929041	2.04923e-12	1.77627e-09	90.9889	47.7957	90.9889	47.7957	6.50762	5.57881
ENSG00000234432	AC092171.3	-0.933796	4.40268e-05	0.00317642	2.29151	1.19983	2.29151	1.19983	1.1963	0.262828
ENSG00000268996	MAN1B1-DT	-0.934783	0.000325261	0.0149966	1.87461	0.974084	1.87461	0.974084	0.906587	-0.0378816
ENSG00000286330	AL353660.1	-0.937035	1.97515e-05	0.00170475	23.6353	12.3667	23.6353	12.3667	4.56287	3.62839
ENSG00000226525	RPS7P10	-0.941803	4.09549e-06	0.000485348	10.0792	5.26868	10.0792	5.26868	3.33331	2.39744
ENSG00000121152	NCAPH	-0.94254	1.00181e-05	0.00100974	7.52603	3.91939	7.52603	3.91939	2.91189	1.97063
ENSG00000259856	RAB43P1	-0.942768	0.00141364	0.0437176	1.05403	0.545727	1.05403	0.545727	0.0759093	-0.873748
ENSG00000235316	DUSP8P5	-0.943039	0.00012259	0.00695164	4.09311	2.12779	4.09311	2.12779	2.0332	1.08936
ENSG00000196696	AC009022.1	-0.945725	0.000438051	0.0186259	20.8395	10.8227	20.8395	10.8227	4.38125	3.43599
ENSG00000270177	AC104109.2	-0.949733	0.00144558	0.0445918	1.264	0.651673	1.264	0.651673	0.337998	-0.61778
ENSG00000110799	VWF	-0.949873	4.8087e-05	0.00337043	8.60237	4.4534	8.60237	4.4534	3.10473	2.15491
ENSG00000172828	CES3	-0.952674	0.00128658	0.0409786	10.1591	5.25633	10.1591	5.25633	3.34469	2.39406
ENSG00000214376	VSTM5	-0.954004	0.000354882	0.0159385	1.81078	0.927464	1.81078	0.927464	0.856613	-0.108637
ENSG00000258449	AC023510.1	-0.956659	0.000462024	0.0194217	2.75618	1.4149	2.75618	1.4149	1.46267	0.500697
ENSG00000143845	ETNK2	-0.957366	0.00023324	0.011577	22.1545	11.4181	22.1545	11.4181	4.46953	3.51325
ENSG00000205488	CALML3-AS1	-0.960728	0.00102769	0.0350316	4.94164	2.53319	4.94164	2.53319	2.30499	1.34095
ENSG00000089685	BIRC5	-0.961006	0.000336996	0.0153403	4.93231	2.52575	4.93231	2.52575	2.30226	1.33671
ENSG00000124257	NEURL2	-0.962176	4.08296e-05	0.00298479	2.15594	1.10763	2.15594	1.10763	1.10832	0.147475
ENSG00000178462	TUBAL3	-0.964513	0.000777909	0.0285199	4.21107	2.15291	4.21107	2.15291	2.07419	1.10629
ENSG00000240652	AP001024.1	-0.969427	2.26764e-05	0.0018952	3.54515	1.81052	3.54515	1.81052	1.82585	0.856402
ENSG00000135476	ESPL1	-0.975562	0.000565679	0.0224922	5.8477	2.97357	5.8477	2.97357	2.54787	1.57219
ENSG00000188013	MEIS3P2	-0.977327	0.00103307	0.0351161	5.27552	2.67926	5.27552	2.67926	2.39931	1.42183
ENSG00000263400	TMEM220-AS1	-0.980499	4.13648e-05	0.00301302	2.42731	1.23078	2.42731	1.23078	1.27936	0.299567
ENSG00000196344	ADH7	-0.982532	2.39692e-05	0.00197335	424.513	215.33	424.513	215.33	8.72967	7.75041
ENSG00000259030	FPGT-TNNI3K	-0.982568	0.000533001	0.0215029	1.5546	0.784423	1.5546	0.784423	0.636539	-0.350296
ENSG00000286339	Z99496.2	-0.983003	0.0010826	0.0360328	3.84341	1.93606	3.84341	1.93606	1.94239	0.953123
ENSG00000130751	NPAS1	-0.984083	9.38596e-05	0.00568434	4.54365	2.29284	4.54365	2.29284	2.18385	1.19714
ENSG00000159164	SV2A	-0.986702	0.000560455	0.0223872	2.03314	1.02348	2.03314	1.02348	1.02371	0.0334779
ENSG00000189280	GJB5	-0.988144	3.91361e-10	1.72074e-07	29.932	15.1286	29.932	15.1286	4.90362	3.91921
ENSG00000107551	RASSF4	-0.98875	0.00010395	0.00616545	15.1836	7.65026	15.1836	7.65026	3.92444	2.93551
ENSG00000100344	PNPLA3	-0.989038	4.42286e-06	0.000517074	6.68504	3.36895	6.68504	3.36895	2.74094	1.7523
ENSG00000188707	ZBED6CL	-0.995746	0.000214182	0.0108228	16.006	8.02627	16.006	8.02627	4.00054	3.00473
ENSG00000261105	LMO7-AS1	-0.997442	8.64213e-06	0.000891684	3.43714	1.71078	3.43714	1.71078	1.78121	0.774655
ENSG00000068489	PRR11	-1.00202	0.000330987	0.0151684	1.819	0.909547	1.819	0.909547	0.863145	-0.136779
ENSG00000197744	PTMAP2	-1.00861	8.62338e-06	0.000891684	6.95488	3.45079	6.95488	3.45079	2.79802	1.78693
ENSG00000228224	NACA4P	-1.00894	3.53775e-05	0.00266654	1.79156	0.887287	1.79156	0.887287	0.841218	-0.172528
ENSG00000240509	RPL34P18	-1.01004	0.000479867	0.0199588	1.42914	0.711697	1.42914	0.711697	0.515142	-0.490664
ENSG00000260063	AL512408.1	-1.0118	0.000907515	0.032145	1.03208	0.51005	1.03208	0.51005	0.0455502	-0.971289
ENSG00000108924	HLF	-1.01732	0.000324586	0.0149845	4.39186	2.16961	4.39186	2.16961	2.13483	1.11744
ENSG00000281406	BLACAT1	-1.01947	5.12065e-05	0.00351785	6.45223	3.17712	6.45223	3.17712	2.6898	1.66772
ENSG00000159761	C16orf86	-1.02093	0.00071662	0.0268674	2.96108	1.45516	2.96108	1.45516	1.56613	0.541181
ENSG00000058453	CROCC	-1.024	7.23352e-08	1.74861e-05	570.552	280.958	570.552	280.958	9.15621	8.13421
ENSG00000135451	TROAP	-1.02416	4.59382e-05	0.00328696	4.16804	2.04345	4.16804	2.04345	2.05937	1.03101
ENSG00000197763	TXNRD3	-1.02746	2.11199e-06	0.000293915	8.76373	4.29084	8.76373	4.29084	3.13155	2.10126
ENSG00000177300	CLDN22	-1.02918	0.00107315	0.0358757	8.38009	4.11083	8.38009	4.11083	3.06697	2.03943
ENSG00000273192	AL671710.1	-1.03087	0.000121704	0.00693744	1.41226	0.689904	1.41226	0.689904	0.498007	-0.535533
ENSG00000155666	KDM8	-1.03211	2.30553e-05	0.00191631	19.6818	9.63813	19.6818	9.63813	4.29879	3.26875
ENSG00000132141	CCT6B	-1.03557	2.57287e-06	0.000339372	10.3393	5.04755	10.3393	5.04755	3.37007	2.33558
ENSG00000163995	ABLIM2	-1.03715	0.00117535	0.0381774	2.3491	1.14284	2.3491	1.14284	1.23211	0.192626
ENSG00000105173	CCNE1	-1.03718	0.000304279	0.0142128	2.22781	1.0833	2.22781	1.0833	1.15563	0.115433
ENSG00000283959	AP002851.1	-1.04082	7.92305e-05	0.00493066	1.87822	0.908223	1.87822	0.908223	0.909369	-0.138882
ENSG00000255875	AC008813.1	-1.04436	0.000193182	0.00998425	1.3474	0.654304	1.3474	0.654304	0.430179	-0.611967
ENSG00000162062	TEDC2	-1.04607	1.64665e-05	0.00149794	2.74831	1.33196	2.74831	1.33196	1.45854	0.413546
ENSG00000266957	AC012254.1	-1.04723	0.0010914	0.0362263	0.817294	0.393768	0.817294	0.393768	-0.291074	-1.34458
ENSG00000278570	NR2E3	-1.05033	0.0012905	0.0410389	1.36823	0.653307	1.36823	0.653307	0.452308	-0.614168
ENSG00000174371	EXO1	-1.05121	0.000712935	0.0268017	1.33562	0.642208	1.33562	0.642208	0.417512	-0.638887
ENSG00000287757	AC244636.3	-1.05177	0.00102584	0.034988	0.84978	0.406236	0.84978	0.406236	-0.234838	-1.29961
ENSG00000275964	AL355001.2	-1.05548	2.16572e-05	0.0018251	2.8833	1.38684	2.8833	1.38684	1.52772	0.471803
ENSG00000148841	ITPRIP	-1.05824	4.21535e-07	7.43146e-05	23.1683	11.1241	23.1683	11.1241	4.53408	3.47562
ENSG00000168078	PBK	-1.05853	0.00141062	0.0436909	2.77115	1.32883	2.77115	1.32883	1.47048	0.410155
ENSG00000182866	LCK	-1.06053	2.06526e-05	0.00176247	6.00093	2.86808	6.00093	2.86808	2.58519	1.52008
ENSG00000167741	GGT6	-1.06214	1.61188e-09	6.11265e-07	92.3197	44.2482	92.3197	44.2482	6.52857	5.46755
ENSG00000198208	RPS6KL1	-1.064	1.03863e-08	3.16683e-06	8.5884	4.11036	8.5884	4.11036	3.10239	2.03927
ENSG00000102109	PCSK1N	-1.06598	6.61026e-05	0.00431113	4.15893	1.98338	4.15893	1.98338	2.05621	0.987961
ENSG00000246339	EXTL3-AS1	-1.07048	7.32333e-08	1.7633e-05	8.97502	4.28218	8.97502	4.28218	3.16592	2.09835
ENSG00000205209	SCGB2B2	-1.07073	2.91255e-05	0.00229211	2.46699	1.17489	2.46699	1.17489	1.30275	0.232528
ENSG00000232742	RHOQP2	-1.07233	0.000929937	0.0326911	0.964686	0.458647	0.964686	0.458647	-0.0518687	-1.12454
ENSG00000255153	TOLLIP-AS1	-1.07301	0.000229752	0.0114547	1.3162	0.622999	1.3162	0.622999	0.396374	-0.682699
ENSG00000225131	PSME2P2	-1.07324	0.00076974	0.0282888	0.967328	0.455582	0.967328	0.455582	-0.0479224	-1.13422
ENSG00000148803	FUOM	-1.07396	0.0015751	0.0475241	1.29329	0.616353	1.29329	0.616353	0.371051	-0.698171
ENSG00000254995	STX16-NPEPL1	-1.07451	0.000697538	0.0264524	1.72396	0.812506	1.72396	0.812506	0.785723	-0.29955
ENSG00000234965	SHISA8	-1.07483	0.00167593	0.0496194	1.34447	0.631453	1.34447	0.631453	0.427035	-0.663252
ENSG00000168497	CAVIN2	-1.07617	0.000208697	0.010606	79.2565	37.5291	79.2565	37.5291	6.30846	5.22994
ENSG00000226578	AL132657.1	-1.0781	0.000392561	0.0172227	0.981567	0.464564	0.981567	0.464564	-0.026842	-1.10605
ENSG00000139304	PTPRQ	-1.07929	4.6195e-05	0.00330145	3.59601	1.69455	3.59601	1.69455	1.8464	0.7609
ENSG00000238137	ARPC3P2	-1.08072	0.000937188	0.0328745	2.18601	1.02033	2.18601	1.02033	1.1283	0.0290412
ENSG00000214279	SCART1	-1.08223	0.000229701	0.0114547	8.96674	4.22962	8.96674	4.22962	3.16458	2.08053
ENSG00000118298	CA14	-1.08228	0.000646266	0.0249923	0.855717	0.403248	0.855717	0.403248	-0.224794	-1.31026
ENSG00000103257	SLC7A5	-1.08406	8.71365e-08	2.04135e-05	15.1832	7.1672	15.1832	7.1672	3.9244	2.84141
ENSG00000213609	RPL7AP50	-1.08421	0.000463636	0.0194413	1.47972	0.699322	1.47972	0.699322	0.56532	-0.515972
ENSG00000279066	HEXD-IT1	-1.08456	0.00010523	0.00622922	1.3078	0.615091	1.3078	0.615091	0.387138	-0.701129
ENSG00000102174	PHEX	-1.08838	0.000203108	0.0104174	5.1894	2.43738	5.1894	2.43738	2.37557	1.28533
ENSG00000183048	SLC25A10	-1.08989	3.39432e-09	1.16358e-06	10.1206	4.75372	10.1206	4.75372	3.33923	2.24906
ENSG00000163874	ZC3H12A	-1.09134	2.49631e-05	0.00203038	113.14	53.0976	113.14	53.0976	6.82196	5.73057
ENSG00000170458	CD14	-1.09137	5.82771e-06	0.000648811	4.08581	1.91347	4.08581	1.91347	2.03062	0.936192
ENSG00000276043	UHRF1	-1.09145	5.12522e-05	0.00351785	4.41774	2.07302	4.41774	2.07302	2.14331	1.05173
ENSG00000147536	GINS4	-1.09371	2.60716e-06	0.000342407	3.7858	1.77216	3.7858	1.77216	1.9206	0.82551
ENSG00000272382	AC025171.5	-1.09432	1.74284e-06	0.00024882	3.92206	1.8424	3.92206	1.8424	1.97161	0.881584
ENSG00000179058	C9orf50	-1.09476	0.000749662	0.0277019	0.921222	0.429509	0.921222	0.429509	-0.118379	-1.21924
ENSG00000073067	CYP2W1	-1.09507	0.00018876	0.00978905	40.9939	19.1862	40.9939	19.1862	5.35734	4.26199
ENSG00000240950	AC021074.1	-1.1007	2.03388e-06	0.000285672	5.31038	2.486	5.31038	2.486	2.40882	1.31383
ENSG00000183856	IQGAP3	-1.10278	6.50956e-06	0.000706572	5.79499	2.70163	5.79499	2.70163	2.53481	1.43383
ENSG00000122477	LRRC39	-1.10425	0.000160858	0.00860689	1.33605	0.618331	1.33605	0.618331	0.417977	-0.693549
ENSG00000134824	FADS2	-1.10556	2.57148e-06	0.000339372	120.156	55.8596	120.156	55.8596	6.90876	5.80373
ENSG00000188760	TMEM198	-1.10924	1.16246e-05	0.0011358	2.59811	1.20409	2.59811	1.20409	1.37746	0.267949
ENSG00000051180	RAD51	-1.11213	6.1312e-05	0.00405247	1.59292	0.736431	1.59292	0.736431	0.671677	-0.441377
ENSG00000198944	SOWAHA	-1.1192	8.34595e-06	0.000870101	2.8053	1.28744	2.8053	1.28744	1.48816	0.3645
ENSG00000124466	LYPD3	-1.11957	6.02432e-05	0.0040129	14.6538	6.75758	14.6538	6.75758	3.87321	2.75651
ENSG00000276672	AL161891.1	-1.12048	2.31896e-05	0.00192483	1.52303	0.699461	1.52303	0.699461	0.606947	-0.515684
ENSG00000140961	OSGIN1	-1.12355	1.14971e-07	2.5553e-05	7.62206	3.50206	7.62206	3.50206	2.93018	1.8082
ENSG00000162241	SLC25A45	-1.12379	8.07123e-09	2.51144e-06	8.27004	3.79368	8.27004	3.79368	3.04789	1.9236
ENSG00000178814	OPLAH	-1.13003	2.32798e-12	1.96186e-09	36.7956	16.8113	36.7956	16.8113	5.20146	4.07136
ENSG00000051341	POLQ	-1.13007	0.000109449	0.00639784	41.2451	18.8751	41.2451	18.8751	5.36615	4.23842
ENSG00000186185	KIF18B	-1.13143	0.000715757	0.0268579	2.29711	1.04214	2.29711	1.04214	1.19982	0.0595526
ENSG00000137135	ARHGEF39	-1.13617	8.72918e-07	0.00013827	3.91214	1.77597	3.91214	1.77597	1.96796	0.828611
ENSG00000157017	GHRL	-1.14172	0.000690042	0.0262666	0.880542	0.398595	0.880542	0.398595	-0.183537	-1.32701
ENSG00000185339	TCN2	-1.14451	1.41662e-12	1.26405e-09	32.9856	14.9576	32.9856	14.9576	5.04377	3.90281
ENSG00000236384	LINC00479	-1.14749	1.35771e-05	0.00128318	11.5884	5.22948	11.5884	5.22948	3.53461	2.38667
ENSG00000147465	STAR	-1.14849	0.00126353	0.040372	1.31411	0.590309	1.31411	0.590309	0.394087	-0.760458
ENSG00000280035	AC011676.5	-1.14886	0.000876678	0.0312902	2.54921	1.13898	2.54921	1.13898	1.35005	0.187743
ENSG00000144452	ABCA12	-1.15324	2.46199e-12	2.04635e-09	43.1688	19.4489	43.1688	19.4489	5.43192	4.28162
ENSG00000287737	AC132872.5	-1.15405	2.80992e-06	0.000363958	5.6943	2.55577	5.6943	2.55577	2.50952	1.35376
ENSG00000144395	CCDC150	-1.15535	2.44903e-05	0.0019979	1.92217	0.860014	1.92217	0.860014	0.942733	-0.217567
ENSG00000035499	DEPDC1B	-1.15622	0.00134221	0.0421838	1.19225	0.534865	1.19225	0.534865	0.253686	-0.902754
ENSG00000139734	DIAPH3	-1.15661	0.00042671	0.0182331	1.65517	0.740996	1.65517	0.740996	0.726982	-0.432463
ENSG00000171223	JUNB	-1.15689	0.000142347	0.00779406	148.954	66.8293	148.954	66.8293	7.21872	6.06241
ENSG00000288096	AC109322.2	-1.15792	5.03556e-05	0.00346808	8.15041	3.65498	8.15041	3.65498	3.02687	1.86986
ENSG00000073150	PANX2	-1.16145	0.000521149	0.0211797	5.2166	2.33364	5.2166	2.33364	2.38311	1.22258
ENSG00000179715	PCED1B	-1.16561	1.0065e-06	0.000155001	2.4701	1.09614	2.4701	1.09614	1.30457	0.132433
ENSG00000236552	RPL13AP5	-1.16573	2.93536e-24	2.20542e-20	49.0492	21.8943	49.0492	21.8943	5.61616	4.45248
ENSG00000211454	AKR7L	-1.16769	3.31773e-05	0.0025258	1.64182	0.727576	1.64182	0.727576	0.715294	-0.458831
ENSG00000116661	FBXO2	-1.17055	3.70991e-09	1.25756e-06	29.6383	13.1878	29.6383	13.1878	4.88939	3.72113
ENSG00000268751	SCGB1B2P	-1.17191	2.14862e-05	0.00181827	1.29822	0.572066	1.29822	0.572066	0.37654	-0.805747
ENSG00000231789	PIK3CD-AS2	-1.19201	0.00104087	0.0352529	1.84158	0.803444	1.84158	0.803444	0.880942	-0.315731
ENSG00000125319	HROB	-1.19293	3.63542e-06	0.000445273	4.66427	2.04075	4.66427	2.04075	2.22165	1.0291
ENSG00000171848	RRM2	-1.19349	1.21081e-05	0.00117172	11.5238	5.0317	11.5238	5.0317	3.52655	2.33105
ENSG00000138180	CEP55	-1.19593	2.43726e-05	0.00199572	3.93515	1.71335	3.93515	1.71335	1.97642	0.776823
ENSG00000269516	CYP4F23P	-1.19781	0.000759041	0.0279803	3.01165	1.31125	3.01165	1.31125	1.59056	0.390946
ENSG00000268573	AC011815.1	-1.20029	2.71751e-06	0.000354598	3.9537	1.72148	3.9537	1.72148	1.9832	0.783646
ENSG00000130649	20	-1.20339	3.9135e-05	0.00288875	4.57047	1.97387	4.57047	1.97387	2.19234	0.981028
ENSG00000099960	SLC7A4	-1.2044	3.27127e-06	0.000410099	5.91097	2.56927	5.91097	2.56927	2.5634	1.36136
ENSG00000139988	RDH12	-1.20446	0.000182965	0.00955384	1.10299	0.473095	1.10299	0.473095	0.141425	-1.0798
ENSG00000260328	AC104024.2	-1.20567	0.000121768	0.00693744	1.02806	0.446102	1.02806	0.446102	0.0399188	-1.16455
ENSG00000229980	TOB1-AS1	-1.20851	0.000179479	0.00938797	11.19	4.84119	11.19	4.84119	3.48414	2.27536
ENSG00000124399	NDUFB4P12	-1.20893	7.01716e-06	0.000748283	1.99359	0.863876	1.99359	0.863876	0.995372	-0.211104
ENSG00000246548	LINC02288	-1.21186	0.00103554	0.0351584	0.702048	0.297288	0.702048	0.297288	-0.510359	-1.75007
ENSG00000123485	HJURP	-1.21483	5.69855e-05	0.00383757	2.53415	1.08844	2.53415	1.08844	1.3415	0.122258
ENSG00000225405	RPS15AP17	-1.21664	1.037e-05	0.00104002	1.62516	0.699448	1.62516	0.699448	0.700577	-0.515712
ENSG00000165621	OXGR1	-1.21713	0.000361895	0.0161671	0.864079	0.366012	0.864079	0.366012	-0.210765	-1.45004
ENSG00000263120	AC004584.3	-1.21756	0.00109605	0.0363281	2.66127	1.13942	2.66127	1.13942	1.41212	0.188294
ENSG00000159450	TCHH	-1.22062	0.000457454	0.0193021	1.43132	0.615497	1.43132	0.615497	0.517342	-0.700176
ENSG00000277459	AP001527.2	-1.22126	0.00102296	0.0349095	0.654757	0.274779	0.654757	0.274779	-0.610968	-1.86366
ENSG00000236893	ASS1P7	-1.22656	2.88019e-05	0.0022755	1.78304	0.76397	1.78304	0.76397	0.834336	-0.388412
ENSG00000213184	AP003040.1	-1.22736	0.000177292	0.00932181	0.881583	0.376614	0.881583	0.376614	-0.181832	-1.40884
ENSG00000148357	HMCN2	-1.22766	1.82895e-05	0.00161065	3.83693	1.63799	3.83693	1.63799	1.93995	0.711927
ENSG00000213178	RPL22P1	-1.23149	1.7368e-05	0.00154764	2.14759	0.91235	2.14759	0.91235	1.10272	-0.13234
ENSG00000072310	SREBF1	-1.23724	1.55221e-13	1.5963e-10	272.732	115.75	272.732	115.75	8.09134	6.85487
ENSG00000262904	TMPOP2	-1.2377	0.00034973	0.0157654	0.736529	0.312464	0.736529	0.312464	-0.441185	-1.67824
ENSG00000224316	GTF2IP5	-1.23786	0.000434587	0.0184916	0.734964	0.307468	0.734964	0.307468	-0.444255	-1.70149
ENSG00000253196	AC083841.1	-1.24499	0.00140069	0.0434502	0.84293	0.355039	0.84293	0.355039	-0.246515	-1.49395
ENSG00000178372	CALML5	-1.25493	5.95336e-05	0.00397826	0.977462	0.403311	0.977462	0.403311	-0.0328882	-1.31004
ENSG00000161888	SPC24	-1.25582	0.000294564	0.0138873	1.55948	0.647735	1.55948	0.647735	0.641065	-0.626523
ENSG00000132915	PDE6A	-1.26012	0.000416804	0.0179361	1.36382	0.567521	1.36382	0.567521	0.447658	-0.817254
ENSG00000111432	FZD10	-1.26128	0.00116775	0.0380203	0.704804	0.292789	0.704804	0.292789	-0.504705	-1.77207
ENSG00000257913	DDN-AS1	-1.26136	0.000468131	0.0195488	1.77584	0.738721	1.77584	0.738721	0.8285	-0.436899
ENSG00000156970	BUB1B	-1.26469	6.07337e-06	0.000670014	5.42912	2.25872	5.42912	2.25872	2.44072	1.1755
ENSG00000141622	RNF165	-1.26586	0.000118709	0.00680793	8.64551	3.59592	8.64551	3.59592	3.11195	1.84636
ENSG00000254197	AC011676.3	-1.26735	0.00042435	0.0181783	1.09048	0.447893	1.09048	0.447893	0.124966	-1.15877
ENSG00000226221	RPL26P19	-1.27045	2.02557e-07	4.04288e-05	5.47039	2.27765	5.47039	2.27765	2.45164	1.18754
ENSG00000142871	CCN1	-1.2705	7.77098e-06	0.000820021	247.679	102.636	247.679	102.636	7.95233	6.68139
ENSG00000250420	AACSP1	-1.2706	0.000146872	0.00799967	1.32167	0.551005	1.32167	0.551005	0.402363	-0.859864
ENSG00000165271	NOL6	-1.27152	2.60864e-11	1.61512e-08	117.738	48.9974	117.738	48.9974	6.87943	5.61463
ENSG00000100078	PLA2G3	-1.28302	2.97489e-05	0.00233343	3.75311	1.54799	3.75311	1.54799	1.90809	0.630396
ENSG00000166183	ASPG	-1.2925	8.37388e-11	4.41821e-08	6.72143	2.75182	6.72143	2.75182	2.74877	1.46039
ENSG00000250327	RPSAP70	-1.30221	0.000802503	0.0292097	0.577558	0.232703	0.577558	0.232703	-0.791963	-2.10344
ENSG00000120729	MYOT	-1.30623	1.28045e-05	0.00122931	1.94036	0.779583	1.94036	0.779583	0.956325	-0.359226
ENSG00000163687	DNASE1L3	-1.30664	0.000929568	0.0326911	1.09331	0.441619	1.09331	0.441619	0.128704	-1.17913
ENSG00000101425	BPI	-1.30735	0.000134571	0.00745003	1.18475	0.474527	1.18475	0.474527	0.244582	-1.07544
ENSG00000167964	RAB26	-1.30995	1.2794e-18	4.85182e-15	21.3892	8.62988	21.3892	8.62988	4.41881	3.10934
ENSG00000257298	AC008147.2	-1.31292	0.000184016	0.00960048	0.893241	0.359459	0.893241	0.359459	-0.162879	-1.4761
ENSG00000125910	S1PR4	-1.31785	0.000162602	0.00868488	2.82168	1.12645	2.82168	1.12645	1.49656	0.171783
ENSG00000132563	REEP2	-1.32424	2.88613e-07	5.45541e-05	9.31858	3.7239	9.31858	3.7239	3.22011	1.89682
ENSG00000226549	SCDP1	-1.3268	1.14972e-05	0.00112699	3.4743	1.38443	3.4743	1.38443	1.79672	0.469292
ENSG00000286389	AL731702.1	-1.3289	2.17316e-05	0.00182883	3.45915	1.37428	3.45915	1.37428	1.79042	0.458676
ENSG00000237730	AC078991.1	-1.33338	0.000595332	0.023411	0.646608	0.255912	0.646608	0.255912	-0.629036	-1.96628
ENSG00000229512	AC068580.1	-1.33712	0.00162057	0.0484676	0.590381	0.229418	0.590381	0.229418	-0.760281	-2.12395
ENSG00000279227	AC009303.4	-1.33729	0.000254636	0.0123837	0.661697	0.255975	0.661697	0.255975	-0.595757	-1.96593
ENSG00000189343	RPS2P46	-1.33852	3.56571e-06	0.000439742	6.86825	2.72202	6.86825	2.72202	2.77994	1.44468
ENSG00000214121	PRDX1P1	-1.3398	2.20099e-06	0.000300782	3.10823	1.22374	3.10823	1.22374	1.6361	0.291297
ENSG00000259230	LINC02323	-1.34354	0.000783182	0.0286345	1.25623	0.489891	1.25623	0.489891	0.329095	-1.02947
ENSG00000287566	AL732437.3	-1.34462	0.000267629	0.0128674	0.947787	0.373205	0.947787	0.373205	-0.0773656	-1.42196
ENSG00000228951	LINC02677	-1.34828	0.000101389	0.0060476	1.48041	0.58192	1.48041	0.58192	0.566	-0.781108
ENSG00000172243	CLEC7A	-1.35667	0.000142582	0.00779406	8.36728	3.27081	8.36728	3.27081	3.06476	1.70965
ENSG00000101082	SLA2	-1.35698	0.000147722	0.00802431	0.963491	0.374606	0.963491	0.374606	-0.0536567	-1.41655
ENSG00000249816	LINC00964	-1.35826	2.68143e-11	1.64342e-08	78.7635	30.7432	78.7635	30.7432	6.29945	4.94219
ENSG00000075218	GTSE1	-1.36229	9.16735e-06	0.000939591	2.1696	0.841272	2.1696	0.841272	1.11743	-0.249356
ENSG00000280758	AL356481.3	-1.36306	6.6714e-05	0.00433398	1.6007	0.619964	1.6007	0.619964	0.678705	-0.689743
ENSG00000142677	IL22RA1	-1.36505	4.43429e-14	5.07651e-11	10.758	4.18401	10.758	4.18401	3.42734	2.06489
ENSG00000176697	BDNF	-1.36565	0.000709247	0.0267176	2.39034	0.9248	2.39034	0.9248	1.25722	-0.112786
ENSG00000026036	RTEL1-TNFRSF6B	-1.36636	4.38672e-07	7.67057e-05	4.33519	1.68147	4.33519	1.68147	2.11609	0.749723
ENSG00000131389	SLC6A6	-1.37156	2.77744e-05	0.00221626	321.361	124.389	321.361	124.389	8.32805	6.95871
ENSG00000262681	AC005722.3	-1.37641	0.000119031	0.00681351	1.37128	0.526348	1.37128	0.526348	0.455518	-0.925911
ENSG00000159388	BTG2	-1.38335	1.30922e-05	0.00124317	354.123	135.907	354.123	135.907	8.46811	7.08648
ENSG00000108958	AC130689.1	-1.38394	0.000344414	0.0155836	0.871978	0.328608	0.871978	0.328608	-0.197636	-1.60556
ENSG00000213943	KRT18P17	-1.39251	2.87474e-11	1.72701e-08	9.85431	3.75752	9.85431	3.75752	3.30075	1.90978
ENSG00000148339	SLC25A25	-1.40419	1.2532e-10	6.28423e-08	102.391	38.6859	102.391	38.6859	6.67795	5.27374
ENSG00000180532	ZSCAN4	-1.40494	0.00131202	0.041481	13.6272	5.15207	13.6272	5.15207	3.76842	2.36515
ENSG00000268282	AC010328.2	-1.40683	2.63261e-07	5.05495e-05	1.9141	0.718389	1.9141	0.718389	0.936669	-0.477162
ENSG00000140451	PIF1	-1.40737	0.000117966	0.00677494	0.901231	0.338228	0.901231	0.338228	-0.15003	-1.56393
ENSG00000246640	PICART1	-1.40857	1.42369e-09	5.46734e-07	3.24685	1.22544	3.24685	1.22544	1.69904	0.293296
ENSG00000145040	UCN2	-1.41557	8.91344e-07	0.000140112	4.248	1.58888	4.248	1.58888	2.08678	0.668011
ENSG00000283876	MIR4260	-1.4174	0.00147778	0.0453315	0.452792	0.164117	0.452792	0.164117	-1.14308	-2.6072
ENSG00000242060	RPS3AP49	-1.41848	0.000178348	0.00936109	0.685496	0.255632	0.685496	0.255632	-0.544779	-1.96786
ENSG00000275216	AL161431.1	-1.42101	0.000519731	0.021179	11.9537	4.46796	11.9537	4.46796	3.57938	2.15962
ENSG00000108830	RND2	-1.42548	1.09333e-05	0.00108575	11.8337	4.40765	11.8337	4.40765	3.56483	2.14001
ENSG00000284630	AP000553.5	-1.42853	1.30879e-05	0.00124317	1.06392	0.391386	1.06392	0.391386	0.0893904	-1.35334
ENSG00000264548	AC132872.2	-1.42987	1.00626e-05	0.00101137	1.18891	0.43642	1.18891	0.43642	0.249645	-1.19621
ENSG00000164949	GEM	-1.43356	0.000519304	0.021179	4.02747	1.48955	4.02747	1.48955	2.00987	0.57488
ENSG00000186090	HTR3D	-1.4364	0.000912024	0.0322671	0.481997	0.173892	0.481997	0.173892	-1.0529	-2.52374
ENSG00000127129	EDN2	-1.43739	3.28053e-09	1.13743e-06	22.2429	8.21333	22.2429	8.21333	4.47527	3.03797
ENSG00000279036	AC015656.1	-1.44201	0.000107136	0.00630515	0.662762	0.240532	0.662762	0.240532	-0.593438	-2.0557
ENSG00000177098	SCN4B	-1.45016	1.78461e-05	0.00157617	5.97611	2.18906	5.97611	2.18906	2.57921	1.13031
ENSG00000224609	AC093425.1	-1.45157	9.38708e-05	0.00568434	0.665151	0.239396	0.665151	0.239396	-0.588246	-2.06253
ENSG00000225558	UBE2D3P2	-1.45447	3.89697e-05	0.00288006	3.36277	1.21211	3.36277	1.21211	1.74965	0.277522
ENSG00000231322	RPL13AP17	-1.45714	3.32305e-05	0.00252635	0.995379	0.357795	0.995379	0.357795	-0.00668252	-1.48279
ENSG00000182902	SLC25A18	-1.46108	0.00163624	0.0487624	0.943716	0.338493	0.943716	0.338493	-0.0835761	-1.5628
ENSG00000232346	Z74021.1	-1.47293	8.60294e-15	1.18635e-11	9.60276	3.4644	9.60276	3.4644	3.26345	1.79261
ENSG00000255364	SMILR	-1.47582	0.000517268	0.0211475	1.51563	0.542413	1.51563	0.542413	0.599913	-0.882537
ENSG00000259707	AC105339.4	-1.4761	2.30102e-10	1.07878e-07	2.95187	1.05905	2.95187	1.05905	1.56163	0.0827653
ENSG00000121753	ADGRB2	-1.48154	3.61507e-18	1.29028e-14	10.2184	3.65592	10.2184	3.65592	3.3531	1.87023
ENSG00000196154	S100A4	-1.48344	0.000280878	0.0133458	100.855	36.1548	100.855	36.1548	6.65613	5.17611
ENSG00000172005	MAL	-1.48673	0.00040744	0.0176837	0.720222	0.251865	0.720222	0.251865	-0.473486	-1.98928
ENSG00000163958	ZDHHC19	-1.49709	0.000103237	0.00613516	0.685548	0.241311	0.685548	0.241311	-0.54467	-2.05103
ENSG00000143839	REN	-1.49849	0.000929296	0.0326911	0.468873	0.16228	0.468873	0.16228	-1.09273	-2.62344
ENSG00000100979	PLTP	-1.49921	6.80359e-05	0.00441042	53.6832	18.9943	53.6832	18.9943	5.7464	4.2475
ENSG00000286360	AC107081.5	-1.49929	2.68731e-07	5.14371e-05	2.32378	0.823651	2.32378	0.823651	1.21647	-0.279895
ENSG00000232756	AC004990.1	-1.49955	2.95838e-08	8.04944e-06	22.3941	7.93124	22.3941	7.93124	4.48504	2.98755
ENSG00000185669	SNAI3	-1.50031	4.38168e-06	0.000514241	1.61477	0.567476	1.61477	0.567476	0.691333	-0.817369
ENSG00000175877	TMEM270	-1.50257	7.34653e-05	0.00466762	0.7808	0.274078	0.7808	0.274078	-0.356975	-1.86734
ENSG00000120658	ENOX1	-1.50333	0.0011894	0.0384284	2.43117	0.860073	2.43117	0.860073	1.28165	-0.217469
ENSG00000269097	TPRG1LP1	-1.50876	0.000879454	0.0313524	3.33174	1.16441	3.33174	1.16441	1.73628	0.219604
ENSG00000124102	PI3	-1.50892	0.000520737	0.0211797	76.6223	26.9491	76.6223	26.9491	6.25969	4.75217
ENSG00000148773	MKI67	-1.51435	2.18097e-06	0.000299395	13.0293	4.55039	13.0293	4.55039	3.70369	2.18599
ENSG00000114854	TNNC1	-1.51444	9.4745e-06	0.000966176	1.98838	0.692613	1.98838	0.692613	0.991594	-0.529879
ENSG00000106823	ECM2	-1.52015	0.000336308	0.0153312	2.56479	0.894586	2.56479	0.894586	1.35884	-0.160709
ENSG00000163645	ERICH6	-1.5205	1.17444e-06	0.000175952	2.22984	0.771035	2.22984	0.771035	1.15694	-0.375131
ENSG00000287929	AL354953.1	-1.52804	1.49123e-10	7.29691e-08	4.71898	1.63416	4.71898	1.63416	2.23847	0.708552
ENSG00000164626	KCNK5	-1.54624	0.000759608	0.0279842	19.8271	6.78353	19.8271	6.78353	4.3094	2.76204
ENSG00000232706	NUTM2HP	-1.54705	0.000176778	0.00931091	0.668871	0.222647	0.668871	0.222647	-0.580201	-2.16717
ENSG00000053524	MCF2L2	-1.55092	1.29098e-07	2.7876e-05	2.56414	0.872189	2.56414	0.872189	1.35847	-0.197288
ENSG00000174343	CHRNA9	-1.55616	0.00029654	0.013948	2.06412	0.693656	2.06412	0.693656	1.04553	-0.527707
ENSG00000214553	LRRC37A11P	-1.55669	3.22966e-06	0.000406562	1.43848	0.487867	1.43848	0.487867	0.524544	-1.03544
ENSG00000188385	JAKMIP3	-1.5589	1.54374e-05	0.00142569	1.23373	0.414458	1.23373	0.414458	0.303032	-1.2707
ENSG00000205847	OR7E91P	-1.56078	0.000582684	0.0230475	0.555557	0.185427	0.555557	0.185427	-0.847993	-2.43108
ENSG00000167992	VWCE	-1.56297	5.94799e-10	2.43852e-07	7.52672	2.54399	7.52672	2.54399	2.91202	1.34709
ENSG00000258380	AL356805.1	-1.58523	0.000792551	0.0289517	0.427336	0.137638	0.427336	0.137638	-1.22656	-2.86104
ENSG00000273084	AC092171.5	-1.60306	3.11332e-11	1.83402e-08	2.72248	0.894775	2.72248	0.894775	1.44492	-0.160403
ENSG00000259883	EHD4-AS1	-1.61503	0.000320219	0.0148092	0.522597	0.164055	0.522597	0.164055	-0.936228	-2.60775
ENSG00000129195	PIMREG	-1.61964	6.31389e-06	0.000692769	0.960051	0.309896	0.960051	0.309896	-0.0588171	-1.69014
ENSG00000213856	VDAC1P2	-1.62054	0.000113142	0.0065694	0.548914	0.17766	0.548914	0.17766	-0.865349	-2.49281
ENSG00000215482	CALM2P3	-1.62165	6.42214e-10	2.5806e-07	1.95663	0.634597	1.95663	0.634597	0.96837	-0.656088
ENSG00000228929	RPS13P2	-1.62775	8.93279e-10	3.49681e-07	7.46373	2.42447	7.46373	2.42447	2.8999	1.27767
ENSG00000259577	CERNA1	-1.62873	2.34386e-08	6.49389e-06	2.02142	0.652872	2.02142	0.652872	1.01537	-0.615127
ENSG00000229155	LINC02038	-1.63063	0.00140848	0.0436692	0.371166	0.116204	0.371166	0.116204	-1.42986	-3.10527
ENSG00000258128	MKRN9P	-1.63228	4.79975e-06	0.00054949	0.927523	0.295933	0.927523	0.295933	-0.108545	-1.75666
ENSG00000173728	C1orf100	-1.63535	1.13291e-06	0.000170784	1.86471	0.595742	1.86471	0.595742	0.898949	-0.747241
ENSG00000233695	GAS6-AS1	-1.64676	2.32048e-09	8.48176e-07	15.436	4.94395	15.436	4.94395	3.94823	2.30566
ENSG00000234925	ATP5PDP4	-1.65201	1.62978e-08	4.73152e-06	1.53475	0.486124	1.53475	0.486124	0.618007	-1.0406
ENSG00000168309	FAM107A	-1.65272	1.3543e-06	0.000198008	2.90435	0.919632	2.90435	0.919632	1.53822	-0.120871
ENSG00000259479	SORD2P	-1.65628	0.00041691	0.0179361	15.8962	5.06763	15.8962	5.06763	3.99061	2.34131
ENSG00000231878	SNRPFP1	-1.6677	1.95747e-05	0.00169431	0.656698	0.204154	0.656698	0.204154	-0.606699	-2.29227
ENSG00000111981	ULBP1	-1.6743	0.00118936	0.0384284	0.394472	0.120967	0.394472	0.120967	-1.34201	-3.04731
ENSG00000178999	AURKB	-1.69241	5.48576e-06	0.000616396	1.54645	0.472566	1.54645	0.472566	0.628963	-1.08141
ENSG00000156006	NAT2	-1.69314	0.00126882	0.0404983	0.355434	0.106303	0.355434	0.106303	-1.49234	-3.23374
ENSG00000253660	AC008464.1	-1.69497	6.65857e-08	1.63609e-05	1.76145	0.544794	1.76145	0.544794	0.816765	-0.876217
ENSG00000226138	AC004801.1	-1.70352	4.45798e-08	1.16592e-05	1.28761	0.394112	1.28761	0.394112	0.364696	-1.34332
ENSG00000232624	LINC01517	-1.70436	0.000302538	0.0141533	0.586084	0.175309	0.586084	0.175309	-0.770821	-2.51203
ENSG00000196860	TOMM20L	-1.71819	0.00129305	0.0410771	0.344539	0.102894	0.344539	0.102894	-1.53726	-3.28077
ENSG00000250321	AC079140.2	-1.71906	2.12877e-17	5.61588e-14	6.85547	2.08649	6.85547	2.08649	2.77726	1.06108
ENSG00000186732	MPPED1	-1.73323	0.000944016	0.0329949	0.644081	0.191825	0.644081	0.191825	-0.634687	-2.38214
ENSG00000233594	BTF3P5	-1.73439	1.22553e-14	1.61653e-11	4.3133	1.29298	4.3133	1.29298	2.10879	0.370699
ENSG00000183729	NPBWR1	-1.73563	5.02309e-05	0.00346342	0.549718	0.160645	0.549718	0.160645	-0.863235	-2.63805
ENSG00000111181	SLC6A12	-1.73674	0.000661108	0.0254204	1.12891	0.33225	1.12891	0.33225	0.174933	-1.58966
ENSG00000235695	AC130472.1	-1.7374	0.00012412	0.00702527	1.82748	0.551721	1.82748	0.551721	0.869856	-0.857989
ENSG00000198576	ARC	-1.73744	0.000676975	0.0258742	0.381823	0.108373	0.381823	0.108373	-1.38903	-3.20592
ENSG00000285715	AC063960.1	-1.74055	9.62367e-05	0.00579867	0.504498	0.148535	0.504498	0.148535	-0.987079	-2.75113
ENSG00000162511	LAPTM5	-1.74836	0.000487756	0.0202429	4.58806	1.3651	4.58806	1.3651	2.19789	0.449008
ENSG00000205325	AC005863.1	-1.75333	0.00117669	0.0382005	0.885358	0.256348	0.885358	0.256348	-0.175667	-1.96383
ENSG00000219932	RPL12P8	-1.76011	0.000158751	0.00851632	0.465126	0.132377	0.465126	0.132377	-1.10431	-2.91728
ENSG00000105122	RASAL3	-1.7631	1.6801e-05	0.00152152	0.607381	0.173317	0.607381	0.173317	-0.719326	-2.52852
ENSG00000213673	SLC25A5P3	-1.77082	1.86381e-06	0.000264225	1.24621	0.364504	1.24621	0.364504	0.31755	-1.456
ENSG00000232630	PRPS1P2	-1.78363	0.000261721	0.0126591	0.424483	0.118554	0.424483	0.118554	-1.23622	-3.07638
ENSG00000254419	AL139349.1	-1.7859	2.58345e-07	5.00809e-05	0.935254	0.268879	0.935254	0.268879	-0.0965702	-1.89497
ENSG00000244691	RPL10AP1	-1.79511	1.01546e-13	1.10025e-10	5.22754	1.50901	5.22754	1.50901	2.38613	0.5936
ENSG00000158246	TENT5B	-1.79606	1.2598e-14	1.62637e-11	33.4368	9.63622	33.4368	9.63622	5.06337	3.26847
ENSG00000248568	KRT8P48	-1.79699	2.27823e-06	0.00030787	1.06831	0.298611	1.06831	0.298611	0.0953252	-1.74366
ENSG00000254387	MYL12AP1	-1.80219	3.03712e-12	2.42474e-09	2.99376	0.85796	2.99376	0.85796	1.58196	-0.221018
ENSG00000214546	AC087491.1	-1.80353	3.34638e-09	1.15367e-06	1.76924	0.501238	1.76924	0.501238	0.823133	-0.996432
ENSG00000168237	GLYCTK	-1.8052	2.78657e-14	3.31526e-11	6.06457	1.73256	6.06457	1.73256	2.6004	0.792906
ENSG00000231412	AC005392.2	-1.80655	0.000595095	0.023411	0.368332	0.1014	0.368332	0.1014	-1.44092	-3.30187
[truncated: 64 more rows]

## Sheet: Pathways (UP; FDR<0.05)
Pathway identifier	Pathway name	#Entities found	#Entities total	Entities ratio	Entities pValue	Entities FDR	#Reactions found	#Reactions total	Reactions ratio	Species identifier	Species name	Submitted entities found	Mapped entities	Found reaction identifiers
R-HSA-3371556	Cellular response to heat stress	26	135	0.00945974	1.81677e-12	2.32728e-09	18	29	0.00213597	9606	Homo sapiens	RANBP2;HSPA8;HSP90AA1;HSP90AB1;HSPA5;ST13;HSPA4;HSBP1;PTGES3;MRPL18;HSPA6;HSPA4L;DEDD2;DNAJB1;HSPH1;BAG2;BAG3;SERPINH1;FKBP4;ATR		R-HSA-5251955;R-HSA-5082409;R-HSA-5251959;R-HSA-5324632;R-HSA-5082369;R-HSA-3371582;R-HSA-3371518;R-HSA-3371586;R-HSA-3371554;R-HSA-4793819;R-HSA-5251942;R-HSA-5324617;R-HSA-3371467;R-HSA-5252041;R-HSA-5082356;R-HSA-3371567;R-HSA-5082384;R-HSA-5252079
R-HSA-2262752	Cellular responses to stress	75	952	0.0667087	4.50795e-12	2.88509e-09	86	381	0.0280622	9606	Homo sapiens	SLC46A1;HSP90AB1;UBE2D3;UBE2D1;BMI1;H2AC11;H2AC13;XPO1;SERP1;H2BC21;TUBB1;H4C4;H3C8;H2AC8;HSP90AA1;H2AC6;MIOS;HSBP1;EED;GPX8;PDIA6;DYNLL2;H2BC12;CCNA2;H2BC15;TBL1XR1;SCO2;CTDSP2;CRY1;FKBP4;MRPL18;HSPA4L;RPS27L;HSP90B1;DEDD2;STIP1;DNAJB1;HSPH1;BAG2;BAG3;SERPINH1;DNAJB9;H3C10;CAP2;H3C6;H4C8;RANBP2;H2BC9;HSPA8;H2BC7;H2BC8;HSPA5;H2BC5;ST13;WFS1;H2BC6;HSPA4;PTGES3;HSPA6;H2BC4;MAPK14;DNAJA1;DNAJA4;CALR…		R-HSA-9657619;R-HSA-3790137;R-HSA-1791131;R-HSA-1791130;R-HSA-5324632;R-HSA-400143;R-HSA-3790130;R-HSA-163214;R-HSA-3788725;R-HSA-3240765;R-HSA-3371582;R-HSA-3788724;R-HSA-1791124;R-HSA-3229089;R-HSA-9640195;R-HSA-3223200;R-HSA-3371554;R-HSA-4793819;R-HSA-9708423;R-HSA-1368065;R-HSA-3788705;R-HSA-5324617;R-HSA-5252041;R-HSA-9708430;R-HSA-381086;R-HSA-450333;R-HSA-3371567;R-HSA-187934;R-HSA-378870…
R-HSA-8953897	Cellular responses to stimuli	75	970	0.06797	1.08372e-11	4.62749e-09	86	412	0.0303454	9606	Homo sapiens	SLC46A1;HSP90AB1;UBE2D3;UBE2D1;BMI1;H2AC11;H2AC13;XPO1;SERP1;H2BC21;TUBB1;H4C4;H3C8;H2AC8;HSP90AA1;H2AC6;MIOS;HSBP1;EED;GPX8;PDIA6;DYNLL2;H2BC12;CCNA2;H2BC15;TBL1XR1;SCO2;CTDSP2;CRY1;FKBP4;MRPL18;HSPA4L;RPS27L;HSP90B1;DEDD2;STIP1;DNAJB1;HSPH1;BAG2;BAG3;SERPINH1;DNAJB9;H3C10;CAP2;H3C6;H4C8;RANBP2;H2BC9;HSPA8;H2BC7;H2BC8;HSPA5;H2BC5;ST13;WFS1;H2BC6;HSPA4;PTGES3;HSPA6;H2BC4;MAPK14;DNAJA1;DNAJA4;CALR…		R-HSA-9657619;R-HSA-3790137;R-HSA-1791131;R-HSA-1791130;R-HSA-5324632;R-HSA-400143;R-HSA-3790130;R-HSA-163214;R-HSA-3788725;R-HSA-3240765;R-HSA-3371582;R-HSA-3788724;R-HSA-1791124;R-HSA-3229089;R-HSA-9640195;R-HSA-3223200;R-HSA-3371554;R-HSA-4793819;R-HSA-9708423;R-HSA-1368065;R-HSA-3788705;R-HSA-5324617;R-HSA-5252041;R-HSA-9708430;R-HSA-381086;R-HSA-450333;R-HSA-3371567;R-HSA-187934;R-HSA-378870…
R-HSA-3371568	Attenuation phase	15	47	0.00329339	1.18305e-10	3.78576e-08	5	5	0.00036827	9606	Homo sapiens	HSPA8;DNAJB1;HSP90AA1;HSPH1;HSP90AB1;HSBP1;PTGES3;MRPL18;HSPA6;SERPINH1;FKBP4;DEDD2		R-HSA-3371554;R-HSA-5324617;R-HSA-5082369;R-HSA-3371582;R-HSA-5082384
R-HSA-73728	RNA Polymerase I Promoter Opening	13	34	0.00238245	2.387e-10	6.11071e-08	1	2	0.000147308	9606	Homo sapiens	H2BC9;H4C8;H3C8;H2AC8;H2BC7;H2BC8;H2AC6;H2BC5;H2BC6;H2BC4;H2AC11;H2BC12;H2AC13;H2BC15;H2BC21;H3C10;H4C4;H3C6		R-HSA-73718
R-HSA-3371453	Regulation of HSF1-mediated heat shock response	21	113	0.00791816	4.70017e-10	8.17497e-08	8	14	0.00103116	9606	Homo sapiens	RANBP2;HSPA8;HSPA5;ST13;HSPA4;HSBP1;MRPL18;HSPA6;HSPA4L;DEDD2;DNAJB1;HSPH1;BAG2;BAG3;SERPINH1;FKBP4;ATR		R-HSA-5251955;R-HSA-5251942;R-HSA-5251959;R-HSA-3371467;R-HSA-5252041;R-HSA-3371567;R-HSA-3371518;R-HSA-5252079
R-HSA-5334118	DNA methylation	13	36	0.0025226	4.7271e-10	8.17497e-08	7	7	0.000515578	9606	Homo sapiens	H2BC9;H4C8;H3C8;H2AC8;H2BC7;H2BC8;H2AC6;H2BC5;H2BC6;H2BC4;H2AC11;H2BC12;H2AC13;H2BC15;H2BC21;H3C10;H4C4;H3C6		R-HSA-5334097;R-HSA-5334160;R-HSA-5334099;R-HSA-5334179;R-HSA-5334164;R-HSA-5334151;R-HSA-5334152
R-HSA-212300	PRC2 methylates histones and DNA	14	44	0.00308318	5.10935e-10	8.17497e-08	4	4	0.000294616	9606	Homo sapiens	H2BC9;H4C8;H3C8;H2AC8;H2BC7;H2BC8;H2AC6;H2BC5;H2BC6;EED;H2BC4;H2AC11;H2BC12;H2AC13;H2BC15;H2BC21;H3C10;H4C4;H3C6		R-HSA-212263;R-HSA-212222;R-HSA-212269;R-HSA-212252
R-HSA-427389	ERCC6 (CSB) and EHMT2 (G9a) positively regulate rRNA expression	14	48	0.00336346	1.53228e-09	2.11223e-07	4	4	0.000294616	9606	Homo sapiens	H2BC9;H4C8;H3C8;H2AC8;H2BC7;H2BC8;H2AC6;H2BC5;H2BC6;H2BC4;TTF1;H2AC11;H2BC12;H2AC13;H2BC15;H2BC21;H3C10;H4C4;H3C6		R-HSA-427383;R-HSA-427404;R-HSA-74987;R-HSA-427336
R-HSA-68616	Assembly of the ORC complex at the origin of replication	13	40	0.00280289	1.65018e-09	2.11223e-07	2	11	0.000810194	9606	Homo sapiens	H2BC9;H4C8;H3C8;H2AC8;H2BC7;H2BC8;H2AC6;H2BC5;H2BC6;H2BC4;H2AC11;H2BC12;H2AC13;H2BC15;H2BC21;H3C10;H4C4;H3C6		R-HSA-9749197;R-HSA-9749098
R-HSA-3371571	HSF1-dependent transactivation	15	59	0.00413426	2.49865e-09	2.89843e-07	6	8	0.000589232	9606	Homo sapiens	HSPA8;DNAJB1;HSP90AA1;HSPH1;HSP90AB1;HSBP1;PTGES3;MRPL18;HSPA6;SERPINH1;FKBP4;DEDD2		R-HSA-3371554;R-HSA-5324617;R-HSA-5082356;R-HSA-5082369;R-HSA-3371582;R-HSA-5082384
R-HSA-171306	Packaging Of Telomere Ends	12	34	0.00238245	2.8313e-09	3.00118e-07	2	2	0.000147308	9606	Homo sapiens	H2BC9;H4C8;H2AC8;H2BC7;H2BC8;H2AC6;H2BC5;H2BC6;H2BC4;H2AC11;H2BC12;H2AC13;H2BC15;H2BC21;H4C4		R-HSA-181450;R-HSA-176700
R-HSA-9710421	Defective pyroptosis	14	52	0.00364375	4.1683e-09	4.08493e-07	1	3	0.000220962	9606	Homo sapiens	H2BC9;H4C8;H3C8;H2AC8;H2BC7;H2BC8;H2AC6;H2BC5;H2BC6;EED;H2BC4;H2AC11;H2BC12;H2AC13;H2BC15;H2BC21;H3C10;H4C4;H3C6		R-HSA-9710490
R-HSA-3214815	HDACs deacetylate histones	15	63	0.00441455	5.92738e-09	5.39391e-07	4	5	0.00036827	9606	Homo sapiens	H2BC9;H4C8;H3C8;H2AC8;H2BC7;H2BC8;H2AC6;H2BC5;H2BC6;H2BC4;H2AC11;H2BC12;H2AC13;H2BC15;TBL1XR1;H2BC21;H3C10;H4C4;H3C6		R-HSA-3777129;R-HSA-3782637;R-HSA-3782655;R-HSA-3769447
R-HSA-427359	SIRT1 negatively regulates rRNA expression	13	45	0.00315325	6.57145e-09	5.58573e-07	3	5	0.00036827	9606	Homo sapiens	H2BC9;H4C8;H3C8;H2AC8;H2BC7;H2BC8;H2AC6;H2BC5;H2BC6;H2BC4;H2AC11;H2BC12;H2AC13;H2BC15;H2BC21;H3C10;H4C4;H3C6		R-HSA-427527;R-HSA-427514;R-HSA-427528
R-HSA-194315	Signaling by Rho GTPases	55	709	0.0496812	7.55264e-09	6.04211e-07	73	203	0.0149518	9606	Homo sapiens	HSP90AB1;SNAP23;CCP110;ARHGAP5;FNBP1L;H2AC11;H2AC13;XPO1;PPP2R5E;H2BC21;TUBB1;EPSTI1;WDR6;H4C4;H3C8;H2AC8;HSP90AA1;H2AC6;FNBP1;DYNLL2;H2BC12;H2BC15;DAAM1;PKP4;PHIP;KIF2C;SOS1;TMEM87B;ROCK1;MIS12;PLD1;TOR1AIP1;STIP1;PURA;ARHGAP21;PGRMC2;H3C10;RBBP6;CLASP1;CAP2;H3C6;CLASP2;H4C8;RANBP2;H2BC9;ANKRD26;H2BC7;H2BC8;H2BC5;H2BC6;H2BC4;NEB;MAPK14;HSPE1;CCT6A;ABI2;GOPC;PKN2;HNRNPC		R-HSA-3858489;R-HSA-2029469;R-HSA-2029466;R-HSA-3858495;R-HSA-5623632;R-HSA-9013004;R-HSA-5666129;R-HSA-2029465;R-HSA-9018766;R-HSA-419087;R-HSA-8981637;R-HSA-419083;R-HSA-9018758;R-HSA-5625797;R-HSA-9013145;R-HSA-5625796;R-HSA-9013144;R-HSA-9626880;R-HSA-9018778;R-HSA-5623622;R-HSA-5627072;R-HSA-9013022;R-HSA-9714691;R-HSA-9013009;R-HSA-9696266;R-HSA-9017488;R-HSA-2197690;R-HSA-9696271;R-HSA-969…
R-HSA-2299718	Condensation of Prophase Chromosomes	14	55	0.00385397	8.35539e-09	6.26654e-07	10	10	0.00073654	9606	Homo sapiens	H2BC9;H4C8;H3C8;H2AC8;H2BC7;H2BC8;H2AC6;H2BC5;H2BC6;H2BC4;SMC4;H2AC11;H2BC12;H2AC13;H2BC15;H2BC21;H3C10;H4C4;H3C6		R-HSA-2245218;R-HSA-2429719;R-HSA-2288097;R-HSA-2301205;R-HSA-2294580;R-HSA-2172678;R-HSA-2294600;R-HSA-2172666;R-HSA-2294574;R-HSA-2294590
R-HSA-110330	Recognition and association of DNA glycosylase with site containing an affected purine	12	39	0.00273281	1.26597e-08	8.98838e-07	2	10	0.00073654	9606	Homo sapiens	H2BC9;H4C8;H2AC8;H2BC7;H2BC8;H2AC6;H2BC5;H2BC6;H2BC4;H2AC11;H2BC12;H2AC13;H2BC15;H2BC21;H4C4		R-HSA-9629195;R-HSA-9629373
R-HSA-9716542	Signaling by Rho GTPases, Miro GTPases and RHOBTB3	55	725	0.0508023	1.59501e-08	9.79939e-07	73	212	0.0156146	9606	Homo sapiens	HSP90AB1;SNAP23;CCP110;ARHGAP5;FNBP1L;H2AC11;H2AC13;XPO1;PPP2R5E;H2BC21;TUBB1;EPSTI1;WDR6;H4C4;H3C8;H2AC8;HSP90AA1;H2AC6;FNBP1;DYNLL2;H2BC12;H2BC15;DAAM1;PKP4;PHIP;KIF2C;SOS1;TMEM87B;ROCK1;MIS12;PLD1;TOR1AIP1;STIP1;PURA;ARHGAP21;PGRMC2;H3C10;RBBP6;CLASP1;CAP2;H3C6;CLASP2;H4C8;RANBP2;H2BC9;ANKRD26;H2BC7;H2BC8;H2BC5;H2BC6;H2BC4;NEB;MAPK14;HSPE1;CCT6A;ABI2;GOPC;PKN2;HNRNPC		R-HSA-3858489;R-HSA-2029469;R-HSA-2029466;R-HSA-3858495;R-HSA-5623632;R-HSA-9013004;R-HSA-5666129;R-HSA-2029465;R-HSA-9018766;R-HSA-419087;R-HSA-8981637;R-HSA-419083;R-HSA-9018758;R-HSA-5625797;R-HSA-9013145;R-HSA-5625796;R-HSA-9013144;R-HSA-9626880;R-HSA-9018778;R-HSA-5623622;R-HSA-5627072;R-HSA-9013022;R-HSA-9714691;R-HSA-9013009;R-HSA-9696266;R-HSA-9017488;R-HSA-2197690;R-HSA-9696271;R-HSA-969…
R-HSA-912446	Meiotic recombination	14	58	0.00406419	1.60646e-08	9.79939e-07	5	9	0.000662886	9606	Homo sapiens	H2BC9;H4C8;H3C8;H2AC8;H2BC7;H2BC8;H2AC6;H2BC5;H2BC6;H2BC4;H2AC11;H2BC12;H2AC13;H2BC15;MSH4;H2BC21;H3C10;H4C4;H3C6		R-HSA-912429;R-HSA-912458;R-HSA-912503;R-HSA-912496;R-HSA-1214188
R-HSA-5625886	Activated PKN1 stimulates transcription of AR (androgen receptor) regulated genes KLK2 and KLK3	13	49	0.00343354	1.76438e-08	1.02334e-06	8	11	0.000810194	9606	Homo sapiens	H2BC9;H4C8;H3C8;H2AC8;H2BC7;H2BC8;H2AC6;H2BC5;H2BC6;H2BC4;H2AC11;H2BC12;H2AC13;H2BC15;H2BC21;H3C10;H4C4;H3C6		R-HSA-5625797;R-HSA-5625796;R-HSA-5625870;R-HSA-5625774;R-HSA-5625849;R-HSA-5625848;R-HSA-5625784;R-HSA-5625883
R-HSA-110328	Recognition and association of DNA glycosylase with site containing an affected pyrimidine	12	42	0.00294303	2.81778e-08	1.54978e-06	1	21	0.00154673	9606	Homo sapiens	H2BC9;H4C8;H2AC8;H2BC7;H2BC8;H2AC6;H2BC5;H2BC6;H2BC4;H2AC11;H2BC12;H2AC13;H2BC15;H2BC21;H4C4		R-HSA-9629372
R-HSA-5250924	B-WICH complex positively regulates rRNA expression	14	62	0.00434447	3.62547e-08	1.85012e-06	2	3	0.000220962	9606	Homo sapiens	H2BC9;H4C8;H3C8;H2AC8;H2BC7;H2BC8;H2AC6;H2BC5;H2BC6;H2BC4;H2AC11;H2BC12;H2AC13;KAT2A;H2BC15;H2BC21;H3C10;H4C4;H3C6		R-HSA-5250930;R-HSA-5250938
R-HSA-3371511	HSF1 activation	12	43	0.0030131	3.62769e-08	1.85012e-06	4	7	0.000515578	9606	Homo sapiens	DNAJB1;HSP90AA1;HSPH1;HSP90AB1;HSBP1;PTGES3;MRPL18;HSPA6;SERPINH1;FKBP4;DEDD2		R-HSA-3371586;R-HSA-4793819;R-HSA-5082409;R-HSA-5324632
R-HSA-110331	Cleavage of the damaged purine	12	45	0.00315325	5.89862e-08	2.89033e-06	2	9	0.000662886	9606	Homo sapiens	H2BC9;H4C8;H2AC8;H2BC7;H2BC8;H2AC6;H2BC5;H2BC6;H2BC4;H2AC11;H2BC12;H2AC13;H2BC15;H2BC21;H4C4		R-HSA-9629216;R-HSA-9629483
R-HSA-73927	Depurination	12	46	0.00322332	7.45407e-08	3.50341e-06	4	19	0.00139943	9606	Homo sapiens	H2BC9;H4C8;H2AC8;H2BC7;H2BC8;H2AC6;H2BC5;H2BC6;H2BC4;H2AC11;H2BC12;H2AC13;H2BC15;H2BC21;H4C4		R-HSA-9629216;R-HSA-9629483;R-HSA-9629195;R-HSA-9629373
R-HSA-201722	Formation of the beta-catenin:TCF transactivating complex	14	67	0.00469484	9.24618e-08	4.09395e-06	3	13	0.000957502	9606	Homo sapiens	H2BC9;H4C8;H3C8;H2AC8;H2BC7;H2BC8;H2AC6;H2BC5;H2BC6;H2BC4;H2AC11;H2BC12;H2AC13;H2BC15;RBBP5;H2BC21;H3C10;H4C4;H3C6		R-HSA-3364026;R-HSA-3364014;R-HSA-3451147
R-HSA-8936459	RUNX1 regulates genes involved in megakaryocyte differentiation and platelet function	15	78	0.00546563	9.30444e-08	4.09395e-06	33	33	0.00243058	9606	Homo sapiens	H2BC9;H4C8;H3C8;H2AC8;H2BC7;H2BC8;CBFB;H2AC6;H2BC5;H2BC6;H2BC4;H2AC11;H2BC12;H2AC13;H2BC15;RBBP5;H2BC21;H3C10;H4C4;H3C6		R-HSA-8936584;R-HSA-8937097;R-HSA-8937037;R-HSA-8934735;R-HSA-8938176;R-HSA-8938328;R-HSA-8937113;R-HSA-8938201;R-HSA-8937050;R-HSA-8936989;R-HSA-8937118;R-HSA-8936979;R-HSA-8934742;R-HSA-8936599;R-HSA-8938199;R-HSA-8936616;R-HSA-8936621;R-HSA-8938158;R-HSA-8936608;R-HSA-8936481;R-HSA-8938338;R-HSA-8936995;R-HSA-8938022;R-HSA-8938150;R-HSA-8937016;R-HSA-8935740;R-HSA-8937022;R-HSA-8938174;R-HSA-8…
R-HSA-9670095	Inhibition of DNA recombination at telomere	12	48	0.00336346	1.17057e-07	4.9164e-06	3	4	0.000294616	9606	Homo sapiens	H2BC9;H4C8;H2AC8;H2BC7;H2BC8;H2AC6;H2BC5;H2BC6;H2BC4;H2AC11;H2BC12;H2AC13;H2BC15;H2BC21;H4C4		R-HSA-9670114;R-HSA-9670149;R-HSA-9670101
R-HSA-5250913	Positive epigenetic regulation of rRNA expression	15	80	0.00560577	1.28108e-07	5.25242e-06	6	7	0.000515578	9606	Homo sapiens	H2BC9;H4C8;H3C8;H2AC8;H2BC7;H2BC8;H2AC6;H2BC5;H2BC6;H2BC4;TTF1;H2AC11;H2BC12;H2AC13;KAT2A;H2BC15;H2BC21;H3C10;H4C4;H3C6		R-HSA-427383;R-HSA-5250930;R-HSA-5250938;R-HSA-427404;R-HSA-74987;R-HSA-427336
R-HSA-9616222	Transcriptional regulation of granulopoiesis	14	71	0.00497512	1.8475e-07	7.39e-06	1	27	0.00198866	9606	Homo sapiens	H2BC9;H4C8;H3C8;H2AC8;H2BC7;H2BC8;CBFB;H2AC6;H2BC5;H2BC6;H2BC4;H2AC11;H2BC12;H2AC13;H2BC15;H2BC21;H3C10;H4C4;H3C6		R-HSA-8865505
R-HSA-110329	Cleavage of the damaged pyrimidine	12	51	0.00357368	2.21648e-07	8.20099e-06	1	20	0.00147308	9606	Homo sapiens	H2BC9;H4C8;H2AC8;H2BC7;H2BC8;H2AC6;H2BC5;H2BC6;H2BC4;H2AC11;H2BC12;H2AC13;H2BC15;H2BC21;H4C4		R-HSA-9629497
R-HSA-73928	Depyrimidination	12	51	0.00357368	2.21648e-07	8.20099e-06	2	41	0.00301981	9606	Homo sapiens	H2BC9;H4C8;H2AC8;H2BC7;H2BC8;H2AC6;H2BC5;H2BC6;H2BC4;H2AC11;H2BC12;H2AC13;H2BC15;H2BC21;H4C4		R-HSA-9629497;R-HSA-9629372
R-HSA-73857	RNA Polymerase II Transcription	95	1694	0.118702	2.44966e-07	8.6748e-06	296	891	0.0656257	9606	Homo sapiens	ZNF493;DYRK2;UBE2D3;ZC3H8;UBE2D1;BMI1;GLS;H2AC11;H2AC13;CASP8;PCF11;H2BC21;PAPOLA;ZNF569;H4C4;ZNF761;ZNF441;H3C8;H2AC8;RBM14;ZNF681;H2AC6;NCBP1;EED;ZNF160;ZFP2;LIFR;RUNX2;KCTD6;H2BC12;CCNA2;KAT2A;MMP13;H2BC15;SCO2;TBL1XR1;ZNF799;SRSF7;ZNF510;ZNF432;ZNF233;ZNF28;ZNF473;ZNF471;CBFB;ZNF195;SATB2;SRSF1;RPAP2;HSPD1;ZNF749;RBBP5;H3C10;E2F5;SKIL;ZNF189;ZNF420;BANP;H3C6;H4C8;H2BC9;ZNF583;ZNF143;H2BC7;H2B…		R-HSA-8936584;R-HSA-8937097;R-HSA-8985227;R-HSA-8931981;R-HSA-9007759;R-HSA-8951951;R-HSA-8878220;R-HSA-9009282;R-HSA-8877192;R-HSA-8956568;R-HSA-8937113;R-HSA-6805109;R-HSA-9009309;R-HSA-9009308;R-HSA-8937118;R-HSA-8951966;R-HSA-8865425;R-HSA-6810239;R-HSA-6810238;R-HSA-8878237;R-HSA-8939667;R-HSA-6810235;R-HSA-187934;R-HSA-6810234;R-HSA-6810233;R-HSA-8939670;R-HSA-8936599;R-HSA-8936616;R-HSA-89…
R-HSA-1221632	Meiotic synapsis	13	62	0.00434447	2.55141e-07	8.6748e-06	4	6	0.000441924	9606	Homo sapiens	H2BC9;H4C8;H2AC8;H2BC7;H2BC8;H2AC6;H2BC5;H2BC6;H2BC4;H2AC11;H2BC12;H2AC13;H2BC15;H2BC21;H4C4;ATR		R-HSA-912408;R-HSA-912470;R-HSA-912467;R-HSA-912450
R-HSA-3214847	HATs acetylate histones	17	110	0.00770794	2.80116e-07	9.24382e-06	13	15	0.00110481	9606	Homo sapiens	H2BC9;H4C8;H3C8;H2AC8;H2BC7;H2BC8;TAF12;H2AC6;H2BC5;H2BC6;H2BC4;H2AC11;H2BC12;H2AC13;KAT2A;H2BC15;H2BC21;H3C10;H4C4;OGT;H3C6		R-HSA-3318486;R-HSA-3321975;R-HSA-3301237;R-HSA-3662335;R-HSA-3697008;R-HSA-3321883;R-HSA-5144542;R-HSA-3301345;R-HSA-3697920;R-HSA-3662318;R-HSA-3318415;R-HSA-3318413;R-HSA-3321805
R-HSA-73772	RNA Polymerase I Promoter Escape	13	64	0.00448462	3.63206e-07	1.14686e-05	1	2	0.000147308	9606	Homo sapiens	H2BC9;H4C8;H3C8;H2AC8;H2BC7;H2BC8;H2AC6;H2BC5;H2BC6;H2BC4;H2AC11;H2BC12;H2AC13;H2BC15;H2BC21;H3C10;H4C4;H3C6		R-HSA-74986
R-HSA-73854	RNA Polymerase I Promoter Clearance	15	87	0.00609628	3.65507e-07	1.14686e-05	4	10	0.00073654	9606	Homo sapiens	H2BC9;H4C8;H3C8;H2AC8;H2BC7;H2BC8;H2AC6;H2BC5;H2BC6;H2BC4;TTF1;H2AC11;H2BC12;H2AC13;KAT2A;H2BC15;H2BC21;H3C10;H4C4;H3C6		R-HSA-73718;R-HSA-73736;R-HSA-73739;R-HSA-74986
R-HSA-74160	Gene expression (Transcription)	101	1855	0.129984	3.69955e-07	1.14686e-05	350	1006	0.0740959	9606	Homo sapiens	ZNF493;DYRK2;UBE2D3;ZC3H8;UBE2D1;TTF1;BMI1;GLS;H2AC11;H2AC13;CASP8;PCF11;H2BC21;PAPOLA;ZNF569;MTERF1;H4C4;ZNF761;ZNF441;H3C8;H2AC8;RBM14;ZNF681;HSP90AA1;NCBP1;H2AC6;EED;ZNF160;ZFP2;LIFR;RUNX2;KCTD6;CCNA2;H2BC12;KAT2A;MMP13;H2BC15;SCO2;TBL1XR1;ZNF799;SRSF7;ZNF510;ZNF432;ZNF233;ZNF28;ZNF473;GTF3C3;ZNF471;ZNF195;CBFB;SATB2;SRSF1;RPAP2;HSPD1;RBBP5;ZNF749;DROSHA;H3C10;E2F5;SKIL;ZNF420;ZNF189;BANP;H3C6…		R-HSA-8936584;R-HSA-5334097;R-HSA-8937097;R-HSA-427527;R-HSA-5334099;R-HSA-8985227;R-HSA-8931981;R-HSA-9007759;R-HSA-8951951;R-HSA-73736;R-HSA-73739;R-HSA-8878220;R-HSA-9009282;R-HSA-433672;R-HSA-427528;R-HSA-5601883;R-HSA-8877192;R-HSA-8956568;R-HSA-8937113;R-HSA-6805109;R-HSA-112149;R-HSA-9009309;R-HSA-9009308;R-HSA-8937118;R-HSA-8951966;R-HSA-8865425;R-HSA-112150;R-HSA-6810239;R-HSA-112153;R-H…
R-HSA-9018519	Estrogen-dependent gene expression	20	154	0.0107911	3.89016e-07	1.16705e-05	22	66	0.00486116	9606	Homo sapiens	H2BC9;H4C8;H3C8;H2AC8;H2BC7;HSP90AA1;H2BC8;HSP90AB1;H2AC6;H2BC5;CBFB;H2BC6;PTGES3;H2BC4;KCTD6;H2AC11;H2BC12;H2AC13;H2BC15;H2BC21;H3C10;H4C4;FKBP4;H3C6		R-HSA-9009065;R-HSA-9011949;R-HSA-9011981;R-HSA-8932076;R-HSA-8931981;R-HSA-9011983;R-HSA-9011950;R-HSA-9012000;R-HSA-8932033;R-HSA-9009378;R-HSA-9011941;R-HSA-8932037;R-HSA-9011975;R-HSA-9009371;R-HSA-9011966;R-HSA-9011985;R-HSA-9038161;R-HSA-9011952;R-HSA-9011984;R-HSA-8932084;R-HSA-8932020;R-HSA-8932021
R-HSA-606279	Deposition of new CENPA-containing nucleosomes at the centromere	12	54	0.0037839	4.02611e-07	1.16757e-05	3	4	0.000294616	9606	Homo sapiens	H2BC9;H4C8;H2AC8;H2BC7;H2BC8;H2AC6;H2BC5;H2BC6;H2BC4;H2AC11;H2BC12;H2AC13;H2BC15;H2BC21;H4C4		R-HSA-606287;R-HSA-606289;R-HSA-606326
R-HSA-774815	Nucleosome assembly	12	54	0.0037839	4.02611e-07	1.16757e-05	3	4	0.000294616	9606	Homo sapiens	H2BC9;H4C8;H2AC8;H2BC7;H2BC8;H2AC6;H2BC5;H2BC6;H2BC4;H2AC11;H2BC12;H2AC13;H2BC15;H2BC21;H4C4		R-HSA-606287;R-HSA-606289;R-HSA-606326
R-HSA-2559580	Oxidative Stress Induced Senescence	17	114	0.00798823	4.55805e-07	1.27625e-05	14	40	0.00294616	9606	Homo sapiens	H2BC9;H4C8;H3C8;H2AC8;H2BC7;H2BC8;H2AC6;H2BC5;H2BC6;EED;H2BC4;BMI1;MAPK14;H2AC11;H2BC12;H2AC13;H2BC15;H2BC21;H3C10;H4C4;H3C6		R-HSA-3229138;R-HSA-3238999;R-HSA-450222;R-HSA-3240957;R-HSA-3240765;R-HSA-3229089;R-HSA-3222593;R-HSA-3223200;R-HSA-3240295;R-HSA-3239014;R-HSA-3239019;R-HSA-450333;R-HSA-3229102;R-HSA-3240782
R-HSA-73864	RNA Polymerase I Transcription	15	89	0.00623642	4.84099e-07	1.30707e-05	8	14	0.00103116	9606	Homo sapiens	H2BC9;H4C8;H3C8;H2AC8;H2BC7;H2BC8;H2AC6;H2BC5;H2BC6;H2BC4;TTF1;H2AC11;H2BC12;H2AC13;KAT2A;H2BC15;H2BC21;H3C10;H4C4;H3C6		R-HSA-74993;R-HSA-74992;R-HSA-74994;R-HSA-73718;R-HSA-73736;R-HSA-73739;R-HSA-74987;R-HSA-74986
R-HSA-9645723	Diseases of programmed cell death	15	90	0.0063065	5.55536e-07	1.49995e-05	2	28	0.00206231	9606	Homo sapiens	H2BC9;H4C8;H3C8;H2AC8;H2BC7;H2BC8;H2AC6;H2BC5;H2BC6;EED;H2BC4;H2AC11;H2BC12;H2AC13;H2BC15;CASP8;H2BC21;H3C10;H4C4;H3C6		R-HSA-9693929;R-HSA-9710490
R-HSA-2559582	Senescence-Associated Secretory Phenotype (SASP)	15	91	0.00637657	6.36337e-07	1.65447e-05	8	22	0.00162039	9606	Homo sapiens	H2BC9;H4C8;H3C8;H2AC8;H2BC7;H2BC8;H2AC6;H2BC5;H2BC6;H2BC4;UBE2D1;H2AC11;H2BC12;CCNA2;H2AC13;H2BC15;H2BC21;H3C10;H4C4;H3C6		R-HSA-3788745;R-HSA-3790137;R-HSA-3788748;R-HSA-3788705;R-HSA-3790130;R-HSA-3788725;R-HSA-3788724;R-HSA-3788708
R-HSA-1500620	Meiosis	15	92	0.00644664	7.27573e-07	1.80153e-05	9	15	0.00110481	9606	Homo sapiens	H2BC9;H4C8;H3C8;H2AC8;H2BC7;H2BC8;H2AC6;H2BC5;H2BC6;H2BC4;H2AC11;H2BC12;H2AC13;H2BC15;MSH4;H2BC21;H3C10;H4C4;H3C6;ATR		R-HSA-912429;R-HSA-912408;R-HSA-912458;R-HSA-912503;R-HSA-912470;R-HSA-912496;R-HSA-1214188;R-HSA-912467;R-HSA-912450
R-HSA-427413	NoRC negatively regulates rRNA expression	14	80	0.00560577	7.50637e-07	1.80153e-05	5	7	0.000515578	9606	Homo sapiens	H2BC9;H4C8;H3C8;H2AC8;H2BC7;H2BC8;H2AC6;H2BC5;H2BC6;H2BC4;TTF1;H2AC11;H2BC12;H2AC13;H2BC15;H2BC21;H3C10;H4C4;H3C6		R-HSA-427409;R-HSA-74987;R-HSA-5227490;R-HSA-433672;R-HSA-427337
R-HSA-5625740	RHO GTPases activate PKNs	14	80	0.00560577	7.50637e-07	1.80153e-05	11	20	0.00147308	9606	Homo sapiens	H2BC9;H4C8;H3C8;H2AC8;H2BC7;H2BC8;H2AC6;H2BC5;H2BC6;H2BC4;H2AC11;H2BC12;H2AC13;H2BC15;H2BC21;H3C10;PKN2;H4C4;H3C6		R-HSA-5625797;R-HSA-5625796;R-HSA-5623622;R-HSA-5623632;R-HSA-5623667;R-HSA-5625870;R-HSA-5625774;R-HSA-5625849;R-HSA-5625848;R-HSA-5625784;R-HSA-5625883
R-HSA-5578749	Transcriptional regulation by small RNAs	14	81	0.00567585	8.66942e-07	2.08066e-05	2	5	0.00036827	9606	Homo sapiens	H2BC9;H4C8;RANBP2;H3C8;H2AC8;H2BC7;H2BC8;H2AC6;H2BC5;H2BC6;H2BC4;H2AC11;H2BC12;H2AC13;H2BC15;H2BC21;H3C10;H4C4;H3C6		R-HSA-5578742;R-HSA-5578744
R-HSA-2559586	DNA Damage/Telomere Stress Induced Senescence	13	71	0.00497512	1.13674e-06	2.6145e-05	2	18	0.00132577	9606	Homo sapiens	H2BC9;H4C8;H2AC8;H2BC7;H2BC8;H2AC6;H2BC5;H2BC6;H2BC4;H2AC11;H2BC12;CCNA2;H2AC13;H2BC15;H2BC21;H4C4		R-HSA-3785711;R-HSA-187934
R-HSA-909733	Interferon alpha/beta signaling	21	186	0.0130334	1.81235e-06	4.16842e-05	2	22	0.00162039	9606	Homo sapiens	OAS1;OAS2;MX2;IRF7;ISG15;XAF1;IFIT1;IFIT3;OASL;IFIT2		R-HSA-1015702;R-HSA-1015699
R-HSA-73929	Base-Excision Repair, AP Site Formation	12	63	0.00441455	1.96052e-06	4.31314e-05	6	64	0.00471385	9606	Homo sapiens	H2BC9;H4C8;H2AC8;H2BC7;H2BC8;H2AC6;H2BC5;H2BC6;H2BC4;H2AC11;H2BC12;H2AC13;H2BC15;H2BC21;H4C4		R-HSA-9629216;R-HSA-9629483;R-HSA-9629195;R-HSA-9629497;R-HSA-9629372;R-HSA-9629373
R-HSA-195258	RHO GTPase Effectors	29	326	0.0228435	2.45795e-06	5.36011e-05	33	113	0.0083229	9606	Homo sapiens	ROCK1;MIS12;H2AC11;H2AC13;XPO1;PPP2R5E;H2BC21;TUBB1;H3C10;H4C4;CLASP1;H3C6;CLASP2;H2BC9;H4C8;RANBP2;H3C8;H2AC8;H2BC7;H2BC8;H2AC6;H2BC5;H2BC6;H2BC4;NEB;MAPK14;DYNLL2;H2BC12;H2BC15;ABI2;DAAM1;GOPC;PKN2;KIF2C		R-HSA-3858489;R-HSA-2029469;R-HSA-2029466;R-HSA-3858495;R-HSA-5623632;R-HSA-5666129;R-HSA-2029465;R-HSA-419087;R-HSA-419083;R-HSA-5625883;R-HSA-5625797;R-HSA-5625796;R-HSA-9626880;R-HSA-5623622;R-HSA-5627072;R-HSA-5625870;R-HSA-2197690;R-HSA-5627275;R-HSA-5672329;R-HSA-5666160;R-HSA-442592;R-HSA-5623667;R-HSA-9680443;R-HSA-5627071;R-HSA-5625849;R-HSA-5625848;R-HSA-5625784;R-HSA-5666169;R-HSA-4190…
R-HSA-5250941	Negative epigenetic regulation of rRNA expression	14	89	0.00623642	2.55243e-06	5.36011e-05	8	12	0.000883848	9606	Homo sapiens	H2BC9;H4C8;H3C8;H2AC8;H2BC7;H2BC8;H2AC6;H2BC5;H2BC6;H2BC4;TTF1;H2AC11;H2BC12;H2AC13;H2BC15;H2BC21;H3C10;H4C4;H3C6		R-HSA-427527;R-HSA-427409;R-HSA-74987;R-HSA-427514;R-HSA-5227490;R-HSA-433672;R-HSA-427528;R-HSA-427337
R-HSA-1912408	Pre-NOTCH Transcription and Translation	14	89	0.00623642	2.55243e-06	5.36011e-05	6	28	0.00206231	9606	Homo sapiens	H2BC9;H4C8;H3C8;H2AC8;H2BC7;H2BC8;H2AC6;H2BC5;H2BC6;H2BC4;H2AC11;H2BC12;H2AC13;KAT2A;H2BC15;H2BC21;H3C10;H4C4;H3C6		R-HSA-9604834;R-HSA-1912415;R-HSA-9017835;R-HSA-9604831;R-HSA-1912416;R-HSA-9604829
R-HSA-5617472	Activation of anterior HOX genes in hindbrain development during early embryogenesis	16	116	0.00812837	2.65333e-06	5.57198e-05	31	43	0.00316712	9606	Homo sapiens	H2BC9;H4C8;H3C8;H2AC8;H2BC7;H2BC8;H2AC6;H2BC5;H2BC6;EED;H2BC4;H2AC11;H2BC12;H2AC13;H2BC15;RBBP5;H2BC21;H3C10;PKNOX1;H4C4;H3C6		R-HSA-5617877;R-HSA-5617492;R-HSA-5617431;R-HSA-5621010;R-HSA-5617874;R-HSA-6810159;R-HSA-6810158;R-HSA-5617887;R-HSA-5617862;R-HSA-6810161;R-HSA-5617859;R-HSA-5617484;R-HSA-5617676;R-HSA-5693644;R-HSA-5617486;R-HSA-5617672;R-HSA-5617483;R-HSA-5617867;R-HSA-5621002;R-HSA-5617866;R-HSA-5617462;R-HSA-5617650;R-HSA-5617661;R-HSA-5617471;R-HSA-5617445;R-HSA-5617452;R-HSA-5617454;R-HSA-6810139;R-HSA-5…
R-HSA-5619507	Activation of HOX genes during differentiation	16	116	0.00812837	2.65333e-06	5.57198e-05	31	43	0.00316712	9606	Homo sapiens	H2BC9;H4C8;H3C8;H2AC8;H2BC7;H2BC8;H2AC6;H2BC5;H2BC6;EED;H2BC4;H2AC11;H2BC12;H2AC13;H2BC15;RBBP5;H2BC21;H3C10;PKNOX1;H4C4;H3C6		R-HSA-5617877;R-HSA-5617492;R-HSA-5617431;R-HSA-5621010;R-HSA-5617874;R-HSA-6810159;R-HSA-6810158;R-HSA-5617887;R-HSA-5617862;R-HSA-6810161;R-HSA-5617859;R-HSA-5617484;R-HSA-5617676;R-HSA-5693644;R-HSA-5617486;R-HSA-5617672;R-HSA-5617483;R-HSA-5617867;R-HSA-5621002;R-HSA-5617866;R-HSA-5617462;R-HSA-5617650;R-HSA-5617661;R-HSA-5617471;R-HSA-5617445;R-HSA-5617452;R-HSA-5617454;R-HSA-6810139;R-HSA-5…
R-HSA-211000	Gene Silencing by RNA	16	120	0.00840866	4.04837e-06	8.09674e-05	4	40	0.00294616	9606	Homo sapiens	H2BC9;H4C8;RANBP2;H3C8;H2AC8;H2BC7;HSP90AA1;H2BC8;H2AC6;H2BC5;H2BC6;H2BC4;H2AC11;H2BC12;H2AC13;H2BC15;H2BC21;DROSHA;H3C10;H4C4;H3C6		R-HSA-5578742;R-HSA-203893;R-HSA-5578744;R-HSA-5601883
R-HSA-390450	Folding of actin by CCT/TriC	6	13	0.000910938	6.05803e-06	0.000121161	2	2	0.000147308	9606	Homo sapiens	CCT3;CCT6A;TCP1;CCT5;CCT4		R-HSA-390453;R-HSA-390459
R-HSA-212436	Generic Transcription Pathway	84	1555	0.108962	6.08429e-06	0.000121686	259	830	0.0611328	9606	Homo sapiens	ZNF493;DYRK2;UBE2D3;UBE2D1;BMI1;GLS;H2AC11;H2AC13;CASP8;H2BC21;ZNF569;H4C4;ZNF761;ZNF441;H3C8;H2AC8;RBM14;ZNF681;H2AC6;EED;ZNF160;ZFP2;LIFR;RUNX2;KCTD6;H2BC12;CCNA2;KAT2A;MMP13;H2BC15;SCO2;TBL1XR1;ZNF799;ZNF510;ZNF432;ZNF233;ZNF28;ZNF473;ZNF471;CBFB;ZNF195;SATB2;HSPD1;ZNF749;RBBP5;H3C10;E2F5;SKIL;ZNF189;ZNF420;BANP;H3C6;H4C8;H2BC9;ZNF583;H2BC7;H2BC8;TAF12;H2BC5;H2BC6;PCGF5;MGA;H2BC4;SMAD6;MAPK14;…		R-HSA-8936584;R-HSA-8937097;R-HSA-8985227;R-HSA-8931981;R-HSA-9007759;R-HSA-8951951;R-HSA-8878220;R-HSA-9009282;R-HSA-8877192;R-HSA-8956568;R-HSA-8937113;R-HSA-6805109;R-HSA-9009309;R-HSA-9009308;R-HSA-8937118;R-HSA-8951966;R-HSA-8865425;R-HSA-8878237;R-HSA-8939667;R-HSA-187934;R-HSA-8939670;R-HSA-8936599;R-HSA-8936616;R-HSA-8939688;R-HSA-8951977;R-HSA-8869542;R-HSA-8956586;R-HSA-8878243;R-HSA-89…
R-HSA-3371497	HSP90 chaperone cycle for steroid hormone receptors (SHR) in the presence of ligand	12	72	0.0050452	7.45714e-06	0.000141686	16	16	0.00117846	9606	Homo sapiens	DNAJA1;DNAJB1;STIP1;HSPA8;HSP90AA1;HSP90AB1;DNAJA4;PTGES3;TUBB1;FKBP4;DYNLL2;CAP2		R-HSA-5618099;R-HSA-5618098;R-HSA-9725885;R-HSA-5618110;R-HSA-5618073;R-HSA-5618105;R-HSA-3371422;R-HSA-5618107;R-HSA-5618085;R-HSA-9705925;R-HSA-5618080;R-HSA-9690534;R-HSA-3371590;R-HSA-5618093;R-HSA-3371503;R-HSA-9678925
R-HSA-8939211	ESR-mediated signaling	24	257	0.0180085	8.29542e-06	0.000157613	32	111	0.00817559	9606	Homo sapiens	HSP90AB1;CBFB;H2AC11;H2AC13;XPO1;H2BC21;H3C10;H4C4;H3C6;H2BC9;H4C8;H3C8;H2AC8;H2BC7;HSP90AA1;H2BC8;H2AC6;H2BC5;H2BC6;PTGES3;H2BC4;KCTD6;H2BC12;MMP13;H2BC15;GNB3;FKBP4;PPID		R-HSA-9624272;R-HSA-9011981;R-HSA-8931981;R-HSA-9011983;R-HSA-8932033;R-HSA-8939203;R-HSA-8939204;R-HSA-202127;R-HSA-8932037;R-HSA-9011975;R-HSA-9009371;R-HSA-9021596;R-HSA-9011985;R-HSA-9038161;R-HSA-9011984;R-HSA-9009065;R-HSA-9011949;R-HSA-8932076;R-HSA-9032751;R-HSA-9011950;R-HSA-9021601;R-HSA-9012000;R-HSA-9021600;R-HSA-9009378;R-HSA-9011941;R-HSA-9011966;R-HSA-9011952;R-HSA-9632873;R-HSA-89…
R-HSA-8866654	E3 ubiquitin ligases ubiquitinate target proteins	11	61	0.0042744	8.65574e-06	0.000164459	10	16	0.00117846	9606	Homo sapiens	H2BC9;H2BC7;H2BC8;UBE2B;H2BC5;H2BC6;H2BC4;UBE2D3;UBE2D1;PEX12;H2BC12;H2BC15;H2BC21		R-HSA-8953946;R-HSA-8939323;R-HSA-8943003;R-HSA-8953917;R-HSA-8943007;R-HSA-8943040;R-HSA-8943041;R-HSA-8942099;R-HSA-8942101;R-HSA-8939335
R-HSA-977225	Amyloid fiber formation	13	89	0.00623642	1.25615e-05	0.000226108	1	33	0.00243058	9606	Homo sapiens	H2BC9;H4C8;H3C8;H2AC8;H2BC7;H2BC8;H2AC6;H2BC5;H2BC6;H2BC4;H2AC11;H2BC12;H2AC13;H2BC15;H2BC21;H3C10;H4C4;H3C6		R-HSA-977224
R-HSA-381183	ATF6 (ATF6-alpha) activates chaperone genes	6	15	0.00105108	1.35204e-05	0.000243368	3	5	0.00036827	9606	Homo sapiens	HSPA5;CALR;HSP90B1		R-HSA-1791163;R-HSA-1791082;R-HSA-1791150
R-HSA-68875	Mitotic Prophase	16	135	0.00945974	1.70055e-05	0.000306099	13	34	0.00250424	9606	Homo sapiens	H2BC9;H4C8;RANBP2;H3C8;H2AC8;H2BC7;H2BC8;H2AC6;H2BC5;H2BC6;H2BC4;SMC4;H2AC11;H2BC12;H2AC13;H2BC15;H2BC21;H3C10;BANF1;H4C4;H3C6		R-HSA-2245218;R-HSA-2288097;R-HSA-2172678;R-HSA-2993898;R-HSA-2294600;R-HSA-2294574;R-HSA-2990880;R-HSA-2990882;R-HSA-2429719;R-HSA-2301205;R-HSA-2294580;R-HSA-2172666;R-HSA-2294590
R-HSA-8939236	RUNX1 regulates transcription of genes involved in differentiation of HSCs	14	106	0.00742765	1.77724e-05	0.000319904	10	15	0.00110481	9606	Homo sapiens	H2BC9;H4C8;H3C8;H2AC8;H2BC7;H2BC8;CBFB;H2AC6;H2BC5;H2BC6;H2BC4;H2AC11;H2BC12;H2AC13;H2BC15;H2BC21;H3C10;H4C4;H3C6		R-HSA-8956568;R-HSA-8956649;R-HSA-8956586;R-HSA-8865491;R-HSA-8956652;R-HSA-8865505;R-HSA-8956639;R-HSA-8956608;R-HSA-8865498;R-HSA-8865482
R-HSA-1474165	Reproduction	15	123	0.00861888	2.24439e-05	0.000381546	9	24	0.0017677	9606	Homo sapiens	H2BC9;H4C8;H3C8;H2AC8;H2BC7;H2BC8;H2AC6;H2BC5;H2BC6;H2BC4;H2AC11;H2BC12;H2AC13;H2BC15;MSH4;H2BC21;H3C10;H4C4;H3C6;ATR		R-HSA-912429;R-HSA-912408;R-HSA-912458;R-HSA-912503;R-HSA-912470;R-HSA-912496;R-HSA-1214188;R-HSA-912467;R-HSA-912450
R-HSA-212165	Epigenetic regulation of gene expression	16	139	0.00974003	2.40713e-05	0.000409212	24	34	0.00250424	9606	Homo sapiens	H2BC9;H4C8;H3C8;H2AC8;H2BC7;H2BC8;H2AC6;H2BC5;H2BC6;EED;H2BC4;TTF1;H2AC11;H2BC12;H2AC13;KAT2A;H2BC15;H2BC21;H3C10;H4C4;H3C6		R-HSA-5334097;R-HSA-427527;R-HSA-5334160;R-HSA-5334099;R-HSA-5250930;R-HSA-212263;R-HSA-5334164;R-HSA-5250938;R-HSA-74987;R-HSA-427404;R-HSA-5227490;R-HSA-212269;R-HSA-433672;R-HSA-427528;R-HSA-427336;R-HSA-427337;R-HSA-427383;R-HSA-5334179;R-HSA-5334151;R-HSA-427409;R-HSA-5334152;R-HSA-427514;R-HSA-212222;R-HSA-212252
R-HSA-381033	ATF6 (ATF6-alpha) activates chaperones	6	17	0.00119123	2.7098e-05	0.000460666	4	10	0.00073654	9606	Homo sapiens	HSPA5;CALR;HSP90B1		R-HSA-1791163;R-HSA-1791082;R-HSA-381158;R-HSA-1791150
R-HSA-8878171	Transcriptional regulation by RUNX1	23	261	0.0182888	3.10549e-05	0.000527933	107	132	0.00972232	9606	Homo sapiens	CBFB;BMI1;H2AC11;H2AC13;RBBP5;H2BC21;H3C10;H4C4;H3C6;H2BC9;H4C8;H3C8;H2AC8;H2BC7;H2BC8;H2AC6;H2BC5;H2BC6;PCGF5;H2BC4;LIFR;RUNX2;KCTD6;H2BC12;H2BC15		R-HSA-8936584;R-HSA-8937097;R-HSA-8931981;R-HSA-8938382;R-HSA-8877192;R-HSA-8956568;R-HSA-8937113;R-HSA-8937118;R-HSA-8938389;R-HSA-8936599;R-HSA-8936616;R-HSA-8956586;R-HSA-8936621;R-HSA-8938158;R-HSA-8955822;R-HSA-8936608;R-HSA-8938913;R-HSA-8877485;R-HSA-8938150;R-HSA-8877493;R-HSA-8938938;R-HSA-8877490;R-HSA-8938174;R-HSA-8938930;R-HSA-8936628;R-HSA-8932020;R-HSA-8932021;R-HSA-8938176;R-HSA-8…
R-HSA-1912422	Pre-NOTCH Expression and Processing	14	114	0.00798823	3.87938e-05	0.0006207	6	38	0.00279885	9606	Homo sapiens	H2BC9;H4C8;H3C8;H2AC8;H2BC7;H2BC8;H2AC6;H2BC5;H2BC6;H2BC4;H2AC11;H2BC12;H2AC13;KAT2A;H2BC15;H2BC21;H3C10;H4C4;H3C6		R-HSA-9604834;R-HSA-1912415;R-HSA-9017835;R-HSA-9604831;R-HSA-1912416;R-HSA-9604829
R-HSA-68867	Assembly of the pre-replicative complex	13	102	0.00714736	5.02781e-05	0.00080445	2	18	0.00132577	9606	Homo sapiens	H2BC9;H4C8;H3C8;H2AC8;H2BC7;H2BC8;H2AC6;H2BC5;H2BC6;H2BC4;H2AC11;H2BC12;H2AC13;H2BC15;H2BC21;H3C10;H4C4;H3C6		R-HSA-9749197;R-HSA-9749098
R-HSA-2559583	Cellular Senescence	19	200	0.0140144	5.71706e-05	0.000914729	24	90	0.00662886	9606	Homo sapiens	H2BC9;H4C8;H3C8;H2AC8;H2BC7;H2BC8;H2AC6;H2BC5;H2BC6;EED;H2BC4;UBE2D1;BMI1;MAPK14;H2AC11;H2BC12;CCNA2;H2AC13;H2BC15;H2BC21;H3C10;H4C4;H3C6		R-HSA-3790137;R-HSA-3229138;R-HSA-3238999;R-HSA-450222;R-HSA-3790130;R-HSA-3788725;R-HSA-3240957;R-HSA-3240765;R-HSA-3788724;R-HSA-3788745;R-HSA-3229089;R-HSA-3222593;R-HSA-3223200;R-HSA-3788748;R-HSA-3785711;R-HSA-3240295;R-HSA-3239014;R-HSA-3788705;R-HSA-3239019;R-HSA-450333;R-HSA-187934;R-HSA-3788708;R-HSA-3229102;R-HSA-3240782
R-HSA-389957	Prefoldin mediated transfer of substrate to CCT/TriC	7	29	0.00203209	6.39509e-05	0.000989179	2	2	0.000147308	9606	Homo sapiens	CCT3;CCT6A;TUBB1;TCP1;CCT5;CCT4		R-HSA-389970;R-HSA-389980
R-HSA-4839726	Chromatin organization	22	256	0.0179385	6.59453e-05	0.000989179	72	85	0.00626059	9606	Homo sapiens	NSD3;H2AC11;H2AC13;RBBP5;H2BC21;H3C10;H4C4;H3C6;H2BC9;H4C8;H3C8;H2AC8;H2BC7;H2BC8;TAF12;H2AC6;H2BC5;H2BC6;EED;H2BC4;H2BC12;KAT2A;H2BC15;TBL1XR1;OGT		R-HSA-5159245;R-HSA-5205824;R-HSA-5144542;R-HSA-5661126;R-HSA-5651654;R-HSA-5661124;R-HSA-5661125;R-HSA-5661122;R-HSA-5661123;R-HSA-5661120;R-HSA-5661121;R-HSA-4722133;R-HSA-5229010;R-HSA-5651657;R-HSA-5205867;R-HSA-5216234;R-HSA-5634802;R-HSA-3321883;R-HSA-5205861;R-HSA-5638141;R-HSA-5649764;R-HSA-3697920;R-HSA-3318415;R-HSA-4827383;R-HSA-3318413;R-HSA-4827382;R-HSA-4754187;R-HSA-5244692;R-HSA-3…
R-HSA-3247509	Chromatin modifying enzymes	22	256	0.0179385	6.59453e-05	0.000989179	72	85	0.00626059	9606	Homo sapiens	NSD3;H2AC11;H2AC13;RBBP5;H2BC21;H3C10;H4C4;H3C6;H2BC9;H4C8;H3C8;H2AC8;H2BC7;H2BC8;TAF12;H2AC6;H2BC5;H2BC6;EED;H2BC4;H2BC12;KAT2A;H2BC15;TBL1XR1;OGT		R-HSA-5159245;R-HSA-5205824;R-HSA-5144542;R-HSA-5661126;R-HSA-5651654;R-HSA-5661124;R-HSA-5661125;R-HSA-5661122;R-HSA-5661123;R-HSA-5661120;R-HSA-5661121;R-HSA-4722133;R-HSA-5229010;R-HSA-5651657;R-HSA-5205867;R-HSA-5216234;R-HSA-5634802;R-HSA-3321883;R-HSA-5205861;R-HSA-5638141;R-HSA-5649764;R-HSA-3697920;R-HSA-3318415;R-HSA-4827383;R-HSA-3318413;R-HSA-4827382;R-HSA-4754187;R-HSA-5244692;R-HSA-3…
R-HSA-389960	Formation of tubulin folding intermediates by CCT/TriC	7	30	0.00210217	7.88192e-05	0.00118229	2	2	0.000147308	9606	Homo sapiens	CCT3;CCT6A;TUBB1;TCP1;CCT5;CCT4		R-HSA-389954;R-HSA-389961
R-HSA-5689880	Ub-specific processing proteases	19	206	0.0144349	8.37096e-05	0.00125019	7	40	0.00294616	9606	Homo sapiens	H2BC9;H2AC8;H2BC7;H2BC8;H2AC6;H2BC5;H2BC6;H2BC4;CCP110;SNX3;H2AC11;H2BC12;CCNA2;H2AC13;KAT2A;H2BC15;H2BC21;BIRC2		R-HSA-6781797;R-HSA-5690080;R-HSA-5696960;R-HSA-5696945;R-HSA-5697009;R-HSA-5690157;R-HSA-6782106
R-HSA-6814122	Cooperation of PDCL (PhLP1) and TRiC/CCT in G-protein beta folding	8	41	0.00287296	8.47563e-05	0.00125019	10	11	0.000810194	9606	Homo sapiens	CCT3;CCT6A;GNAQ;TCP1;GNB3;CCT5;CCT4		R-HSA-6814119;R-HSA-8850534;R-HSA-6814418;R-HSA-8850529;R-HSA-8850560;R-HSA-8850527;R-HSA-6814124;R-HSA-8850539;R-HSA-6814121;R-HSA-6814120
R-HSA-381119	Unfolded Protein Response (UPR)	16	155	0.0108612	8.5281e-05	0.00125019	11	94	0.00692347	9606	Homo sapiens	SERP1;HSPA5;WFS1;CTDSP2;DNAJB9;CALR;PDIA6;HSP90B1		R-HSA-1791163;R-HSA-1791131;R-HSA-1791130;R-HSA-1791082;R-HSA-381158;R-HSA-1791167;R-HSA-381217;R-HSA-1791150;R-HSA-1791169;R-HSA-381086;R-HSA-1791124
R-HSA-1852241	Organelle biogenesis and maintenance	26	338	0.0236844	8.92993e-05	0.00125019	37	86	0.00633424	9606	Homo sapiens	CCT3;HSP90AA1;GABPB2;CCP110;MAPK14;DYNLL2;WDR35;MT-ATP8;POLG2;TBL1XR1;TTC21B;TUBB1;TCP1;CEP162;DYNLRB2;MTERF1;CCT5;GABPA;CLASP1;CCT4		R-HSA-8949580;R-HSA-5625424;R-HSA-5625426;R-HSA-5618328;R-HSA-5617816;R-HSA-5618331;R-HSA-5625421;R-HSA-2466367;R-HSA-5625416;R-HSA-5626699;R-HSA-5624949;R-HSA-1592249;R-HSA-5626228;R-HSA-1592250;R-HSA-1592251;R-HSA-1592252;R-HSA-5626227;R-HSA-1592240;R-HSA-5624125;R-HSA-1592241;R-HSA-1592243;R-HSA-5626681;R-HSA-5624952;R-HSA-1592246;R-HSA-5638009;R-HSA-1592232;R-HSA-5617829;R-HSA-1592233;R-HSA-2…
R-HSA-9012999	RHO GTPase cycle	32	460	0.0322332	9.22475e-05	0.00129147	41	91	0.00670251	9606	Homo sapiens	TMEM87B;HSP90AB1;ROCK1;SNAP23;CCP110;ARHGAP5;FNBP1L;PLD1;TOR1AIP1;PURA;ARHGAP21;STIP1;PGRMC2;EPSTI1;WDR6;RBBP6;CAP2;ANKRD26;HSP90AA1;FNBP1;NEB;HSPE1;CCT6A;ABI2;DAAM1;PKP4;PHIP;GOPC;PKN2;HNRNPC;SOS1		R-HSA-9013004;R-HSA-9018766;R-HSA-9014467;R-HSA-8981637;R-HSA-9018758;R-HSA-9013145;R-HSA-9013144;R-HSA-9018778;R-HSA-5627072;R-HSA-9693125;R-HSA-9013022;R-HSA-9714691;R-HSA-9013009;R-HSA-9696266;R-HSA-9017488;R-HSA-9696271;R-HSA-9693198;R-HSA-9013143;R-HSA-9014295;R-HSA-9696268;R-HSA-9014294;R-HSA-9013161;R-HSA-9018794;R-HSA-9714481;R-HSA-9018785;R-HSA-9013024;R-HSA-9017507;R-HSA-9018787;R-HSA-9…
R-HSA-157579	Telomere Maintenance	13	111	0.00777801	0.000115637	0.00161892	7	34	0.00250424	9606	Homo sapiens	H2BC9;H4C8;H2AC8;H2BC7;H2BC8;H2AC6;H2BC5;H2BC6;H2BC4;H2AC11;H2BC12;CCNA2;H2AC13;H2BC15;H2BC21;H4C4		R-HSA-9670114;R-HSA-9670149;R-HSA-9670101;R-HSA-181450;R-HSA-163096;R-HSA-9686521;R-HSA-176700
R-HSA-8941332	RUNX2 regulates genes involved in cell migration	5	14	0.00098101	0.000121127	0.00169578	7	7	0.000515578	9606	Homo sapiens	MMP13;CBFB;RUNX2		R-HSA-8939833;R-HSA-8939963;R-HSA-8940001;R-HSA-8939667;R-HSA-8939829;R-HSA-8939670;R-HSA-8940007
R-HSA-9609690	HCMV Early Events	19	215	0.0150655	0.000143961	0.00197353	8	12	0.000883848	9606	Homo sapiens	H2BC9;H4C8;RANBP2;H3C8;H2AC8;H2BC7;H2BC8;H2AC6;H2BC5;H2BC6;EED;H2BC4;DYNLL2;H2AC11;H2BC12;H2AC13;H2BC15;TBL1XR1;H2BC21;TUBB1;H3C10;H4C4;H3C6		R-HSA-9614816;R-HSA-9621073;R-HSA-9614369;R-HSA-9614343;R-HSA-9614810;R-HSA-9614811;R-HSA-9623096;R-HSA-9614367
R-HSA-8852135	Protein ubiquitination	11	84	0.00588606	0.000148781	0.00197353	13	32	0.00235693	9606	Homo sapiens	H2BC9;H2BC7;H2BC8;UBE2B;H2BC5;H2BC6;H2BC4;UBE2D3;UBE2D1;PEX12;H2BC12;H2BC15;H2BC21		R-HSA-8852130;R-HSA-8852129;R-HSA-8943040;R-HSA-8943041;R-HSA-8939335;R-HSA-8953946;R-HSA-8939323;R-HSA-8943003;R-HSA-8953917;R-HSA-8943007;R-HSA-8852127;R-HSA-8942099;R-HSA-8942101
R-HSA-5693571	Nonhomologous End-Joining (NHEJ)	9	57	0.00399411	0.00015181	0.00197353	4	13	0.000957502	9606	Homo sapiens	H2BC12;H2BC9;H4C8;H2BC7;H2BC15;H2BC8;H2BC5;H2BC6;H2BC21;H2BC4;H4C4		R-HSA-5686900;R-HSA-5686704;R-HSA-5693599;R-HSA-5686685
R-HSA-201681	TCF dependent signaling in response to WNT	19	216	0.0151356	0.00015258	0.00198353	12	71	0.00522943	9606	Homo sapiens	H2BC9;H4C8;H3C8;H2AC8;H2BC7;H2BC8;H2AC6;H2BC5;H2BC6;CSNK1A1;H2BC4;KLHL12;H2AC11;H2BC12;H2AC13;XPO1;H2BC15;RBBP5;PPP2R5E;H2BC21;H3C10;BTRC;H4C4;H3C6		R-HSA-1504213;R-HSA-3361751;R-HSA-201685;R-HSA-3769391;R-HSA-3601585;R-HSA-1504193;R-HSA-1504190;R-HSA-3364026;R-HSA-3364042;R-HSA-3769392;R-HSA-3364014;R-HSA-3451147
R-HSA-73884	Base Excision Repair	12	100	0.00700722	0.000168202	0.00218663	6	107	0.00788098	9606	Homo sapiens	H2BC9;H4C8;H2AC8;H2BC7;H2BC8;H2AC6;H2BC5;H2BC6;H2BC4;H2AC11;H2BC12;H2AC13;H2BC15;H2BC21;H4C4		R-HSA-9629216;R-HSA-9629483;R-HSA-9629195;R-HSA-9629497;R-HSA-9629372;R-HSA-9629373
R-HSA-2151201	Transcriptional activation of mitochondrial biogenesis	11	88	0.00616635	0.000220776	0.00287009	17	32	0.00235693	9606	Homo sapiens	GABPB2;POLG2;TBL1XR1;MTERF1;GABPA		R-HSA-1592249;R-HSA-1592250;R-HSA-1592251;R-HSA-1592252;R-HSA-1592240;R-HSA-1592241;R-HSA-1592243;R-HSA-1592246;R-HSA-1592232;R-HSA-2466391;R-HSA-1592234;R-HSA-1592235;R-HSA-1592236;R-HSA-1592238;R-HSA-1592239;R-HSA-2466367;R-HSA-2466392
R-HSA-9706574	RHOBTB GTPase Cycle	7	36	0.0025226	0.000238428	0.00309957	3	4	0.000294616	9606	Homo sapiens	CCT6A;HSP90AA1;HSP90AB1;ROCK1;PHIP;RBBP6;HNRNPC		R-HSA-9018778;R-HSA-9018785;R-HSA-9018787
R-HSA-69002	DNA Replication Pre-Initiation	13	120	0.00840866	0.000244207	0.00317469	2	27	0.00198866	9606	Homo sapiens	H2BC9;H4C8;H3C8;H2AC8;H2BC7;H2BC8;H2AC6;H2BC5;H2BC6;H2BC4;H2AC11;H2BC12;H2AC13;H2BC15;H2BC21;H3C10;H4C4;H3C6		R-HSA-9749197;R-HSA-9749098
R-HSA-5693607	Processing of DNA double-strand break ends	11	90	0.0063065	0.000266632	0.00336975	9	17	0.00125212	9606	Homo sapiens	H2BC9;H4C8;H2BC7;H2BC8;H2BC5;H2BC6;H2BC4;H2BC12;CCNA2;H2BC15;H2BC21;H4C4;ATR		R-HSA-5684071;R-HSA-5684887;R-HSA-5684052;R-HSA-5685156;R-HSA-5684882;R-HSA-5685011;R-HSA-5684096;R-HSA-5684081;R-HSA-5684875
R-HSA-389958	Cooperation of Prefoldin and TriC/CCT in actin and tubulin folding	7	37	0.00259267	0.000280812	0.00336975	6	6	0.000441924	9606	Homo sapiens	CCT3;CCT6A;TUBB1;TCP1;CCT5;CCT4		R-HSA-390453;R-HSA-389970;R-HSA-389954;R-HSA-389980;R-HSA-389961;R-HSA-390459
R-HSA-9006931	Signaling by Nuclear Receptors	27	387	0.0271179	0.000308262	0.00369915	36	192	0.0141416	9606	Homo sapiens	HSP90AB1;CBFB;H2AC11;H2AC13;XPO1;RDH10;H2BC21;H3C10;H4C4;H3C6;H2BC9;H4C8;H3C8;H2AC8;H2BC7;HSP90AA1;H2BC8;H2AC6;H2BC5;H2BC6;PTGES3;H2BC4;KCTD6;PAN2;H2BC12;MMP13;H2BC15;TBL1XR1;GNB3;FKBP4;PPID		R-HSA-9624272;R-HSA-9011981;R-HSA-8931981;R-HSA-9011983;R-HSA-5362518;R-HSA-9024334;R-HSA-8932033;R-HSA-8939203;R-HSA-8939204;R-HSA-202127;R-HSA-8932037;R-HSA-9011975;R-HSA-9024326;R-HSA-5419165;R-HSA-9009371;R-HSA-9021596;R-HSA-9011985;R-HSA-9038161;R-HSA-9011984;R-HSA-9009065;R-HSA-9011949;R-HSA-8932076;R-HSA-9032751;R-HSA-9011950;R-HSA-9021601;R-HSA-9012000;R-HSA-9021600;R-HSA-9009378;R-HSA-90…
R-HSA-5693567	HDR through Homologous Recombination (HRR) or Single Strand Annealing (SSA)	13	124	0.00868895	0.000332364	0.00398836	17	42	0.00309347	9606	Homo sapiens	H2BC9;H4C8;H2BC7;H2BC8;H2BC5;H2BC6;H2BC4;RAD52;H2BC12;CCNA2;H2BC15;H2BC21;POLK;H4C4;ATR		R-HSA-5684887;R-HSA-5684052;R-HSA-5686642;R-HSA-5684882;R-HSA-5685011;R-HSA-5684081;R-HSA-5693564;R-HSA-5686587;R-HSA-5693561;R-HSA-5693593;R-HSA-5684071;R-HSA-5685156;R-HSA-5684096;R-HSA-5686657;R-HSA-5693580;R-HSA-5684875;R-HSA-75998
R-HSA-5688426	Deubiquitination	22	289	0.0202509	0.000351336	0.00421604	13	77	0.00567136	9606	Homo sapiens	H2BC9;H2AC8;H2BC7;H2BC8;H2AC6;H2BC5;H2BC6;H2BC4;UBE2D1;CCP110;SNX3;H2AC11;H2BC12;CCNA2;H2AC13;KAT2A;H2BC15;H2BC21;NAF1;OGT;BIRC2		R-HSA-6783238;R-HSA-6781797;R-HSA-5691381;R-HSA-5691411;R-HSA-5696945;R-HSA-5697009;R-HSA-5689630;R-HSA-5690845;R-HSA-5690790;R-HSA-5690080;R-HSA-5696960;R-HSA-5690157;R-HSA-6782106
R-HSA-1169410	Antiviral mechanism by IFN-stimulated genes	11	94	0.00658678	0.000382729	0.00459275	23	31	0.00228327	9606	Homo sapiens	EIF4A2;HERC5;RANBP2;OAS1;OAS2;MX2;EIF2AK2;ISG15;IFIT1;OASL		R-HSA-1678841;R-HSA-936462;R-HSA-8985097;R-HSA-8983688;R-HSA-1169395;R-HSA-1678843;R-HSA-1678842;R-HSA-1169394;R-HSA-1169397;R-HSA-1169399;R-HSA-1169398;R-HSA-8985153;R-HSA-8983680;R-HSA-1169403;R-HSA-1176059;R-HSA-1169307;R-HSA-1169402;R-HSA-1169405;R-HSA-1169404;R-HSA-1169406;R-HSA-8985104;R-HSA-8985138;R-HSA-8983671

## Sheet: Pathways (DOWN; FDR<0.05)
Pathway identifier	Pathway name	#Entities found	#Entities total	Entities ratio	Entities pValue	Entities FDR	#Reactions found	#Reactions total	Reactions ratio	Species identifier	Species name	Submitted entities found	Mapped entities	Found reaction identifiers
R-HSA-69278	Cell Cycle, Mitotic	60	596	0.041763	3.87549e-09	5.67372e-06	208	350	0.0257789	9606	Homo sapiens	TOP2A;FEN1;DCTN2;TUBAL3;CCNH;SSNA1;DCTN3;NCAPG2;BUB1B;CAPG;PMF1;NCAPH;AURKB;AURKA;CCNB2;PSMB5;PTTG1;PIM1;E2F1;SPDL1;CCN1;GTSE1;H3-3A;MAPK3;NEK8;RFC3;RRM2;GINS4;KIF23;ZWINT;CDC25A;PPP1CA;NUP93;MZT2B;PSMC3;ESPL1;CCNE1;INCENP;POLE2;BIRC5;MCM4;MCM5;CENPO;KIF20A;CHMP6;SPC24;CC2D1B;MCM2		R-HSA-375302;R-HSA-156673;R-HSA-8961678;R-HSA-8961665;R-HSA-174088;R-HSA-187916;R-HSA-8961671;R-HSA-8961688;R-HSA-174104;R-HSA-174105;R-HSA-174110;R-HSA-187934;R-HSA-69152;R-HSA-380455;R-HSA-187937;R-HSA-9018017;R-HSA-8961699;R-HSA-174121;R-HSA-187948;R-HSA-187949;R-HSA-75825;R-HSA-156723;R-HSA-187959;R-HSA-2245218;R-HSA-174144;R-HSA-170055;R-HSA-69191;R-HSA-69195;R-HSA-170057;R-HSA-69199;R-HSA-1…
R-HSA-1640170	Cell Cycle	67	734	0.051433	2.01123e-08	1.47222e-05	247	449	0.0330706	9606	Homo sapiens	TOP2A;FEN1;CCNH;NCAPG2;HJURP;BUB1B;CHTF18;PTTG1;EXO1;PIM1;SPDL1;CCN1;GTSE1;H3-3A;SUN2;RFC3;KIF23;CDC25A;NUP93;MZT2B;ESPL1;CCNE1;INCENP;NHP2;BIRC5;MCM4;MCM5;KIF20A;CHMP6;MCM2;PIF1;DCTN2;TUBAL3;SSNA1;DCTN3;CAPG;PMF1;NCAPH;AURKB;AURKA;CCNB2;PSMB5;E2F1;MAPK3;NEK8;RRM2;GINS4;ZWINT;PPP1CA;RAD51;PSMC3;POLE2;CENPO;SPC24;CC2D1B		R-HSA-375302;R-HSA-156673;R-HSA-8961678;R-HSA-8961665;R-HSA-174088;R-HSA-187916;R-HSA-8961671;R-HSA-8961688;R-HSA-912408;R-HSA-174104;R-HSA-174105;R-HSA-174110;R-HSA-187934;R-HSA-69152;R-HSA-380455;R-HSA-187937;R-HSA-9018017;R-HSA-8961699;R-HSA-174121;R-HSA-187948;R-HSA-187949;R-HSA-75825;R-HSA-156723;R-HSA-187959;R-HSA-2245218;R-HSA-174144;R-HSA-170055;R-HSA-606287;R-HSA-69191;R-HSA-912458;R-HSA…
R-HSA-2426168	Activation of gene expression by SREBF (SREBP)	14	71	0.00497512	4.73199e-06	0.00230921	42	42	0.00309347	9606	Homo sapiens	FDPS;SREBF1;MVK;FASN;PMVK;MVD;DHCR7		R-HSA-2426149;R-HSA-1655833;R-HSA-2426148;R-HSA-1655832;R-HSA-2426151;R-HSA-1655835;R-HSA-2426150;R-HSA-1655837;R-HSA-2426144;R-HSA-1655836;R-HSA-1655839;R-HSA-2426147;R-HSA-2426146;R-HSA-2426157;R-HSA-2426156;R-HSA-1655824;R-HSA-1655827;R-HSA-2426158;R-HSA-1655826;R-HSA-2426153;R-HSA-2426152;R-HSA-1655828;R-HSA-2426155;R-HSA-2426154;R-HSA-1655830;R-HSA-2426164;R-HSA-6800052;R-HSA-2426161;R-HSA-2…
R-HSA-156902	Peptide chain elongation	16	97	0.006797	9.35053e-06	0.0034223	5	5	0.00036827	9606	Homo sapiens	RPL7A;RPL41;RPL3;RPLP1;RPL13A;RPL13;RPLP2;RPSA;RPS2;RPL15;EEF2;RPL28		R-HSA-156930;R-HSA-156915;R-HSA-156912;R-HSA-156923;R-HSA-156907
R-HSA-156842	Eukaryotic Translation Elongation	16	102	0.00714736	1.71272e-05	0.00500116	5	9	0.000662886	9606	Homo sapiens	RPL7A;RPL41;RPL3;RPLP1;RPL13A;RPL13;RPLP2;RPSA;RPS2;RPL15;EEF2;RPL28		R-HSA-156930;R-HSA-156915;R-HSA-156912;R-HSA-156923;R-HSA-156907
R-HSA-72764	Eukaryotic Translation Termination	16	106	0.00742765	2.70336e-05	0.00659621	4	5	0.00036827	9606	Homo sapiens	RPL7A;RPL41;RPL3;RPLP1;RPL13A;RPL13;RPLP2;RPSA;RPS2;RPL15;APEH;RPL28		R-HSA-141671;R-HSA-141691;R-HSA-141673;R-HSA-5691512
R-HSA-71387	Metabolism of carbohydrates	40	456	0.0319529	3.83289e-05	0.00700539	72	243	0.0178979	9606	Homo sapiens	PFKFB2;B4GALT2;SLC35B2;SDC4;SLC2A1;ENO1;SAT1;HK1;FUT3;FUT6;TKFC;NAGLU;CHST12;HYAL2;PGLS;MAN2C1;G6PD;MDH2;CHPF2;GLYCTK;PGAM1;AKR1A1;TALDO1;PGD;NUP93;PC;PKM;G6PC3;GLB1;PGP;B3GNT2;SLC25A10;MAN2B1;TKT;SLC25A12;GAPDH		R-HSA-9603986;R-HSA-3262512;R-HSA-71296;R-HSA-71299;R-HSA-9603984;R-HSA-1971483;R-HSA-2024084;R-HSA-1678742;R-HSA-71445;R-HSA-70420;R-HSA-2022919;R-HSA-8955794;R-HSA-2076419;R-HSA-71324;R-HSA-5661256;R-HSA-9605644;R-HSA-163741;R-HSA-9605682;R-HSA-1889981;R-HSA-9638064;R-HSA-1667005;R-HSA-163751;R-HSA-427555;R-HSA-71335;R-HSA-1889978;R-HSA-2046265;R-HSA-71334;R-HSA-5653873;R-HSA-2090038;R-HSA-1707…
R-HSA-453279	Mitotic G1 phase and G1/S transition	21	173	0.0121225	3.95743e-05	0.00700539	67	99	0.00729174	9606	Homo sapiens	TOP2A;RRM2;CCNH;CDC25A;PSMB5;PSMC3;CCNE1;POLE2;E2F1;MCM4;MCM5;CCN1;MCM2		R-HSA-187520;R-HSA-8961934;R-HSA-8961678;R-HSA-8961920;R-HSA-8961665;R-HSA-8962050;R-HSA-8964482;R-HSA-8961671;R-HSA-8961688;R-HSA-8961946;R-HSA-8848414;R-HSA-8961961;R-HSA-187552;R-HSA-9018017;R-HSA-8961952;R-HSA-8964513;R-HSA-8961699;R-HSA-68914;R-HSA-8848436;R-HSA-187574;R-HSA-68917;R-HSA-68916;R-HSA-187575;R-HSA-68919;R-HSA-8961982;R-HSA-68918;R-HSA-8961840;R-HSA-8932400;R-HSA-188345;R-HSA-89…
R-HSA-1655829	Regulation of cholesterol biosynthesis by SREBP (SREBF)	14	87	0.00609628	4.32431e-05	0.00700539	52	52	0.00383001	9606	Homo sapiens	FDPS;SREBF1;MVK;FASN;PMVK;MVD;DHCR7		R-HSA-2426149;R-HSA-1655833;R-HSA-2426148;R-HSA-1655832;R-HSA-2426151;R-HSA-1655835;R-HSA-1655834;R-HSA-2426150;R-HSA-1655837;R-HSA-2426144;R-HSA-1655836;R-HSA-1655839;R-HSA-2426147;R-HSA-2426146;R-HSA-1655825;R-HSA-2426157;R-HSA-2426156;R-HSA-1655824;R-HSA-1655827;R-HSA-2426158;R-HSA-1655826;R-HSA-2426153;R-HSA-2426152;R-HSA-1655828;R-HSA-1655831;R-HSA-2426155;R-HSA-2426154;R-HSA-1655830;R-HSA-2…
R-HSA-975956	Nonsense Mediated Decay (NMD) independent of the Exon Junction Complex (EJC)	15	101	0.00707729	5.71065e-05	0.00791386	1	1	7.3654e-05	9606	Homo sapiens	RPL7A;RPL41;RPL3;RPLP1;RPL13A;RPL13;RPLP2;RPSA;RPS2;RPL15;RPL28		R-HSA-927789
R-HSA-1538133	G0 and Early G1	9	38	0.00266274	5.95027e-05	0.00791386	16	27	0.00198866	9606	Homo sapiens	TOP2A;CCNE1;E2F1;CCN1;CDC25A		R-HSA-8964588;R-HSA-8961934;R-HSA-1363314;R-HSA-8964513;R-HSA-8961665;R-HSA-8964482;R-HSA-8964580;R-HSA-8964550;R-HSA-1363303;R-HSA-8964475;R-HSA-188345;R-HSA-8961619;R-HSA-1363311;R-HSA-8964531;R-HSA-1363306;R-HSA-8964471
R-HSA-1430728	Metabolism	203	3646	0.255483	6.99386e-05	0.00853251	379	2260	0.166458	9606	Homo sapiens	SLC23A2;SLC35B2;RPL3;NDUFA11;MT-CO1;SLC23A1;NUDT1;ENO1;COMT;SAT1;PLB1;NUDT3;FADS2;NAGLU;UROD;FPGS;SBF1;CA14;FADS1;CA13;PDK1;MFSD2A;G6PD;MECR;TALDO1;SLC6A12;RPSA;PGD;CYP27A1;NUP93;ALDH3A1;PHOSPHO1;POR;MTHFD1;ACOT2;PGP;UQCRC1;MAL;MT-CO3;CES3;RPL28;CES2;SLC27A5;PFKFB2;SDC4;NDUFB10;SHMT2;PLA2G3;ADH7;PLD3;ACAT2;PLD2;FUT3;SULT1A1;FUT6;ALDH3B2;PTDSS1;EBP;TKFC;CHST12;PMVK;ASL;CYC1;NDUFV1;ESRRA;SYT5;TRAP1…		R-HSA-189442;R-HSA-1655833;R-HSA-3262512;R-HSA-1655832;R-HSA-1655835;R-HSA-1655834;R-HSA-211968;R-HSA-200711;R-HSA-176646;R-HSA-1655837;R-HSA-1655836;R-HSA-1655839;R-HSA-5696080;R-HSA-9731228;R-HSA-1655825;R-HSA-1655824;R-HSA-1655827;R-HSA-1655826;R-HSA-200718;R-HSA-1655828;R-HSA-1655831;R-HSA-1655830;R-HSA-1482777;R-HSA-8953499;R-HSA-1368065;R-HSA-1655823;R-HSA-2022919;R-HSA-71707;R-HSA-196126;R…
R-HSA-72689	Formation of a pool of free 40S subunits	15	106	0.00742765	9.67221e-05	0.0108329	2	2	0.000147308	9606	Homo sapiens	RPL7A;RPL41;RPL3;RPLP1;RPL13A;RPL13;RPLP2;RPSA;RPS2;RPL15;RPL28		R-HSA-72673;R-HSA-72676
R-HSA-2408557	Selenocysteine synthesis	15	112	0.00784808	0.000174264	0.017806	2	7	0.000515578	9606	Homo sapiens	RPL7A;RPL41;RPL3;RPLP1;RPL13A;RPL13;RPLP2;RPSA;RPS2;RPL15;RPL28		R-HSA-2408529;R-HSA-5333615
R-HSA-192823	Viral mRNA Translation	15	114	0.00798823	0.000209993	0.017806	2	2	0.000147308	9606	Homo sapiens	RPL7A;RPL41;RPL3;RPLP1;RPL13A;RPL13;RPLP2;RPSA;RPS2;RPL15;RPL28		R-HSA-192704;R-HSA-192841
R-HSA-176974	Unwinding of DNA	5	12	0.000840866	0.000215046	0.017806	3	4	0.000294616	9606	Homo sapiens	GINS4;MCM4;MCM5;MCM2		R-HSA-176942;R-HSA-169468;R-HSA-176956
R-HSA-9633012	Response of EIF2AK4 (GCN2) to amino acid deficiency	15	115	0.0080583	0.000230119	0.017806	4	16	0.00117846	9606	Homo sapiens	RPL7A;RPL41;RPL3;RPLP1;RPL13A;RPL13;RPLP2;RPSA;RPS2;RPL15;RPL28		R-HSA-9633008;R-HSA-9633742;R-HSA-9634669;R-HSA-9633005
R-HSA-8951664	Neddylation	24	241	0.0168874	0.000231246	0.017806	20	31	0.00228327	9606	Homo sapiens	FBXW5;WSB1;ZBTB16;FBXO2;GPS1;FBXW9;KLHL21;FBXL15;HIF3A;FBXO44;HIF1A;COMMD4;DDB2;SPSB3;DCAF16;COMMD9;PSMB5;NEURL2;PSMC3;ASB9;FBXO4;BIRC5;OBSL1		R-HSA-8956040;R-HSA-8956200;R-HSA-8955241;R-HSA-8956106;R-HSA-8952618;R-HSA-8952044;R-HSA-8956140;R-HSA-8952620;R-HSA-8956045;R-HSA-8955245;R-HSA-8956099;R-HSA-8952039;R-HSA-8956103;R-HSA-8956184;R-HSA-8955289;R-HSA-8956026;R-HSA-8952638;R-HSA-8952639;R-HSA-8956050;R-HSA-8955285
R-HSA-72613	Eukaryotic Translation Initiation	16	130	0.00910938	0.000273304	0.018858	14	21	0.00154673	9606	Homo sapiens	RPL7A;RPL41;RPL3;RPLP1;EIF4EBP1;RPL13A;RPL13;RPLP2;RPSA;RPS2;RPL15;RPL28		R-HSA-72673;R-HSA-72672;R-HSA-156832;R-HSA-72676;R-HSA-72619;R-HSA-156808;R-HSA-72621;R-HSA-72622;R-HSA-72691;R-HSA-156823;R-HSA-156826;R-HSA-72697;R-HSA-157849;R-HSA-72671
R-HSA-72737	Cap-dependent Translation Initiation	16	130	0.00910938	0.000273304	0.018858	11	18	0.00132577	9606	Homo sapiens	RPL7A;RPL41;RPL3;RPLP1;EIF4EBP1;RPL13A;RPL13;RPLP2;RPSA;RPS2;RPL15;RPL28		R-HSA-72673;R-HSA-72672;R-HSA-72691;R-HSA-72676;R-HSA-72697;R-HSA-72619;R-HSA-156808;R-HSA-157849;R-HSA-72621;R-HSA-72671;R-HSA-72622
R-HSA-6804116	TP53 Regulates Transcription of Genes Involved in G1 Cell Cycle Arrest	6	20	0.00140144	0.000295201	0.0192278	8	17	0.00125212	9606	Homo sapiens	CCNE1;E2F1;CCN1;E2F7		R-HSA-6798353;R-HSA-6798304;R-HSA-69562;R-HSA-6798299;R-HSA-6798347;R-HSA-8952996;R-HSA-187934;R-HSA-8953013
R-HSA-1799339	SRP-dependent cotranslational protein targeting to membrane	15	119	0.00833859	0.000328198	0.0192278	5	5	0.00036827	9606	Homo sapiens	RPL7A;RPL41;RPL3;RPLP1;RPL13A;RPL13;RPLP2;RPSA;RPS2;RPL15;RPL28		R-HSA-1799326;R-HSA-1799330;R-HSA-1799329;R-HSA-1799335;R-HSA-1799332
R-HSA-69190	DNA strand elongation	8	38	0.00266274	0.000331514	0.0192278	7	15	0.00110481	9606	Homo sapiens	FEN1;RFC3;GINS4;MCM4;MCM5;MCM2		R-HSA-69152;R-HSA-69063;R-HSA-69053;R-HSA-176942;R-HSA-69068;R-HSA-169468;R-HSA-176956
R-HSA-156827	L13a-mediated translational silencing of Ceruloplasmin expression	15	120	0.00840866	0.000357702	0.0193159	3	3	0.000220962	9606	Homo sapiens	RPL7A;RPL41;RPL3;RPLP1;RPL13A;RPL13;RPLP2;RPSA;RPS2;RPL15;RPL28		R-HSA-156832;R-HSA-156823;R-HSA-156826
R-HSA-72706	GTP hydrolysis and joining of the 60S ribosomal subunit	15	120	0.00840866	0.000357702	0.0193159	3	3	0.000220962	9606	Homo sapiens	RPL7A;RPL41;RPL3;RPLP1;RPL13A;RPL13;RPLP2;RPSA;RPS2;RPL15;RPL28		R-HSA-72672;R-HSA-72619;R-HSA-72671
R-HSA-390471	Association of TriC/CCT with target proteins during biosynthesis	8	40	0.00280289	0.000463351	0.0239823	2	2	0.000147308	9606	Homo sapiens	FBXW5;HDAC3;CCNE1;FBXW9;FBXO4;KIFC3;GAPDH;CCT6B		R-HSA-390470;R-HSA-391266
R-HSA-927802	Nonsense-Mediated Decay (NMD)	15	124	0.00868895	0.000499631	0.0239823	5	6	0.000441924	9606	Homo sapiens	RPL7A;RPL41;RPL3;RPLP1;RPL13A;RPL13;RPLP2;RPSA;RPS2;RPL15;RPL28		R-HSA-927836;R-HSA-927789;R-HSA-927832;R-HSA-927813;R-HSA-927889
R-HSA-975957	Nonsense Mediated Decay (NMD) enhanced by the Exon Junction Complex (EJC)	15	124	0.00868895	0.000499631	0.0239823	4	5	0.00036827	9606	Homo sapiens	RPL7A;RPL41;RPL3;RPLP1;RPL13A;RPL13;RPLP2;RPSA;RPS2;RPL15;RPL28		R-HSA-927836;R-HSA-927832;R-HSA-927813;R-HSA-927889
R-HSA-1362277	Transcription of E2F targets under negative control by DREAM complex	6	25	0.0017518	0.000937858	0.0440225	8	12	0.000883848	9606	Homo sapiens	TOP2A;E2F1;CDC25A		R-HSA-8964475;R-HSA-8961665;R-HSA-8964513;R-HSA-8964482;R-HSA-188345;R-HSA-8961619;R-HSA-8964531;R-HSA-8964471
R-HSA-68886	M Phase	33	416	0.02915	0.000996603	0.0440225	52	91	0.00670251	9606	Homo sapiens	DCTN2;TUBAL3;SSNA1;DCTN3;NCAPG2;BUB1B;CAPG;PMF1;AURKB;NCAPH;AURKA;CCNB2;PSMB5;PTTG1;PIM1;SPDL1;H3-3A;MAPK3;NEK8;KIF23;ZWINT;NUP93;MZT2B;ESPL1;PSMC3;INCENP;BIRC5;CENPO;KIF20A;CHMP6;SPC24;CC2D1B		R-HSA-2514854;R-HSA-9648017;R-HSA-375302;R-HSA-156673;R-HSA-1638803;R-HSA-2990880;R-HSA-2294574;R-HSA-2990882;R-HSA-2984226;R-HSA-2520883;R-HSA-2294580;R-HSA-380316;R-HSA-2468287;R-HSA-2467775;R-HSA-2294590;R-HSA-9624845;R-HSA-9668405;R-HSA-2172678;R-HSA-174121;R-HSA-2422927;R-HSA-9668415;R-HSA-2984220;R-HSA-156723;R-HSA-2429719;R-HSA-9668389;R-HSA-2301205;R-HSA-2172183;R-HSA-9634219;R-HSA-966839…
R-HSA-9711097	Cellular response to starvation	18	176	0.0123327	0.00100051	0.0440225	16	28	0.00206231	9606	Homo sapiens	RPL41;RPL3;RPLP1;RPL13A;RPSA;RPL7A;MLST8;RPL13;RPLP2;RPS2;RPL15;DEPDC5;ATP6V0E2;RPL28		R-HSA-9657619;R-HSA-9633008;R-HSA-9639287;R-HSA-9639286;R-HSA-9640254;R-HSA-9645598;R-HSA-9640195;R-HSA-9640167;R-HSA-9646468;R-HSA-9640168;R-HSA-9645608;R-HSA-9633742;R-HSA-9640175;R-HSA-9634669;R-HSA-9640237;R-HSA-9633005
R-HSA-3700989	Transcriptional Regulation by TP53	37	487	0.0341251	0.00108479	0.0466461	39	259	0.0190764	9606	Homo sapiens	BTG2;MT-CO1;CCNH;AURKB;AURKA;PRDX2;EXO1;E2F1;MLST8;SMYD3;CCN1;E2F7;PDK1;MAP2K6;FANCI;GPX2;G6PD;RFC3;TXNRD1;DDB2;CDK9;RAD51D;TP53I3;CCNE1;BIRC5;MT-CO3		R-HSA-6797606;R-HSA-6799462;R-HSA-6799332;R-HSA-6798304;R-HSA-6805103;R-HSA-163214;R-HSA-6799466;R-HSA-6799722;R-HSA-6805109;R-HSA-6797616;R-HSA-6793661;R-HSA-187934;R-HSA-6805126;R-HSA-6797766;R-HSA-6798020;R-HSA-6797763;R-HSA-6791235;R-HSA-6805122;R-HSA-6798031;R-HSA-70377;R-HSA-3222237;R-HSA-6798347;R-HSA-8952996;R-HSA-3341343;R-HSA-3341277;R-HSA-73646;R-HSA-6806423;R-HSA-6798353;R-HSA-6795473…
