# Supplementary material for: Elevated temperature inhibits SARS-CoV-2 replication in respiratory epithelium independently of IFN-mediated innate immune defenses
Source: PLoS Biol. 2021 Dec 21;19(12):e3001065. doi: 10.1371/journal.pbio.3001065 (PMC8765667; doi:10.1371/journal.pbio.3001065)
Supplement: S6 Data — DEG, differentially expressed gene; Mck, mock; RNA-Seq, RNA sequencing; SCV2, SARS-CoV-2. (XLSX) [file pbio.3001065.s013.xlsx]

## Sheet: DEG Summary
Upregulated DEGs (Q<0.05)					Downregulated DEGs (Q<0.05)
SCV37/Mck37	SCV40/Mck37	SCV40/Mck40	Mck40/Mck37		SCV37/Mck37	SCV40/Mck37	SCV40/Mck40	Mck40/Mck37
IFNB1	AC005515.1	AC005515.1	AC122719.2		RETREG2	ZXDC	NDUFB7	TCERG1
IFNL1	ZBP1	ZBP1	LRRC15		MAGEF1	CYB5R1	ACAP3	VPS4B
IFNL2	IFNL1	CXCL10	AL596325.1		HOOK2	PPP1CA	ELMO3	CHMP2B
IFNL3	TRIML2	OASL	HGFAC		CYB5R1	ZNRF1	AL080243.4	RABEP2
AC005515.1	AC122719.2	IFI44L	AL590235.2		ANKS6	PRDX2	RPLP0P6	RBM4
ZBP1	CXCL10	RGS1	MEFV		ELOB	CC2D1B	AC008038.1	PHB2
CXCL10	LRRC15	IFIT2	AC000095.1		STK11	NDUFB10	SRF	ERMAP
CXCL11	AC110588.1	MX2	COMP		RNF167	TMEM214	TAGLN2P1	ZNF513
CABP5	ACSBG2	BACH2	ESPNL		CARS2	POLL	AC021074.1	STN1
TRIML2	AC122719.1	IFIT3	CASS4		PPP6R2	SPG7	PTMAP2	DELE1
NPFFR2	LY86-AS1	HERC5	WFDC11		GTF3C5	TNPO2	RPL13AP5	GALNT18
CXCL9	RNU6-3P	PRAL	AC097359.3		CSNK1G2	NDUFS8	NDUFB4P12	NSMCE4A
RGS1	HSPA6	EPSTI1	TMEM252-DT		ARF5	ACTR1B	AC008813.1	ABCA5
OASL	EIF4EP5	IFIT1	ARHGDIG		MOGS	APEH	RPL26P19	QARS1
AL109933.5	AL596325.1	RSAD2	AL354710.2		FAM193B	GTF3C2	AC105339.4	MCM4
GRIN3A	PLVAP	CMPK2	VN1R110P		EML2	UROD	EDN2	SLC25A6
IFIT2	SLC3A1	AC126615.1	GAL3ST1		IL17RC	RRM1	Z74021.1	TMEM18
OR52K3P	RGSL1	AL157871.1	AL121992.3		RRNAD1	CAPNS1	AC004801.1	FAM83E
AC027288.3	AC078860.2	AP003064.2	AGMAT		HDGFL2	KANSL3	KRT18P17	VPS51
NPHS1	OASL	AC092865.1	LINC02816		COPS6	ELMO3	AC079140.2	ADK
AC093063.1	CCDC194	EEF1A1P11	FERMT3		SLC25A11	LZTS3	RPS13P2	SLC18B1
HS3ST2	IFIT2	EIF1P3	AQP6		KAZN	RNF220	PRDX1P1	PFKFB2
IFI44L	VPS35P1	YWHAEP5	PDIA2		CGN	ABHD14B	AC010328.2	PSMC3
FAM183BP	PRAL	TXNP4	DOK2		KDM4B	PIH1D1	BTF3P5	GK5
AC119150.1	IFI44L	AL161787.1	AL445931.1		DAG1	VASP	RPL10AP1	NRBP2
HSPA6	FLNB-AS1	HNRNPKP2	LINC01762		ACTR1A	RPL13A	CALM2P3	MARCHF7
MX2	EIF2S2P2	MTCO1P40	FAAHP1		WIPI2	TAB1	KRT8P48	CREBZF
MRC1	WFDC11	AL592166.1	NHLH1		SERF2	FARSA	ATP5PDP4	TMED3
ACSBG2	AC092069.1	CCT5P1	FTCD		MCRS1	STK16	RPL37P23	CAMK2G
LHFPL3-AS1	ODF2-AS1	TPT1P9	OR2B6		ACADVL	PCSK7	FKBP4P1	SNX4
AC003092.1	AL512791.1	ANP32C	HAPLN2		SLC50A1	OSBPL7	RASD1	B2M
OSM	AC021351.1	MT-ATP8	RBM22P2		DCTN2	DNASE2	FUNDC2P2	SLC35B2
AP001610.2	MX2	RPS27AP16	ADGRF3		IDH3G	PCIF1	MYL12AP1	TRIB2
IL18RAP	HSPE1P4	MT-ND6	AL356310.1		NDUFB10	TBRG4	YWHAQP6	LINC00265
AC097059.1	AL354710.2	AC113935.1	MCHR1		GSS	ARMCX4	KRT18P38	TMEM268
IFIT3	AL590235.2		AC092118.2		PHB	ZNF629	CD24P4	TAF6L
RN7SL265P	HERC5		AC068946.1		KAT2A	AACS	RPS4XP11	GALNT12
HERC5	CA15P1		AC005329.1		YIPF2	TMEM259	RPL12P6	MT-CO3
IFIT1	MEFV		AC139100.1		LMAN2	ARFGAP1		TSNAX
AC009121.3	AC104809.1		MSH4		DCTN1	ARMC6		PCBD2
AC007991.2	HGFAC		AL031777.2		HK1	SBF1		CYB5R4
ISG15	TMEM252-DT		MKNK1-AS1		ZFYVE19	FIBP		NRSN2
IMPDH1P10	RNU6-42P		MFAP1P1		PWWP3A	NHP2		ARMCX4
4	KRT18P54		DNASE1L2		EHBP1L1	CLCN6		AKAP17A
CREB5	AC009063.2		MGAT4EP		ILK	PFKFB2		H1-0
IFNA22P	CASS4		RNF112		TCTA	RPL13		TP53I3
RPSAP47	AC090607.4		KCND1		MTA1	PGLS		PARP3
AC026803.2	FAM3D-AS1		SLFNL1		SUMF1	NDUFS7		B3GNT2
CFLAR-AS1	RPS15P5		AP000229.1		RAB11B	MCRS1		TCEAL3
SHD	AC020637.1		TNNT2		RETSAT	PSD4		RNF126
APOBEC3A	MKNK1-AS1		AL355388.2		ATP6V1F	LPCAT3		NUDT3
SMIM18	SRP14P2		GRIK5		ITGA3	TMEM222		DRC3
AC093844.1	IFIT1		AC008121.3		THAP4	AKAP8L		MIR34AHG
GLP2R	AC018445.2		AC012636.1		LASP1	PNKD		MFSD1
EIF4EP5	AL365440.1		LANCL1-AS1		SH2B1	MMS19		TMCC2
BACH2	COMP		PXT1		HECTD3	ARRDC1		ZHX3
C11orf96	GAL3ST1		AVIL		AP2A1	PLD3		MAN2B1
AIM2	LINC02816		TBX4		SBF1	PLEKHJ1		PGD
AC110588.1	RN7SL219P		C7orf61		EPN1	RBM42		EDEM1
UBASH3A	PPP1R2P2		AC063944.3		DNM2	CCDC115		FASN
AL160313.1	AGMAT		Z95118.2		DHX30	DNAJC17		HIF1A
HSPD1P10	AC097359.3		AC004696.2		NAA40	TMEM109		C15orf62
EPSTI1	ISG15		H2AC13		CYHR1	ZMYM3		SULT1A1
LCP2	FERMT3		H3C10		TPRA1	NLRX1		PTTG1
PRAL	IFIT3		AC016866.1		MICALL2	GLB1		ANKRD65
RUFY4	LANCL1-AS1		AL391001.1		PCIF1	RPL28		TARBP1
LURAP1L-AS1	LINC00570		AC074008.2		XAB2	MDH2		DCAF16
IDO1	AC010649.1		HSPD1P4		FIBP	ARFRP1		TFRC
TNFAIP6	Z95118.2		SLC23A3		PTK7	MRPL37		SLC35E3
AC021066.2	DOK2		AC055720.1		KIAA1522	ARF5		FUCA2
AC002511.1	AC126615.1		AC011815.2		ACTN1	TPD52L1		EOGT
NR5A1	AL121992.3		KIAA1614		TMEM214	SDC4		NPEPL1
C3orf79	PDIA2		RPS3AP38		ILVBL	MRPS34		SNRPB
RSAD2	BTLA		WDR87		STK16	PICK1		SLC23A2
NPM1P47	HSPD1P6		AC132938.2		VASP	RPL15		EMB
RELN	CR392000.1		TRAPPC5		ZER1	COMMD9		SNHG4
NR1D1	VN1R110P		NIBAN3		AKR1A1	PKM		HK1
PLA2G4C	HSPE1P2		ZNF385C		YIPF3	SLC25A3		MCM5
AL353743.4	UBE2U		ACRBP		IDH3B	MTA3		NAGLU
GCM1	LINC01762		KIF2C		JRK	SEMA4C		SUMO3
TESC	OR2B6		EIF1P6		TAF1C	MAGEF1		TOMM20
THSD7A	AL135818.3		AC074351.1		CDK9	ZNF703		RHBDD2
AL512353.3	AQP6		CLEC18B		PGLS	SLC18B1		GJB5
MYRFL	AL355309.1		AL031587.3		TMEM134	SND1		DDHD2
LINC02068	FBXO39		HSD17B1P1		PTPN23	CYB561A3		CLYBL
LINC00691	AL445931.1		AC115284.4		KIAA0100	PGAP3		CCNH
DUOXA2	AC015845.1		NPC1L1		TRAP1	DDX54		IMPAD1
MIR7-3HG	AC139100.1		XBP1P1		NIBAN2	TMEM175		CENPO
AL606970.5	MTND5P11		OIT3		MAN2C1	FIS1		FANCI
SP3P	AP000229.1		FCN3		AHDC1	AHDC1		ANKUB1
ACTN2	MSH4		H4C8		CDAN1	SH3GLB2		TASP1
CMPK2	AC135803.1		AC133528.1		CALCOCO1	B3GNT2		EFHC2
TNFRSF9	AL391001.1		AC004156.1		PPP1R12C	PEX10		LANCL2
LINC00536	AC079331.3		AC103764.1		SNX33	ZZEF1		SCRN2
SLCO5A1	PTGES3P4		AC006378.1		GGT7	RPS6KB2		ALKBH3
AP003472.1	AC091196.1		YJEFN3		SCAMP2	MTHFD1		ASL
NID1	MGAT4EP		AL137918.1		DGKZ	PPP6R2		ACAT2
NRIR	AC063944.3		AL121992.1		TRMT2A	LIMK2		UVSSA
AC098848.1	RPL23AP3		AC091214.1		TUFM	EPN3		LMO2
SSTR2	AC104619.1		H4C4		1	DCTN2		WSB1
IFI6	GRIK5		STX1B		RSAD1	YIF1B		COLCA2
LSMEM2	AC025268.1		AC093535.1		ENGASE	HOOK2		TMEM40
RAET1K	MFAP1P1		DDX59-AS1		COPE	CREBZF		SGMS1-AS1
ARHGAP9	H2AC13		LINC01754		INTS11	NSUN5P2		SPTSSA
CCDC194	CCT5P1		HSPH1		PSMB5	ATP5F1A		AC138393.1
IFI27	AC068946.1		AC009133.4		RNF123	EOGT		METTL25
AC108463.3	AL031777.2		HSPA8P11		FPGS	MAGED1		MVK
MX1	ST13P4		AC027290.2		ARHGEF1	RPLP2		SLC27A5
RAD1P2	FAAHP1		AL135818.2		MAP2K2	NUP93		SLC25A10
OAS3	RBM22P2		AC145098.2		TSC22D4	RPLP1		IFT27
AC010207.1	HSP90AA2P		SMAD6		RABL6	MT-CO1		COL9A2
RPL39P5	XAF1		RPL4P6		DEF8	SMARCA1		PMF1
AC021087.2	AC087627.1		WFIKKN1		ABHD14B	SELENOO		UGT1A1
AC092658.1	AVIL		RFPL3S		PGS1	TRIM29		ACSL5
AC005062.1	AC092118.2		NEB		ZNF768	ASPSCR1		FBXO2
IFITM1	TBX4		GCNA		PRR12	PPP1R7		IGF2BP3
MIR194-2HG	RPS3AP38		RPL30P7		USF2	DCAF16		ME1
PYGM	SPDYC		ESAM		BCAP31	NDUFV1		SPDL1
C9	AL356310.1		ANKRD24		ANKRD65	ATP5PO		FPGS
AC104837.2	AC087672.1		NKPD1		DCTPP1	MT-CO3		BPIFB1
GAL3ST1	AC093484.3		ITGA10		CTBP1	PIK3IP1		CCNB2
VPS35P1	ADGRF3		HSP90AA2P		STK25	TRAP1		TRMT11
AP001180.1	FTCD		AP000879.1		TMCO4	ALG1		ETS1
AC022106.1	TNNT2		CCDC154		ATP13A1	MRPL14		SLC36A4
XAF1	IRF7		AC127496.7		CIAO2B	CTNNBIP1		SLC28A3
OAS2	CDC42-AS1		AP001099.1		SSH3	PC		TOP2A
AP003472.2	AC093535.1		ZNNT1		CCDC124	PDHB		OPLAH
MYO16	AC055720.1		NPW		ATAD3A	AP1S1		ABCA11P
AC124861.1	AC011815.2		AL354920.1		COG8	SLC4A2		DRAIC
IL10RA	AC009065.9		HSPD1P6		MRPS34	SDR39U1		WIPI1
GMNC	AL157871.1		CDHR2		HMG20B	TRIOBP		E2F7
AC002511.2	H3C10		HSPE1P2		MYORG	POLR3H		CNGA3
OAS1	C12orf40		RPL17P50		GTF3C1	H3-3A		AC105052.5
IFI44	PXT1		AC004696.1		ANKRD52	BAG1		PDIA5
HDAC9	RPL35P6		AC009093.8		MRPS26	NAA40		GGT6
DNAH17	TXNP4		GHRLOS		HGS	TTYH3		AC064807.1
LINC01208	AC115284.4		CYCSP10		POMT1	INAVA		MTFR2
HSPA7	CCDC144CP		AC136475.3		TBC1D2B	ERMAP		CLIP4
MIR548A1HG	AP001267.1		AL022322.1		GPRC5C	PHF7		DLGAP5
FAM71A	EPSTI1		DNAJC27-AS1		RNF26	MECR		COLCA1
NWD2	AC064836.4		AL353759.1		ACSS1	PPP1R26		NCAPG2
ANKRD33B	AL355388.2		AL035252.4		GUK1	CNTROB		SREBF1
DDX58	AC004696.2		AC036214.1		BTBD2	RPSA		DENND3
AL731571.1	AC068042.1		LSMEM1		NUDT16L1	R3HDM4		TBC1D8
AC107959.2	AC012636.1		HSP90AB3P		ADCY6	GIPC1		MAP2K6
DDX60L	AL451064.1		HSPE1		TPD52L1	SSNA1		TMEM86A
LINC02158	KCND1		H2BC19P		RILPL2	IMPAD1		Z83745.1
SQSTM1	NHLH1		P4HA2		OTUB1	WDR45		PDK1
HERC6	AC006378.1		H2BC15		RHOT2	UBXN6		AC025171.5
AL157827.2	C7orf61		AL021396.1		DNAAF5	MUC1		ASPG
IKZF3	CCT6P2		LINC01220		NPRL2	LRCH4		ERBB4
DDIT3	AC132938.2		2		HIP1R	TOR2A		KIF14
GDF15	AC005329.1		AC109449.1		NDUFS7	SCNN1A		RPS6KL1
SAMD9L	DNASE1L2		H2AC6		DNASE1L1	DCTN3		RTKN2
EIF2S2P2	EIF4A2P4		ATE1-AS1		BCKDK	ENO1		NCAPH
LINC01926	AC105245.1		HSP90AB1		DCTN3	ANKK1		PARPBP
IL6	MIR1282		HSP90AB2P		CCM2	TMEM129		RFC3
WDFY4	AC074008.2		PSPN		NDUFS8	TMEM268		BLM
LAMP3	BX546033.1		AC091825.3		AP2M1	PTOV1-AS2		HELLS
AC108463.1	NME2P1		CRELD1		NCLN	VPS18		AC092171.3
AC009812.4	LINC01754		H2BC20P		DNASE2	MPG		RAB26
RPL13AP20	HSP90AB2P		HSPD1		DDX54	EEF2		KNL1
WFIKKN1	AC008121.3		CACYBP		ANKRD13D	MFSD1		VWF
AC116366.2	AC005944.1		SLC39A10		SCAP	RHOT2		AL050309.1
DNAJB5-DT	ZNF451-AS1		UXT-AS1		NCKAP5L	CYP4F12		REEP2
AP000424.1	EIF1P3		CLDN15		VAMP8	PGAM1		FADS2
AF127936.1	SLFNL1		AP000845.1		MMS19	PLD2		PIGL
LARP1P1	EIF1P6		DEDD2		SUFU	PMVK		LINC02701
NR4A3	HSPH1		AC021205.3		TMEM179B	CA13		RBM3
FBXO39	ATP1B3P1		AL121601.1		SLC22A23	CYC1		FAM221B
3	AC023055.1		AC093635.1		TAZ	POMGNT2		KIFC3
EGOT	HSPD1P4		P2RX6		TOGARAM2	PCCB		KIF20A
DDX60	EEF1A1P11		AL121672.2		RPS19BP1	COPE		TROAP
AL929236.1	SLC23A3		PRRT3-AS1		CAPN15	POR		AL353660.1
OOSP3	AL138963.4		B3GNT4		DDRGK1	EXOC3		OSGIN1
PCDH17	FKBP4P6		AC005052.2		BCL2L1	MTA1		MT-RNR1
ERVH48-1	HNRNPKP2		SCO2		SH3BP5L	IDH3G		AC138150.1
CASS4	OIT3		HSP90AA1		ANKS3	ELP6		IGFBP3
AC027288.2	WDR87		TCAP		IPO13	IL17RE		ACADL
DLX2	GORAB-AS1		TYMP		MRPL14	GAPDH		TCN2
SPDYA	AC087175.1		H2BC6		HID1	BCL7B		TMEM220-AS1
TNFSF13B	H4C8		FKBP4P6		YIF1A	GALNT12		RPL22L1
B3GALNT2	AC091214.1		LRRC24		DGCR2	PGAP6		AL451042.1
AL021068.1	NEB		TG		SEMA4C	ZNF335		PDE7B
NAALADL2-AS2	ANP32AP1		RCN3		PRRG2	APEX1		SLC25A45
GAPLINC	PIP		AP002813.1		TAB1	RALGDS		SLAMF7
FAP	HSPD1P12		H2BC21		TUBGCP6	TMEM205		SLC7A5
FERMT3	AL161787.1		SRRM5		EML3	TTC39A		IQGAP3
AC116407.2	LINC01185		STIP1		TMEM115	TBC1D10B		LRRC36
THEMIS2	RPL4P3		QRICH2		MUS81	STX10		RTEL1-TNFRSF6B
RPS15P5	AL512306.3		AP003119.3		SLC38A10	SGF29		TENT5B
NCF1	AC016866.1		HIGD2B		CDC42BPG	ARHGEF37		MAN1B1-DT
LINC01191	AL135818.2		METTL27		ANAPC11	SMYD3		AC109322.2
ANKRD1	TPT1P9		H2BC9		GGA1	PSMB5		PCSK1N
JAML	NPC1L1		HSPD1P12		IQSEC1	TARBP1		ATAD5
IL32	AC025588.1		AC016586.1		APRT	NSMCE4A		UCN2
AC005532.1	CLEC18B		SERHL		THAP11	ZNF598		AL135905.1
SLC8A2	PRPH		IL11		POR	AC007318.1		GINS4
AL512306.3	FTH1P20		TUBB1		COX14	DAGLA		VSTM5
PDCD1LG2	AC093928.1		AC027031.2		ALKBH5	CES2		PCED1B
RFPL3S	AC107075.1		PPID		TEX264	TMEM18		TXNRD3
HSH2D	AC092865.1		AC004522.6		GIT1	PNKP		RRM2
AC068989.1	YJEFN3		HSP90AA6P		SLC44A2	NDUFB8		RASSF4
CCR1	AC020763.1		HIF1A-AS3		FCSK	TKFC		OXTR
KLHDC7B	OAS2		ZGLP1		PNKP	PRKRIP1		UHRF1
AC007790.1	IDI2-AS1		AL355574.1		VOPP1	ZNF428		SAT1
FRMD3	TCP1P3		DNAJB4		PCDH1	RPL41		CIP2A
ITGAM	DDX59-AS1		MT-TI		ULK1	ADRM1		SOWAHA
TMEM119	AC105411.1		H3C6		PC	ALAS1		SCART1
IFIH1	KIF2C		C19orf38		TST	ZDHHC8		NOL6
AC087499.2	PPIAP19		SORBS1		ESRRA	DUS1L		BIRC5
ANGPT2	RFPL3S		KCNJ14		ZFAND2B	G6PD		SSXP10
AC087392.4	KLRD1		HSPD1P1		KLHL22	OXA1L		PRR11
LINC01905	AC008567.3		FAIM2		MEGF8	TRAF4		ARHGEF39
BATF2	AF127577.4		SATB2		SPINT2	BAP1		AL512408.1
PPP1R2P2	ANP32C		MMP13		ANAPC2	MROH1		EPPIN
AL157893.2	AC074351.1		VASH1		FAM160B2	PRDM15		BUB1B
AC009716.2	H4C4		GNB3		ATP6AP1	MTATP6P1		HLF
OR2B6	AC133528.1		SPRED3		SLC35B2	TIMM13		EXO1
MYOZ3	AL139099.2		AP001273.1		SYTL1	TCF25		20
SLC22A1	HSPE1		PLOD3		REX1BD	PTDSS1		HMCN2
KMO	AC009133.2		ZNF117		KIF1C	MBD6		PNPLA3
PTGS2	KIAA1614		AC006064.2		ELP6	ZNF358		FPGT-TNNI3K
KRT18P54	AC004696.1		H2BC12		SLC12A9	UBTD1		LMO7-AS1
ZBTB10	ZNF385C		AP000919.1		ARAP1	GTPBP3		GTSE1
STAT1	SLC39A10		AOC3		CUL9	CXorf40B		HROB
HTR2B	YWHAEP5		AHSA1		MRPL28	MZT2B		ASPM
CSF3	ACRBP		CGAS		PLCD1	TCF3		CCT6B
TNFAIP3	AC073439.1		AC009119.1		IDUA	ADK		RND2
PLAU	ACSL6		NMNAT2		ANKK1	WDR13		AC104024.2
H3C12	ICAM2		SPR		ARFGAP1	MAFG		CYP2G1P
AP001992.2	RPL30P7		PLIN4		GIPC1	FUCA2		CCNE1
CACNA1I	AP002907.1		LYG1		TMEM250	TOP2A		LINC02777
PHBP13	RNF112		AL022345.4		FBRSL1	NUDT3		POLQ
AL355309.1	BX323845.3		FLACC1		CENPT	MMP24OS		STX16-NPEPL1
AC112484.2	AP000845.1		AC009690.1		PSKH1	POGLUT3		EXTL3-AS1
GMPR	AC025265.1		CTU1		GAA	FAHD2A		BLACAT1
SOCS1	YWHAZP4		AOC2		RAB11FIP5	GPS1		CNTN5
CCDC68	AL590822.1		TMOD4		ARRB1	FDPS		SCGB2B2
AC021066.3	SORBS1		H2AC11		VPS16	HDAC3		PBK
HELZ2	AC103764.1		H2BC8		CEP250	PCBD2		HJURP
KCNN1	RPL31P2		BAG2		CTSH	TRIB2		ABLIM2
AL512306.2	AL121992.1		AC022167.2		MAPKBP1	S100A13		PLA2G3
AL138787.2	SMAD6		H2BC5		UQCRC1	COMT		SLA2
AC126615.1	ADCY10		FKBP4		NR2F6	TCEAL3		AL139349.1
CD83	H2BC20P		PGGHG		TKFC	ZNF76		AC093425.1
USP41	AC004156.1		EID3		ADGRG1	DDHD2		MRPS31P4
APOA1	GCNA		AC010478.1		P4HTM	MAPK8IP3		RNF165
SERPINB9P1	XBP1P1		PRAM1		TMEM120A	WDR77		PIF1
USP30-AS1	AC107952.2		AC006994.2		EMC10	DNAJB12		TFPI2
TUBB3	ZNF117		DNAJA1		APEH	GGT7		ADGRB2
SAMD9	AC145098.2		SHROOM1		ARMC6	NBEAL2		STAR
BTLA	H2BC19P		WFS1		AGAP3	HIF1A		AC023510.1
SRP14P2	CDHR2		RAC3		SLC39A13	AP5S1		IL22RA1
BHLHE41	AC083873.1		DNAJB1		PLIN3	SLC23A2		AC092171.5
HIVEP2	AC020898.1		HSPA4		TOM1	VILL		AC011815.1
LATS2	LSMEM1		PTGES3P1		FER1L4	ZFAND2B		NDRG4
IFIT5	AC016596.1		SAMD15		FAM98C	EVPL		PHEX
AC018644.1	AL021396.1		THNSL1		MINK1	HMGA1		TMEM270
ISG20	PHBP11		P4HA1		ZNF692	GSN		SFTPD
ETV7	AP001099.1		FGF17		DOK4	FRMD8		Z99496.2
MIR3189	FCN3		INTS6-AS1		LYPLA2	TP53TG1		CLEC7A
IL4I1	UPF3AP3		MAMDC4		TBC1D10B	DHCR7		HEXD-IT1
AC104619.1	GHRLOS		LURAP1		PLEKHJ1	MAN2C1		RPL13AP17
CARD17	H2BC15		AC099845.1		HEXD	NSMCE2		GHRL
MIR616	DNAJB4		AC012313.3		PACS2	SNHG4		AKR7L
LINC02551	OAS1		PARD6G-AS1		GYS1	FBRSL1		AP002851.1
NHLH1	AC012459.1		XPO1		ZNF76	GSS		MYOT
DDX18P5	H2AC6		ATAD3C		KIAA2013	ESPN		SNAI3
AC083862.2	NACAP8		IL12A		HDAC11	SLC25A5		AL354953.1
C2CD4B	FGF18		NBL1		CIZ1	PGP		LINC02288
GRIP2	AC069528.2		MAP3K12		ACTR1B	ALKBH7		ABCA12
ATF3	TNFSF13B		PRDM6		FLYWCH1	ANXA8		LINC00964
HMGB2P1	DDX60L		SLC10A6		PIH1D1	MARCHF9		CCDC150
IFI35	AL022322.1		APTX		CAPN1	SPSB3		AL356481.3
ZNF442	TRAPPC5		H3C8		TRIOBP	DDB2		AC015656.1
TTC36	CACYBP		CGB7		VSIG2	RPS2		NPBWR1
TCIM	HSPD1		HSPA8		ATG4B	SNHG11		DIAPH3
RBM11	AL353759.1		LINC00205		UBXN6	AP1B1		SLC6A6
NFKBIA	H2BC9		DHX34		PLPP1	SUN2		LRRC39
RELB	HSP90AB3P		AC025171.4		TELO2	MLST8		TNNC1
SAMD4A	AL354920.1		AC015813.6		CAMK2G	ASIC1		AURKB
FOSL1	AP001992.1		AL513477.1		NSUN5P2	NUDT22		AC004990.1
PARP9	ZNNT1		HSPA5		MLST8	CHPF2		AC004584.3
MMP25	VEZF1P1		WDR6		CHPF2	UVSSA		CEP55
CPEB2	USP32P3		AIFM3		PRDX2	DNAJC4		TNFAIP2
EDN1	AL355377.4		GNB1L		AP1G2	TALDO1		RASAL3
U62317.1	AC013472.1		SLC46A1		PLD3	PRR5L		VWCE
AL135818.3	CYCSP10		SIX5		MYH14	GRK6		TRABD2A
DUSP10	RPS19P3		SAP30-DT		MAP3K3	HYAL2		PICART1
PSMD6-AS2	HIF1A-AS3		PMEPA1		PMVK	PGPEP1		PTPRQ
PDLIM3	RPL17P50		ZNF300P1		POLR3H	ATG4D		AL162274.3
CD274	AC009133.4		EVC2		TECPR1	PINK1		ERICH6
AC234775.4	AL162151.2		GKAP1		TSC2	ARVCF		MKI67
PRPH	ST13P10		METRN		CUL7	FAAP100		PIMREG
PARP14	AC005052.2		BCO2		AC007318.1	VEGFB		ADTRP
SP110	EFCAB13		BANP		HTRA2	LYNX1		ZDHHC19
SMCO2	HSP90AA1		AC002310.1		MBD3	S100A6		CHRNA9
BOLA2P3	AL355574.1		HSPA4L		MAN2B1	TMEM134		GAS6-AS1
AC002553.2	AC020922.3		ALB		INTS5	RAB34		SAA2
LAP3P2	ATE1-AS1		SUGT1		MIF4GD	BAD		SKINT1L
CXCL2	COX20P2		SERPINH1		PDE4A	MAP2K6		NMU
RTP4	AL592166.1		HEATR6		OAZ1	NEK8		SLC16A11
AC007728.2	PTGES3P1		ADAP2		COMMD5	FBXL15		CERNA1
EXOC3L1	EEF1E1P1		LINC01232		CCDC69	AMPD2		AC008780.1
APOBEC3B	WFIKKN1		CATSPER3		ZMYM3	DCPS		GLYCTK
TMEM140	STX1B		AGR3		LPIN3	FBXW5		SLC25A18
AL138828.1	UXT-AS1		SEPSECS-AS1		COLGALT1	EBP		AL356805.1
IFITM3	AC002310.3		AC018553.1		ZBTB45	MIF4GD		ECM2
Z95118.2	AC002451.1		HPRT1		ALG1	RACK1		AC087491.1
USP18	AL137918.1		ZSCAN22		SGSM2	ZFP36L2		AL161891.1
TXNP4	AL731566.2		AC010422.8		ADRM1	GRTP1		LINC01101
NME2P1	GOLGA6L4		GPR162		SH3GLB2	KLHL21		ASB9
LINC01416	AC092447.2		RAD52		MRPL34	QPCTL		AP002761.3
RASEF	AL121672.2		RANBP10		TMEM150A	ALDH16A1		AC008464.1
AC079804.3	AC127496.7		ZNF471		BRAT1	ACAP3		PDE6A
AL162151.2	NIBAN3		CCNA2		ABCD4	COMMD4		JAKMIP3
GBP4	H2BC21		PTGES3		MED24	CCNH		NMRAL2P
ITLN2	LINC01301		N4BP3		PKM	RHBDD3		AL135978.2
STX19	ZNF788P		POLG2		SSNA1	NIPSNAP2		TMEM200A
AC104109.4	AL035252.4		ECT2L		SLC4A2	MAPK3		LRRC37A12P
MTND5P11	B3GNT4		ZNF143		NAA38	MRPL55		CIAPIN1P
SEPTIN4	AC116535.2		RGS5		ASPSCR1	CBX8		FAM107A
AC107075.1	HSP90AB1		HIBCH		MAN1B1	LRRC8E		LIPC
SLC19A2	AL031587.3		NPTXR		PDK2	KIF22		BX470102.1
EGR1	AC009119.1		TNRC6C-AS1		MUC1	APRT		SORD2P
PMAIP1	AC136475.3		RNF157-AS1		B3GNT9	C11orf16		LAPTM5
JUN	JSRP1		HSF4		MIB2	DELE1		SYT5
MTCO1P40	AC073957.3		CCT3		RNF166	FLYWCH1		LINC01517
MERTK	AC120057.3		SLC22A20P		NCF2	SHMT2		AC005392.2
NEXN	ITGA10		KAT2A		MCOLN1	SLC20A2		JPH2
NOCT	ANKRD24		ZNF337		NLRX1	ZNF787		HIF3A
ACHE	P4HA2		LMAN2L		UNC45A	TOMM20		C1orf100
ITPR1	TG		AJM1		TMEM129	LMO2		MCF2L2
AC020898.1	GTF2IP1		AL353743.1		LRRC14	CLDN3		AL034397.3
SIRPB2	LINC01220		PUS10		CDIPT	LARP6		QPRT
GADD45B	AP003097.1		MPP2		MAPK3	NOP53		BCAT1
KLF10	AC122718.1		CCT4		BX255925.3	PIR		AC107081.5
NLRC5	AC005586.2		CLK3		ZDHHC12	MCM4		LRRC37A11P
ARRDC3	PPID		THAP3		DAPK3	CCDC9B		AC005863.1
AC092747.2	GNG5P2		DLEU2		ATG16L2	CDC42BPG		LMOD1
LRRC3	XPO1		NEK10		BICDL2	EIF6		PLEKHD1
FTH1P20	AC036214.1		RBM14		CYB5R3	TMEM9		SLC47A2
IDI2-AS1	MT-TI		ITGA7		PRADC1	RPL3		MTNR1A
NEDD4	AP000879.1		CASP9		H3-3A	PSMC3		AC005753.2
AC026412.2	MMP13		PCBD1		YIF1B	TRIM16L		KLK5
BRIP1	OLFM5P		AC021092.1		RAB1B	FBXO4		AL135924.2
ARAP2	AC073415.1		NUDT9		SFXN5	IRF2BPL		CD177
EIF2AK2	DNAJC27-AS1		LINC01513		UCKL1	H1-0		LINC02038
PPIAP19	ITGB3		HSP90B1		KLC2	FUT3		IL1R2
UBE2L6	LINC02292		AL590560.2		FCGRT	GMPPB		BTNL8
THBS1	NKPD1		WHRN		TUBGCP2	HCFC1R1		LINC01389
AC092865.1	HNRNPA3P5		NUMBL		TOP3B	RABAC1		AC010149.1
PLSCR1	RPS23P8		INTS8		NECAB3	CDK9		AC090004.2
AC104389.5	DAP3P2		UBAP1L		ABCC10	CYP4F3		AC011379.2
SLC15A3	AOC3		AC102953.2		DUS1L	IGSF10		S100A7
TXK	AC092017.1		TOGARAM2		TEPSIN	GALNT18		TRPM3
H1-4	DPH6-DT		TOB2		TSR3	C1orf210		ERMN
TAGAP	MTCO1P40		XKR8		SLC16A13	E2F7		AC012588.1
CCT5P1	AC006064.2		TSPYL4		GALNT18	FADS1
AL356056.2	NPW		MKNK2		CORO1B	PTTG1
TMEM269	2		ZNF341		DANCR	PEMT
NT5C3AP1	AC010478.1		THAP2		GAS6	FANCI
FGD2	AL162386.2		TUBE1		TMEM147	EXOSC4
HNRNPKP2	FTLP3		TRAF2		INTS1	NUDT1
AC021066.1	CRELD1		GPX8		TSC22D3	PHB2
GBP5	TUBB1		TRA2A		INPPL1	WSB1
CBARP	AP003119.3		CREB3L1		ZNRD2	ACSF2
RPL7AP31	AC055714.1		AL158206.1		SPRYD3	INCENP
TENT5A	OR51E1		SLC16A13		TMEM143	QARS1
EIF1P3	AC091825.3		TPPP		PTRHD1	FOLR1
MB21D2	AC010735.2		ZNF816		GHDC	MVD
PNPT1P1	SATB2		ABHD6		DLG4	RPL3P7
ATF4P3	AC016229.2		RGCC		TECR	CCDC159
PARP12	MYO7A		SPACA9		GPR162	CCNB2
RORB	AL049776.1		TBCK		ASB13	LINC01089
TEX29	CTAGE11P		DONSON		THOP1	TXNRD1
AL161787.1	STIP1		C2orf42		E4F1	GHDC
AC104695.3	H2BC6		HEMK1		SHKBP1	TRIM52-AS1
EEF1A1P11	LEPR		AC004943.2		POLD1	ATP5F1D
AC106886.3	AL121601.1		PEX12		DEXI	RASSF1
CXCL3	H3C6		AC010168.2		MAP4K2	SPTSSA
PER1	SCO2		KCTD6		SCNN1A	1
RASGRF1	CGAS		SNX3		CASTOR3	NDUFB7
POU2F2	AP001273.1		ZNF610		PNKD	AKR1A1
TIAM2	SAMD15		ZNF569		MAPK8IP3	CLDN1
AC105245.1	NMNAT2		SLC5A6		CAMSAP3	SLC25A12
SLC26A7	SRRM5		ZNF761		RNF215	ALDH3B2
RASGRP3	LINC01933		METTL21A		TBC1D16	ZHX3
BISPR	FLACC1		TAPT1-AS1		TSPO	CAPN1
ZSCAN12P1	AADAC		RBM15		CFAP73	KIF23
PLAUR	AC099845.1		FXR1		CCDC40	RAD51D
GBP1	H2BC8		TMCO4		STX10	DGCR6L
TLR10	AP001830.1		NOL8		AC091230.1	ERCC1
GBP1P1	DNAJA1		CKS2		AL390719.2	FBXW9
MLKL	AP003120.1		LINC01135		PSMG3-AS1	LMF1
LY6E-DT	AC018809.1		GDI1		AMPD2	NUAK2
UBQLNL	AC078909.1		BAG3		TBL3	LBH
PDE10A	P4HA1		CRY1		FASTK	ELF3
TRIM22	DEDD2		GTF3C3		RNPEPL1	TMED1
YWHAEP5	AL590714.1		ARMCX2		MAST3	NME4
LINC02709	SLC10A6		TRMT112		HGH1	DPY19L2P2
COL6A3	YBX3P1		NCBP1		TRAF7	RPL3P9
MYH16	ESAM		CATSPERE		SFXN3	FAM117A
PLEKHG2	AL031719.2		DYRK2		STK11IP	FAUP1
GRHL3	PSPN		PLXNA3		GET3	SULT1A1
AC092611.1	GLRX3P2		PTOV1		TAF6L	EFHC2
AP001033.4	AC021205.3		PKNOX1		TMC6	G6PC3
CSRNP1	KCNJ14		BTBD8		RAVER1	AC004812.2
AC025580.2	AC016586.1		EIF4A2		MIGA2	ZNF821
OLFM5P	H2AC11		THAP9		ESPN	MGAT3
LANCL1-AS1	HSPA4L		HERC4		GFER	FOXRED1
NT5C3A	AC060766.7		ENO2		ZFYVE28	ISOC2
RPL31P2	SEPSECS-AS1		BTRC		NUBP2	RIPK4
PIK3AP1	HMGB1P5		CCT5		TOR2A	C9orf16
RLF	AC007292.1		PPME1		FKBP8	FAM216A
CCDC116	CLDN15		MFSD12		ST6GALNAC4	MYL6B
RNF213	GPX1P1		GLS		PKD1	RPL7A
AP003498.3	HSPD1P1		RASSF6		NME3	SPPL2B
APOL6	SPRED3		WBP1		GPAA1	PARP3
ICAM2	HHATL		KANSL1L		ANG	FOXJ1
OVOL1	SAP30-DT		STXBP1		LTK	CLYBL
AC069528.2	H2BC4		ST13		HAGH	FUT6
DTX3L	AC005014.2		PKD1		EPS8L2	ZNF784
ANP32C	LAP3P2		USP21		MTG1	MYO15B
HLF	AC093635.1		SPART		MPG	EXD3
PPM1J	PLAC4		SERTAD1		PBXIP1	FEN1
BATF	ZNF300P1		RFX2		DOLK	ZNF513
ATP5PDP2	AP002813.1		ZNF646		FASN	STAG3L2
MICAL2	EID3		TCP1		SPPL2B	ZNF205
TMEM156	BAG2		AUP1		KLHL21	SLC35E3
RN7SL834P	TRMT112P6		AP3M2		GPS1	ZNF219
H2BC6	GKAP1		FUT8		AC008870.1	AC015802.6
ST13P4	AC105339.6		SPAG17		REEP4	CCDC80
DUOX2	AHSA1		FAM160A2		NEIL1	PACSIN3
BDKRB2	AOC2		PLOD1		TMCO6	SGSM2
HMGN2P46	H2BC5		OMA1		LAMB2	DRC3
HDX	AC096921.2		ZNF329		BAIAP2-DT	PGD
ZBTB20	TYMP		STAT6		TLE5	AC115837.1
MIR4435-2HG	ZNF84-DT		EXPH5		CLPP	DEPDC5
IRAK2	STX19		CCT6A		CBX7	RPL35AP21
FNIP2	HSPA5		GPR180		SLC27A1	TSPO
ZBTB2	CSNK1A1P1		NUDT4		FAUP1	SEMA4G
LAP3	SUGT1		CNPY3		NOXA1	SLC29A2
HIVEP1	AL390957.1		PAN2		PNPLA2	LRRC29
DHX58	EIF2AK2		LRP5		NBEAL2	GALM
BX323845.3	AGR3		SCAMP4		KANK2	TMEM177
TMEM88	HSPA4		RPAP1		TRIM3	TOB1
IRF1	H3C8		KLHL12		SLC9A3R2	CHTF18
AC078817.1	AL022345.4		FBF1		LLGL2	PYCARD
LAMA2	DNAJB1		ZSCAN26		FAAP100	JMJD8
CSF1	HPRT1		SYVN1		FOXO4	WNT9A
ADIRF-AS1	AC006994.2		SLC26A6		CPAMD8	MIR34AHG
AL135905.2	PTGES3		MPHOSPH8		BAD	PEX14
TPT1P9	NAP1L4P1		PLPBP		DVL1	B4GALT2
H2BC8	COL25A1		ABHD3		MED16	ZFYVE28
RPS19P3	CCNA2		RBM48		SIGIRR	TMEM40
GPBP1	AC135050.3		C16orf70		VPS51	CHST12
TRIM21	C19orf38		MTCH1		CRIP2	SLC4A11
AL031777.2	UBQLNL		ATP2C1		ANKRD9	COMTD1
ZC3HAV1	LINC01232		POLK		STUB1	STARD7-AS1
HES1	AC060766.4		MID1IP1		CYB561A3	NRBP2
INTS6P1	THNSL1		PLA2G6		FAM83E	TMED3
TAF4B	VASH2		DNASE1		LRP1	MFSD2A
ADM5	ECT2L		TM2D2		CLCN7	CAMK2G
AC012184.1	SLC43A2		PPDPF		RPUSD1	CD164L2
OR52N4	H2AC8		CEBPZ		SPHK2	AC139530.1
AC092017.1	SLC5A3		FGFR1OP2		CAPN10	TSC22D3
PNPT1	HSP90B1		ZC3H8		FBXL15	TXNRD2
LCAT	INTS6-AS1		NAA16		HSPB1	CBX4
AL355377.4	ZNF471		TJAP1		WDR83	CHMP6
CHD7	UBE2D3-AS1		CAPN15		GADD45GIP1	D2HGDH
SP140	TMOD4		HNRNPC		MRPL55	DEGS2
AC116366.1	DCAF4L1		MRPL18		INAVA	AC016739.1
RPS23P8	SHROOM1		CCDC117		TMEM161A	LINC00893
AC009242.1	METTL27		CAP2		BMF	PLB1
AL592166.1	AL157935.3		AMPD3		AL080243.4	SLC2A1
AC012459.1	AC092164.1		DFFA		FRAT1	AC008870.1
AC068647.1	PARD6G-AS1		ZNF280D		CCDC106	AL365357.1
CHD1	RAD51AP2		PKP4		METTL26	PLCD1
NFKB2	PLOD3		RCC1		AL031729.1	LPP-AS2
TNFSF10	BTF3P10		UBTF		OSBPL7	AFAP1L1
CNKSR3	ARRDC3		PWWP3A		POLRMT	PER3
HESX1	PLIN4		ZNF189		PIGR	AKAP17A
REL	AC009690.1		CTDSP2		MROH1	CHCHD6
FGF13	IL11		MAPK14		ZNF703	OBSL1
9	AC021092.1		LARS2		PMM1	RSPH9
PHLPP2	SPR		LINC01278		GTPBP3	CD320
NBPF10	QRICH2		MDN1		RABEP2	MAP3K8
ZC3H12C	HIBCH		NADSYN1		PIDD1	ATP2A3
SHFL	PTMAP4		PAPOLA		SPIRE2	PAFAH1B3
ZNF441	NEK10		CCP110		DNAAF3	UQCRC1
3	LINC02062		EPN2		DGKQ	IGF2BP3
ZNF460	P2RX6		KLC2		CDK10	FBXO44
AC122718.1	AC034139.1		SDF2		NELFB	PIP5KL1
SP100	AC234031.1		MIB2		SCAND1	SLC25A6
AC092447.2	PTOV1-AS1		ZNF638		PPP6R1	TP53I3
DAP3P2	MT-ATP8		ZNF768		NTHL1	LINC00265
NAMPT	RCN3		ERG28		GAS2L1	METTL25
NFKBIE	APTX		TTC17		SCRN2	PRRT3
AP001992.1	LTBP1		FASTK		MOSPD3	RPL23AP42
ATP2B3	AL353743.1		GGCX		COMT	COL9A2
RAB30	ZNF569		WWC3		ACAP3	MCM2
NAMPTP1	CTU1		OGA		TAF6	LANCL2
GLRX3P2	FKBP4		DROSHA		SLC4A11	PTRHD1
CCNL1	PRDM6		DSE		JMJD8	ESRRA
H4C8	H2BC7		ZC3H18		SHARPIN	BORCS8
LTBP1	TXLNG		SRSF7		ENDOG	CLIP4
FBN2	HSPA8				FBXO44	ILVBL
PPM1K	FAIM2				GPX1	ANKRD65
STX11	BCO2				MXD4	CTSD
H2BC15	DYNLRB2				DENND6B	SLC36A4
ZNFX1	AP002852.1				C16orf71	SPDL1
NMI	ZNF816				SRF	ASH1L-AS1
LSMEM1	NBL1				VWA1	AC138150.1
TRIM14	GPX8				PINK1	AVPI1
STK17B	INTS6P1				ZNF444	WFDC2
AC025588.1	ZNF441				EPN3	AL590617.2
CHROMR	AC104162.1				LZTR1	CDCA3
HNRNPA3P5	SERHL				MFSD10	PTGES2
TICAM1	RGS5				VEGFB	U91328.1
ELMSAN1	AC139887.2				EVPL	AC105052.5
RND3	RPL39P3				UQCC3	HK1
EPC1	AC015813.6				TMCC2	CIT
MAFF	ADAP2				SLC66A2	AGFG2
ARID4B	LINC00205				SPSB3	MAN2B1
AL135926.2	SSC5D				C15orf62	CNIH2
MAP3K13	RPS27AP16				AC025181.2	CNFN
PLK2	AL590560.2				FBXW9	TCTEX1D4
SNIP1	INTS8				ASIC1	TKT
KDM6B	LIFR				CPTP	AL390719.2
STAT2	EFCAB7				ABCA2	TASP1
COX20P2	WHSC1L2P				YPEL3	CENPO
GAS2L3	POLG2				ZNF205	EIF3FP3
SLC3A2	DLEU2				COL9A2	CCN2
VEZF1P1	TGFB2				SPR	ACADL
CHD2	ZCCHC2				KLC4	PRR36
CYLD	ZNF493				2	SUMO3
IFI16	AC006213.1				POMGNT2	CYP27A1
PTCH1	CATSPERE				SIPA1	EVA1B
PPP1R15A	NT5DC3				IRF2BPL	TUFT1
ZBTB21	THAP2				ARRDC1	GIPR
MACC1	TRA2A				PTOV1	ZBTB42
LIFR	GPBP1				TMEM9	NRSN2
H2AC13	BTBD8				TMEM125	SPACA6
NR1D2	PGGHG				ACO1	WDR62
EEA1	N4BP2L2-IT2				VILL	ACOT2
WNK4	AC026979.4				WDR34	DRAIC
MT-ATP8	PUS10				OPLAH	CX3CL1
IRF1-AS1	ZNF337				MAGIX	ZC4H2
FOXP1	NOL8				THRA	TOR4A
AC121757.2	H2AZ2P1				TMEM190	AC064807.1
TNFAIP2	AL158206.1				TXNRD2	AURKA
TRIM5	CRB1				PHETA1	TRMT11
AL021707.1	THAP9				NDUFB7	WIPI1
BRCA2	ZC3HAV1				ZDHHC8	AC084809.1
E2F3	LURAP1				ALPK3	TNFRSF18
ZNF267	ZNF137P				SLC6A9	RPLP0P6
CIART	FMO6P				CCDC107	CYBA
RORA	TIGD7				NT5DC2	ALKBH3
TRANK1	NMI				PIGQ	FAM83E
PRICKLE1	HSP90AA6P				PGAP6	ACAT2
NFKBIZ	GNB3				TRPV4	RHOV
PATL2	C2orf66				RPLP0P6	POU6F1
WARS1	HEATR6				DGCR6L	AC106820.5
BTF3P10	DYRK2				CD164L2	GCHFR
SIK1B	AC011450.1				MRPL41	PABPC3
SMIM31	MAP1LC3B2				IGFBP7	PDK1
JAK2	ZNF808				AC008038.1	RFC3
TG	AP000919.1				FAM89B	ERRFI1
SMCHD1	AC025171.4				EXOSC4	MTFR2
TOR1B	PALMD				ATP13A2	LINC02701
BBC3	SLC46A1				AL118506.1	AC025181.2
XRN1	H2BC12				CTXN1	TFEB
ZNF385C	ZNF761				RAB26	FGFRL1
AL596087.1	SKIL				ALDH16A1	PRR22
MMP13	SERPINH1				ABTB1	MSLN
AVIL	WWP1P1				ANO8	ATAD5
EIF2AK3	NUDT4				ARVCF	RABEP2
MT2A	IL12A				SUN2	CNGA3
ADAM8	GPR180				NHLRC4	SLC28A3
RIPK2	CEL				RHPN1	RNF126
PER2	SNX3				THEM6	AC007969.1
2	AC092306.1				DBNDD1	CCDC106
SLC25A28	CKS2				PGP	PDIA5
APOL1	ZNF143				LZTS3	DBNDD1
LGALS9	TMEM51-AS1				SLC29A2	CAPG
AC127526.5	WFS1				LAGE3	AL049795.1
JMJD1C	ACER2				PSD	NMB
TRIM25	AL513477.1				NPM2	CARD19
HMGB1P5	CEP44				SLC27A4	COLCA2
CGAS	ZNF610				PLOD1	AC074194.1
NR3C1	PMEPA1				CCDC184	ADGRF2
TIPARP	AC002310.1				WDR13	SLC35B2
TLR3	PAIP2B				GCHFR	BICDL1
RASGEF1B	ZNF233				SERINC2	SLC23A1
USP6NL	GCNT4				AQP3	COLCA1
SIRT1	AC018553.1				PARD6A	C7orf31
STARD5	KCTD6				IGFBP2	NPM2
ARL5B	AASS				ABHD8	ARHGAP33
USP42	HERC4				ELMO3	VPS51
KLF6	GTF3C3				ALS2CL	PPP1R16B
SCO2	RASSF6				ZNHIT2	AC080112.2
HSPE1P2	KANSL1L				CLIC3	AC100858.3
RPL7P1	METTL21A				PRRT3	IFT27
RPS27AP16	CCT4				HCFC1R1	AC015712.1
AMOTL2	DNAJB9				CYBA	DENND3
PER3	SNRNP48				AGFG2	AC008038.1
ODC1	NUDT9				STK36	PIM1
SOX6	TSPYL4				WFDC2	PCAT6
NFAT5	ZNF583				CTSD	PIGL
TCF7L2	TSPAN13				HAGHL	TAF6L
WWC2	C4orf47				GGT6	AL139095.2
AP003097.1	RUNX2				AC007969.1	CFAP73
ZNF274	MPHOSPH9				VAT1	LINC01348
TSC22D2	RB1CC1				GSN	AC000089.1
DUSP1	TRANK1				MFSD3	UGT1A1
RPL39P3	CLK3				UBTD1	AL080243.4
NFYC-AS1	RNF157-AS1				WNT9A	AL035411.1
RBBP6	FXR1				ZNF358	MFSD2B
TRIM38	FOXP1				JOSD2	RAMP1
MDM2	LETM2				EVA1B	RHBDD2
AC068491.1	MAP3K12				PNPLA6	AKR1C1
PML	AC113935.1				AL139095.2	ABCA11P
CASP1	ZNF844				AL035411.1	RAET1G
KCNQ1OT1	MT-ND6				CROCC	NT5C
KRT18P25	KLKB1				PAFAH1B3	NDUFA11
AOC3	TBCK				AK1	IRS2
IPCEF1	LYRM1				PRR36	C19orf48
REV3L	SPAG17				DPP7	HELLS
AEN	AL137847.1				DPEP2	NPEPL1
ZNF14	C11orf65				SEMA4G	C15orf62
TET3	CCP110				TTYH3	ASPM
LINC00641	CRISPLD1				AL021392.1	MT-RNR1
CPEB3	AC010422.8				BPIFB1	SINHCAFP2
ADAR	RANBP10				KLHL17	FASN
TNFRSF10D	AC138392.1				SLC25A10	LINC01770
AC005912.1	ZNF525				MSLN	AC131212.2
RASSF10	ZNF165				VSTM2L	NOXA1
HSPA5	TTC41P				PCAT6	SLC27A5
1	AC139769.1				NOXO1	ARL6IP1P3
RPL10AP6	CCT3				FOLR1	ARHGEF16
C17orf67	MNS1				AC005077.4	ATP6V0E2
ENO3	CCDC117				TMEM160	SAT1
LONRF3	TUBE1				RPS7P10	SNRPB
AC022966.1	EXPH5				KCNH3	AC008764.6
INTS6	RPL15P3				FHOD1	TMEM160
PPIAP22	RNFT1				BICDL1	NCAPG2
USP31	HMGB2				NOL6	SCRN2
TRIM36	EVC2				SCGB3A1	PLXNB3
AL031274.1	PCBD1				PRSS36	SRF
ICAM1	GLS				VMO1	AL050309.1
CLK1	GIN1				SLC7A4	P2RX4
MAP3K14	BANP				AC115837.1	ASL
WEE1	MAMDC4				TNNT3	CFAP410
APOBEC3G	ZNF280D				OXTR	CDC25A
ARG2	LINC01513				DEGS2	NOXO1
AC027117.1	ST13				RPL13AP5	PXN-AS1
TMEM171	MAP3K20				VIM	ZWINT
MYD88	SWT1				LYNX1	MFSD3
RAPGEF2	NAA16				INPP5J	ZNF837
DNAJB4	NCBP1				CYSRT1	MCM5
ZNF608	PHIP				AC000089.1	AQP3
SLC25A51	ZFP2				NACA4P	LRRC36
ANKRD12	RPL13P12				AP001024.1	TBC1D8
HSP90AA2P	ZNF91				TAGLN2P1	CCNT2-AS1
FNIP1	TRMT13				AC241584.1	C1orf74
GCNT4	LRRIQ1				NYAP1	ZBTB16
LRRC37B	IL16				PTMAP2	PMEL
AGO2	RAD52				RPL10P16	AC078881.1
TDRD7	OMA1				RPL22P1	POLE2
C6orf62	ZNF737				RPS2P46	CD6
SYNJ1	LRRCC1				CACNG4	L3HYPDH
MASTL	GOPC				AC021074.1	PMF1
AC005324.3	OGA				SINHCAFP2	FPGS
SEC24A	CEP126				ANPEP	CCDC183-AS1
KMT2E	LIPT1				RPS15AP17	E2F1
AL021707.6	STEAP4				PSCA	SUMO2P17
MTUS1	ZNF799				GAS6-AS1	ITGAL
DUSP4	DONSON				CD14	AL451042.1
AL591135.1	AC004943.2				PPP1R16B	KIFC3
SLFN5	MANF				RPL26P19	AL135905.1
PRKCH	RSKR				RAMP1	TMEM86A
MCTP2	FNBP1L				ARL6IP1P3	Z83745.1
GNB4	SIX5				CYP27A1	CRYBG2
SCAMP1-AS1	BTRC				SUSD2	TAGLN2P1
CDC14A	DNAJA4				PLXND1	RANGRF
DENND5B	ZNF681				FBXO2	RPL10P16
ATF7IP	USP45				CSNK1A1L	KIF20A
CPEB4	POLK				NDUFB4P12	NAGLU
H3C10	UBAP1L				ARPC3P2	MVK
ZNF543	ZNF630				SUMO2P17	EIF4EBP1
H3C6	HNRNPLP2				DDN-AS1	TMCC2
FRS2	AC009133.1				KRT18P17	AC103810.3
APOBEC3F	CCDC113				MKRN9P	BPIFB1
EPC2	SERPINI2				AL133268.1	ASMTL
PLAAT2	ARMCX5-GPRASP2				PRDX1P1	CIP2A
RABGAP1L	PRICKLE2				AC130689.1	EPPIN
BCL2	AP3M2				AC008813.1	GPX2
ZNF596	WBP1				TENT5B	IER2
AL450405.1	ZNF473				AC004801.1	FCHO1
IL6ST	ABHD6				AC009686.2	CNTD2
XPO1	LMAN2L				Z74021.1	CNTN5
TYMP	FAM200A				AP003040.1	RBM3
AC113935.1	BMI1				RPS13P2	AC092171.3
SH2B3	SLF2				AC130472.1	MAN1B1-DT
MCUB	PAPOLA				LYPD2	AL353660.1
RICTOR	E2F5				AC079140.2	RPS7P10
NUB1	PGAP1				RPL10AP1	NCAPH
AC007996.1	ZNF841				AC105339.4	RAB43P1
SLFN12	MARCKS				TPRG1LP1	DUSP8P5
CLIP1	DHX9P1				SLC25A5P3	AC009022.1
RSRC2	MINDY2				UBE2D3P2	AC104109.2
USP15	CALR				AL138878.2	VWF
IRF5	WHRN				PCAT14	CES3
ZCCHC2	RBM14				SNRPFP1	VSTM5
USP25	MCMDC2				BTF3P5	AC023510.1
FNDC3A	MT-ND3				AC010328.2	ETNK2
FLCN	CEP162				KRT8P48	CALML3-AS1
MYH3	WDR6				OMP	BIRC5
PCF11	CRY1				SLC16A12	NEURL2
ZNF462	GCC2				AC108479.1	TUBAL3
ZNF184	ATP2C1				MYL12AP1	AP001024.1
PIGA	SPART				HRAS	ESPL1
ZSWIM6	AC027237.5				AC078991.1	MEIS3P2
PCF11-AS1	ZNF879				DMBT1	TMEM220-AS1
OPTN	LRIF1				ATP5PDP4	ADH7
NFKB1	ZFYVE16				RPL37P23	FPGT-TNNI3K
ARHGAP21	MAK				AC010677.1	Z99496.2
1	ANKRD26				CALM2P3	NPAS1
GNA13	TCP11L2				SERPINA3	SV2A
CNST	EIF4A2				FUNDC2P2	GJB5
SPRED1	PCF11				VDAC1P2	RASSF4
TENT4B	UBN2				FKBP4P1	PNPLA3
PARP10	ENDOD1				KRT18P38	ZBED6CL
SNX16	CEBPZ				AC117481.1	LMO7-AS1
SPATS2L	DNAJC3-DT				CD24P4	PRR11
CTDSPL2	C2orf42				YWHAQP6	PTMAP2
AFF4	ZNF638				PRPS1P2	NACA4P
CWC22	TLR5				AC068631.4	RPL34P18
PTMAP4	TNRC6C-AS1				RPS27AP2	AL512408.1
BTC	RAB13				RPS4XP11	HLF
HNRNPLP2	ZC3H8				RPL12P6	BLACAT1
NAV2	UBE2D1					C16orf86
CLK4	SGMS2					CROCC
GCNA	LLPH					TROAP
APOL2	TPPP					TXNRD3
SRFBP1	TTC21B					CLDN22
DOCK4	FUT8					AL671710.1
BAZ1A	SMCHD1					KDM8
GABPB1	TMA7					CCT6B
ELL2P1	CETN3					ABLIM2
AC009487.2	CEPT1					CCNE1
CEMIP2	LINC01135					AP002851.1
N4BP2L2-IT2	CCT5					AC008813.1
ZNF292	ZNF37A					TEDC2
RIOK3	PEX12					AC012254.1
RPL15P3	RANBP2					NR2E3
TAF1D	LCLAT1					EXO1
KAT6A	BAZ2B					AC244636.3
PIP5K1A	GABPA					AL355001.2
CEP350	RESF1					ITPRIP
SOX4	PKNOX1					PBK
DNAJC25	DHX34					LCK
GCA	SPACA9					GGT6
FAM193A	ZNF616					RPS6KL1
RAB21	TBL1XR1					PCSK1N
FMR1	ZNF420					EXTL3-AS1
LINC02605	GABPB2					SCGB2B2
ING3	KLHL12					RHOQP2
PDP1	MPHOSPH8					TOLLIP-AS1
RPL13P12	TRMT112					PSME2P2
DNAH14	BANF1					FUOM
PDE4D	RC3H1					STX16-NPEPL1
MAP3K1	ZFAND4					SHISA8
COL24A1	SPEF2					CAVIN2
KITLG	ETNK1					AL132657.1
CDK17	ZNF189					PTPRQ
CREBBP	TOB2					ARPC3P2
CAMSAP2	KITLG					SCART1
ACSL1	RBM48					CA14
CD38	CGGBP1					SLC7A5
ARNTL2	FAM160A2					RPL7AP50
PCGF5	RBBP6					HEXD-IT1
H3-3B	FNDC3A					PHEX
NFIL3	TTC17					SLC25A10
MINDY2	EFNA5					ZC3H12A
MIER1	ZMYM1					CD14
C1GALT1	JMY					UHRF1
STAG1	HP1BP3					GINS4
FRYL	HEMK1					AC025171.5
FANCA	NAF1					C9orf50
DYRK1A	SLC30A1					CYP2W1
UCP3	FGFR1OP2					AC021074.1
PTBP2	ZC3H13					IQGAP3
ZBTB11	ZBTB33					LRRC39
PHIP	PIGF					FADS2
AC015813.1	AC025171.2					TMEM198
TRIP11	AMPD3					RAD51
SKIL	FOCAD					SOWAHA
CREBRF	FANCL					LYPD3
SPIRE1	PPME1					AL161891.1
CDKL5	RALGPS2					OSGIN1
MED13	AL390728.4					SLC25A45
FNDC3B	ZNF845					OPLAH
FOXO1	ZNF329					POLQ
TBC1D22B	CCT6A					KIF18B
SP4	DROSHA					ARHGEF39
SERTAD2	ZSCAN26					GHRL
DENND5A	EPS8					TCN2
ZNF627	NSD3					LINC00479
RC3H1	ZNF334					STAR
USP9X	IGIP					AC011676.5
H2BC19P	MIER1					ABCA12
NEDD9	ARMCX2					AC132872.5
LRIF1	GPR162					CCDC150
ESRRG	LARP4					DEPDC1B
RNF144B	RBM12B					DIAPH3
PHF11	ZBTB41					JUNB
ITSN2	HOOK3					AC109322.2
NUAK2	MDN1					PANX2
TET2	DIPK1A					PCED1B
ZNF507	1					RPL13AP5
RSF1	MSANTD2					AKR7L
FBXW7	MPHOSPH6					FBXO2
ENDOD1	RMND5A					SCGB1B2P
ZNF317	RPAP2					PIK3CD-AS2
MYCBP2	TAPT1-AS1					HROB
GORAB	RBM27					RRM2
NEDD4L	DCUN1D1					CEP55
TLE4	C12orf4					CYP4F23P
KLF12	TRMT10A					AC011815.1
HELQ	PDIA6					20
PPP2R2A	ABHD3					SLC7A4
SETX	HNRNPC					RDH12
EIF4A1	UBE2B					AC104024.2
TRA2B	GFM2					TOB1-AS1
BLNK	RBM15					NDUFB4P12
ZNF644	TAF12					LINC02288
QKI	MTERF1					HJURP
GULP1	AGR2					RPS15AP17
RIF1	HSF4					OXGR1
PPM1D	BCCIP					AC004584.3
MAP3K4	1					TCHH
RESF1	ZNF749					AP001527.2
EHD4	MKLN1					ASS1P7
ZNF639	INTS6					AP003040.1
SPAG9	MRPL18					HMCN2
MALAT1	NOP58					RPL22P1
ZC3H4	SRP14-AS1					SREBF1
PI4K2B	ARHGAP21					TMPOP2
ESF1	SRSF1					GTF2IP5
PPP4R3A	ZNF195					AC083841.1
CMTR1	PGRMC2					CALML5
TAB3	BMPR2					SPC24
PNRC1	MIB1					PDE6A
TBC1D15	TCP1					FZD10
LNPEP	RPS27L					DDN-AS1
ZNF816	OGFOD1					BUB1B
MORC3	TMEM87B					RNF165
USPL1	CASP8					AC011676.3
ZNF654	LCA5L					RPL26P19
SENP1	GNAQ					CCN1
TRA2A	PPP4R3B					AACSP1
NOL8	MAPK14					NOL6
PATL1	PKP4					PLA2G3
HSP90B1	SNAP23					ASPG
CALCRL	ABI2					RPSAP70
NR6A1	SCOC					MYOT
N4BP1	N4BP2L2					DNASE1L3
SUCO	MLEC					BPI
CHD9	TOGARAM2					RAB26
PPP4R2	ZBTB11					AC008147.2
TLK1	ZNF510					S1PR4
CD55	EED					REEP2
BLZF1	MCU					SCDP1
C21orf91	ZBTB1					AL731702.1
ZNHIT6	CLDN12					AC078991.1
ERCC6L2	SPTLC2					AC068580.1
UBA6	PKN2					AC009303.4
FAM126B	PREPL					RPS2P46
ZNF433	TENT4B					PRDX1P1
CCNJ	FKBP3					LINC02323
AC010343.1	NDUFC2					AL732437.3
NIPBL	MIS12					LINC02677
RNF103	RPGR					CLEC7A
DHX36	TAF1					SLA2
DCLRE1C	PXK					LINC00964
GTPBP2	AFDN					GTSE1
DCP1A	BAG3					AL356481.3
TBK1	NT5C2					IL22RA1
MARCKS	PCMTD1					BDNF
GTF2A1	ME2					RTEL1-TNFRSF6B
PPP1R15B	LYRM7					SLC6A6
SP140L	COBL					AC005722.3
PHC3	PURA					BTG2
CCNT2	MRPL1					AC130689.1
AHCTF1	MRPL33					KRT18P17
ZNF720	MIOS					SLC25A25
SPRED2	NEMF					ZSCAN4
ANKLE2	EMSY					AC010328.2
FAM133B	TMF1					PIF1
SCLT1	PLPBP					PICART1
PPP1R12A	CAP2					UCN2
CCDC66	FRA10AC1					MIR4260
CASP8	ZNF766					RPS3AP49
ZBTB43	DNASE1					AL161431.1
NSRP1	PCGF5					RND2
MAGOHB	HNRNPH3					AP000553.5
CD2AP	SLC33A1					AC132872.2
ZBTB38	MUC15					GEM
FYTTD1	ARHGAP5					HTR3D
LATS1	MIA3					EDN2
ARHGEF38	ISCA1					AC015656.1
EVI5	OTUD4					SCN4B
SRGAP1	ZNF160					AC093425.1
BAZ2B	ZNF28					UBE2D3P2
ITGB8	ZNF432					RPL13AP17
ATAD2B	FNBP1					SLC25A18
RPF2	HSBP1					Z74021.1
BTG1	DAAM1					SMILR
ZNF439	RBM26					AC105339.4
LNX1	DFFA					ADGRB2
FAM214A	SEC62					S100A4
SEMA3A	KAT2A					MAL
ZNF92	RNF169					ZDHHC19
ZCCHC8	CBFB					REN
NAA15	PRPF38A					PLTP
ZNF44	NUFIP2					AC107081.5
PIP4K2A	ZDHHC17					AC004990.1
ZNF473	KIF27					SNAI3
HSPA14	ZNF518A					TMEM270
CCDC117	OGT					ENOX1
MAP4K3	RPF2					TPRG1LP1
PPIL4	TM2D2					PI3
SLC25A13	TTF1					MKI67
NAA16	ZC3H15					TNNC1
ZNF888	LINC01278					ECM2
NOP58	CAPN7					ERICH6
UVRAG	MKNK2					AL354953.1
UTP15	PLD1					KCNK5
AMOT	TYW5					NUTM2HP
TFRC	RBBP5					MCF2L2
LCOR	INTU					CHRNA9
AZI2	RDH10					LRRC37A11P
GSDMB	ERG28					JAKMIP3
RNF111	RNF138					OR7E91P
ZNF532	SEC11C					VWCE
PSD3	WNK1					AL356805.1
XPO6	GOLGA4					AC092171.5
H2BC21	UBR2					EHD4-AS1
AKAP9	CLASP1					PIMREG
AEBP2	TRIM52					VDAC1P2
MAML2	CERT1					CALM2P3
TLK2	PAN2					RPS13P2
REV1	MAGI3					CERNA1
PARP8	BIRC2					LINC02038
FOXJ3	WWC3					MKRN9P
RLIM	ZNF397					C1orf100
WDR43	DERL2					GAS6-AS1
WAPL	MFSD12					ATP5PDP4
UGCG	DGKH					FAM107A
BMT2	PRRG4					SORD2P
WASHC4	SREK1					SNRPFP1
TUT7	DDX6					ULBP1
NUFIP2	CREG1					AURKB
ELF1	PHF14					NAT2
TYW5	EPN2					AC008464.1
ABL2	ERP44					AC004801.1
GSK3B	DENND4A					LINC01517
DENND1B	DYNLL2					TOMM20L
AC021078.1	AASDH					AC079140.2
UBR5	CLASP2					MPPED1
SRSF3	RPRD2					BTF3P5
ZC3H13	CSNK1A1					NPBWR1
LTV1	EVI5					SLC6A12
CCNYL1	SERP1					AC130472.1
RBM27	KIAA0753					ARC
TRPS1	ACTR6					AC063960.1
NUP153	CRYZL1					LAPTM5
SENP6	C16orf70					AC005863.1
DAAM1	TMEM170A					RPL12P8
RANBP2	SNRPB2					RASAL3
TOPORS	AP3M1					SLC25A5P3
RPL7AP6	MBNL2					PRPS1P2
RBM26	MGA					AL139349.1
CDKAL1	WDR35					RPL10AP1
RBMXL1	UBE2D3					TENT5B
LYST	PDS5A					KRT8P48
BRAF	PPP2R5E					MYL12AP1
UTRN	EPS15					AC087491.1
PKN2	TFCP2					GLYCTK
USP47	STAT6					AC005392.2
HNRNPA3	SMC4					FUNDC2P2
PHLPP1	CTDSP2					AL031772.1
PPP4R1	UTP6					LIPC
USP7	CBLB					AC087222.1
BMPR2	DSE					NMRAL2P
GTF3C4	TOR1AIP1					AC005753.2
RIT1	SRSF7					GDPD2
RBM48	U2SURP					BX470102.1
PPP4R3B	ROCK1					GPER1
VCPIP1	MPP5					ASB9
SMC4	NAA15					SYT5
COPS2	ATR					C4orf54
TGS1	VIRMA					RASD1
LARP4						QPRT
BCLAF1						AL034397.3
SUZ12						ALDH3A1
PAXBP1						DUSP5
THAP9-AS1						DMBT1
MAGI1						SLC16A11
RABEP1						FTLP12
LEMD3						AL138878.2
ZNF140						SMTNL2
ZNF766						AC010677.1
KIF27						CIAPIN1P
TMEM62						AC007686.1
ARIH1						AC100860.1
ABCE1						AC010149.1
BRIX1						LINC01101
FAF2						RPL37P23
SLK						LINC02474
AC118549.1						PLEKHD1
RSBN1L						AC117481.1
INO80						CD177
UBA2						KLK5
EMSY						HIF3A
ARFGEF2						KRT18P38
ZBTB33						NR4A1
CCNC						AL135924.2
FNBP1						CD24P4
CBLB						YWHAQP6
DENND4A						ACTG2
MT-ND3						SLC47A2
ESCO1						BX537318.2
TRIP12						KLHDC8A
ZC3H7A						AL031118.1
WAC						AC068631.4
CRNKL1						LINC02313
RBM25						SLC10A1
CCAR1						EGR2
CUL4B						DUSP2
PHACTR4						EGR3
RBM39						UBE3AP2
GPATCH2						LINC01389
SRSF1						AC011379.2
C16orf72						BTNL8
DYRK2						LINC01811
CCDC93						GOLGA2P2Y
WDFY1						TRPM3
HSPA4L						LMOD1
FAM111A						PHOSPHO1
WDR33						RPS27AP2
MKLN1						AC012588.1
SETD2						RPS4XP11
COMMD2						RPL12P6
SMAD1
FBXO38
CHMP2B
PHF20
FNTA
WTAP
SCAF8
UBLCP1
OGA
PPIG
TCERG1
RBMS1

## Sheet: Venn analysis
Upregulated (Q<0.05)				Downregulated (Q<0.05)
Condition	total	Gene name		Condition	total	Gene name
SCV37/Mck37 SCV40/Mck37 SCV40/Mck40	28	CCT5P1		SCV37/Mck37 SCV40/Mck37 SCV40/Mck40	35	FUNDC2P2
		EIF1P3				PRDX1P1
		HNRNPKP2				KRT8P48
		AL161787.1				TAGLN2P1
		IFIT2				MYL12AP1
		MT-ATP8				PTMAP2
		MTCO1P40				RPL12P6
		RPS27AP16				CALM2P3
		AC113935.1				AC105339.4
		EPSTI1				RPLP0P6
		ZBP1				AC008813.1
		OASL				ACAP3
		TXNP4				AC021074.1
		EEF1A1P11				Z74021.1
		MX2				RPL13AP5
		ANP32C				ATP5PDP4
		AC126615.1				KRT18P17
		YWHAEP5				KRT18P38
		AL592166.1				NDUFB7
		IFI44L				RPL10AP1
		IFIT1				AC010328.2
		TPT1P9				AC079140.2
		CXCL10				RPL37P23
		HERC5				RPS4XP11
		AC092865.1				AL080243.4
		PRAL				BTF3P5
		AC005515.1				AC004801.1
		IFIT3				CD24P4
Mck40/Mck37 SCV37/Mck37 SCV40/Mck37	45	CASS4				RPS13P2
		OR2B6				YWHAQP6
		MMP13				ELMO3
		H3C10				NDUFB4P12
		H4C8				SRF
		CGAS				RPL26P19
		NOL8				AC008038.1
		H2BC21		Mck40/Mck37 SCV37/Mck37 SCV40/Mck37	25	FASN
		FERMT3				COL9A2
		HSPA4L				SLC35B2
		NAA16				SCRN2
		DYRK2				MAN2B1
		LSMEM1				TMCC2
		AOC3				RAB26
		AVIL				C15orf62
		H2BC19P				GALNT18
		DNAJB4				RABEP2
		WFIKKN1				VPS51
		H3C6				FAM83E
		H2AC13				HK1
		HSPE1P2				GGT6
		GAL3ST1				TAF6L
		AL031777.2				CAMK2G
		GCNA				ANKRD65
		ZNF385C				OPLAH
		Z95118.2				BPIFB1
		CCDC117				FPGS
		TG				NOL6
		RFPL3S				TENT5B
		HSP90AA2P				SLC25A10
		H2BC6				GAS6-AS1
		HSPA5				FBXO2
		XPO1		SCV37/Mck37 SCV40/Mck37	225	AP001024.1
		TRA2A				MMS19
		HSP90B1				ARPC3P2
		H2BC8				AC000089.1
		SCO2				PINK1
		OGA				FIBP
		NHLH1				YIF1B
		H2BC15				AHDC1
		ZNF816				CYBA
		LANCL1-AS1				H3-3A
		NPR 2.00				TMEM160
		TYMP				ARVCF
		RBM48				PNKP
SCV37/Mck37 SCV40/Mck37	129	VEZF1P1				PTRHD1
		NUFIP2				STK16
		ZNF473				MCRS1
		BTLA				SPPL2B
		AC122718.1				CROCC
		MIER1				NOXO1
		AC012459.1				ARL6IP1P3
		RC3H1				CCDC106
		ARHGAP21				GSS
		HNRNPA3P5				MRPS34
		ACSBG2				RPS27AP2
		PPIAP19				APEH
		INTS6				FLYWCH1
		AC092447.2				CFAP73
		IFNL1				NDUFS8
		EIF4EP5				MUC1
		HMGB1P5				TTYH3
		IDI2-AS1				AL139095.2
		N4BP2L2-IT2				RPS15AP17
		TENT4B				UQCRC1
		ZBTB11				ESRRA
		AC110588.1				CAPN1
		LTBP1				TSC22D3
		CASP8				PIH1D1
		STX19				DEGS2
		UBQLNL				FOLR1
		PPP1R2P2				GTPBP3
		EVI5				FBRSL1
		SMC4				DCTN3
		NOP58				AP003040.1
		ZNF441				ARMC6
		PPP4R3B				VILL
		COX20P2				TAB1
		RBBP6				MKRN9P
		ZC3HAV1				SLC25A5P3
		AP001992.1				BICDL1
		CBLB				TXNRD2
		OAS1				UBTD1
		RBM26				PRR36
		PTMAP4				PAFAH1B3
		RPS15P5				NOXA1
		RPS19P3				ZNF76
		BX323845.3				GSN
		AC104619.1				RAMP1
		LAP3P2				TPRG1LP1
		HSPA6				AC008870.1
		DAP3P2				KLHL21
		XAF1				RPS2P46
		DENND4A				PMVK
		MKLN1				CDC42BPG
		SMCHD1				PCAT6
		TRANK1				AC078991.1
		MTND5P11				NPM2
		NAA15				ASIC1
		INTS6P1				DDN-AS1
		ICAM2				SNRPFP1
		RESF1				GPS1
		AL162151.2				ASPSCR1
		RPF2				HCFC1R1
		ISG15				SLC7A4
		GPBP1				TMEM214
		PKN2				WNT9A
		AC107075.1				PRPS1P2
		ZC3H13				FBXW9
		EIF2AK2				BAD
		PHIP				SH3GLB2
		LRIF1				TOR2A
		MARCKS				SLC4A2
		VPS35P1				SINHCAFP2
		AC105245.1				FAUP1
		AL355377.4				AGFG2
		BMPR2				AC025181.2
		GLRX3P2				PGAP6
		PCGF5				TPD52L1
		PCF11				TMEM129
		RPL13P12				CTSD
		ST13P4				POR
		LIFR				PPP6R2
		ZBTB33				GCHFR
		AC025588.1				MAN2C1
		ARRDC3				SUN2
		KRT18P54				CHPF2
		AL512306.3				ADRM1
		TYW5				AC068631.4
		ZNF766				LZTS3
		TNFSF13B				ABHD14B
		BAZ2B				NAA40
		FTH1P20				PRRT3
		OAS2				TMEM134
		SRSF1				SSNA1
		ENDOD1				FBXO44
		RPL39P3				IRF2BPL
		FNDC3A				GHDC
		MT-ND3				NLRX1
		RPL31P2				ZMYM3
		KIF27				RPL22P1
		AC020898.1				CD14
		RPS23P8				MAGEF1
		MINDY2				INAVA
		NME2P1				NDUFB10
		PRPH				PGP
		GCNT4				NBEAL2
		NMI				TMEM9
		CCDC194				ZDHHC8
		AC069528.2				CDK9
		ZCCHC2				FBXL15
		DDX60L				AC007969.1
		AP003097.1				DNASE2
		TRIML2				AL390719.2
		FOXP1				EPN3
		OLFM5P				SBF1
		AL135818.3				ELP6
		EIF2S2P2				AC010677.1
		AC092017.1				COPE
		RBM27				AC130689.1
		LARP4				AC130472.1
		SKIL				DMBT1
		KITLG				EVA1B
		HNRNPLP2				TSPO
		SRP14P2				CYB5R1
		FBXO39				AQP3
		RANBP2				MRPL55
		BTF3P10				PLCD1
		DAAM1				GGT7
		RPL15P3				OSBPL7
		AL355309.1				CYP27A1
		EMSY				MRPL14
		TOP 1.00				HOOK2
		FNBP1				ALDH16A1
SCV37/Mck37 SCV40/Mck40	4	CMPK2				VDAC1P2
		RGS1				ACTR1B
		RSAD2				DBNDD1
		BACH2				RPL10P16
SCV40/Mck37 SCV40/Mck40	2	MT-ND6				ZFYVE28
		AL157871.1				MAPK3
Mck40/Mck37 SCV40/Mck37	373	RCN3				ARF5
		PLPBP				NACA4P
		DONSON				TRIOBP
		AL031587.3				MLST8
		DNASE1				RHOT2
		AC021092.1				PSMB5
		MEFV				ANKK1
		POLK				PC
		RBM15				AC115837.1
		PXT1				RPS7P10
		ZNF189				DDX54
		TMOD4				SEMA4G
		PAPOLA				WFDC2
		GPR180				MTA1
		EPN2				ZNF205
		POLG2				IDH3G
		TOB2				PRDX2
		AGR3				POLR3H
		DNAJB1				SPSB3
		AC008121.3				STX10
		GPR162				LYNX1
		PLIN4				AC117481.1
		AC103764.1				UBE2D3P2
		ATE1-AS1				FAAP100
		DNAJC27-AS1				DGCR6L
		AP000879.1				ILVBL
		BCO2				SLC29A2
		FAAHP1				VASP
		SIX5				EXOSC4
		KCND1				UBXN6
		NIBAN3				MSLN
		SHROOM1				TBC1D10B
		LINC01220				PPP1R16B
		CTDSP2				PKM
		GTF3C3				JMJD8
		AP3M2				SCNN1A
		RBM22P2				AL035411.1
		EVC2				TKFC
		AL022345.4				PLD3
		HSPD1				SGSM2
		BTRC				PLEKHJ1
		NPW				MAPK8IP3
		HSP90AB2P				CD164L2
		PGGHG				DUS1L
		TRMT112				MIF4GD
		ZNF117				ARRDC1
		AC093635.1				PGLS
		TSPYL4				GIPC1
		AC063944.3				AC007318.1
		AL590235.2				ZNF703
		ZSCAN26				AMPD2
		AC004696.1				AKR1A1
		AL355388.2				WDR13
		PTGES3				DCTN2
		METTL21A				CYB561A3
		AC018553.1				ESPN
		INTS8				SLC4A11
		H2BC5				ZFAND2B
		PSPN				ALG1
		WDR6				POMGNT2
		AL121601.1				MPG
		HSPA4				APRT
		PAN2				NDUFS7
		HSPA8				EVPL
		AC091825.3				MROH1
		AC068946.1				AL138878.2
		ATP2C1				NSUN5P2
		FKBP4				SEMA4C
		AP000919.1				TRAP1
		CRY1				ARFGAP1
		MT-TI				SUMO2P17
		AC006994.2				COMT
		NMNAT2				ZNF358
		CCT4				VEGFB
		MAPK14				PNKD
		AC004696.2				MFSD3
		HSPD1P12				PCIF1
		SATB2		SCV37/Mck37 SCV40/Mck40	1	FKBP4P1
		AC002310.1		Mck40/Mck37 SCV37/Mck37	1	OXTR
		AL356310.1		SCV40/Mck37 SCV40/Mck40	2	RASD1
		AL353759.1				EDN2
		P2RX6		Mck40/Mck37 SCV40/Mck37	275	ZHX3
		AC136475.3				PDE6A
		AC005052.2				TOMM20
		LINC01754				ADGRB2
		AL135818.2				SLC28A3
		LINC01513				NSMCE4A
		H2BC9				IGF2BP3
		TCP1				AC023510.1
		WBP1				HROB
		SUGT1				SNHG4
		AC012636.1				AL135924.2
		RNF112				UGT1A1
		AL121672.2				RFC3
		SPR				SLC23A2
		ACRBP				TMEM18
		LMAN2L				TMEM86A
		RAD52				AL354953.1
		AC009133.4				BIRC5
		DSE				ZNF513
		AL590560.2				SPTSSA
		TNNT2				CNGA3
		PTGES3P1				HIF3A
		DNAJA1				CCNE1
		HSF4				AL356481.3
		KIF2C				AC064807.1
		PKP4				SYT5
		H2AC6				AC104024.2
		VN1R110P				PMF1
		CLK3				AC004584.3
		TRAPPC5				QPRT
		PPID				SLC6A6
		AL121992.3				METTL25
		AC016866.1				RPL13AP17
		PRDM6				AC015656.1
		BAG3				AL050309.1
		MPHOSPH8				QARS1
		TOGARAM2				TASP1
		AC132938.2				AL356805.1
		CLEC18B				GHRL
		AL513477.1				FUCA2
		AC036214.1				MAN1B1-DT
		PKNOX1				DDHD2
		LRRC15				ACADL
		CEBPZ				LINC01517
		AC093535.1				MYOT
		APTX				TNNC1
		FAM160A2				HLF
		DLEU2				Z99496.2
		RPS3AP38				FADS2
		AC074008.2				CENPO
		AC004156.1				CIP2A
		STAT6				COLCA1
		ANKRD24				EPPIN
		H3C8				MAP2K6
		DHX34				AL135905.1
		YJEFN3				PIGL
		OMA1				AC025171.5
		CCNA2				AURKB
		AP001273.1				LANCL2
		PLOD3				DELE1
		C19orf38				RASSF4
		KAT2A				SLC25A18
		AC097359.3				GJB5
		AQP6				LINC02038
		HSPD1P4				PHB2
		SLC23A3				ERMAP
		BTBD8				AC010149.1
		AC074351.1				BX470102.1
		IL12A				VWCE
		DROSHA				SULT1A1
		PUS10				AC011815.1
		FUT8				Z83745.1
		NEK10				RHBDD2
		AMPD3				LMOD1
		ERG28				UCN2
		NEB				C1orf100
		ZNF761				LINC01101
		RPL17P50				NCAPG2
		SPRED3				SUMO3
		KANSL1L				CYP 20.00
		CKS2				LMO2
		KCNJ14				TBC1D8
		HNRNPC				CD177
		UBAP1L				ARHGEF39
		FXR1				AC092171.3
		HSP90AA1				AC011379.2
		AC005329.1				TMEM220-AS1
		WFS1				SPDL1
		MKNK1-AS1				SLC36A4
		ITGA10				IMPAD1
		THAP2				RASAL3
		HSPD1P6				MT-CO3
		TUBE1				ZDHHC19
		AL021396.1				VWF
		ZNNT1				FPGT-TNNI3K
		H2BC12				GALNT12
		AC092118.2				AL451042.1
		ZNF329				LINC02288
		ZNF610				MCM5
		AP000845.1				RBM3
		AL035252.4				CCT6B
		RGS5				CNTN5
		MRPL18				PCBD2
		SPAG17				WSB1
		P4HA2				SLC16A11
		PDIA2				CREBZF
		DFFA				TMEM40
		CLDN15				SCART1
		MKNK2				ABLIM2
		LURAP1				GTSE1
		TBX4				GLYCTK
		UXT-AS1				ABCA12
		SERPINH1				MFSD1
		SRSF7				AKAP17A
		NUDT9				DCAF16
		ESAM				E2F7
		AL355574.1				POLQ
		SAP30-DT				PBK
		HIF1A-AS3				STX16-NPEPL1
		AC115284.4				AL161891.1
		AHSA1				PRR11
		GHRLOS				TRMT11
		B3GNT4				NUDT3
		MSH4				LRRC39
		MGAT4EP				EFHC2
		HIBCH				PTTG1
		RBM14				SCGB2B2
		SORBS1				SNAI3
		AC011815.2				TROAP
		AL137918.1				LRRC36
		NPC1L1				TARBP1
		H2BC20P				HEXD-IT1
		ZC3H8				AC012588.1
		SLC10A6				MT-RNR1
		AL158206.1				NMRAL2P
		AC127496.7				TP53I3
		PPME1				CERNA1
		EXPH5				RNF165
		INTS6-AS1				PCSK1N
		AL445931.1				TMEM268
		AC004943.2				PDIA5
		GRIK5				AL512408.1
		DDX59-AS1				KIFC3
		CYCSP10				NCAPH
		WDR87				SLA2
		QRICH2				IQGAP3
		SRRM5				DIAPH3
		FAIM2				PLA2G3
		AC010422.8				PCED1B
		FLACC1				AL139349.1
		KCTD6				TMED3
		AC055720.1				LINC00964
		AC122719.2				COLCA2
		KLHL12				ECM2
		C7orf61				MTFR2
		COMP				ASPM
		HPRT1				DRC3
		ABHD3				PNPLA3
		AC015813.6				ASL
		BAG2				BTNL8
		THNSL1				STN 1.00
		NCBP1				PIMREG
		AC009690.1				PFKFB2
		FGFR1OP2				BLACAT1
		AL121992.1				RNF126
		STIP1				SLC7A5
		TM2D2				NAGLU
		MAP3K12				SORD2P
		EIF1P6				OSGIN1
		HSP90AB1				PTPRQ
		CCT3				GINS4
		LINC00205				CCNB2
		HSPE1				ASPG
		AP001099.1				CLEC7A
		CRELD1				PIF1
		AL022322.1				WIPI1
		WWC3				DENND3
		LINC01278				NPEPL1
		OIT3				AL034397.3
		BANP				AC093425.1
		EID3				AC138150.1
		AP002813.1				CEP55
		H2AC11				ACAT2
		ZNF569				AC005392.2
		RPL30P7				RRM2
		WFDC11				TOP2A
		SNX3				NPBWR1
		AC006064.2				KLK5
		H4C4				STAR
		SLFNL1				RTEL1-TNFRSF6B
		GPX8				HELLS
		AL391001.1				FANCI
		XBP1P1				ABCA11P
		HEATR6				ADK
		SLC46A1				SLC25A6
		TAPT1-AS1				IL22RA1
		MFSD12				EXTL3-AS1
		AL354710.2				MVK
		HSPH1				RPS6KL1
		KIAA1614				UVSSA
		NKPD1				HIF1A
		ZNF143				MCM4
		SAMD15				AC008464.1
		PCBD1				SLC47A2
		P4HA1				BUB1B
		DNASE1L2				CCNH
		RANBP10				PHEX
		GLS				CLIP4
		ADAP2				HJURP
		CAP2				VSTM5
		RNF157-AS1				IFT27
		AC010478.1				CLYBL
		ADGRF3				TRPM3
		AC139100.1				MKI67
		MAMDC4				PLEKHD1
		CTU1				PDK1
		SLC39A10				AC092171.5
		ZNF337				CIAPIN1P
		MDN1				DRAIC
		NBL1				LINC01389
		HERC4				LIPC
		LINC01232				PARP3
		PARD6G-AS1				TCEAL3
		HSP90AA6P				LAPTM5
		CACYBP				NRBP2
		CATSPERE				MIR34AHG
		AL353743.1				SLC35E3
		DOK2				CCDC150
		TNRC6C-AS1				EXO1
		HSP90AB3P				AC004990.1
		FCN3				FAM107A
		EIF4A2				ERICH6
		HEMK1				LINC00265
		SPACA9				H1-0
		CCT5				SOWAHA
		AC099845.1				TXNRD3
		TBCK				RND2
		STX1B				KIF20A
		NUDT4				SNRPB
		TTC17				JAKMIP3
		AL596325.1				CHRNA9
		ST13				SLC25A45
		ECT2L				AKR7L
		C2orf42				PSMC3
		TPPP				PICART1
		METTL27				LRRC37A11P
		AC021205.3				SREBF1
		IL11				HMCN2
		DEDD2				UHRF1
		GKAP1				MCF2L2
		C16orf70				AC005753.2
		PMEPA1				ALKBH3
		AC006378.1				AC109322.2
		CCP110				ARMCX4
		SEPSECS-AS1				EOGT
		FTCD				ATAD5
		PEX12				ASB9
		LINC01135				AP002851.1
		FKBP4P6				TCN2
		AP003119.3				PGD
		MFAP1P1				AC105052.5
		AGMAT				AL353660.1
		HGFAC				TRIB2
		LINC02816				SLC18B1
		AP000229.1				REEP2
		TMEM252-DT				SLC27A5
		RASSF6				LMO7-AS1
		ABHD6				AC087491.1
		WHRN				AC005863.1
		CCT6A				SAT1
		AC091214.1				TMEM270
		AL354920.1				B3GNT2
		ZNF300P1				AC107081.5
		AC133528.1				LINC02701
		AC016586.1				NRSN2
		TUBB1		SCV37/Mck37	456	GPAA1
		THAP9				TEX264
		ARMCX2				CEP250
		SMAD6				HSPB1
		AOC2				VAMP8
		ZNF280D				THEM6
		LINC01762				PRADC1
		HSPD1P1				RAB1B
		SERHL				ATP13A1
		AC145098.2				LZTR1
		SPART				XAB2
		ZNF471				NUBP2
		GNB3				GYS1
		CDHR2				PWWP3A
		AC009119.1				CSNK1A1L
		AC025171.4				HMG20B
		ZNF638				USF2
SCV37/Mck37	863	AL021707.1				KLC4
		LTV1				MAP3K3
		SAMD4A				ALPK3
		LINC01905				COX14
		AC092747.2				SUSD2
		UGCG				VSTM2L
		CCDC116				SNX33
		APOL2				GPR162
		HIVEP1				PKD1
		AL021707.6				WDR34
		EDN1				KIAA1522
		H3C12				STK25
		CLK4				ITGA3
		AEN				DOLK
		WWC2				TOP3B
		BRIX1				ABCD4
		CXCL3				SLC44A2
		PLAU				TBL3
		FAM214A				B3GNT9
		KMT2E				ASB13
		LAMA2				PTOV1
		DNAH14				NEIL1
		TAF4B				HAGHL
		FRMD3				SPIRE2
		GDF15				TMEM250
		SCAF8				CCDC124
		GTF2A1				DNAAF3
		CRNKL1				THAP11
		NID1				AL133268.1
		SETD2				MIB2
		SENP1				CAMSAP3
		SIRPB2				IL17RC
		TICAM1				SLC16A12
		LY6E-DT				MINK1
		AC234775.4				TNNT3
		OOSP3				SLC66A2
		USP47				FAM89B
		SP140L				DAPK3
		RPL7AP31				SLC38A10
		C17orf67				SIPA1
		PNPT1				NTHL1
		AC005062.1				TRIM3
		CHD9				CDIPT
		NAMPTP1				MXD4
		VCPIP1				GAS2L1
		LINC01416				KIAA0100
		AC027288.2				LLGL2
		ITLN2				PMM1
		IRF1				ULK1
		ING3				INTS1
		TET3				RNF166
		SCAMP1-AS1				TMEM143
		BBC3				PPP6R1
		SOX4				ZNF692
		MIR4435-2HG				NCF2
		HMGB2P1				TSR3
		PPM1J				RNF215
		CHD1				MRPL28
		TRIM22				ZNHIT2
		ATAD2B				MRPL34
		PHLPP2				BCAP31
		ARL 9.00				POMT1
		TCIM				FRAT1
		ABL2				LAGE3
		SLK				CCM2
		RPL10AP6				PIGR
		MIR7-3HG				TSC2
		TBK1				IGFBP7
		SNIP1				DHX30
		UTRN				ENDOG
		CDC14A				EML3
		USP6NL				PACS2
		SNX16				ATG4B
		CCDC66				KDM4B
		PPP1R15B				TMEM125
		MAML2				ACTR1A
		RPL7AP6				TECR
		MCUB				INPP5J
		SQSTM1				HGH1
		PHF20				CIAO2B
		CD55				ARAP1
		HES1				ANKS6
		BOLA2P3				CACNG4
		BISPR				IPO13
		DCP1A				COMMD5
		LNPEP				MYORG
		CTDSPL2				CTXN1
		ZNF274				GPRC5C
		ATF3				PNPLA6
		CEP350				VWA1
		AC068647.1				CPAMD8
		SSTR2				YIPF2
		AC104389.5				RPS19BP1
		DLX2				LPIN3
		APOL6				SYTL1
		FBN2				SCAND1
		EGOT				GGA1
		ZC3H7A				E4F1
		STARD5				ANKRD52
		DNAH17				CORO1B
		BCLAF1				C16orf71
		BMT2				GAA
		NEDD4				TRAF7
		SLFN12				SERINC2
		TRA2B				HID1
		PPIL4				MOGS
		BTG1				STUB1
		CD38				ILK
		ZBTB38				POLRMT
		TNFRSF9				DOK4
		MYH16				DEF8
		DUSP4				MRPL41
		DUOXA2				MTG1
		ARL5B				SLC27A1
		RASGRF1				AP2M1
		FRS2				RPUSD1
		GMPR				NPRL2
		AL138787.2				AP2A1
		CNKSR3				BCKDK
		LCOR				EHBP1L1
		ZNF596				DCTN1
		CCAR1				CYHR1
		SEMA3A				AC091230.1
		COMMD2				TBC1D2B
		CABP5				DLG4
		LAMP3				ZBTB45
		CSF1				HAGH
		TNFSF10				DGKZ
		TIPARP				GTF3C5
		USP7				MAP2K2
		DTX3L				VIM
		HMGN2P46				P4HTM
		FNIP1				MAGIX
		PPM1K				SPR
		AC097059.1				CARS2
		MAP3K13				BTBD2
		CPEB3				PTK7
		BCL2				CSNK1G2
		NFKB2				SH2B1
		AP001033.4				SLC50A1
		HESX1				DPP7
		MAP3K14				FER1L4
		NPM1P47				PCAT14
		PHC3				ATP6AP1
		WDR43				ZDHHC12
		TMEM156				PDK2
		RPL13AP20				ACADVL
		UBLCP1				PLIN3
		NUP153				CTBP1
		NRIR				JRK
		LINC02068				WIPI2
		BDKRB2				TCTA
		FAM133B				SUMF1
		USP42				MEGF8
		PLAAT2				RSAD1
		NIPBL				ARL 2.00
		ZBTB2				NCKAP5L
		HSPD1P10				VPS16
		RICTOR				IGFBP2
		AL591135.1				ACO1
		AC104837.2				TOGARAM2
		PIK3AP1				MFSD10
		KLHDC7B				ARRB1
		TRIP12				PARD6A
		CDK17				CLCN7
		DUOX2				DVL1
		SEPTIN4				SLC12A9
		TBC1D22B				DGKQ
		IKZF3				HRAS
		QKI				TOM1
		AC087499.2				RABL6
		PDP1				SCGB3A1
		ARIH1				ANG
		ITSN2				TMC6
		PLEKHG2				LYPLA2
		AL135926.2				RETREG2
		MERTK				NYAP1
		NFIL3				CCDC40
		PPIAP22				THOP1
		AEBP2				NELFB
		GCA				PPP1R12C
		AP001992.2				VAT1
		GPATCH2				MRPS26
		AC092658.1				TUFM
		CXCL11				COG8
		ZBTB20				DNAAF5
		ZNF639				MUS81
		UBE2L6				ZNF444
		HLF				MED16
		PPIG				DNASE1L1
		CBARP				DAG1
		NPHS1				SLC9A3R2
		MASTL				KAT2A
		AC025580.2				EPN1
		APOBEC3B				ANKRD9
		ANKLE2				RAVER1
		GNB4				ATG16L2
		RASEF				LASP1
		RNF103				ATAD3A
		MYO16				SFXN3
		AC106886.3				TLE5
		AC068491.1				PLXND1
		FRYL				TEPSIN
		EGR1				INTS5
		ARHGEF38				RAB11B
		ZNF543				TBC1D16
		ESRRG				TPRA1
		RIPK2				FKBP8
		HDAC9				ADGRG1
		PARP14				HEXD
		LINC02551				AK1
		GORAB				EML2
		IFNL3				INTS11
		RAB21				RILPL2
		FAM126B				PTPN23
		KRT18P25				STK11IP
		PPP1R12A				INPPL1
		SHFL				ATP6V1F
		CHMP2B				TMCO6
		SERTAD2				CCDC107
		ZBTB43				COPS6
		USP9X				KCNH3
		WAPL				SIGIRR
		KLF6				UCKL1
		USPL1				ACSS1
		NR3C1				GIT1
		NR5A1				AC241584.1
		NFYC-AS1				THAP4
		NPR 3.00				RHPN1
		IFI27				BMF
		ARNTL2				LMAN2
		TAGAP				TAF6
		MAGOHB				FCGRT
		TMEM171				MYH14
		C6orf62				NIBAN2
		TMEM140				TELO2
		ZNF92				ANAPC11
		IFI16				PCDH1
		PSMD6-AS2				MOSPD3
		RN7SL834P				SLC22A23
		TNFAIP6				SH3BP5L
		UBR5				STK36
		KCNQ1OT1				RNF167
		SLC22A1				DDRGK1
		NPFFR2				CLIC3
		ATF4P3				FOXO4
		RORB				ANAPC2
		CUL4B				LRP1
		OAS3				RNF26
		AL157893.2				MCOLN1
		SLC25A13				ATP13A2
		MORC3				PSD
		WARS1				DANCR
		FANCA				BRAT1
		AFF4				FHOD1
		C2CD4B				TUBGCP2
		LYST				AL021392.1
		NEDD4L				AP1G2
		GAS2L3				EMC10
		AL031274.1				ST6GALNAC4
		MYH3				UQCC3
		TLK1				SLC16A13
		AGO2				NAA38
		CREBBP				AL031729.1
		SENP6				AL118506.1
		COPS2				TMCO4
		RIF1				PRRG2
		LINC02709				DCTPP1
		USP30-AS1				PIGQ
		AL109933.5				TMEM190
		AC009716.2				ABCC10
		DKK 4.00				SLC39A13
		PIP5K1A				TRPV4
		SAMD9L				SLC25A11
		FAM193A				GADD45GIP1
		CSF3				SLC27A4
		ABCE1				KLHL22
		REV3L				CBX7
		DDX60				BCL2L1
		AC009121.3				HECTD3
		NFKBIZ				IQSEC1
		SPAG9				TAZ
		ZNF439				CRIP2
		JAK2				BX255925.3
		HELZ2				NT5DC2
		ETV7				ABHD8
		HERC6				NHLRC4
		CASP1				PSMG3-AS1
		CD2AP				METTL26
		RASSF10				DNM2
		LINC02605				NUDT16L1
		PLA2G4C				KIF1C
		SMCO2				CDAN1
		ZNF442				FAM98C
		STX11				ADCY6
		ZNF627				ANPEP
		AL021068.1				CCDC184
		USP25				HDAC11
		PTGS2				VMO1
		ITPR1				TST
		AC002511.2				TMEM161A
		OSM				PSKH1
		DUSP1				CYB5R3
		APOBEC3A				NECAB3
		SPRED1				ZER1
		ARFGEF2				TSC22D4
		NCF1				NR2F6
		REV1				YIF1A
		MAP4K3				CYSRT1
		CHROMR				ARHGEF1
		NAV2				THRA
		GCM1				HIP1R
		ELF1				GFER
		FAM71A				MAN1B1
		FAM183BP				SUFU
		AC068989.1				KANK2
		CD83				CUL9
		AL512353.3				CCDC69
		WNK4				DPEP2
		C1GALT1				EPS8L2
		ZNF644				ALKBH5
		LINC02158				OTUB1
		IL4I1				TMEM115
		DNAJC25				CPTP
		WDFY4				STK11
		KDM6B				MAP4K2
		USP18				CIZ1
		KLF12				LAMB2
		NR6A1				MBD3
		NFAT5				PBXIP1
		TAF1D				ALS2CL
		NUB1				MED24
		AC007728.2				REEP4
		ERN 1.00				RAB11FIP5
		GRHL3				ZNF768
		CCNYL1				HTRA2
		ZSWIM6				KIAA2013
		LINC01191				PLPP1
		DENND5B				AGAP3
		RND3				GET3
		RUFY4				CUL7
		PNRC1				OMP
		PDE4D				LYPD2
		SPATS2L				AC009686.2
		NR1D2				TMEM120A
		ITGB8				IDUA
		LINC00641				ABCA2
		PER2				SHARPIN
		GABPB1				GUK1
		IMPDH1P10				TAF1C
		CFLAR-AS1				TMEM150A
		SERPINB9P1				SCAMP2
		CSRNP1				CAPN10
		APOL1				SLC6A9
		TRIM14				SERF2
		TUBB3				TMEM179B
		RIOK3				KLHL17
		PER3				SSH3
		AHCTF1				PHETA1
		PCF11-AS1				ANO8
		DOCK4				KLC2
		PTCH1				VSIG2
		TFRC				PRR12
		EPC1				FASTK
		ADIRF-AS1				MICALL2
		KAT6A				ZNRD2
		NR4A3				HDGFL2
		SPDYA				CGN
		MCTP2				CAPN15
		CCNT2				MAPKBP1
		AL353743.4				VOPP1
		ZC3H12C				PIDD1
		DDX18P5				TUBGCP6
		AC021066.2				POLD1
		MTUS1				FAM160B2
		AC005324.3				COLGALT1
		CCNC				OAZ1
		LEMD3				AC108479.1
		PHBP13				FAM193B
		MRC1				CTSH
		MAGI1				FCSK
		MAP3K1				PRSS36
		APOBEC3F				GTF3C1
		THEMIS2				LTK
		SRSF3				CASTOR3
		SP4				DEXI
		LSMEM2				PHB
		ACHE				ACTN1
		GSK3B				ELOB
		GNA13				AC005077.4
		POU2F2				REX1BD
		ZNF292				WDR83
		AMOTL2				NME3
		ZNF184				ANKRD13D
		TNFAIP3				ENGASE
		WDFY1				DENND6B
		AP001180.1				GPX1
		FOXO1				RRNAD1
		ZNF267				PSCA
		DUSP10				SPRYD3
		GBP4				GAS6
		ACTN2				SERPINA3
		FAF2				ZFYVE19
		STAT1				SHKBP1
		PPP4R1				RETSAT
		LHFPL3-AS1				PGS1
		RSBN1L				CLPP
		EIF2AK3				TECPR1
		TMEM62				CENPT
		RBMXL1				RNF123
		AC127526.5				DGCR2
		AL512306.2				SFXN5
		TLR3				UNC45A
		IL6				SCAP
		CCDC93				BAIAP2-DT
		IL18RAP				SPINT2
		BATF				KAZN
		GTPBP2				CALCOCO1
		ATF7IP				ANKS3
		TOR1B				LRRC14
		WEE1				IDH3B
		TOPORS				HGS
		PARP8				ABTB1
		GADD45B				MAF 1.00
		NWD2				TMEM147
		FGD2				YIPF3
		CREB5				PDE4A
		AC119150.1				YPEL3
		ANGPT2				MIGA2
		UBASH3A				NCLN
		CCDC68				SPHK2
		TRIP11				MAST3
		ZNF608				CDK10
		GRIN3A				PNPLA2
		PHLPP1				RNPEPL1
		RNF213				JOSD2
		CLK1				TRMT2A
		AC002553.2				BICDL2
		AL606970.5				PLOD1
		AC083862.2		SCV40/Mck37	495	ESPL1
		ITGAM				C11orf16
		IFNL2				AACS
		SHD				AC106820.5
		FAM111A				AL161431.1
		BLNK				BTG2
		PHACTR4				TKT
		WASHC4				RPL34P18
		AC015813.1				CNTD2
		AC021087.2				IER2
		ZNF140				NMB
		AL929236.1				SLC25A3
		IDO1				EIF6
		PPP1R15A				ZNF837
		NAALADL2-AS2				LINC02474
		DENND5A				DEPDC1B
		AC093063.1				CA13
		LATS2				AC063960.1
		PNPT1P1				TCF25
		MYD88				CYP4F23P
		AL450405.1				NSMCE2
		NOCT				PIR
		PML				RPL7A
		ZNF44				FADS1
		LINC00536				RPL23AP42
		BATF2				AC087222.1
		IFITM3				ZNF219
		FOXJ3				TUBAL3
		AC118549.1				RHOQP2
		AC018644.1				CA14
		NT5C3A				GRK6
		SIK1B				TCHH
		BRCA2				CLCN6
		RORA				AC009022.1
		PARP12				NEURL2
		XPO6				NUDT1
		FAP				NUP93
		FMR1				SMYD3
		PLK2				CES2
		ARHGAP9				DDB2
		CCR1				WDR45
		HTR2B				NDUFA11
		USP15				FOXJ1
		UVRAG				EXOC3
		LONRF3				PEX14
		FLCN				GTF2IP5
		RN7SL265P				RIPK4
		NAMPT				PLTP
		RAET1K				NPAS1
		OPTN				ETNK2
		HDX				NR2E3
		CCNL1				SLC25A5
		AF127936.1				AL731702.1
		IRAK2				ZNF598
		AC116366.1				TMEM222
		SP100				ATP5F1D
		SP110				BDNF
		IFI6				R3HDM4
		BTC				SCDP1
		WDR33				AL732437.3
		ATP5PDP2				DNASE1L3
		TTC36				RPL7AP50
		USP31				RPLP1
		ZSCAN12P1				MYO15B
		HIVEP2				SNHG11
		CPEB2				DUSP5
		FNIP2				TRIM29
		TLR10				LMF1
		CHD7				DUSP2
		TXK				KIF18B
		AC087392.4				C9orf50
		AC092611.1				C9orf16
		AL596087.1				ELF3
		JAML				CD6
		BRIP1				AC015712.1
		SLC8A2				ZSCAN4
		TRIM21				SND1
		NLRC5				MPPED1
		EPC2				PRR22
		CCNJ				AC131212.2
		AC012184.1				AC084809.1
		MDM2				ZZEF1
		PIGA				CLDN22
		THSD7A				PHF7
		AC022966.1				FAM216A
		CXCL2				E2F1
		ELL2P1				MMP24OS
		PIP4K2A				DEPDC5
		DENND1B				RAET1G
		RASGEF1B				TOLLIP-AS1
		EIF4A1				FUT6
		TIAM2				AFAP1L1
		AC027288.3				ARHGAP33
		ZNF317				POU6F1
		NBPF10				MAL
		CHD2				ISOC2
		UBA6				BAG1
		MIR194-2HG				WDR62
		AC026412.2				NT5C
		TSC22D2				SPACA6
		SMAD1				PCCB
		DDIT3				RPSA
		IFIT5				EHD4-AS1
		TUT7				CYP4F3
		STAG1				AURKA
		MYCBP2				SMTNL2
		HSPA14				PABPC3
		MIR616				GIPR
		AC009487.2				IL17RE
		KCNN1				ZFP36L2
		LARP1P1				PXN-AS1
		LATS1				PIM1
		ZBTB21				PLXNB3
		GBP1				ARHGEF16
		AP000424.1				ACSF2
		MIR548A1HG				HDAC3
		RNF144B				AL365357.1
		GBP1P1				ACOT2
		AC010343.1				AC016739.1
		IRF5				RPS2
		RBM11				CHMP6
		LRRC37B				TOMM20L
		IPCEF1				ARFRP1
		TET2				MTHFD1
		DNAJB5-DT				TOB1-AS1
		SPIRE1				AC007686.1
		ESF1				MEIS3P2
		TCERG1				CCN2
		PLSCR1				NHP2
		ZNF460				PACSIN3
		SP140				TUFT1
		AKAP9				LRRC29
		EHD4				ZC3H12A
		ZNF14				MFSD2A
		AC112484.2				LCK
		ARAP2				MAP3K8
		PPP2R2A				QPCTL
		MYRFL				NDUFB8
		MICAL2				SGF29
		CPEB4				PGAM1
		MED13				EGR2
		PARP10				ADH7
		ICAM1				AC011676.5
		CALCRL				ERCC1
		CXCL9				AC015802.6
		AC093844.1				SDC4
		ESCO1				ZBTB16
		THBS1				ANXA8
		AL157827.2				PIK3CD-AS2
		CAMSAP2				AVPI1
		SCLT1				AP000553.5
		SMIM31				CYC1
		ACSL1				SCN4B
		GTF3C4				B4GALT2
		LGALS9				AC004812.2
		CMTR1				S1PR4
		ZNF433				AL132657.1
		SRGAP1				CAPG
		AP003472.2				FUOM
		PATL2				ZBED6CL
		TRIM38				POGLUT3
		AC098848.1				TALDO1
		AP003498.3				LYPD3
		CWC22				SPG7
		C16orf72				AC008147.2
		AC108463.1				BX537318.2
		NEXN				ATP5PO
		IL6ST				FIS1
		PMAIP1				ATG4D
		SLC3A2				FOXRED1
		ISG20				OXA1L
		PPP4R3A				GALM
		GSDMB				KDM8
		IFNA22P				U91328.1
		RASGRP3				LRCH4
		SH2B3				CHTF18
		RABEP1				CCNT2-AS1
		AC104109.4				MVD
		SUZ12				CRYBG2
		PI4K2B				ATP5F1A
		USP41				CYP4F12
		MACC1				C1orf210
		IRF1-AS1				NUDT22
		HSH2D				CNFN
		SOCS1				IRS2
		TGS1				RHOV
		ZBTB10				CBX8
		RAD1P2				AACSP1
		RNF111				COMTD1
		AC108463.3				GPX2
		LINC01926				AC132872.2
		C21orf91				SMILR
		C3orf79				GRTP1
		RTP4				RABAC1
		ADAR				DNAJC4
		SLC15A3				RALGDS
		PDE10A				MDH2
		AC107959.2				DHCR7
		MAP3K4				PPP1R26
		CYLD				SDR39U1
		RIT1				ZWINT
		AC009812.4				PER3
		LINC01208				SHISA8
		FBXW7				ZXDC
		WTAP				LRRC8E
		ZNF720				S100A6
		AC007991.2				APEX1
		XRN1				CAVIN2
		JMJD1C				ZNF787
		MYOZ3				FZD10
		SP3P				TMEM259
		RPL39P5				ULBP1
		ZNF507				LARP6
		AP001610.2				PICK1
		ODC1				RPLP2
		AC078817.1				DPY19L2P2
		PCDH17				RPS6KB2
		BAZ1A				PI3
		SOX6				GTF3C2
		NSRP1				AL031118.1
		ZCCHC8				AL590617.2
		ENO3				EGR3
		AC002511.1				ALAS1
		UBA2				MRPL37
		IFI35				ALKBH7
		ANKRD12				TMEM205
		RAB30				ALDH3B2
		AC104695.3				C16orf86
		ZNF532				RAB43P1
		FYTTD1				HYAL2
		AC022106.1				AC100858.3
		LCP2				ZNF629
		MB21D2				NME4
		IL10RA				ZNF335
		LURAP1L-AS1				RPL12P8
		ARG2				SLC2A1
		THAP9-AS1				HTR3D
		STAT2				ATP2A3
		ADAM8				SMARCA1
		LRRC3				LIMK2
		HSPA7				ADGRF2
		REL				AC068580.1
		RAPGEF2				MTATP6P1
		SRFBP1				AC011676.3
		AC007996.1				EBP
		CREBRF				PPP1CA
		AC009242.1				CC2D1B
		MX1				PTDSS1
		PAXBP1				KIF23
		FGF13				FGFRL1
		RELB				KLHDC8A
		OR52K3P				CNTROB
		PPP4R2				SLC25A25
		FNTA				OR7E91P
		SUCO				MFSD2B
		TAB3				ZBTB42
		TNFAIP2				AC012254.1
		RPL7P1				ZC4H2
		DYRK1A				OBSL1
		SYNJ1				SLC23A1
		NFKBIE				EEF2
		IL32				CALML5
		PTBP2				ASH1L-AS1
		TCF7L2				RNF220
		NEDD9				ARHGEF37
		HS3ST2				UROD
		AC124861.1				COMMD4
		TBC1D15				DUSP8P5
		AP003472.1				RACK1
		ZC3H4				PLD2
		HNRNPA3				SLC10A1
		MMP25				PMEL
		RPSAP47				MARCHF9
		N4BP1				IGSF10
		SLC25A28				AC139530.1
		DDX58				GMPPB
		ZNF462				CTNNBIP1
		PRKCH				CDCA3
		AL356056.2				CBX4
		AC021066.3				ZNF428
		COL6A3				MZT2B
		CARD17				S100A4
		APOBEC3G				CES3
		RABGAP1L				FRMD8
		MLKL				CNIH2
		PDLIM3				AC074194.1
		LAP3				AC244636.3
		ANKRD33B				MTA3
		ELMSAN1				FAM117A
		IFIH1				MBD6
		RSRC2				CAPNS1
		AZI2				CLDN3
		NUAK2				POLL
		PER1				NIPSNAP2
		RBM39				ASS1P7
		ZNF888				ENOX1
		MALAT1				FCHO1
		KMO				FBXW5
		FNDC3B				RBM42
		BLZF1				LINC02313
		AL138828.1				NR4A1
		FBXO38				TTC39A
		AIM2				TMEM175
		NFKB1				POLE2
		SIRT1				RPL15
		ZNF654				ALDH3A1
		AC027117.1				NDUFV1
		SLFN5				FUT3
		H3-3B				AC008764.6
		CLIP1				JUNB
		OVOL1				AL671710.1
		TDRD7				NOP53
		CDKL5				RPS3AP49
		SLCO5A1				NAT2
		LCAT				CCDC80
		PDCD1LG2				FAHD2A
		AC005912.1				PSD4
		EXOC3L1				AC009303.4
		SLC25A51				WDR77
		RLIM				RPL28
		ATP2B3				D2HGDH
		SAMD9				AP1B1
		C11orf96				TRAF4
		TLE4				RDH12
		ARID4B				G6PD
		TLK2				C19orf48
		SETX				NEK8
		CEMIP2				AP001527.2
		COL24A1				ZNF784
		NFKBIA				CX3CL1
		NT5C3AP1				VPS18
		TEX29				OXGR1
		ANKRD1				FEN1
		UCP3				PGAP3
		GMNC				RPL3
		TMEM119				TCTEX1D4
		APOA1				FARSA
		PYGM				ASMTL
		SPRED2				SLC20A2
		PRICKLE1				CCDC9B
		ZNFX1				TXNRD1
		GBP5				AC100860.1
		RSF1				PRR5L
		KLF10				GPER1
		B3GALNT2				TMEM109
		IFNB1				C1orf74
		AC021078.1				TMEM177
		TMEM269				EIF4EBP1
		AC005532.1				EXD3
		RBM25				CYP2W1
		DHX58				PRKRIP1
		ADM5				MCM2
		IFITM1				NUTM2HP
		SEC24A				TRIM52-AS1
		RELN				CHST12
		AC121757.2				KANSL3
		TRPS1				LINC01089
		INO80				RAB34
		TESC				PANX2
		AMOT				CFAP410
		AC010207.1				LINC01348
		AC116366.2				BAP1
		JUN				DCPS
		AL135905.2				C4orf54
		AC003092.1				RPL35AP21
		PARP9				MT-CO1
		AC026803.2				LINC02323
		SLC26A7				RRM1
		MT2A				PSME2P2
		AL731571.1				RPL13
		AC007790.1				PTGES2
		VNN 3.00				TMEM198
		TMEM88				L3HYPDH
		LINC00691				CALML3-AS1
		TRIM25				ENO1
		GLP2R				TNFRSF18
		PLAUR				AKAP8L
		TENT5A				TCF3
		GAPLINC				LINC00893
		OR52N4				GDPD2
		AC079804.3				TP53TG1
		BHLHE41				ARC
		E2F3				C7orf31
		DHX36				FBXO4
		BRAF				ACTG2
		WAC				BCL7B
		MIR3189				MAFG
		CD274				CD320
		MAFF				PEX10
		EEA1				LPP-AS2
		CDKAL1				CCN1
		TRIM36				CXorf40B
		UTP15				RAD51
		ERCC6L2				CIT
		TNFRSF10D				RPL13A
		PHF11				RAD51D
		FOSL1				AKR1C1
		LNX1				DAGLA
		STK17B				RPL41
		GULP1				LINC00479
		NR1D1				PEMT
		AL160313.1				CHCHD6
		TRIM5				PTOV1-AS2
		PPM1D				RANGRF
		AC021066.1				DNAJB12
		AC116407.2				SLC6A12
		CACNA1I				MGAT3
		H1-4				DNAJC17
		IFI44				P2RX4
		RBMS1				TIMM13
		CNST				TOR4A
		PATL1				SV2A
		SMIM18				STAG3L2
		SLC19A2				TEDC2
		C9				NUAK2
		PSD3				TBRG4
		CIART				SLC25A12
		DCLRE1C				TFEB
		HELQ				AC132872.5
		GRIP2				PLB1
		ERVH48-1				SELENOO
		ZNHIT6				PIP5KL1
		U62317.1				CLDN1
		RLF				RHBDD3
SCV40/Mck37	429	AP003120.1				REN
		ZNF799				LPCAT3
		U2SURP				AL355001.2
		SOS 1				PRDM15
		TGFB2				RPL3P9
		MBNL2				CCDC159
		AC009065.9				ZNF821
		RDH10				AP5S1
		AL137847.1				AC078881.1
		AASDH				CARD19
		FNBP1L				KIF22
		SLC33A1				LINC01811
		DNAJC3-DT				MYL6B
		AC139769.1				AC104109.2
		AC083873.1				LINC02677
		MRPL1				EIF3FP3
		MNS1				KCNK5
		AC016596.1				AL049795.1
		EPS8				GAPDH
		ZNF510				ERRFI1
		CRYZL1				COMMD9
		HOOK3				TRIM16L
		AC020763.1				PHOSPHO1
		LYRM1				MECR
		AADAC				TMED1
		ZNF879				BPI
		EED				GLB1
		MAP3K20				HMGA1
		SCOC				GEM
		GABPB2				MAGED1
		INTU				AC103810.3
		DGKH				PDHB
		AC073415.1				FTLP12
		AC122719.1				ATP6V0E2
		ZNF397				AC080112.2
		DCAF4L1				TNPO2
		TSPAN13				MIR4260
		PGRMC2				TMPOP2
		AC078860.2				GOLGA2P2Y
		ZNF749				LBH
		AC087627.1				RSPH9
		DNAJA4				ITPRIP
		MRPL33				RPL3P7
		C12orf40				PCSK7
		AC068042.1				FDPS
		HSPE1P4				G6PC3
		CETN3				UBE3AP2
		N4BP2L2				CCDC183-AS1
		OTUD4				CCDC115
		GCC2				RASSF1
		CSNK1A1P1				PYCARD
		MCU				PGPEP1
		AF127577.4				ITGAL
		TAF12				STARD7-AS1
		FANCL				LINC01770
		H2AC8				SHMT2
		UPF3AP3				PPP1R7
		PTGES3P4				RPSAP70
		MAGI3				AC083841.1
		ZNF334				AP1S1
		ATR				S100A13
		FRA10AC1				SCGB1B2P
		ZFAND4				TOB1
		AC060766.7				SPC24
		EFCAB7				INCENP
		SWT1				ZNRF1
		H2BC7				AC005722.3
		ABI2				BORCS8
		TMEM87B				PIK3IP1
		SEC11C				CDC25A
		EEF1E1P1				AL031772.1
		RSKR		Mck40/Mck37	58	ERBB4
		AC092306.1				RTKN2
		AC138392.1				AL162274.3
		PRRG4				LINC02777
		PLD1				RBM4
		C12orf4				TMEM200A
		UBN2				AC090004.2
		H2AZ2P1				RPL22L1
		AC135050.3				FAM221B
		LINC02292				KIF14
		CEL				CHMP2B
		HP1BP3				JPH2
		AC020637.1				SNX4
		ZNF432				BLM
		SLC3A1				CYB5R4
		PIGF				LRRC37A12P
		FOCAD				PARPBP
		CR392000.1				SFTPD
		LCA5L				B2M
		CEP162				GK5
		AP002907.1				TSNAX
		TTC21B				CYP2G1P
		ZNF583				ACSL5
		TTC41P				TFRC
		MUC15				AL135978.2
		RGSL1				MTNR1A
		KLKB1				MARCHF7
		YWHAZP4				PDE7B
		AC120057.3				AP002761.3
		AC026979.4				AC138393.1
		ACTR6				ANKUB1
		LEPR				EMB
		AL451064.1				KNL1
		AC007292.1				VPS4B
		ST13P10				IL1R2
		MANF				TRABD2A
		STEAP4				TCERG1
		DYNLL2				ETS1
		CCDC113				EDEM1
		TOR1AIP1				ADTRP
		UBE2D3-AS1				SLAMF7
		ZNF137P				MRPS31P4
		TMEM170A				DLGAP5
		ANP32AP1				SSXP10
		ANKRD26				AC008780.1
		AC087672.1				TNFAIP2
		AC011450.1				ERMN
		AC096921.2				NDRG4
		CGGBP1				SGMS1-AS1
		CALR				NMU
		RPL23AP3				S100A7
		AL590714.1				IGFBP3
		LINC01301				SAA2
		IRF7				BCAT1
		SERP1				ABCA5
		GTF2IP1				SKINT1L
		ZNF518A				TFPI2
		AP001830.1				ME1
		AL162386.2
		CRISPLD1
		EPS15
		NACAP8
		AC016229.2
		UBE2D3
		NT5DC3
		SSC5D
		ARMCX5-GPRASP2
		AC010649.1
		KIAA0753
		TLR5
		AC025171.2
		CA15P1
		AC008567.3
		LINC00570
		AC055714.1
		PHBP11
		LINC01185
		TRMT13
		VIRMA
		AC093928.1
		NSD3
		USP45
		ZNF681
		MTERF1
		CDC42-AS1
		E2F5
		ZNF630
		RBM12B
		AC034139.1
		AC116535.2
		ZNF195
		DERL2
		ZBTB41
		LIPT1
		COL25A1
		SLC5A3
		AC139887.2
		SNRNP48
		AC104162.1
		AC009133.2
		BIRC2
		GOPC
		UBE2B
		GNG5P2
		CSNK1A1
		ISCA1
		RNF138
		DYNLRB2
		AC091196.1
		HNRNPH3
		DPH6-DT
		SPDYC
		ADCY10
		CLASP2
		AC009063.2
		RPRD2
		GABPA
		HMGB2
		PRICKLE2
		AC023055.1
		ATP1B3P1
		ZMYM1
		BANF1
		UBE2D1
		NDUFC2
		AC015845.1
		ZNF165
		ZDHHC17
		CLDN12
		H2BC4
		ROCK1
		TIGD7
		VASH2
		GFM2
		LETM2
		TMEM51-AS1
		AC027237.5
		OGT
		AC092069.1
		ME2
		MIR1282
		DHX9P1
		AC078909.1
		RB1CC1
		AC093484.3
		EFNA5
		CBFB
		RMND5A
		AL157935.3
		FAM200A
		AC025265.1
		AC079331.3
		LINC01933
		AC018809.1
		EIF4A2P4
		ZNF493
		TXLNG
		AC090607.4
		RNFT1
		LCLAT1
		AC234031.1
		GORAB-AS1
		AASS
		AL365440.1
		WHSC1L2P
		AC021351.1
		ZNF808
		SNAP23
		CLASP1
		FMO6P
		MGA
		ZBTB1
		PTOV1-AS1
		TAF1
		SPTLC2
		PGAP1
		AC018445.2
		JMY
		DCUN1D1
		AC013472.1
		PURA
		TRIM52
		ZNF844
		AP001267.1
		CREG1
		CCDC144CP
		AC073439.1
		SRP14-AS1
		AC010735.2
		ZNF451-AS1
		AL049776.1
		WDR35
		GNAQ
		PALMD
		MPHOSPH6
		NEMF
		ZNF841
		AC092164.1
		TCP1P3
		DDX6
		FKBP3
		AP3M1
		TBL1XR1
		NAP1L4P1
		JSRP1
		AC064836.4
		FGF18
		AFDN
		TTF1
		SLC30A1
		C4orf47
		LRRCC1
		DNAJB9
		PCMTD1
		RN7SL219P
		FAM3D-AS1
		GIN1
		RALGPS2
		AL390728.4
		SLF2
		SLC43A2
		UTP6
		SGMS2
		AC020922.3
		OR51E1
		AC105411.1
		ZNF616
		AL390957.1
		MCMDC2
		RNU6-42P
		MPP5
		AC105339.6
		ZNF84-DT
		ARHGAP5
		ZNF160
		ZFP2
		AC002310.3
		FLNB-AS1
		ERP44
		RAB13
		GOLGA6L4
		RUNX2
		PHF14
		OGFOD1
		AC005586.2
		ZFYVE16
		LINC02062
		PAIP2B
		FTLP3
		ACER2
		SEC62
		USP32P3
		RPL4P3
		TRMT10A
		CEP126
		IL16
		DIPK1A
		MYO7A
		CCT6P2
		PRPF38A
		LRRIQ1
		LLPH
		MLEC
		NT5C2
		NAF1
		ZNF525
		YBX3P1
		COBL
		RPS27L
		PDIA6
		BCCIP
		AC005014.2
		AL512791.1
		AL138963.4
		RBBP5
		MPHOSPH9
		CTAGE11P
		PDS5A
		MIS12
		PIP
		ACSL6
		AC073957.3
		AC060766.4
		RAD51AP2
		RPGR
		PREPL
		GPX1P1
		AC107952.2
		ZNF737
		RPL35P6
		CERT1
		EFCAB13
		TCP11L2
		BMI1
		AC025268.1
		ZNF28
		UBE2U
		AC005944.1
		RPAP2
		MIA3
		ITGB3
		RNU6-3P
		SREK1
		UBR2
		MAK
		WWP1P1
		AL590822.1
		LY86-AS1
		SNRPB2
		ZNF788P
		PLAC4
		BX546033.1
		MIOS
		TFCP2
		PPP2R5E
		PLVAP
		ZNF37A
		AC135803.1
		AC104809.1
		IGIP
		CEPT1
		ZNF91
		C11orf65
		ETNK1
		CEP44
		ZC3H15
		ZNF233
		WNK1
		AL031719.2
		AC002451.1
		MAP1LC3B2
		LYRM7
		CAPN7
		SERPINI2
		ZNF845
		PXK
		ODF2-AS1
		GOLGA4
		AC006213.1
		TMF1
		CRB1
		MSANTD2
		AP002852.1
		HSBP1
		MIB1
		C2orf66
		KLRD1
		ZNF420
		AC087175.1
		TMA7
		TRMT112P6
		HHATL
		AGR2
		AL139099.2
		SPEF2
		RNF169
		AL731566.2
		AC009133.1
SCV40/Mck40	1	AP003064.2
Mck40/Mck37	90	CREB3L1
		ZNF646
		AC010168.2
		PWWP3A
		LYG1
		MID1IP1
		RPL4P6
		PRAM1
		PKD1
		AC027290.2
		PTOV1
		MIB2
		FGF17
		HSD17B1P1
		TJAP1
		GDI1
		AC004522.6
		METRN
		VASH1
		GNB1L
		NADSYN1
		TRAF2
		PLA2G6
		ESPNL
		FBF1
		ZGLP1
		SERTAD1
		MPP2
		ENO2
		LRP5
		RGCC
		MTCH1
		MCHR1
		HAPLN2
		PPDPF
		AC102953.2
		NUMBL
		RPAP1
		RCC1
		THAP3
		ZC3H18
		SLC22A20P
		SLC26A6
		CGB7
		CCDC154
		AC109449.1
		SCAMP4
		CNPY3
		SLC5A6
		LRRC24
		AC012313.3
		AC000095.1
		USP21
		SLC16A13
		ATAD3C
		TMCO4
		HSPA8P11
		AJM1
		TCAP
		AC009093.8
		AC027031.2
		GGCX
		CATSPER3
		SDF2
		RAC3
		XKR8
		CASP9
		ZNF768
		AUP1
		STXBP1
		PRRT3-AS1
		HIGD2B
		ARHGDIG
		KLC2
		AIFM3
		FASTK
		CAPN15
		SYVN1
		ITGA7
		ALB
		UBTF
		LARS2
		ZNF341
		ZSCAN22
		NPTXR
		N4BP3
		AC022167.2
		RFX2
		PLXNA3
		PLOD1

## Sheet: Metascape_Annotation (UP)
Gene	original_id	Mck40_Mck37__UP_	SCV37_Mck37__UP_	SCV40_Mck37__UP_	SCV40_Mck40__UP_	Gene ID	Type	Tax ID	Homologene Gene ID	Homologene Gene Tax ID	Gene Symbol	Description	Biological Process (GO)	Kinase Class (UniProt)	Protein Function (Protein Atlas)	Subcellular Location (Protein Atlas)	Drug (DrugBank)	Canonical Pathways_x000D_	Hallmark Gene Sets_x000D_	GO:0009615 response to virus	R-HSA-1280215 Cytokine Signaling in Immune s	R-HSA-913531 Interferon Signaling	GO:0002831 regulation of response to biot	GO:0006457 protein folding	GO:0001817 regulation of cytokine product	GO:0034340 response to type I interferon	ko05164 Influenza A	GO:0006986 response to unfolded protein	GO:0032479 regulation of type I interfero	GO:0007249 I-kappaB kinase/NF-kappaB sign	R-HSA-2262752 Cellular responses to stress	R-HSA-1169410 Antiviral mechanism by IFN-sti	GO:0098586 cellular response to virus	R-HSA-73728 RNA Polymerase I Promoter Open	hsa05169 Epstein-Barr virus infection	GO:0009896 positive regulation of catabol	GO:0051603 proteolysis involved in cellul	GO:0002764 immune response-regulating sig	GO:0035456 response to interferon-beta	TotalEvidenceCount
10724	OGA	1	1	1	0	10724	Gene_ID	H. sapiens	10724	H. sapiens	OGA	O-GlcNAcase	GO:0006044 N-acetylglucosamine metabolic process;GO:0006517 protein deglycosylation;GO:1901071 glucosamine-containing compound metabolic process		Predicted intracellular proteins; ENZYME proteins:Hydrolases; Enzymes	Cytosol (Supported)	Streptozocin			0	0	0	0	0	0	0	0	0	0	0	0	0	0	0	0	0	0	0	0	0
8638	OASL	0	1	1	1	8638	Gene_ID	H. sapiens	8638	H. sapiens	OASL	2'-5'-oligoadenylate synthetase like	GO:0070106 interleukin-27-mediated signaling pathway;GO:0060700 regulation of ribonuclease activity;GO:1900246 positive regulation of RIG-I signaling pathway		Predicted intracellular proteins	Cytosol;Nucleoplasm (Supported)			(M5911)HALLMARK INTERFERON ALPHA RESPONSE; (M5913)HALLMARK INTERFERON GAMMA RESPONSE	1	1	1	1	0	0	0	0	0	0	0	0	1	1	0	0	0	0	1	0	0
7514	XPO1	1	1	1	0	7514	Gene_ID	H. sapiens	7514	H. sapiens	XPO1	exportin 1	GO:0000055 ribosomal large subunit export from nucleus;GO:0000056 ribosomal small subunit export from nucleus;GO:0000054 ribosomal subunit export from nucleus		Cancer-related genes:Mutated cancer genes; Predicted intracellular proteins; Transporters:Transporter channels and pores	Nuclear membrane;Nucleoplasm (Enhanced); Additional: Cytosol;Vesicles	Selinexor	(M140)PID RANBP2 PATHWAY; (M37)PID NFKAPPAB CANONICAL PATHWAY; (M30)PID HDAC CLASSII PATHWAY	(M5901)HALLMARK G2M CHECKPOINT; (M5925)HALLMARK E2F TARGETS; (M5926)HALLMARK MYC TARGETS V1	0	0	0	0	0	0	0	1	0	0	0	1	0	0	1	1	0	1	0	0	0
4600	MX2	0	1	1	1	4600	Gene_ID	H. sapiens	4600	H. sapiens	MX2	MX dynamin like GTPase 2	GO:0035455 response to interferon-alpha;GO:0046822 regulation of nucleocytoplasmic transport;GO:0051028 mRNA transport		Transporters:Transporter channels and pores; Predicted intracellular proteins				(M5913)HALLMARK INTERFERON GAMMA RESPONSE	1	1	1	0	0	0	0	0	0	0	0	0	1	0	0	0	0	0	0	0	0
2	2	1	1	1	0	2	Gene_ID	H. sapiens	2	H. sapiens	A2M	alpha-2-macroglobulin	GO:0001868 regulation of complement activation, lectin pathway;GO:0001869 negative regulation of complement activation, lectin pathway;GO:0001867 complement activation, lectin pathway		Cancer-related genes:Candidate cancer biomarkers; Candidate cardiovascular disease genes; Predicted secreted proteins		Becaplermin; Cisplatin; Bacitracin; Zinc; Ocriplasmin; Silver; Zinc acetate; Zinc chloride; Zinc sulfate, unspecified form	(M183)PID IL6 7 PATHWAY; (M3468)NABA ECM REGULATORS; (M5885)NABA MATRISOME ASSOCIATED	(M5897)HALLMARK IL6 JAK STAT3 SIGNALING; (M5946)HALLMARK COAGULATION	0	0	0	1	0	0	1	0	0	0	0	0	0	0	0	0	0	0	0	0	0
4322	MMP13	1	1	1	0	4322	Gene_ID	H. sapiens	4322	H. sapiens	MMP13	matrix metallopeptidase 13	GO:0003417 growth plate cartilage development;GO:0003416 endochondral bone growth;GO:0001958 endochondral ossification		Cancer-related genes:Candidate cancer biomarkers; Predicted secreted proteins; FDA approved drug targets:Small molecule drugs; Enzymes; Disease related genes; Peptidases:Metallopeptidases		Marimastat; 3-Methylpyridine; 2-{4-[4-(4-Chloro-Phenoxy)-Benzenesulfonyl]-Tetrahydro-Pyran-4-Yl}-N-Hydroxy-Acetamide; WAY-151693; Hydroxyaminovaline; 4-methoxybenzenesulfinate; PYRIMIDINE-4,6-DICARBOXYLIC ACID BIS-(3-METHYL-BENZYLAMIDE); PYRIMIDINE-4,6-DICARBOXYLIC ACID BIS-(4-FLUORO-3-METHYL-BENZYLAMIDE); PYRIMIDINE-4,6-DICARBOXYLIC ACID BIS-[(PYRIDIN-3-YLMETHYL)-AMIDE]; Endostatin; TERT-BUTYL 4…	(M174)PID UPA UPAR PATHWAY; (M3468)NABA ECM REGULATORS; (M5885)NABA MATRISOME ASSOCIATED	(M5921)HALLMARK COMPLEMENT	0	0	0	0	0	0	0	0	0	0	0	0	0	0	0	0	0	0	0	0	0
8639	AOC3	1	1	1	0	8639	Gene_ID	H. sapiens	8639	H. sapiens	AOC3	amine oxidase copper containing 3	GO:1902283 negative regulation of primary amine oxidase activity;GO:0051354 negative regulation of oxidoreductase activity;GO:0046677 response to antibiotic		Cancer-related genes:Candidate cancer biomarkers; Predicted intracellular proteins; Predicted secreted proteins; FDA approved drug targets:Small molecule drugs; Enzymes; ENZYME proteins:Oxidoreductases	Cytosol (Approved); Additional: Golgi apparatus	Phenelzine; Hydralazine; 6-hydroxydopa quinone		(M5935)HALLMARK FATTY ACID METABOLISM	0	0	0	0	0	0	0	0	0	0	0	0	0	0	0	0	0	0	0	0	0
10964	IFI44L	0	1	1	1	10964	Gene_ID	H. sapiens	10964	H. sapiens	IFI44L	interferon induced protein 44 like	GO:0051607 defense response to virus;GO:0140546 defense response to symbiont;GO:0009615 response to virus		Predicted intracellular proteins	Nucleoplasm (Approved)			(M5911)HALLMARK INTERFERON ALPHA RESPONSE; (M5913)HALLMARK INTERFERON GAMMA RESPONSE; (M5956)HALLMARK KRAS SIGNALING DN	1	0	0	0	0	0	0	0	0	0	0	0	0	0	0	1	0	0	0	0	0
1890	TYMP	1	1	1	0	1890	Gene_ID	H. sapiens	1890	H. sapiens	TYMP	thymidine phosphorylase	GO:0046074 dTMP catabolic process;GO:0046073 dTMP metabolic process;GO:1905333 regulation of gastric motility		Cancer-related genes:Candidate cancer biomarkers; ENZYME proteins:Transferases; Predicted intracellular proteins; FDA approved drug targets:Small molecule drugs; Enzymes; Disease related genes	Golgi apparatus;Nuclear bodies (Approved); Additional: Cytosol	Tipiracil			0	0	0	0	0	0	0	0	0	0	0	0	0	0	0	0	0	0	0	0	0
94240	EPSTI1	0	1	1	1	94240	Gene_ID	H. sapiens	94240	H. sapiens	EPSTI1	epithelial stromal interaction 1			Predicted intracellular proteins				(M5911)HALLMARK INTERFERON ALPHA RESPONSE; (M5913)HALLMARK INTERFERON GAMMA RESPONSE	0	0	0	0	0	0	0	0	0	0	0	0	0	0	0	0	0	0	0	0	0
9514	GAL3ST1	1	1	1	0	9514	Gene_ID	H. sapiens	9514	H. sapiens	GAL3ST1	galactose-3-O-sulfotransferase 1	GO:0006682 galactosylceramide biosynthetic process;GO:0019375 galactolipid biosynthetic process;GO:0006681 galactosylceramide metabolic process		ENZYME proteins:Transferases; Predicted intracellular proteins; Enzymes	Vesicles (Uncertain); Additional: Nucleoplasm			(M5937)HALLMARK GLYCOLYSIS	0	0	0	0	0	0	0	0	0	0	0	0	0	0	0	0	0	0	0	0	0
8445	DYRK2	1	1	1	0	8445	Gene_ID	H. sapiens	8445	H. sapiens	DYRK2	dual specificity tyrosine phosphorylation regulated kinase 2	GO:0070885 negative regulation of calcineurin-NFAT signaling cascade;GO:0106057 negative regulation of calcineurin-mediated signaling;GO:0045725 positive regulation of glycogen biosynthetic process	CMGC Ser/Thr protein kinase family	Cancer-related genes:Candidate cancer biomarkers; ENZYME proteins:Transferases; Predicted intracellular proteins; Kinases:CMGC Ser/Thr protein kinases; Enzymes	Nucleoplasm (Supported); Additional: Cytosol		(M261)PID P53 REGULATION PATHWAY	(M5921)HALLMARK COMPLEMENT	0	0	0	0	0	0	0	0	0	0	0	0	0	0	0	0	0	0	0	0	0
8341	H2BC15	1	1	1	0	8341	Gene_ID	H. sapiens	8341	H. sapiens	H2BC15	H2B clustered histone 15	GO:0006334 nucleosome assembly;GO:0034728 nucleosome organization;GO:0031497 chromatin assembly		Predicted intracellular proteins	Nucleoplasm (Approved); Additional: Cytosol				0	0	0	0	0	0	0	0	0	0	0	1	0	0	1	0	0	0	0	0	0
337874	H2BC19P	1	1	1	0	337874	Gene_ID	H. sapiens	337874	H. sapiens	H2BC19P	H2B clustered histone 19, pseudogene	GO:0006334 nucleosome assembly;GO:0034728 nucleosome organization;GO:0031497 chromatin assembly							0	0	0	0	0	0	0	0	0	0	0	0	0	0	1	0	0	0	0	0	0
102724820	LANCL1-AS1	1	1	1	0	102724820	Gene_ID	H. sapiens	102724820	H. sapiens	LANCL1-AS1	LANCL1 antisense RNA 1								0	0	0	0	0	0	0	0	0	0	0	0	0	0	0	0	0	0	0	0	0
11080	DNAJB4	1	1	1	0	11080	Gene_ID	H. sapiens	11080	H. sapiens	DNAJB4	DnaJ heat shock protein family (Hsp40) member B4	GO:0051085 chaperone cofactor-dependent protein refolding;GO:0051084 'de novo' posttranslational protein folding;GO:0006458 'de novo' protein folding		Predicted intracellular proteins	Nucleoplasm (Enhanced); Additional: Cytosol;Plasma membrane			(M5890)HALLMARK TNFA SIGNALING VIA NFKB	0	0	0	0	1	0	0	0	1	0	0	0	0	0	0	0	0	0	0	0	0
3437	IFIT3	0	1	1	1	3437	Gene_ID	H. sapiens	3437	H. sapiens	IFIT3	interferon induced protein with tetratricopeptide repeats 3	GO:0035457 cellular response to interferon-alpha;GO:0035455 response to interferon-alpha;GO:0051607 defense response to virus		Predicted intracellular proteins	Cytosol;Mitochondria (Supported)			(M5911)HALLMARK INTERFERON ALPHA RESPONSE; (M5913)HALLMARK INTERFERON GAMMA RESPONSE	1	1	1	0	0	0	0	0	0	0	0	0	0	0	0	0	0	0	0	0	0
117166	WFIKKN1	1	1	1	0	117166	Gene_ID	H. sapiens	117166	H. sapiens	WFIKKN1	WAP, follistatin/kazal, immunoglobulin, kunitz and netrin domain containing 1	GO:0043392 negative regulation of DNA binding;GO:2000272 negative regulation of signaling receptor activity;GO:0030512 negative regulation of transforming growth factor beta receptor signaling pathway		Predicted secreted proteins			(M5883)NABA SECRETED FACTORS; (M5885)NABA MATRISOME ASSOCIATED; (M5889)NABA MATRISOME		0	0	0	0	0	0	0	0	0	0	0	0	0	0	0	0	0	0	0	0	0
3309	HSPA5	1	1	1	0	3309	Gene_ID	H. sapiens	3309	H. sapiens	HSPA5	heat shock protein family A (Hsp70) member 5	GO:0060904 regulation of protein folding in endoplasmic reticulum;GO:0021577 hindbrain structural organization;GO:0021589 cerebellum structural organization		Predicted intracellular proteins; ENZYME proteins:Hydrolases; Enzymes; Disease related genes; Transporters:Transporter channels and pores; Potential drug targets	Cytosol (Approved)	Antihemophilic factor, human recombinant; Acetylsalicylic acid; Copper; Lonoctocog alfa; Moroctocog alfa		(M5922)HALLMARK UNFOLDED PROTEIN RESPONSE; (M5891)HALLMARK HYPOXIA; (M5921)HALLMARK COMPLEMENT	0	0	0	0	1	0	0	0	1	0	0	1	0	0	0	0	0	1	0	0	0
3433	IFIT2	0	1	1	1	3433	Gene_ID	H. sapiens	3433	H. sapiens	IFIT2	interferon induced protein with tetratricopeptide repeats 2	GO:0035457 cellular response to interferon-alpha;GO:0035455 response to interferon-alpha;GO:0032091 negative regulation of protein binding		Predicted intracellular proteins	Vesicles (Approved)			(M5911)HALLMARK INTERFERON ALPHA RESPONSE; (M5890)HALLMARK TNFA SIGNALING VIA NFKB; (M5913)HALLMARK INTERFERON GAMMA RESPONSE	1	1	1	0	0	0	0	1	0	0	0	0	0	0	0	0	0	0	0	0	0
8357	H3C10	1	1	1	0	8357	Gene_ID	H. sapiens	8357	H. sapiens	H3C10	H3 clustered histone 10	GO:0006335 DNA replication-dependent nucleosome assembly;GO:0034723 DNA replication-dependent nucleosome organization;GO:0060968 regulation of gene silencing		Predicted intracellular proteins; Disease related genes					0	1	0	0	0	0	0	0	0	0	0	1	0	0	1	0	0	0	0	0	0
4509	MT-ATP8	0	1	1	1	4509	Gene_ID	H. sapiens	4509	H. sapiens	ATP8	ATP synthase F0 subunit 8	GO:0042776 mitochondrial ATP synthesis coupled proton transport;GO:0015985 energy coupled proton transport, down electrochemical gradient;GO:0015986 ATP synthesis coupled proton transport		Disease related genes					0	0	0	0	0	0	0	0	0	0	0	0	0	0	0	0	0	0	0	0	0
8365	H4C8	1	1	1	0	8365	Gene_ID	H. sapiens	8365	H. sapiens	H4C8	H4 clustered histone 8	GO:0045653 negative regulation of megakaryocyte differentiation;GO:0006335 DNA replication-dependent nucleosome assembly;GO:0034723 DNA replication-dependent nucleosome organization		Predicted intracellular proteins; Disease related genes					0	0	0	0	0	0	0	0	0	0	0	1	0	0	1	0	0	0	0	0	0
201181	ZNF385C	1	1	1	0	201181	Gene_ID	H. sapiens	201181	H. sapiens	ZNF385C	zinc finger protein 385C			Predicted intracellular proteins					0	0	0	0	0	0	0	0	0	0	0	0	0	0	0	0	0	0	0	0	0
22824	HSPA4L	1	1	1	0	22824	Gene_ID	H. sapiens	22824	H. sapiens	HSPA4L	heat shock protein family A (Hsp70) member 4 like	GO:0006986 response to unfolded protein;GO:0035966 response to topologically incorrect protein;GO:0006457 protein folding		Predicted intracellular proteins	Centrosome;Cytosol (Approved)			(M5951)HALLMARK SPERMATOGENESIS; (M5907)HALLMARK ESTROGEN RESPONSE LATE; (M5939)HALLMARK P53 PATHWAY	0	0	0	0	1	0	0	0	1	0	0	1	0	0	0	0	0	0	0	0	0
389787	TPT1P9	0	1	1	1	389787	Gene_ID	H. sapiens	389787	H. sapiens	TPT1P9	tumor protein, translationally-controlled 1 pseudogene 9								0	0	0	0	0	0	0	0	0	0	0	0	0	0	0	0	0	0	0	0	0
326300	HSPE1P2	1	1	1	0	326300	Gene_ID	H. sapiens	326300	H. sapiens	HSPE1P2	heat shock protein family E (Hsp10) member 1 pseudogene 2								0	0	0	0	0	0	0	0	0	0	0	0	0	0	0	0	0	0	0	0	0
730144	EIF1P3	0	1	1	1	730144	Gene_ID	H. sapiens	730144	H. sapiens	EIF1P3	eukaryotic translation initiation factor 1 pseudogene 3								0	0	0	0	0	0	0	0	0	0	0	0	0	0	0	0	0	0	0	0	0
107075172	MTCO1P40	0	1	1	1	107075172	Gene_ID	H. sapiens	107075172	H. sapiens	MTCO1P40	MT-CO1 pseudogene 40								0	0	0	0	0	0	0	0	0	0	0	0	0	0	0	0	0	0	0	0	0
3324	HSP90AA2P	1	1	1	0	3324	Gene_ID	H. sapiens	3324	H. sapiens	HSP90AA2P	heat shock protein 90 alpha family class A member 2, pseudogene	GO:0006457 protein folding;GO:0009987 cellular process;GO:0008150 biological_process							0	0	0	0	1	0	0	0	0	0	0	0	0	0	0	0	0	0	0	0	0
83706	FERMT3	1	1	1	0	83706	Gene_ID	H. sapiens	83706	H. sapiens	FERMT3	FERM domain containing kindlin 3	GO:0033632 regulation of cell-cell adhesion mediated by integrin;GO:0033631 cell-cell adhesion mediated by integrin;GO:0033622 integrin activation		Predicted intracellular proteins; Disease related genes	Vesicles (Approved)				0	0	0	0	0	0	0	0	0	0	0	0	0	0	0	0	0	0	0	0	0
8339	H2BC8	1	1	1	0	8339	Gene_ID	H. sapiens	8339	H. sapiens	H2BC8	H2B clustered histone 8	GO:0002227 innate immune response in mucosa;GO:0002385 mucosal immune response;GO:0002251 organ or tissue specific immune response		Predicted intracellular proteins	Nucleoplasm (Approved); Additional: Cytosol				0	0	0	0	0	0	0	0	0	0	0	1	0	0	1	0	0	0	0	0	0
3434	IFIT1	0	1	1	1	3434	Gene_ID	H. sapiens	3434	H. sapiens	IFIT1	interferon induced protein with tetratricopeptide repeats 1	GO:0019060 intracellular transport of viral protein in host cell;GO:0030581 symbiont intracellular protein transport in host;GO:0051097 negative regulation of helicase activity		Predicted intracellular proteins	Cytosol (Enhanced)			(M5922)HALLMARK UNFOLDED PROTEIN RESPONSE; (M5913)HALLMARK INTERFERON GAMMA RESPONSE	1	1	1	1	0	0	1	1	0	1	1	0	1	0	0	0	0	0	0	0	0
286006	LSMEM1	1	1	1	0	286006	Gene_ID	H. sapiens	286006	H. sapiens	LSMEM1	leucine rich single-pass membrane protein 1				Cytosol (Supported); Additional: Vesicles				0	0	0	0	0	0	0	0	0	0	0	0	0	0	0	0	0	0	0	0	0
84060	RBM48	1	1	1	0	84060	Gene_ID	H. sapiens	84060	H. sapiens	RBM48	RNA binding motif protein 48			Predicted intracellular proteins	Nucleoplasm (Enhanced)				0	0	0	0	0	0	0	0	0	0	0	0	0	0	0	0	0	0	0	0	0
109245082	PRAL	0	1	1	1	109245082	Gene_ID	H. sapiens	109245082	H. sapiens	PRAL	p53 regulation associated lncRNA								0	0	0	0	0	0	0	0	0	0	0	0	0	0	0	0	0	0	0	0	0
29896	TRA2A	1	1	1	0	29896	Gene_ID	H. sapiens	29896	H. sapiens	TRA2A	transformer 2 alpha homolog	GO:0048026 positive regulation of mRNA splicing, via spliceosome;GO:0050685 positive regulation of mRNA processing;GO:0033120 positive regulation of RNA splicing		Predicted intracellular proteins	Nucleoli (Supported); Additional: Nucleoplasm;Vesicles				0	0	0	0	0	0	0	0	0	0	0	0	0	0	0	0	0	0	0	0	0
150275	CCDC117	1	1	1	0	150275	Gene_ID	H. sapiens	150275	H. sapiens	CCDC117	coiled-coil domain containing 117			Predicted intracellular proteins	Nucleoplasm (Approved); Additional: Cytosol;Microtubules				0	0	0	0	0	0	0	0	0	0	0	0	0	0	0	0	0	0	0	0	0
9997	SCO2	1	1	1	0	9997	Gene_ID	H. sapiens	9997	H. sapiens	SCO2	synthesis of cytochrome C oxidase 2	GO:0006878 cellular copper ion homeostasis;GO:0055070 copper ion homeostasis;GO:0033617 mitochondrial cytochrome c oxidase assembly		Predicted intracellular proteins	Mitochondria (Approved)				0	0	0	0	0	0	0	0	0	0	0	1	0	0	0	0	0	0	0	0	0
51191	HERC5	0	1	1	1	51191	Gene_ID	H. sapiens	51191	H. sapiens	HERC5	HECT and RLD domain containing E3 ubiquitin protein ligase 5	GO:0032020 ISG15-protein conjugation;GO:0050688 regulation of defense response to virus;GO:0000079 regulation of cyclin-dependent protein serine/threonine kinase activity							1	1	1	1	0	0	0	0	0	0	0	0	1	0	0	0	0	0	0	0	0
23520	ANP32C	0	1	1	1	23520	Gene_ID	H. sapiens	23520	H. sapiens	ANP32C	acidic nuclear phosphoprotein 32 family member C	GO:0006913 nucleocytoplasmic transport;GO:0051169 nuclear transport;GO:0042981 regulation of apoptotic process							0	0	0	0	0	0	0	0	0	0	0	0	0	0	0	0	0	0	0	0	0
643358	RPS27AP16	0	1	1	1	643358	Gene_ID	H. sapiens	643358	H. sapiens	RPS27AP16	RPS27A pseudogene 16								0	0	0	0	0	0	0	0	0	0	0	0	0	0	0	0	0	0	0	0	0
389053	HNRNPKP2	0	1	1	1	389053	Gene_ID	H. sapiens	389053	H. sapiens	HNRNPKP2	heterogeneous nuclear ribonucleoprotein K pseudogene 2								0	0	0	0	0	0	0	0	0	0	0	0	0	0	0	0	0	0	0	0	0
8329	H2AC13	1	1	1	0	8329	Gene_ID	H. sapiens	8329	H. sapiens	H2AC13	H2A clustered histone 13	GO:0006342 chromatin silencing;GO:0045814 negative regulation of gene expression, epigenetic;GO:0097549 chromatin organization involved in negative regulation of transcription		Predicted intracellular proteins	Nucleoplasm (Approved)				0	0	0	0	0	0	0	0	0	0	0	0	0	0	1	0	0	0	0	0	0
10737	RFPL3S	1	1	1	0	10737	Gene_ID	H. sapiens	10737	H. sapiens	RFPL3S	RFPL3 antisense								0	0	0	0	0	0	0	0	0	0	0	0	0	0	0	0	0	0	0	0	0
8349	H2BC21	1	1	1	0	8349	Gene_ID	H. sapiens	8349	H. sapiens	H2BC21	H2B clustered histone 21	GO:0002227 innate immune response in mucosa;GO:0002385 mucosal immune response;GO:0002251 organ or tissue specific immune response		Predicted intracellular proteins	Nucleoplasm (Approved); Additional: Cytosol				0	0	0	0	0	0	0	0	0	0	0	1	0	0	1	0	0	0	0	0	0
7038	TG	1	1	1	0	7038	Gene_ID	H. sapiens	7038	H. sapiens	TG	thyroglobulin	GO:0015705 iodide transport;GO:0006590 thyroid hormone generation;GO:0030878 thyroid gland development		Cancer-related genes:Candidate cancer biomarkers; Predicted intracellular proteins; Predicted secreted proteins; Disease related genes				(M5956)HALLMARK KRAS SIGNALING DN	0	0	0	0	0	0	0	0	0	0	0	0	0	0	0	0	0	0	0	0	0
4807	NHLH1	1	1	1	0	4807	Gene_ID	H. sapiens	4807	H. sapiens	NHLH1	nescient helix-loop-helix 1	GO:0007417 central nervous system development;GO:0045944 positive regulation of transcription by RNA polymerase II;GO:0045893 positive regulation of transcription, DNA-templated		Predicted intracellular proteins; Transcription factors:Basic domains	Golgi apparatus (Approved)				0	0	0	0	0	0	0	0	0	0	0	0	0	0	0	0	0	0	0	0	0
79612	NAA16	1	1	1	0	79612	Gene_ID	H. sapiens	79612	H. sapiens	NAA16	N-alpha-acetyltransferase 16, NatA auxiliary subunit	GO:0017196 N-terminal peptidyl-methionine acetylation;GO:0018206 peptidyl-methionine modification;GO:0006474 N-terminal protein amino acid acetylation		Predicted intracellular proteins	Cytosol (Enhanced)				0	0	0	0	0	0	0	0	0	0	0	0	0	0	0	0	0	0	0	0	0
3627	CXCL10	0	1	1	1	3627	Gene_ID	H. sapiens	3627	H. sapiens	CXCL10	C-X-C motif chemokine ligand 10	GO:1901740 negative regulation of myoblast fusion;GO:0034242 negative regulation of syncytium formation by plasma membrane fusion;GO:1901509 regulation of endothelial tube morphogenesis		Cancer-related genes:Candidate cancer biomarkers; Predicted secreted proteins		N-Methylleucine; Eldelumab; Clove oil	(M222)PID CXCR3 PATHWAY; (M5883)NABA SECRETED FACTORS; (M5885)NABA MATRISOME ASSOCIATED	(M5897)HALLMARK IL6 JAK STAT3 SIGNALING; (M5911)HALLMARK INTERFERON ALPHA RESPONSE; (M5947)HALLMARK IL2 STAT5 SIGNALING	1	1	1	1	0	0	0	1	0	0	0	0	0	1	0	1	0	0	0	0	0
8353	H3C6	1	1	1	0	8353	Gene_ID	H. sapiens	8353	H. sapiens	H3C6	H3 clustered histone 6	GO:0006335 DNA replication-dependent nucleosome assembly;GO:0034723 DNA replication-dependent nucleosome organization;GO:0060968 regulation of gene silencing		Predicted intracellular proteins; Disease related genes					0	1	0	0	0	0	0	0	0	0	0	1	0	0	1	0	0	0	0	0	0
81030	ZBP1	0	1	1	1	81030	Gene_ID	H. sapiens	81030	H. sapiens	ZBP1	Z-DNA binding protein 1	GO:0060545 positive regulation of necroptotic process;GO:0062100 positive regulation of programmed necrotic cell death;GO:2000659 regulation of interleukin-1-mediated signaling pathway		Predicted intracellular proteins				(M5913)HALLMARK INTERFERON GAMMA RESPONSE	1	1	0	1	0	0	1	0	0	0	0	0	0	0	0	0	0	0	0	0	0
93953	GCNA	1	1	1	0	93953	Gene_ID	H. sapiens	93953	H. sapiens	GCNA	germ cell nuclear acidic peptidase			Predicted intracellular proteins	Nucleoplasm (Supported)				0	0	0	0	0	0	0	0	0	0	0	0	0	0	0	0	0	0	0	0	0
402226	CCT5P1	0	1	1	1	402226	Gene_ID	H. sapiens	402226	H. sapiens	CCT5P1	chaperonin containing TCP1 subunit 5 pseudogene 1								0	0	0	0	0	0	0	0	0	0	0	0	0	0	0	0	0	0	0	0	0
440595	EEF1A1P11	0	1	1	1	440595	Gene_ID	H. sapiens	440595	H. sapiens	EEF1A1P11	eukaryotic translation elongation factor 1 alpha 1 pseudogene 11								0	0	0	0	0	0	0	0	0	0	0	0	0	0	0	0	0	0	0	0	0
26212	OR2B6	1	1	1	0	26212	Gene_ID	H. sapiens	26212	H. sapiens	OR2B6	olfactory receptor family 2 subfamily B member 6	GO:0050911 detection of chemical stimulus involved in sensory perception of smell;GO:0007608 sensory perception of smell;GO:0050907 detection of chemical stimulus involved in sensory perception		G-protein coupled receptors:Odorant/olfactory and gustatory receptors					0	0	0	0	0	0	0	0	0	0	0	0	0	0	0	0	0	0	0	0	0
10677	AVIL	1	1	1	0	10677	Gene_ID	H. sapiens	10677	H. sapiens	AVIL	advillin	GO:1900480 regulation of diacylglycerol biosynthetic process;GO:0006651 diacylglycerol biosynthetic process;GO:0051014 actin filament severing		Predicted intracellular proteins					0	0	0	0	0	0	0	0	0	0	0	0	0	0	0	0	0	0	0	0	0
440917	YWHAEP5	0	1	1	1	440917	Gene_ID	H. sapiens	440917	H. sapiens	YWHAEP5	tyrosine 3-monooxygenase/tryptophan 5-monooxygenase activation protein epsilon pseudogene 5								0	0	0	0	0	0	0	0	0	0	0	0	0	0	0	0	0	0	0	0	0
8344	H2BC6	1	1	1	0	8344	Gene_ID	H. sapiens	8344	H. sapiens	H2BC6	H2B clustered histone 6	GO:0002227 innate immune response in mucosa;GO:0002385 mucosal immune response;GO:0002251 organ or tissue specific immune response		Predicted intracellular proteins	Nucleoplasm (Approved); Additional: Cytosol				0	0	0	0	0	0	0	0	0	0	0	1	0	0	1	0	0	0	0	0	0
57091	CASS4	1	1	1	0	57091	Gene_ID	H. sapiens	57091	H. sapiens	CASS4	Cas scaffold protein family member 4	GO:0090527 actin filament reorganization;GO:1900026 positive regulation of substrate adhesion-dependent cell spreading;GO:0061098 positive regulation of protein tyrosine kinase activity		Predicted intracellular proteins					0	0	0	0	0	0	0	0	0	0	0	0	0	0	0	0	0	0	0	0	0
7184	HSP90B1	1	1	1	0	7184	Gene_ID	H. sapiens	7184	H. sapiens	HSP90B1	heat shock protein 90 beta family member 1	GO:0031247 actin rod assembly;GO:0034975 protein folding in endoplasmic reticulum;GO:0071318 cellular response to ATP		Cancer-related genes:Candidate cancer biomarkers; Predicted intracellular proteins	Endoplasmic reticulum (Enhanced)	Rifabutin; 2-Chlorodideoxyadenosine; Geldanamycin; Diglyme; N-Ethyl-5'-Carboxamido Adenosine; Radicicol; METHYL 3-CHLORO-2-{3-[(2,5-DIHYDROXY-4-METHOXYPHENYL)AMINO]-3-OXOPROPYL}-4,6-DIHYDROXYBENZOATE; 2-(3-AMINO-2,5,6-TRIMETHOXYPHENYL)ETHYL 5-CHLORO-2,4-DIHYDROXYBENZOATE; Copper	(M183)PID IL6 7 PATHWAY	(M5923)HALLMARK PI3K AKT MTOR SIGNALING; (M5922)HALLMARK UNFOLDED PROTEIN RESPONSE; (M5924)HALLMARK MTORC1 SIGNALING	0	1	0	0	1	0	0	0	1	0	0	1	0	0	0	0	0	1	0	0	0
55035	NOL8	1	1	1	0	55035	Gene_ID	H. sapiens	55035	H. sapiens	NOL8	nucleolar protein 8	GO:1902570 protein localization to nucleolus;GO:0006364 rRNA processing;GO:0016072 rRNA metabolic process		Predicted intracellular proteins	Nucleoli (Supported); Additional: Mitotic chromosome			(M5939)HALLMARK P53 PATHWAY	0	0	0	0	0	0	0	0	0	0	0	0	0	0	0	0	0	0	0	0	0
115004	CGAS	1	1	1	0	115004	Gene_ID	H. sapiens	115004	H. sapiens	CGAS	cyclic GMP-AMP synthase	GO:0038001 paracrine signaling;GO:0010753 positive regulation of cGMP-mediated signaling;GO:0010752 regulation of cGMP-mediated signaling		ENZYME proteins:Transferases; Predicted intracellular proteins; Enzymes	Centriolar satellite (Approved); Additional: Cytosol				1	0	0	1	0	1	0	0	0	1	0	0	0	0	0	0	0	0	0	0	0
125893	ZNF816	1	1	1	0	125893	Gene_ID	H. sapiens	125893	H. sapiens	ZNF816	zinc finger protein 816	GO:0006357 regulation of transcription by RNA polymerase II;GO:0006366 transcription by RNA polymerase II;GO:0006355 regulation of transcription, DNA-templated		Transcription factors:Zinc-coordinating DNA-binding domains; Predicted intracellular proteins	Nucleoli rim (Approved)				0	0	0	0	0	0	0	0	0	0	0	0	0	0	0	0	0	0	0	0	0
124974	TXNP4	0	1	1	1	124974	Gene_ID	H. sapiens	124974	H. sapiens	TXNP4	thioredoxin pseudogene 4								0	0	0	0	0	0	0	0	0	0	0	0	0	0	0	0	0	0	0	0	0
101929224	DDX59-AS1	1	0	1	0	101929224	Gene_ID	H. sapiens	101929224	H. sapiens	DDX59-AS1	DDX59 antisense RNA 1								0	0	0	0	0	0	0	0	0	0	0	0	0	0	0	0	0	0	0	0	0
55841	WWC3	1	0	1	0	55841	Gene_ID	H. sapiens	55841	H. sapiens	WWC3	WWC family member 3	GO:0035331 negative regulation of hippo signaling;GO:0035330 regulation of hippo signaling;GO:0046621 negative regulation of organ growth		Predicted intracellular proteins	Cytosol (Approved); Additional: Actin filaments				0	0	0	0	0	0	0	0	0	0	0	0	0	0	0	0	0	0	0	0	0
2530	FUT8	1	0	1	0	2530	Gene_ID	H. sapiens	2530	H. sapiens	FUT8	fucosyltransferase 8	GO:0036071 N-glycan fucosylation;GO:0033578 protein glycosylation in Golgi;GO:0046368 GDP-L-fucose metabolic process		ENZYME proteins:Transferases; Predicted intracellular proteins; Enzymes	Golgi apparatus (Approved); Additional: Cytosol;Nucleoplasm			(M5937)HALLMARK GLYCOLYSIS	0	0	0	0	0	0	0	0	0	0	0	0	0	0	0	0	0	0	0	0	0
10728	PTGES3	1	0	1	0	10728	Gene_ID	H. sapiens	10728	H. sapiens	PTGES3	prostaglandin E synthase 3	GO:1905323 telomerase holoenzyme complex assembly;GO:0019371 cyclooxygenase pathway;GO:0060430 lung saccule development		Predicted intracellular proteins; ENZYME proteins:Isomerase; Enzymes	Cytosol (Approved); Additional: Nucleoplasm	Acetaminophen; Grn163l; Copper	(M105)PID TELOMERASE PATHWAY	(M5926)HALLMARK MYC TARGETS V1; (M5934)HALLMARK XENOBIOTIC METABOLISM	0	0	0	0	1	0	0	0	0	0	0	1	0	0	1	0	0	0	0	0	0
93627	TBCK	1	0	1	0	93627	Gene_ID	H. sapiens	93627	H. sapiens	TBCK	TBC1 domain containing kinase	GO:0032006 regulation of TOR signaling;GO:0090630 activation of GTPase activity;GO:0031929 TOR signaling	Other	Kinases; Predicted intracellular proteins; Enzymes; Disease related genes; Potential drug targets	Nucleoli fibrillar center;Nucleoplasm (Approved)				0	0	0	0	0	0	0	0	0	0	0	0	0	0	0	0	0	0	0	0	0
100312803	VN1R110P	1	0	1	0	100312803	Gene_ID	H. sapiens	100312803	H. sapiens	VN1R110P	vomeronasal 1 receptor 110 pseudogene								0	0	0	0	0	0	0	0	0	0	0	0	0	0	0	0	0	0	0	0	0
728953	RPS19P3	0	1	1	0	728953	Gene_ID	H. sapiens	728953	H. sapiens	RPS19P3	ribosomal protein S19 pseudogene 3								0	0	0	0	0	0	0	0	0	0	0	0	0	0	0	0	0	0	0	0	0
10947	AP3M2	1	0	1	0	10947	Gene_ID	H. sapiens	10947	H. sapiens	AP3M2	adaptor related protein complex 3 subunit mu 2	GO:0048490 anterograde synaptic vesicle transport;GO:0099514 synaptic vesicle cytoskeletal transport;GO:0099517 synaptic vesicle transport along microtubule		Predicted intracellular proteins					0	0	0	0	0	0	0	0	0	0	0	0	0	0	0	0	0	0	0	0	0
4541	MT-ND6	0	0	1	1	4541	Gene_ID	H. sapiens	4541	H. sapiens	ND6	NADH dehydrogenase subunit 6	GO:0035094 response to nicotine;GO:0006120 mitochondrial electron transport, NADH to ubiquinone;GO:0042220 response to cocaine		Enzymes; Potential drug targets; ENZYME proteins:Oxidoreductases; Disease related genes		NADH			0	0	0	0	0	0	0	0	0	0	0	0	0	0	0	0	0	0	0	0	0
11212	PLPBP	1	0	1	0	11212	Gene_ID	H. sapiens	11212	H. sapiens	PLPBP	pyridoxal phosphate binding protein	GO:0008150 biological_process		Predicted intracellular proteins; Disease related genes	Cytosol (Enhanced)	Pyridoxal phosphate; Proline			0	0	0	0	0	0	0	0	0	0	0	0	0	0	0	0	0	0	0	0	0
26091	HERC4	1	0	1	0	26091	Gene_ID	H. sapiens	26091	H. sapiens	HERC4	HECT and RLD domain containing E3 ubiquitin protein ligase 4	GO:0045879 negative regulation of smoothened signaling pathway;GO:0008589 regulation of smoothened signaling pathway;GO:0007224 smoothened signaling pathway		ENZYME proteins:Transferases; Predicted intracellular proteins; Enzymes	Cytosol (Supported); Additional: Nucleoli fibrillar center				0	0	0	0	0	0	0	0	0	0	0	0	0	0	0	0	0	0	0	0	0
55803	ADAP2	1	0	1	0	55803	Gene_ID	H. sapiens	55803	H. sapiens	ADAP2	ArfGAP with dual PH domains 2	GO:0048017 inositol lipid-mediated signaling;GO:0043547 positive regulation of GTPase activity;GO:0043087 regulation of GTPase activity		Predicted intracellular proteins					0	0	0	0	0	0	0	0	0	0	0	0	0	0	0	0	0	0	0	0	0
4438	MSH4	1	0	1	0	4438	Gene_ID	H. sapiens	4438	H. sapiens	MSH4	mutS homolog 4	GO:0000710 meiotic mismatch repair;GO:0000712 resolution of meiotic recombination intermediates;GO:0051307 meiotic chromosome separation		Predicted intracellular proteins					0	0	0	0	0	0	0	0	0	0	0	1	0	0	1	0	0	0	0	0	0
100507398	INTS6-AS1	1	0	1	0	100507398	Gene_ID	H. sapiens	100507398	H. sapiens	INTS6-AS1	INTS6 antisense RNA 1								0	0	0	0	0	0	0	0	0	0	0	0	0	0	0	0	0	0	0	0	0
101927763	OLFM5P	0	1	1	0	101927763	Gene_ID	H. sapiens	101927763	H. sapiens	OLFM5P	olfactomedin family member 5, pseudogene								0	0	0	0	0	0	0	0	0	0	0	0	0	0	0	0	0	0	0	0	0
9111	NMI	0	1	1	0	9111	Gene_ID	H. sapiens	9111	H. sapiens	NMI	N-myc and STAT interactor	GO:1902524 positive regulation of protein K48-linked ubiquitination;GO:0061945 regulation of protein K48-linked ubiquitination;GO:0032687 negative regulation of interferon-alpha production		Predicted intracellular proteins	Cytosol;Nucleoplasm (Supported)			(M5911)HALLMARK INTERFERON ALPHA RESPONSE; (M5913)HALLMARK INTERFERON GAMMA RESPONSE; (M5932)HALLMARK INFLAMMATORY RESPONSE	1	1	0	1	0	1	1	0	0	1	0	0	0	0	0	0	0	0	1	0	0
84524	ZC3H8	1	0	1	0	84524	Gene_ID	H. sapiens	84524	H. sapiens	ZC3H8	zinc finger CCCH-type containing 8	GO:0070245 positive regulation of thymocyte apoptotic process;GO:0033085 negative regulation of T cell differentiation in thymus;GO:0042796 snRNA transcription by RNA polymerase III		Transcription factors:Zinc-coordinating DNA-binding domains; Predicted intracellular proteins	Nucleoplasm (Supported); Additional: Nuclear bodies				0	0	0	0	0	0	0	0	0	0	0	0	0	0	0	0	0	0	0	0	0
729046	RPL17P50	1	0	1	0	729046	Gene_ID	H. sapiens	729046	H. sapiens	RPL17P50	ribosomal protein L17 pseudogene 50								0	0	0	0	0	0	0	0	0	0	0	0	0	0	0	0	0	0	0	0	0
3326	HSP90AB1	1	0	1	0	3326	Gene_ID	H. sapiens	3326	H. sapiens	HSP90AB1	heat shock protein 90 alpha family class B member 1	GO:1901389 negative regulation of transforming growth factor beta activation;GO:1903660 negative regulation of complement-dependent cytotoxicity;GO:1905323 telomerase holoenzyme complex assembly		Cancer-related genes:Candidate cancer biomarkers; Cancer-related genes:Mutational cancer driver genes; Cancer-related genes:Mutated cancer genes; Predicted intracellular proteins	Cytosol (Supported)	Geldanamycin; 9-Butyl-8-(3,4,5-Trimethoxybenzyl)-9h-Purin-6-Amine; Radicicol; Tanespimycin; SNX-5422; CCT-018159; 8-(6-BROMO-BENZO[1,3]DIOXOL-5-YLSULFANYL)-9-(3-ISOPROPYLAMINO-PROPYL)-ADENINE; 4-{4-[4-(3-AMINOPROPOXY)PHENYL]-1H-PYRAZOL-5-YL}-6-CHLOROBENZENE-1,3-DIOL; (5E)-14-CHLORO-15,17-DIHYDROXY-4,7,8,9,10,11-HEXAHYDRO-2-BENZOXACYCLOPENTADECINE-1,12(3H,13H)-DIONE; (5Z)-12-CHLORO-13,15-DIHYDROXY…	(M237)PID VEGFR1 2 PATHWAY	(M5926)HALLMARK MYC TARGETS V1	0	0	0	0	1	0	0	1	1	0	0	1	0	0	1	0	0	1	0	0	0
200172	SLFNL1	1	0	1	0	200172	Gene_ID	H. sapiens	200172	H. sapiens	SLFNL1	schlafen like 1			Predicted intracellular proteins	Cytosol (Approved)				0	0	0	0	0	0	0	0	0	0	0	0	0	0	0	0	0	0	0	0	0
171586	ABHD3	1	0	1	0	171586	Gene_ID	H. sapiens	171586	H. sapiens	ABHD3	abhydrolase domain containing 3, phospholipase	GO:0051793 medium-chain fatty acid catabolic process;GO:0051792 medium-chain fatty acid biosynthetic process;GO:0051791 medium-chain fatty acid metabolic process		Predicted intracellular proteins; ENZYME proteins:Hydrolases; Enzymes	Nucleoplasm;Plasma membrane (Approved); Additional: Vesicles				0	0	0	0	0	0	0	0	0	0	0	0	0	0	0	0	0	0	0	0	0
222659	PXT1	1	0	1	0	222659	Gene_ID	H. sapiens	222659	H. sapiens	PXT1	peroxisomal testis enriched protein 1	GO:0043065 positive regulation of apoptotic process;GO:0043068 positive regulation of programmed cell death;GO:0010942 positive regulation of cell death		Predicted intracellular proteins					0	0	0	0	0	0	0	0	0	0	0	0	0	0	0	0	0	0	0	0	0
78987	CRELD1	1	0	1	0	78987	Gene_ID	H. sapiens	78987	H. sapiens	CRELD1	cysteine rich with EGF like domains 1	GO:0003197 endocardial cushion development;GO:0003279 cardiac septum development;GO:0003205 cardiac chamber development		Predicted intracellular proteins; Disease related genes	Cytosol (Approved); Additional: Nucleoli		(M3008)NABA ECM GLYCOPROTEINS; (M5884)NABA CORE MATRISOME; (M5889)NABA MATRISOME		0	0	0	0	0	0	0	0	0	0	0	0	0	0	0	0	0	0	0	0	0
57561	ARRDC3	0	1	1	0	57561	Gene_ID	H. sapiens	57561	H. sapiens	ARRDC3	arrestin domain containing 3	GO:0031651 negative regulation of heat generation;GO:0090327 negative regulation of locomotion involved in locomotory behavior;GO:0071878 negative regulation of adenylate cyclase-activating adrenergic receptor signaling pathway		Predicted intracellular proteins					0	0	0	0	0	0	0	0	0	0	0	0	0	0	0	0	0	0	0	0	0
140753	RPL31P2	0	1	1	0	140753	Gene_ID	H. sapiens	140753	H. sapiens	RPL31P2	ribosomal protein L31 pseudogene 2								0	0	0	0	0	0	0	0	0	0	0	0	0	0	0	0	0	0	0	0	0
2648	KAT2A	1	0	1	0	2648	Gene_ID	H. sapiens	2648	H. sapiens	KAT2A	lysine acetyltransferase 2A	GO:0106227 peptidyl-lysine glutarylation;GO:0071929 alpha-tubulin acetylation;GO:0018335 protein succinylation		ENZYME proteins:Transferases; Predicted intracellular proteins; Enzymes		Coenzyme A	(M139)PID MYC PATHWAY; (M40)PID E2F PATHWAY; (M66)PID MYC ACTIV PATHWAY	(M5903)HALLMARK NOTCH SIGNALING; (M5895)HALLMARK WNT BETA CATENIN SIGNALING	0	0	0	0	0	0	0	0	0	0	0	0	0	0	1	0	0	0	0	0	0
79725	THAP9	1	0	1	0	79725	Gene_ID	H. sapiens	79725	H. sapiens	THAP9	THAP domain containing 9	GO:0006313 transposition, DNA-mediated;GO:0015074 DNA integration;GO:0032196 transposition		Transcription factors:Zinc-coordinating DNA-binding domains; Predicted intracellular proteins	Mitochondria (Approved)				0	0	0	0	0	0	0	0	0	0	0	0	0	0	0	0	0	0	0	0	0
155465	AGR3	1	0	1	0	155465	Gene_ID	H. sapiens	155465	H. sapiens	AGR3	anterior gradient 3, protein disulphide isomerase family member	GO:0060548 negative regulation of cell death;GO:0010941 regulation of cell death;GO:0008219 cell death		Predicted intracellular proteins	Endoplasmic reticulum (Supported); Additional: Vesicles				0	0	0	0	0	0	0	0	0	0	0	0	0	0	0	0	0	0	0	0	0
113251	LARP4	0	1	1	0	113251	Gene_ID	H. sapiens	113251	H. sapiens	LARP4	La ribonucleoprotein 4	GO:0045727 positive regulation of translation;GO:0034250 positive regulation of cellular amide metabolic process;GO:0022604 regulation of cell morphogenesis		Predicted intracellular proteins	Cytosol (Enhanced); Additional: Nucleoli fibrillar center				0	0	0	0	0	0	0	0	0	0	0	0	0	0	0	0	0	0	0	0	0
29980	DONSON	1	0	1	0	29980	Gene_ID	H. sapiens	29980	H. sapiens	DONSON	DNA replication fork stabilization factor DONSON	GO:0048478 replication fork protection;GO:2000104 negative regulation of DNA-dependent DNA replication;GO:0008156 negative regulation of DNA replication		Predicted intracellular proteins; Disease related genes	Cell Junctions;Nucleoplasm (Approved); Additional: Cytosol			(M5925)HALLMARK E2F TARGETS	0	0	0	0	0	0	0	0	0	0	0	0	0	0	0	0	0	0	0	0	0
841	CASP8	0	1	1	0	841	Gene_ID	H. sapiens	841	H. sapiens	CASP8	caspase 8	GO:0060715 syncytiotrophoblast cell differentiation involved in labyrinthine layer development;GO:0097264 self proteolysis;GO:0032025 response to cobalt ion		Cancer-related genes:Candidate cancer biomarkers; Peptidases:Cysteine-type peptidases; Cancer-related genes:Mutated cancer genes; Predicted intracellular proteins; ENZYME proteins:Hydrolases; Enzymes; Disease related genes; Cancer-related genes:Mutational cancer driver genes; Potential drug targets	Cytosol (Supported); Additional: Nucleoplasm	Bryostatin 1; Bardoxolone	(M5060)SA FAS SIGNALING; (M7997)SA CASPASE CASCADE; (M79)PID TRAIL PATHWAY	(M5911)HALLMARK INTERFERON ALPHA RESPONSE; (M5902)HALLMARK APOPTOSIS; (M5913)HALLMARK INTERFERON GAMMA RESPONSE	0	1	0	1	0	1	0	1	0	1	1	0	0	0	1	1	0	1	0	0	0
100507218	RNF157-AS1	1	0	1	0	100507218	Gene_ID	H. sapiens	100507218	H. sapiens	RNF157-AS1	RNF157 antisense RNA 1								0	0	0	0	0	0	0	0	0	0	0	0	0	0	0	0	0	0	0	0	0
283320	HSPD1P12	1	0	1	0	283320	Gene_ID	H. sapiens	283320	H. sapiens	HSPD1P12	heat shock protein family D (Hsp60) member 1 pseudogene 12								0	0	0	0	0	0	0	0	0	0	0	0	0	0	0	0	0	0	0	0	0
3589	IL11	1	0	1	0	3589	Gene_ID	H. sapiens	3589	H. sapiens	IL11	interleukin 11	GO:1903659 regulation of complement-dependent cytotoxicity;GO:0097278 complement-dependent cytotoxicity;GO:2000352 negative regulation of endothelial cell apoptotic process		Cancer-related genes:Candidate cancer biomarkers; Predicted intracellular proteins; Predicted secreted proteins			(M5883)NABA SECRETED FACTORS; (M5885)NABA MATRISOME ASSOCIATED; (M5889)NABA MATRISOME	(M5950)HALLMARK ALLOGRAFT REJECTION	0	0	0	0	0	0	0	0	0	0	0	0	0	0	0	0	0	0	0	0	0
9330	GTF3C3	1	0	1	0	9330	Gene_ID	H. sapiens	9330	H. sapiens	GTF3C3	general transcription factor IIIC subunit 3	GO:0042791 5S class rRNA transcription by RNA polymerase III;GO:0042797 tRNA transcription by RNA polymerase III;GO:0009304 tRNA transcription		Predicted intracellular proteins	Nuclear membrane;Nucleoplasm (Supported)				0	0	0	0	0	0	0	0	0	0	0	0	0	0	0	0	0	0	0	0	0
26127	FGFR1OP2	1	0	1	0	26127	Gene_ID	H. sapiens	26127	H. sapiens	FGFR1OP2	FGFR1 oncogene partner 2	GO:0042060 wound healing;GO:0009611 response to wounding;GO:0006950 response to stress		Predicted intracellular proteins; Disease related genes	Mitochondria (Approved)				0	0	0	0	0	0	0	0	0	0	0	0	0	0	0	0	0	0	0	0	0
908	CCT6A	1	0	1	0	908	Gene_ID	H. sapiens	908	H. sapiens	CCT6A	chaperonin containing TCP1 subunit 6A	GO:1904851 positive regulation of establishment of protein localization to telomere;GO:0070203 regulation of establishment of protein localization to telomere;GO:1904869 regulation of protein localization to Cajal body		Predicted intracellular proteins	Cytosol (Approved)			(M5924)HALLMARK MTORC1 SIGNALING	0	0	0	0	1	0	0	0	0	0	0	0	0	0	0	0	0	0	0	0	0
363	AQP6	1	0	1	0	363	Gene_ID	H. sapiens	363	H. sapiens	AQP6	aquaporin 6	GO:0015706 nitrate transport;GO:0015670 carbon dioxide transport;GO:0019755 one-carbon compound transport		Transporters:Transporter channels and pores					0	0	0	0	0	0	0	0	0	0	0	0	0	0	0	0	0	0	0	0	0
131578	LRRC15	1	0	1	0	131578	Gene_ID	H. sapiens	131578	H. sapiens	LRRC15	leucine rich repeat containing 15	GO:0046813 receptor-mediated virion attachment to host cell;GO:0019062 virion attachment to host cell;GO:0044650 adhesion of symbiont to host cell			Vesicles (Approved); Additional: Plasma membrane			(M5930)HALLMARK EPITHELIAL MESENCHYMAL TRANSITION	0	0	0	0	0	0	0	0	0	0	0	0	0	0	0	0	0	0	0	0	0
55853	IDI2-AS1	0	1	1	0	55853	Gene_ID	H. sapiens	55853	H. sapiens	IDI2-AS1	IDI2 antisense RNA 1								0	0	0	0	0	0	0	0	0	0	0	0	0	0	0	0	0	0	0	0	0
729359	PLIN4	1	0	1	0	729359	Gene_ID	H. sapiens	729359	H. sapiens	PLIN4	perilipin 4			Predicted intracellular proteins	Cytosol;Plasma membrane (Enhanced); Additional: Lipid droplets				0	0	0	0	0	0	0	0	0	0	0	0	0	0	0	0	0	0	0	0	0
26275	HIBCH	1	0	1	0	26275	Gene_ID	H. sapiens	26275	H. sapiens	HIBCH	3-hydroxyisobutyryl-CoA hydrolase	GO:0006574 valine catabolic process;GO:0006573 valine metabolic process;GO:0009083 branched-chain amino acid catabolic process		Predicted intracellular proteins; ENZYME proteins:Hydrolases; Enzymes; Disease related genes; Potential drug targets	Mitochondria (Enhanced)	Quercetin		(M5935)HALLMARK FATTY ACID METABOLISM; (M5905)HALLMARK ADIPOGENESIS	0	0	0	0	0	0	0	0	0	0	0	0	0	0	0	0	0	0	0	0	0
100422055	VPS35P1	0	1	1	0	100422055	Gene_ID	H. sapiens	100422055	H. sapiens	VPS35P1	VPS35 pseudogene 1								0	0	0	0	0	0	0	0	0	0	0	0	0	0	0	0	0	0	0	0	0
115830329	ZNNT1	1	0	1	0	115830329	Gene_ID	H. sapiens	115830329	H. sapiens	ZNNT1	ZNF706 neighboring transcript 1								0	0	0	0	0	0	0	0	0	0	0	0	0	0	0	0	0	0	0	0	0
7203	CCT3	1	0	1	0	7203	Gene_ID	H. sapiens	7203	H. sapiens	CCT3	chaperonin containing TCP1 subunit 3	GO:1904851 positive regulation of establishment of protein localization to telomere;GO:0070203 regulation of establishment of protein localization to telomere;GO:1904869 regulation of protein localization to Cajal body		Predicted intracellular proteins	Cytosol;Plasma membrane (Approved)	Phosphoaminophosphonic Acid-Adenylate Ester; Artenimol		(M5926)HALLMARK MYC TARGETS V1	0	0	0	0	1	0	0	0	0	0	0	0	0	0	0	0	0	0	0	0	0
56946	EMSY	0	1	1	0	56946	Gene_ID	H. sapiens	56946	H. sapiens	EMSY	EMSY transcriptional repressor, BRCA2 interacting	GO:0006281 DNA repair;GO:0006974 cellular response to DNA damage stimulus;GO:0006325 chromatin organization		Predicted intracellular proteins	Nucleoplasm (Supported)				0	0	0	0	0	0	0	0	0	0	0	0	0	0	0	0	0	0	0	0	0
55582	KIF27	0	1	1	0	55582	Gene_ID	H. sapiens	55582	H. sapiens	KIF27	kinesin family member 27	GO:0021591 ventricular system development;GO:0003351 epithelial cilium movement involved in extracellular fluid movement;GO:0006858 extracellular transport		Predicted intracellular proteins					0	0	0	0	0	0	0	0	0	0	0	0	0	0	0	0	0	0	0	0	0
23559	WBP1	1	0	1	0	23559	Gene_ID	H. sapiens	23559	H. sapiens	WBP1	WW domain binding protein 1	GO:0008150 biological_process			Cytosol (Approved)				0	0	0	0	0	0	0	0	0	0	0	0	0	0	0	0	0	0	0	0	0
112755	STX1B	1	0	1	0	112755	Gene_ID	H. sapiens	112755	H. sapiens	STX1B	syntaxin 1B	GO:1904050 positive regulation of spontaneous neurotransmitter secretion;GO:1905302 negative regulation of macropinocytosis;GO:0060025 regulation of synaptic activity		Predicted intracellular proteins; Disease related genes	Vesicles (Approved); Additional: Nuclear membrane				0	0	0	0	0	0	0	0	0	0	0	0	0	0	0	0	0	0	0	0	0
81027	TUBB1	1	0	1	0	81027	Gene_ID	H. sapiens	81027	H. sapiens	TUBB1	tubulin beta 1 class VI	GO:0051225 spindle assembly;GO:0007051 spindle organization;GO:0000226 microtubule cytoskeleton organization		Predicted intracellular proteins; FDA approved drug targets:Small molecule drugs; Disease related genes	Microtubules (Supported); Additional: Cytokinetic bridge;Mitotic spindle	Vindesine; Paclitaxel; Docetaxel; Epothilone D; Patupilone; CYT997; ZEN-012; Cabazitaxel; Eribulin; Milataxel; Phenethyl Isothiocyanate			0	0	0	0	0	0	0	0	0	0	0	1	0	0	1	0	0	0	0	0	0
8355	H3C8	1	0	1	0	8355	Gene_ID	H. sapiens	8355	H. sapiens	H3C8	H3 clustered histone 8	GO:0006335 DNA replication-dependent nucleosome assembly;GO:0034723 DNA replication-dependent nucleosome organization;GO:0060968 regulation of gene silencing		Predicted intracellular proteins; Disease related genes					0	0	0	0	0	0	0	0	0	0	0	1	0	0	1	0	0	0	0	0	0
57181	SLC39A10	1	0	1	0	57181	Gene_ID	H. sapiens	57181	H. sapiens	SLC39A10	solute carrier family 39 member 10	GO:1903615 positive regulation of protein tyrosine phosphatase activity;GO:1903613 regulation of protein tyrosine phosphatase activity;GO:0071578 zinc ion import across plasma membrane		Predicted intracellular proteins; Transporters:Electrochemical Potential-driven transporters	Cytosol;Nucleoplasm (Approved); Additional: Plasma membrane				0	0	0	0	0	0	0	0	0	0	0	0	0	0	0	0	0	0	0	0	0
51426	POLK	1	0	1	0	51426	Gene_ID	H. sapiens	51426	H. sapiens	POLK	DNA polymerase kappa	GO:0006297 nucleotide-excision repair, DNA gap filling;GO:0042276 error-prone translesion synthesis;GO:0019985 translesion synthesis		ENZYME proteins:Transferases; Predicted intracellular proteins; Enzymes	Nucleoplasm (Enhanced)	1,2,3-TRIHYDROXY-1,2,3,4-TETRAHYDROBENZO[A]PYRENE; 1-[2-DEOXYRIBOFURANOSYL]-2,4-DIFLUORO-5-METHYL-BENZENE-5'MONOPHOSPHATE; 2'-deoxy-N-(naphthalen-1-ylmethyl)guanosine 5'-(dihydrogen phosphate)			0	0	0	0	0	0	0	0	0	0	0	0	0	0	1	0	0	0	0	0	0
51602	NOP58	0	1	1	0	51602	Gene_ID	H. sapiens	51602	H. sapiens	NOP58	NOP58 ribonucleoprotein	GO:0048254 snoRNA localization;GO:0006403 RNA localization;GO:0006364 rRNA processing		Predicted intracellular proteins	Nucleoli fibrillar center (Enhanced); Additional: Nucleoplasm				0	0	0	0	0	0	0	0	0	0	0	0	0	0	0	0	0	0	0	0	0
51175	TUBE1	1	0	1	0	51175	Gene_ID	H. sapiens	51175	H. sapiens	TUBE1	tubulin epsilon 1	GO:0007098 centrosome cycle;GO:0031023 microtubule organizing center organization;GO:0000226 microtubule cytoskeleton organization		Predicted intracellular proteins; FDA approved drug targets:Small molecule drugs		Vinblastine			0	0	0	0	0	0	0	0	0	0	0	0	0	0	0	0	0	0	0	0	0
9924	PAN2	1	0	1	0	9924	Gene_ID	H. sapiens	9924	H. sapiens	PAN2	poly(A) specific ribonuclease subunit PAN2	GO:0010606 positive regulation of cytoplasmic mRNA processing body assembly;GO:0010603 regulation of cytoplasmic mRNA processing body assembly;GO:0033962 P-body assembly		Predicted intracellular proteins; Peptidases:Cysteine-type peptidases; ENZYME proteins:Hydrolases; Enzymes				(M5925)HALLMARK E2F TARGETS	0	0	0	0	0	0	0	0	0	0	0	0	0	0	0	0	0	0	0	0	0
4938	OAS1	0	1	1	0	4938	Gene_ID	H. sapiens	4938	H. sapiens	OAS1	2'-5'-oligoadenylate synthetase 1	GO:0071659 negative regulation of IP-10 production;GO:0071612 IP-10 production;GO:0071658 regulation of IP-10 production		ENZYME proteins:Transferases; Predicted intracellular proteins; Enzymes	Cytosol;Nucleoplasm (Supported)	Cysteine-S-acetamide		(M5911)HALLMARK INTERFERON ALPHA RESPONSE	1	1	1	1	0	1	1	1	0	1	0	0	1	1	0	1	0	0	1	1	0
5481	PPID	1	0	1	0	5481	Gene_ID	H. sapiens	5481	H. sapiens	PPID	peptidylprolyl isomerase D	GO:0071492 cellular response to UV-A;GO:0070141 response to UV-A;GO:0034389 lipid droplet organization		Predicted intracellular proteins; ENZYME proteins:Isomerase; Enzymes	Cytosol (Supported); Additional: Nucleoli;Nucleoli rim;Nucleoplasm		(M195)PID CMYB PATHWAY		0	0	0	0	1	0	0	0	0	0	0	0	0	0	1	0	0	0	0	0	0
26512	INTS6	0	1	1	0	26512	Gene_ID	H. sapiens	26512	H. sapiens	INTS6	integrator complex subunit 6	GO:0034472 snRNA 3'-end processing;GO:0016180 snRNA processing;GO:0016073 snRNA metabolic process		Predicted intracellular proteins	Nucleoplasm (Supported); Additional: Actin filaments				0	0	0	0	0	0	0	0	0	0	0	0	0	0	0	0	0	0	0	0	0
130540	FLACC1	1	0	1	0	130540	Gene_ID	H. sapiens	130540	H. sapiens	FLACC1	flagellum associated containing coiled-coil domains 1			Predicted intracellular proteins	Cytosol;Plasma membrane (Approved)				0	0	0	0	0	0	0	0	0	0	0	0	0	0	0	0	0	0	0	0	0
9532	BAG2	1	0	1	0	9532	Gene_ID	H. sapiens	9532	H. sapiens	BAG2	BAG cochaperone 2	GO:1904667 negative regulation of ubiquitin protein ligase activity;GO:0051444 negative regulation of ubiquitin-protein transferase activity;GO:1904666 regulation of ubiquitin protein ligase activity		Predicted intracellular proteins	Cytosol (Supported); Additional: Intermediate filaments				0	0	0	0	1	0	0	0	0	0	0	1	0	0	0	0	0	1	0	0	0
27032	ATP2C1	1	0	1	0	27032	Gene_ID	H. sapiens	27032	H. sapiens	ATP2C1	ATPase secretory pathway Ca2+ transporting 1	GO:0032468 Golgi calcium ion homeostasis;GO:0032472 Golgi calcium ion transport;GO:0098629 trans-Golgi network membrane organization		FDA approved drug targets:Small molecule drugs; ENZYME proteins:Hydrolases; Enzymes; Disease related genes; Transporters:Primary Active Transporters	Golgi apparatus (Supported)	Enflurane; Isoflurane; Methoxyflurane; Desflurane; Sevoflurane; Calcium		(M5942)HALLMARK UV RESPONSE DN; (M5932)HALLMARK INFLAMMATORY RESPONSE	0	0	0	0	0	0	0	0	0	0	0	0	0	0	0	0	0	0	0	0	0
285785	RPL39P3	0	1	1	0	285785	Gene_ID	H. sapiens	285785	H. sapiens	RPL39P3	ribosomal protein L39 pseudogene 3								0	0	0	0	0	0	0	0	0	0	0	0	0	0	0	0	0	0	0	0	0
84519	ACRBP	1	0	1	0	84519	Gene_ID	H. sapiens	84519	H. sapiens	ACRBP	acrosin binding protein	GO:0001675 acrosome assembly;GO:0033363 secretory granule organization;GO:0010927 cellular component assembly involved in morphogenesis		Predicted intracellular proteins	Nucleoplasm;Vesicles (Approved)			(M5951)HALLMARK SPERMATOGENESIS	0	0	0	0	0	0	0	0	0	0	0	0	0	0	0	0	0	0	0	0	0
2744	GLS	1	0	1	0	2744	Gene_ID	H. sapiens	2744	H. sapiens	GLS	glutaminase	GO:0006543 glutamine catabolic process;GO:0006537 glutamate biosynthetic process;GO:0090461 glutamate homeostasis		Predicted intracellular proteins; ENZYME proteins:Hydrolases; Enzymes	Mitochondria (Supported)	Glutamic acid		(M5941)HALLMARK UV RESPONSE UP	0	0	0	0	0	0	0	0	0	0	0	0	0	0	0	0	0	0	0	0	0
165186	TOGARAM2	1	0	1	0	165186	Gene_ID	H. sapiens	165186	H. sapiens	TOGARAM2	TOG array regulator of axonemal microtubules 2	GO:0090307 mitotic spindle assembly;GO:0007052 mitotic spindle organization;GO:0051225 spindle assembly		Predicted intracellular proteins	Nucleoplasm;Plasma membrane (Approved)				0	0	0	0	0	0	0	0	0	0	0	0	0	0	0	0	0	0	0	0	0
7743	ZNF189	1	0	1	0	7743	Gene_ID	H. sapiens	7743	H. sapiens	ZNF189	zinc finger protein 189	GO:0006357 regulation of transcription by RNA polymerase II;GO:0006366 transcription by RNA polymerase II;GO:0006355 regulation of transcription, DNA-templated		Transcription factors:Zinc-coordinating DNA-binding domains; Predicted intracellular proteins	Intermediate filaments (Approved)				0	0	0	0	0	0	0	0	0	0	0	0	0	0	0	0	0	0	0	0	0
100130522	PARD6G-AS1	1	0	1	0	100130522	Gene_ID	H. sapiens	100130522	H. sapiens	PARD6G-AS1	PARD6G antisense RNA 1								0	0	0	0	0	0	0	0	0	0	0	0	0	0	0	0	0	0	0	0	0
3017	H2BC5	1	0	1	0	3017	Gene_ID	H. sapiens	3017	H. sapiens	H2BC5	H2B clustered histone 5	GO:0006334 nucleosome assembly;GO:0034728 nucleosome organization;GO:0031497 chromatin assembly		Predicted intracellular proteins	Nucleoplasm (Approved); Additional: Cytosol				0	0	0	0	0	0	0	0	0	0	0	1	0	0	1	0	0	0	0	0	0
6498	SKIL	0	1	1	0	6498	Gene_ID	H. sapiens	6498	H. sapiens	SKIL	SKI like proto-oncogene	GO:1902231 positive regulation of intrinsic apoptotic signaling pathway in response to DNA damage;GO:1902043 positive regulation of extrinsic apoptotic signaling pathway via death domain receptors;GO:0070306 lens fiber cell differentiation		Predicted intracellular proteins	Nucleoplasm (Supported); Additional: Cytosol		(M286)PID TGFBR PATHWAY; (M2)PID SMAD2 3NUCLEAR PATHWAY	(M5896)HALLMARK TGF BETA SIGNALING; (M5956)HALLMARK KRAS SIGNALING DN	0	0	0	0	0	0	0	0	0	0	0	0	0	0	0	0	0	0	0	0	0
84333	PCGF5	0	1	1	0	84333	Gene_ID	H. sapiens	84333	H. sapiens	PCGF5	polycomb group ring finger 5	GO:0060819 inactivation of X chromosome by genetic imprinting;GO:0036353 histone H2A-K119 monoubiquitination;GO:0006349 regulation of gene expression by genetic imprinting		Predicted intracellular proteins	Nucleoplasm (Supported); Additional: Golgi apparatus			(M5893)HALLMARK MITOTIC SPINDLE	0	0	0	0	0	0	0	0	0	0	0	0	0	0	1	0	0	0	0	0	0
641515	MGAT4EP	1	0	1	0	641515	Gene_ID	H. sapiens	641515	H. sapiens	MGAT4EP	MGAT4 family member E, pseudogene								0	0	0	0	0	0	0	0	0	0	0	0	0	0	0	0	0	0	0	0	0
100506169	MTND5P11	0	1	1	0	100506169	Gene_ID	H. sapiens	100506169	H. sapiens	MTND5P11	MT-ND5 pseudogene 11								0	0	0	0	0	0	0	0	0	0	0	0	0	0	0	0	0	0	0	0	0
65056	GPBP1	0	1	1	0	65056	Gene_ID	H. sapiens	65056	H. sapiens	GPBP1	GC-rich promoter binding protein 1	GO:0045893 positive regulation of transcription, DNA-templated;GO:1903508 positive regulation of nucleic acid-templated transcription;GO:1902680 positive regulation of RNA biosynthetic process		Predicted intracellular proteins	Cytosol;Vesicles (Approved); Additional: Plasma membrane				0	0	0	0	0	0	0	0	0	0	0	0	0	0	0	0	0	0	0	0	0
8360	H4C4	1	0	1	0	8360	Gene_ID	H. sapiens	8360	H. sapiens	H4C4	H4 clustered histone 4	GO:0045653 negative regulation of megakaryocyte differentiation;GO:0006335 DNA replication-dependent nucleosome assembly;GO:0034723 DNA replication-dependent nucleosome organization		Predicted intracellular proteins; Disease related genes					0	0	0	0	0	0	0	0	0	0	0	1	0	0	1	0	0	0	0	0	0
105376072	TMEM252-DT	1	0	1	0	105376072	Gene_ID	H. sapiens	105376072	H. sapiens	TMEM252-DT	TMEM252 divergent transcript								0	0	0	0	0	0	0	0	0	0	0	0	0	0	0	0	0	0	0	0	0
541468	LURAP1	1	0	1	0	541468	Gene_ID	H. sapiens	541468	H. sapiens	LURAP1	leucine rich adaptor protein 1	GO:0043123 positive regulation of I-kappaB kinase/NF-kappaB signaling;GO:0031032 actomyosin structure organization;GO:0043122 regulation of I-kappaB kinase/NF-kappaB signaling		Predicted intracellular proteins	Cytosol (Supported); Additional: Vesicles				0	0	0	0	0	0	0	0	0	0	0	0	0	0	0	0	0	0	0	0	0
57406	ABHD6	1	0	1	0	57406	Gene_ID	H. sapiens	57406	H. sapiens	ABHD6	abhydrolase domain containing 6, acylglycerol lipase	GO:2001311 lysobisphosphatidic acid metabolic process;GO:2000124 regulation of endocannabinoid signaling pathway;GO:0071926 endocannabinoid signaling pathway		ENZYME proteins:Hydrolases; Enzymes	Vesicles (Approved); Additional: Nucleoplasm			(M5934)HALLMARK XENOBIOTIC METABOLISM	0	0	0	0	0	0	0	0	0	0	0	0	0	0	0	0	0	0	0	0	0
347673	EIF2S2P2	0	1	1	0	347673	Gene_ID	H. sapiens	347673	H. sapiens	EIF2S2P2	eukaryotic translation initiation factor 2 subunit 2 beta pseudogene 2								0	0	0	0	0	0	0	0	0	0	0	0	0	0	0	0	0	0	0	0	0
5903	RANBP2	0	1	1	0	5903	Gene_ID	H. sapiens	5903	H. sapiens	RANBP2	RAN binding protein 2	GO:0033133 positive regulation of glucokinase activity;GO:1903301 positive regulation of hexokinase activity;GO:0033131 regulation of glucokinase activity		Predicted intracellular proteins; Disease related genes; Transporters:Transporter channels and pores; Cancer-related genes:Mutational cancer driver genes; Potential drug targets	Nuclear membrane (Supported); Additional: Nucleoplasm;Vesicles		(M140)PID RANBP2 PATHWAY; (M30)PID HDAC CLASSII PATHWAY; (M101)PID HDAC CLASSI PATHWAY		0	1	1	0	1	0	0	0	0	0	0	1	1	0	1	0	0	0	0	0	0
5623	PSPN	1	0	1	0	5623	Gene_ID	H. sapiens	5623	H. sapiens	PSPN	persephin	GO:0007417 central nervous system development;GO:0007399 nervous system development;GO:0048731 system development		Predicted secreted proteins			(M5883)NABA SECRETED FACTORS; (M5885)NABA MATRISOME ASSOCIATED; (M5889)NABA MATRISOME		0	0	0	0	0	0	0	0	0	0	0	0	0	0	0	0	0	0	0	0	0
202020	TAPT1-AS1	1	0	1	0	202020	Gene_ID	H. sapiens	202020	H. sapiens	TAPT1-AS1	TAPT1 antisense RNA 1 (head to head)								0	0	0	0	0	0	0	0	0	0	0	0	0	0	0	0	0	0	0	0	0
8490	RGS5	1	0	1	0	8490	Gene_ID	H. sapiens	8490	H. sapiens	RGS5	regulator of G protein signaling 5	GO:0008277 regulation of G protein-coupled receptor signaling pathway;GO:0009968 negative regulation of signal transduction;GO:0007186 G protein-coupled receptor signaling pathway		Predicted intracellular proteins					0	0	0	0	0	0	0	0	0	0	0	0	0	0	0	0	0	0	0	0	0
80162	PGGHG	1	0	1	0	80162	Gene_ID	H. sapiens	80162	H. sapiens	PGGHG	protein-glucosylgalactosylhydroxylysine glucosidase	GO:0005975 carbohydrate metabolic process;GO:0044238 primary metabolic process;GO:0071704 organic substance metabolic process		Predicted intracellular proteins; ENZYME proteins:Hydrolases; Enzymes	Cytosol (Enhanced)				0	0	0	0	0	0	0	0	0	0	0	0	0	0	0	0	0	0	0	0	0
100507423	MKNK1-AS1	1	0	1	0	100507423	Gene_ID	H. sapiens	100507423	H. sapiens	MKNK1-AS1	MKNK1 antisense RNA 1								0	0	0	0	0	0	0	0	0	0	0	0	0	0	0	0	0	0	0	0	0
387933	HNRNPA3P5	0	1	1	0	387933	Gene_ID	H. sapiens	387933	H. sapiens	HNRNPA3P5	heterogeneous nuclear ribonucleoprotein A3 pseudogene 5								0	0	0	0	0	0	0	0	0	0	0	0	0	0	0	0	0	0	0	0	0
10808	HSPH1	1	0	1	0	10808	Gene_ID	H. sapiens	10808	H. sapiens	HSPH1	heat shock protein family H (Hsp110) member 1	GO:0045345 positive regulation of MHC class I biosynthetic process;GO:0045341 MHC class I biosynthetic process;GO:0045343 regulation of MHC class I biosynthetic process		Cancer-related genes:Candidate cancer biomarkers; Predicted intracellular proteins	Cytosol (Enhanced); Additional: Nucleoplasm	Phenethyl Isothiocyanate		(M5935)HALLMARK FATTY ACID METABOLISM	0	0	0	0	1	0	0	0	1	0	0	1	0	0	0	0	0	0	0	0	0
91351	DDX60L	0	1	1	0	91351	Gene_ID	H. sapiens	91351	H. sapiens	DDX60L	DExD/H-box 60 like			Predicted intracellular proteins; ENZYME proteins:Hydrolases; Enzymes	Cytosol;Plasma membrane (Approved)				0	0	0	0	0	0	0	0	0	0	0	0	0	0	0	0	0	0	0	0	0
3299	HSF4	1	0	1	0	3299	Gene_ID	H. sapiens	3299	H. sapiens	HSF4	heat shock transcription factor 4	GO:0033169 histone H3-K9 demethylation;GO:0070076 histone lysine demethylation;GO:0016577 histone demethylation		Predicted intracellular proteins; Disease related genes; Transcription factors:Helix-turn-helix domains	Nuclear speckles (Supported)				0	0	0	0	0	0	0	0	0	0	0	0	0	0	0	0	0	0	0	0	0
54825	CDHR2	1	0	1	0	54825	Gene_ID	H. sapiens	54825	H. sapiens	CDHR2	cadherin related family member 2	GO:0060243 negative regulation of cell growth involved in contact inhibition;GO:0090675 intermicrovillar adhesion;GO:1904970 brush border assembly							0	0	0	0	0	0	0	0	0	0	0	0	0	0	0	0	0	0	0	0	0
3312	HSPA8	1	0	1	0	3312	Gene_ID	H. sapiens	3312	H. sapiens	HSPA8	heat shock protein family A (Hsp70) member 8	GO:1904764 chaperone-mediated autophagy translocation complex disassembly;GO:1990832 slow axonal transport;GO:0061740 protein targeting to lysosome involved in chaperone-mediated autophagy		Cancer-related genes:Candidate cancer biomarkers; Cancer-related genes:Mutational cancer driver genes; Predicted intracellular proteins	Nucleoplasm (Approved); Additional: Vesicles	Dasatinib; (2R,3R,4S,5R)-2-[6-amino-8-[(3,4-dichlorophenyl)methylamino]purin-9-yl]-5-(hydroxymethyl)oxolane-3,4-diol; Copper; Artenimol	(M2)PID SMAD2 3NUCLEAR PATHWAY; (M195)PID CMYB PATHWAY	(M5901)HALLMARK G2M CHECKPOINT	0	0	0	0	1	0	0	0	1	0	0	1	0	0	0	0	0	0	0	0	0
284672	PTGES3P1	1	0	1	0	284672	Gene_ID	H. sapiens	284672	H. sapiens	PTGES3P1	prostaglandin E synthase 3 pseudogene 1								0	0	0	0	0	0	0	0	0	0	0	0	0	0	0	0	0	0	0	0	0
374887	YJEFN3	1	0	1	0	374887	Gene_ID	H. sapiens	374887	H. sapiens	YJEFN3	YjeF N-terminal domain containing 3	GO:0031580 membrane raft distribution;GO:0051665 membrane raft localization;GO:0031579 membrane raft organization		Predicted intracellular proteins	Mitochondria (Approved)				0	0	0	0	0	0	0	0	0	0	0	0	0	0	0	0	0	0	0	0	0
10009	ZBTB33	0	1	1	0	10009	Gene_ID	H. sapiens	10009	H. sapiens	ZBTB33	zinc finger and BTB domain containing 33	GO:0016055 Wnt signaling pathway;GO:0198738 cell-cell signaling by wnt;GO:1905114 cell surface receptor signaling pathway involved in cell-cell signaling		Transcription factors:Zinc-coordinating DNA-binding domains; Predicted intracellular proteins	Cytosol;Nucleoplasm;Plasma membrane (Enhanced)		(M142)PID AJDISS 2PATHWAY		0	0	0	0	0	0	0	0	0	0	0	0	0	0	0	0	0	0	0	0	0
659	BMPR2	0	1	1	0	659	Gene_ID	H. sapiens	659	H. sapiens	BMPR2	bone morphogenetic protein receptor type 2	GO:0003252 negative regulation of cell proliferation involved in heart valve morphogenesis;GO:0003249 cell proliferation involved in heart valve morphogenesis;GO:0003250 regulation of cell proliferation involved in heart valve morphogenesis	TKL Ser/Thr protein kinase family	ENZYME proteins:Transferases; FDA approved drug targets:Biotech drugs; Enzymes; Disease related genes; Kinases:TKL Ser/Thr protein kinases	Plasma membrane (Supported); Additional: Nucleoplasm	Dibotermin alfa; Fostamatinib	(M203)PID ALK2 PATHWAY; (M185)PID ALK1 PATHWAY; (M181)PID BMP PATHWAY	(M5896)HALLMARK TGF BETA SIGNALING; (M5947)HALLMARK IL2 STAT5 SIGNALING	0	1	0	1	0	0	0	0	0	0	0	0	0	0	0	0	0	0	0	0	0
1	1	0	1	1	0	1	Gene_ID	H. sapiens	1	H. sapiens	A1BG	alpha-1-B glycoprotein	GO:0008150 biological_process		Predicted intracellular proteins; Predicted secreted proteins		Zinc; Copper; Zinc acetate	(M14532)ST PHOSPHOINOSITIDE 3 KINASE PATHWAY		0	0	0	0	0	0	0	0	0	0	0	0	0	0	0	0	0	0	0	0	0
3750	KCND1	1	0	1	0	3750	Gene_ID	H. sapiens	3750	H. sapiens	KCND1	potassium voltage-gated channel subfamily D member 1	GO:0051260 protein homooligomerization;GO:0071805 potassium ion transmembrane transport;GO:0051259 protein complex oligomerization		Transporters:Transporter channels and pores; Predicted intracellular proteins; FDA approved drug targets:Small molecule drugs; Voltage-gated ion channels:Voltage-Gated Potassium Channels	Nucleoplasm (Uncertain)	Dalfampridine		(M5956)HALLMARK KRAS SIGNALING DN	0	0	0	0	0	0	0	0	0	0	0	0	0	0	0	0	0	0	0	0	0
100418792	KRT18P54	0	1	1	0	100418792	Gene_ID	H. sapiens	100418792	H. sapiens	KRT18P54	keratin 18 pseudogene 54								0	0	0	0	0	0	0	0	0	0	0	0	0	0	0	0	0	0	0	0	0
493869	GPX8	1	0	1	0	493869	Gene_ID	H. sapiens	493869	H. sapiens	GPX8	glutathione peroxidase 8 (putative)	GO:0098869 cellular oxidant detoxification;GO:1990748 cellular detoxification;GO:0097237 cellular response to toxic substance		Predicted intracellular proteins; Enzymes; ENZYME proteins:Oxidoreductases	Cytosol;Plasma membrane (Approved); Additional: Actin filaments			(M5892)HALLMARK CHOLESTEROL HOMEOSTASIS	0	0	0	0	0	0	0	0	0	0	0	1	0	0	0	0	0	0	0	0	0
64282	TENT4B	0	1	1	0	64282	Gene_ID	H. sapiens	64282	H. sapiens	TENT4B	terminal nucleotidyltransferase 4B	GO:0043629 ncRNA polyadenylation;GO:0043630 ncRNA polyadenylation involved in polyadenylation-dependent ncRNA catabolic process;GO:0071050 sno(s)RNA polyadenylation		Cancer-related genes:Mutated cancer genes; Predicted intracellular proteins; ENZYME proteins:Transferases; Enzymes					0	0	0	0	0	0	0	0	0	0	0	0	0	0	0	0	1	1	0	0	0
152110	NEK10	1	0	1	0	152110	Gene_ID	H. sapiens	152110	H. sapiens	NEK10	NIMA related kinase 10	GO:0120197 mucociliary clearance;GO:0031954 positive regulation of protein autophosphorylation;GO:0003351 epithelial cilium movement involved in extracellular fluid movement	NEK Ser/Thr protein kinase family	ENZYME proteins:Transferases; Predicted intracellular proteins; Kinases:NEK Ser/Thr protein kinases; Enzymes	Vesicles (Approved); Additional: Nucleoplasm				0	0	0	0	0	0	0	0	0	0	0	0	0	0	0	0	0	0	0	0	0
57708	MIER1	0	1	1	0	57708	Gene_ID	H. sapiens	57708	H. sapiens	MIER1	MIER1 transcriptional regulator	GO:0031937 positive regulation of chromatin silencing;GO:0031935 regulation of chromatin silencing;GO:0006342 chromatin silencing		Predicted intracellular proteins; Transcription factors:Helix-turn-helix domains	Nucleoplasm (Enhanced)				0	0	0	0	0	0	0	0	0	0	1	0	0	0	0	0	0	0	0	0	0
284353	NKPD1	1	0	1	0	284353	Gene_ID	H. sapiens	284353	H. sapiens	NKPD1	NTPase KAP family P-loop domain containing 1								0	0	0	0	0	0	0	0	0	0	0	0	0	0	0	0	0	0	0	0	0
3384	ICAM2	0	1	1	0	3384	Gene_ID	H. sapiens	3384	H. sapiens	ICAM2	intercellular adhesion molecule 2	GO:0098609 cell-cell adhesion;GO:0007155 cell adhesion;GO:0022610 biological adhesion		Predicted intracellular proteins; CD markers	Plasma membrane (Approved); Additional: Cytosol		(M169)PID INTEGRIN2 PATHWAY	(M5915)HALLMARK APICAL JUNCTION	0	0	0	0	0	0	0	0	0	0	0	0	0	0	0	0	0	0	0	0	0
26152	ZNF337	1	0	1	0	26152	Gene_ID	H. sapiens	26152	H. sapiens	ZNF337	zinc finger protein 337	GO:0000122 negative regulation of transcription by RNA polymerase II;GO:0045892 negative regulation of transcription, DNA-templated;GO:1903507 negative regulation of nucleic acid-templated transcription		Transcription factors:Zinc-coordinating DNA-binding domains; Predicted intracellular proteins	Plasma membrane (Approved); Additional: Nuclear speckles				0	0	0	0	0	0	0	0	0	0	0	0	0	0	0	0	0	0	0	0	0
285634	INTS6P1	0	1	1	0	285634	Gene_ID	H. sapiens	285634	H. sapiens	INTS6P1	integrator complex subunit 6 pseudogene 1								0	0	0	0	0	0	0	0	0	0	0	0	0	0	0	0	0	0	0	0	0
126321	MFSD12	1	0	1	0	126321	Gene_ID	H. sapiens	126321	H. sapiens	MFSD12	major facilitator superfamily domain containing 12	GO:0042883 cysteine transport;GO:1903712 cysteine transmembrane transport;GO:0043474 pigment metabolic process involved in pigmentation		Predicted intracellular proteins	Mitochondria (Approved); Additional: Nucleoplasm				0	0	0	0	0	0	0	0	0	0	0	0	0	0	0	0	0	0	0	0	0
283869	NPW	1	0	1	0	283869	Gene_ID	H. sapiens	283869	H. sapiens	NPW	neuropeptide W	GO:0007631 feeding behavior;GO:0007218 neuropeptide signaling pathway;GO:0007610 behavior		Predicted intracellular proteins; Predicted secreted proteins					0	0	0	0	0	0	0	0	0	0	0	0	0	0	0	0	0	0	0	0	0
151295	SLC23A3	1	0	1	0	151295	Gene_ID	H. sapiens	151295	H. sapiens	SLC23A3	solute carrier family 23 member 3	GO:0055085 transmembrane transport;GO:0006810 transport;GO:0051234 establishment of localization		Transporters:Electrochemical Potential-driven transporters	Nucleoplasm (Approved); Additional: Cell Junctions				0	0	0	0	0	0	0	0	0	0	0	0	0	0	0	0	0	0	0	0	0
4289	MKLN1	0	1	1	0	4289	Gene_ID	H. sapiens	4289	H. sapiens	MKLN1	muskelin 1	GO:0002090 regulation of receptor internalization;GO:0031532 actin cytoskeleton reorganization;GO:0048259 regulation of receptor-mediated endocytosis		Predicted intracellular proteins	Cytosol;Plasma membrane (Approved); Additional: Vesicles				0	0	0	0	0	0	0	0	0	0	0	0	0	0	0	0	0	0	0	0	0
8945	BTRC	1	0	1	0	8945	Gene_ID	H. sapiens	8945	H. sapiens	BTRC	beta-transducin repeat containing E3 ubiquitin protein ligase	GO:1904668 positive regulation of ubiquitin protein ligase activity;GO:0042753 positive regulation of circadian rhythm;GO:0060444 branching involved in mammary gland duct morphogenesis		Predicted intracellular proteins	Nucleoplasm (Approved); Additional: Cytosol;Plasma membrane		(M5493)WNT SIGNALING	(M5945)HALLMARK HEME METABOLISM	0	0	0	0	0	0	0	0	0	0	0	1	0	0	1	0	0	1	0	0	0
5033	P4HA1	1	0	1	0	5033	Gene_ID	H. sapiens	5033	H. sapiens	P4HA1	prolyl 4-hydroxylase subunit alpha 1	GO:0018401 peptidyl-proline hydroxylation to 4-hydroxy-L-proline;GO:0019511 peptidyl-proline hydroxylation;GO:0018126 protein hydroxylation		Predicted intracellular proteins; Enzymes; ENZYME proteins:Oxidoreductases	Endoplasmic reticulum (Supported); Additional: Mitochondria;Vesicles	Ascorbic acid; Proline; Hydralazine	(M3468)NABA ECM REGULATORS; (M5885)NABA MATRISOME ASSOCIATED; (M5889)NABA MATRISOME	(M5947)HALLMARK IL2 STAT5 SIGNALING; (M5891)HALLMARK HYPOXIA; (M5924)HALLMARK MTORC1 SIGNALING	0	0	0	0	0	0	0	0	0	0	0	0	0	0	0	0	0	0	0	0	0
8969	H2AC11	1	0	1	0	8969	Gene_ID	H. sapiens	8969	H. sapiens	H2AC11	H2A clustered histone 11	GO:0006342 chromatin silencing;GO:0045814 negative regulation of gene expression, epigenetic;GO:0097549 chromatin organization involved in negative regulation of transcription		Predicted intracellular proteins	Nucleoplasm (Approved)				0	0	0	0	0	0	0	0	0	0	0	0	0	0	1	0	0	0	0	0	0
56937	PMEPA1	1	0	1	0	56937	Gene_ID	H. sapiens	56937	H. sapiens	PMEPA1	prostate transmembrane protein, androgen induced 1	GO:0010991 negative regulation of SMAD protein complex assembly;GO:0010990 regulation of SMAD protein complex assembly;GO:0060394 negative regulation of pathway-restricted SMAD protein phosphorylation		Cancer-related genes:Candidate cancer biomarkers; Predicted intracellular proteins	Vesicles (Supported)			(M5896)HALLMARK TGF BETA SIGNALING; (M5908)HALLMARK ANDROGEN RESPONSE; (M5890)HALLMARK TNFA SIGNALING VIA NFKB	0	0	0	0	0	0	0	0	0	0	0	0	0	0	0	0	0	0	0	0	0
25888	ZNF473	0	1	1	0	25888	Gene_ID	H. sapiens	25888	H. sapiens	ZNF473	zinc finger protein 473	GO:0006398 mRNA 3'-end processing by stem-loop binding and cleavage;GO:0008334 histone mRNA metabolic process;GO:0031124 mRNA 3'-end processing		Predicted intracellular proteins	Nucleoplasm (Supported)				0	0	0	0	0	0	0	0	0	0	0	0	0	0	0	0	0	0	0	0	0
161394	SAMD15	1	0	1	0	161394	Gene_ID	H. sapiens	161394	H. sapiens	SAMD15	sterile alpha motif domain containing 15			Predicted intracellular proteins	Nuclear membrane;Nucleoli;Nucleoplasm (Approved)				0	0	0	0	0	0	0	0	0	0	0	0	0	0	0	0	0	0	0	0	0
3592	IL12A	1	0	1	0	3592	Gene_ID	H. sapiens	3592	H. sapiens	IL12A	interleukin 12A	GO:0002860 positive regulation of natural killer cell mediated cytotoxicity directed against tumor cell target;GO:0002857 positive regulation of natural killer cell mediated immune response to tumor cell;GO:0051135 positive regulation of NK T cell activation		Cancer-related genes:Candidate cancer biomarkers; Predicted secreted proteins			(M36)PID IL27 PATHWAY; (M54)PID IL12 2PATHWAY; (M5883)NABA SECRETED FACTORS	(M5950)HALLMARK ALLOGRAFT REJECTION	0	0	0	0	0	0	0	1	0	0	0	0	0	0	1	0	0	0	0	0	0
22905	EPN2	1	0	1	0	22905	Gene_ID	H. sapiens	22905	H. sapiens	EPN2	epsin 2	GO:0030948 negative regulation of vascular endothelial growth factor receptor signaling pathway;GO:1903671 negative regulation of sprouting angiogenesis;GO:0030947 regulation of vascular endothelial growth factor receptor signaling pathway		Predicted intracellular proteins	Vesicles (Supported)				0	0	0	0	0	0	0	0	0	0	0	0	0	0	0	0	0	0	0	0	0
1775	DNASE1L2	1	0	1	0	1775	Gene_ID	H. sapiens	1775	H. sapiens	DNASE1L2	deoxyribonuclease 1 like 2	GO:0003335 corneocyte development;GO:0003334 keratinocyte development;GO:0000737 DNA catabolic process, endonucleolytic		Predicted secreted proteins	Mitochondria (Uncertain)				0	0	0	0	0	0	0	0	0	0	0	0	0	0	0	0	0	0	0	0	0
29765	TMOD4	1	0	1	0	29765	Gene_ID	H. sapiens	29765	H. sapiens	TMOD4	tropomodulin 4	GO:0051694 pointed-end actin filament capping;GO:0051693 actin filament capping;GO:0030835 negative regulation of actin filament depolymerization		Predicted intracellular proteins					0	0	0	0	0	0	0	0	0	0	0	0	0	0	0	0	0	0	0	0	0
493861	EID3	1	0	1	0	493861	Gene_ID	H. sapiens	493861	H. sapiens	EID3	EP300 interacting inhibitor of differentiation 3	GO:0006310 DNA recombination;GO:0006281 DNA repair;GO:0006974 cellular response to DNA damage stimulus		Predicted intracellular proteins	Nucleoli;Nucleoplasm (Supported)				0	0	0	0	0	0	0	0	0	0	0	0	0	0	0	0	0	0	0	0	0
282618	IFNL1	0	1	1	0	282618	Gene_ID	H. sapiens	282618	H. sapiens	IFNL1	interferon lambda 1	GO:0043381 negative regulation of memory T cell differentiation;GO:0045345 positive regulation of MHC class I biosynthetic process;GO:0032696 negative regulation of interleukin-13 production		Predicted secreted proteins					1	1	0	0	0	1	1	0	0	0	0	0	0	0	0	0	0	0	0	0	0
359774	DAP3P2	0	1	1	0	359774	Gene_ID	H. sapiens	359774	H. sapiens	DAP3P2	death associated protein 3 pseudogene 2								0	0	0	0	0	0	0	0	0	0	0	0	0	0	0	0	0	0	0	0	0
80262	C16orf70	1	0	1	0	80262	Gene_ID	H. sapiens	80262	H. sapiens	PHAF1	phagosome assembly factor 1	GO:0043001 Golgi to plasma membrane protein transport;GO:0006893 Golgi to plasma membrane transport;GO:0061951 establishment of protein localization to plasma membrane		Predicted intracellular proteins	Nuclear speckles (Approved); Additional: Cytosol;Nucleoli fibrillar center				0	0	0	0	0	0	0	0	0	0	0	0	0	0	0	0	0	0	0	0	0
2784	GNB3	1	0	1	0	2784	Gene_ID	H. sapiens	2784	H. sapiens	GNB3	G protein subunit beta 3	GO:0090325 regulation of locomotion involved in locomotory behavior;GO:0031987 locomotion involved in locomotory behavior;GO:0060259 regulation of feeding behavior		Predicted intracellular proteins; Disease related genes; RAS pathway related proteins	Plasma membrane (Approved); Additional: Golgi apparatus		(M117)PID CONE PATHWAY		0	0	0	0	0	0	0	0	0	0	0	0	0	0	1	0	0	0	0	0	0
29940	DSE	1	0	1	0	29940	Gene_ID	H. sapiens	29940	H. sapiens	DSE	dermatan sulfate epimerase	GO:0030208 dermatan sulfate biosynthetic process;GO:0030205 dermatan sulfate metabolic process;GO:0050651 dermatan sulfate proteoglycan biosynthetic process		ENZYME proteins:Isomerase; Predicted intracellular proteins; Enzymes; Disease related genes; Potential drug targets	Nucleoplasm (Approved); Additional: Cytosol				0	0	0	0	0	0	0	0	0	0	0	0	0	0	0	0	0	0	0	0	0
165082	ADGRF3	1	0	1	0	165082	Gene_ID	H. sapiens	165082	H. sapiens	ADGRF3	adhesion G protein-coupled receptor F3	GO:0007186 G protein-coupled receptor signaling pathway;GO:0007166 cell surface receptor signaling pathway;GO:0007165 signal transduction		Predicted intracellular proteins; G-protein coupled receptors:GPCRs excl olfactory receptors; G-protein coupled receptors:Family 2 (B) receptors					0	0	0	0	0	0	0	0	0	0	0	0	0	0	0	0	0	0	0	0	0
23002	DAAM1	0	1	1	0	23002	Gene_ID	H. sapiens	23002	H. sapiens	DAAM1	dishevelled associated activator of morphogenesis 1	GO:0060071 Wnt signaling pathway, planar cell polarity pathway;GO:0090175 regulation of establishment of planar polarity;GO:0001736 establishment of planar polarity		Predicted intracellular proteins	Cytosol;Plasma membrane (Approved)		(M23)PID WNT NONCANONICAL PATHWAY; (M5493)WNT SIGNALING	(M5945)HALLMARK HEME METABOLISM	0	0	0	0	0	0	0	0	0	0	0	0	0	0	1	0	0	0	0	0	0
150962	PUS10	1	0	1	0	150962	Gene_ID	H. sapiens	150962	H. sapiens	PUS10	pseudouridine synthase 10	GO:0031119 tRNA pseudouridine synthesis;GO:0031053 primary miRNA processing;GO:0001522 pseudouridine synthesis		Predicted intracellular proteins; ENZYME proteins:Isomerase; Enzymes	Mitochondria;Nuclear bodies;Nucleoplasm (Approved)				0	0	0	0	0	0	0	0	0	0	0	0	0	0	0	0	0	0	0	0	0
100130887	ATE1-AS1	1	0	1	0	100130887	Gene_ID	H. sapiens	100130887	H. sapiens	ATE1-AS1	ATE1 antisense RNA 1								0	0	0	0	0	0	0	0	0	0	0	0	0	0	0	0	0	0	0	0	0
151194	METTL21A	1	0	1	0	151194	Gene_ID	H. sapiens	151194	H. sapiens	METTL21A	methyltransferase 21A, HSPA lysine	GO:0043462 regulation of ATPase activity;GO:0018022 peptidyl-lysine methylation;GO:0006479 protein methylation		Predicted intracellular proteins	Nucleoplasm (Approved); Additional: Cytosol				0	0	0	0	0	0	0	0	0	0	0	0	0	0	0	0	0	0	0	0	0
162963	ZNF610	1	0	1	0	162963	Gene_ID	H. sapiens	162963	H. sapiens	ZNF610	zinc finger protein 610	GO:0006357 regulation of transcription by RNA polymerase II;GO:0006366 transcription by RNA polymerase II;GO:0006355 regulation of transcription, DNA-templated		Transcription factors:Zinc-coordinating DNA-binding domains; Predicted intracellular proteins	Nucleoplasm (Approved)				0	0	0	0	0	0	0	0	0	0	0	0	0	0	0	0	0	0	0	0	0
84074	QRICH2	1	0	1	0	84074	Gene_ID	H. sapiens	84074	H. sapiens	QRICH2	glutamine rich 2	GO:2000059 negative regulation of ubiquitin-dependent protein catabolic process;GO:1903051 negative regulation of proteolysis involved in cellular protein catabolic process;GO:1903363 negative regulation of cellular protein catabolic process		Predicted intracellular proteins	Nuclear membrane;Nucleoplasm;Vesicles (Approved)				0	0	0	0	0	0	0	0	0	0	0	0	0	0	0	0	0	1	0	0	0
79814	AGMAT	1	0	1	0	79814	Gene_ID	H. sapiens	79814	H. sapiens	AGMAT	agmatinase	GO:0033388 putrescine biosynthetic process from arginine;GO:0033389 putrescine biosynthetic process from arginine, using agmatinase;GO:0097055 agmatine biosynthetic process		Predicted intracellular proteins; ENZYME proteins:Hydrolases; Enzymes					0	0	0	0	0	0	0	0	0	0	0	0	0	0	0	0	0	0	0	0	0
729009	FTH1P20	0	1	1	0	729009	Gene_ID	H. sapiens	729009	H. sapiens	FTH1P20	ferritin heavy chain 1 pseudogene 20								0	0	0	0	0	0	0	0	0	0	0	0	0	0	0	0	0	0	0	0	0
166824	RASSF6	1	0	1	0	166824	Gene_ID	H. sapiens	166824	H. sapiens	RASSF6	Ras association domain family member 6	GO:0042981 regulation of apoptotic process;GO:0043067 regulation of programmed cell death;GO:0010941 regulation of cell death		Predicted intracellular proteins	Golgi apparatus;Nucleoplasm (Approved)				0	0	0	0	0	0	0	0	0	0	0	0	0	0	0	0	0	0	0	0	0
11180	WDR6	1	0	1	0	11180	Gene_ID	H. sapiens	11180	H. sapiens	WDR6	WD repeat domain 6	GO:0030488 tRNA methylation;GO:0001510 RNA methylation;GO:0010507 negative regulation of autophagy		Predicted intracellular proteins	Cytosol (Supported); Additional: Plasma membrane				0	0	0	0	0	0	0	0	0	0	0	0	0	0	0	0	0	0	0	0	0
105370526	HIF1A-AS3	1	0	1	0	105370526	Gene_ID	H. sapiens	105370526	H. sapiens	HIF1A-AS3	HIF1A antisense RNA 3								0	0	0	0	0	0	0	0	0	0	0	0	0	0	0	0	0	0	0	0	0
6432	SRSF7	1	0	1	0	6432	Gene_ID	H. sapiens	6432	H. sapiens	SRSF7	serine and arginine rich splicing factor 7	GO:0048025 negative regulation of mRNA splicing, via spliceosome;GO:0033119 negative regulation of RNA splicing;GO:0050686 negative regulation of mRNA processing		Predicted intracellular proteins	Nucleoplasm (Enhanced)			(M5926)HALLMARK MYC TARGETS V1	0	0	0	0	0	0	0	0	0	0	0	0	0	0	0	0	0	0	0	0	0
345274	SLC10A6	1	0	1	0	345274	Gene_ID	H. sapiens	345274	H. sapiens	SLC10A6	solute carrier family 10 member 6	GO:0043251 sodium-dependent organic anion transport;GO:0015721 bile acid and bile salt transport;GO:0015718 monocarboxylic acid transport							0	0	0	0	0	0	0	0	0	0	0	0	0	0	0	0	0	0	0	0	0
7702	ZNF143	1	0	1	0	7702	Gene_ID	H. sapiens	7702	H. sapiens	ZNF143	zinc finger protein 143	GO:1905382 positive regulation of snRNA transcription by RNA polymerase II;GO:1905380 regulation of snRNA transcription by RNA polymerase II;GO:0045945 positive regulation of transcription by RNA polymerase III		Transcription factors:Zinc-coordinating DNA-binding domains; Predicted intracellular proteins	Nucleoplasm (Supported); Additional: Golgi apparatus;Nuclear bodies;Vesicles				0	0	0	0	0	0	0	0	0	0	0	0	0	0	0	0	0	0	0	0	0
27107	ZBTB11	0	1	1	0	27107	Gene_ID	H. sapiens	27107	H. sapiens	ZBTB11	zinc finger and BTB domain containing 11	GO:0006357 regulation of transcription by RNA polymerase II;GO:0006366 transcription by RNA polymerase II;GO:0006355 regulation of transcription, DNA-templated		Transcription factors:Zinc-coordinating DNA-binding domains; Predicted intracellular proteins	Nucleoplasm (Enhanced)				0	0	0	0	0	0	0	0	0	0	0	0	0	0	0	0	0	0	0	0	0
51400	PPME1	1	0	1	0	51400	Gene_ID	H. sapiens	51400	H. sapiens	PPME1	protein phosphatase methylesterase 1	GO:0006482 protein demethylation;GO:0008214 protein dealkylation;GO:0070988 demethylation		Predicted intracellular proteins; ENZYME proteins:Hydrolases; Enzymes	Nucleoplasm (Supported); Additional: Nuclear bodies				0	0	0	0	0	0	0	0	0	0	0	1	0	0	0	0	0	0	0	0	0
59349	KLHL12	1	0	1	0	59349	Gene_ID	H. sapiens	59349	H. sapiens	KLHL12	kelch like family member 12	GO:0014029 neural crest formation;GO:0048207 vesicle targeting, rough ER to cis-Golgi;GO:0048208 COPII vesicle coating		Predicted intracellular proteins	Centriolar satellite;Vesicles (Supported)		(M90)PID WNT CANONICAL PATHWAY		0	0	0	0	0	0	0	0	0	0	0	0	0	0	1	0	0	0	0	0	0
83877	TM2D2	1	0	1	0	83877	Gene_ID	H. sapiens	83877	H. sapiens	TM2D2	TM2 domain containing 2			Predicted intracellular proteins	Nucleoplasm;Plasma membrane;Vesicles (Approved)				0	0	0	0	0	0	0	0	0	0	0	0	0	0	0	0	0	0	0	0	0
23052	ENDOD1	0	1	1	0	23052	Gene_ID	H. sapiens	23052	H. sapiens	ENDOD1	endonuclease domain containing 1	GO:0090305 nucleic acid phosphodiester bond hydrolysis;GO:0090304 nucleic acid metabolic process;GO:0006139 nucleobase-containing compound metabolic process		Predicted secreted proteins	Nuclear membrane (Approved)			(M5906)HALLMARK ESTROGEN RESPONSE EARLY; (M5945)HALLMARK HEME METABOLISM	0	0	0	0	0	0	0	0	0	0	0	0	0	0	0	0	0	0	0	0	0
4565	MT-TI	1	0	1	0	4565	Gene_ID	H. sapiens	4565	H. sapiens	TRNI	tRNA								0	0	0	0	0	0	0	0	0	0	0	0	0	0	0	0	0	0	0	0	0
10575	CCT4	1	0	1	0	10575	Gene_ID	H. sapiens	10575	H. sapiens	CCT4	chaperonin containing TCP1 subunit 4	GO:0090666 scaRNA localization to Cajal body;GO:1904851 positive regulation of establishment of protein localization to telomere;GO:0070203 regulation of establishment of protein localization to telomere		Predicted intracellular proteins	Cytosol (Supported); Additional: Nucleoplasm			(M5926)HALLMARK MYC TARGETS V1	0	0	0	0	1	0	0	0	0	0	0	0	0	0	0	0	0	0	0	0	0
255809	C19orf38	1	0	1	0	255809	Gene_ID	H. sapiens	255809	H. sapiens	C19orf38	chromosome 19 open reading frame 38				Cytosol (Uncertain); Additional: Golgi apparatus;Plasma membrane				0	0	0	0	0	0	0	0	0	0	0	0	0	0	0	0	0	0	0	0	0
126068	ZNF441	0	1	1	0	126068	Gene_ID	H. sapiens	126068	H. sapiens	ZNF441	zinc finger protein 441	GO:0006357 regulation of transcription by RNA polymerase II;GO:0006366 transcription by RNA polymerase II;GO:0006355 regulation of transcription, DNA-templated		Transcription factors:Zinc-coordinating DNA-binding domains; Predicted intracellular proteins	Nuclear speckles (Approved)				0	0	0	0	0	0	0	0	0	0	0	0	0	0	0	0	0	0	0	0	0
10486	CAP2	1	0	1	0	10486	Gene_ID	H. sapiens	10486	H. sapiens	CAP2	cyclase associated actin cytoskeleton regulatory protein 2	GO:0007190 activation of adenylate cyclase activity;GO:0045761 regulation of adenylate cyclase activity;GO:0051339 regulation of lyase activity		Cancer-related genes:Mutated cancer genes; Predicted intracellular proteins	Cytosol;Nucleoplasm (Approved); Additional: Plasma membrane			(M5942)HALLMARK UV RESPONSE DN; (M5930)HALLMARK EPITHELIAL MESENCHYMAL TRANSITION	0	0	0	0	0	0	0	0	0	0	0	0	0	0	0	0	0	0	0	0	0
4210	MEFV	1	0	1	0	4210	Gene_ID	H. sapiens	4210	H. sapiens	MEFV	MEFV innate immuity regulator, pyrin	GO:1904270 pyroptosome complex assembly;GO:0071641 negative regulation of macrophage inflammatory protein 1 alpha production;GO:0071608 macrophage inflammatory protein-1 alpha production		Predicted intracellular proteins; Disease related genes	Nucleoplasm (Supported); Additional: Cytosol			(M5932)HALLMARK INFLAMMATORY RESPONSE; (M5956)HALLMARK KRAS SIGNALING DN	0	0	0	0	0	0	0	1	0	0	0	0	0	0	0	0	0	0	0	0	0
158056	MAMDC4	1	0	1	0	158056	Gene_ID	H. sapiens	158056	H. sapiens	MAMDC4	MAM domain containing 4	GO:0015031 protein transport;GO:0045184 establishment of protein localization;GO:0071705 nitrogen compound transport			Nucleoplasm (Approved); Additional: Cytosol				0	0	0	0	0	0	0	0	0	0	0	0	0	0	0	0	0	0	0	0	0
731223	LINC01220	1	0	1	0	731223	Gene_ID	H. sapiens	731223	H. sapiens	LINC01220	long intergenic non-protein coding RNA 1220								0	0	0	0	0	0	0	0	0	0	0	0	0	0	0	0	0	0	0	0	0
126003	TRAPPC5	1	0	1	0	126003	Gene_ID	H. sapiens	126003	H. sapiens	TRAPPC5	trafficking protein particle complex subunit 5	GO:0006888 endoplasmic reticulum to Golgi vesicle-mediated transport;GO:0048193 Golgi vesicle transport;GO:0046907 intracellular transport		Predicted intracellular proteins	Vesicles (Approved)	S-palmitoyl-L-cysteine			0	0	0	0	0	0	0	0	0	0	0	0	0	0	0	0	0	0	0	0	0
94009	SERHL	1	0	1	0	94009	Gene_ID	H. sapiens	94009	H. sapiens	SERHL	serine hydrolase like (pseudogene)	GO:0008150 biological_process							0	0	0	0	0	0	0	0	0	0	0	0	0	0	0	0	0	0	0	0	0
5930	RBBP6	0	1	1	0	5930	Gene_ID	H. sapiens	5930	H. sapiens	RBBP6	RB binding protein 6, ubiquitin ligase	GO:0061053 somite development;GO:0006275 regulation of DNA replication;GO:0035264 multicellular organism growth		ENZYME proteins:Transferases; Predicted intracellular proteins; Enzymes	Nuclear speckles (Enhanced)				0	0	0	0	0	0	0	0	0	0	0	0	0	0	0	0	0	1	0	0	0
5893	RAD52	1	0	1	0	5893	Gene_ID	H. sapiens	5893	H. sapiens	RAD52	RAD52 homolog, DNA repair protein	GO:0000730 DNA recombinase assembly;GO:0090735 DNA repair complex assembly;GO:2000819 regulation of nucleotide-excision repair		Cancer-related genes:Candidate cancer biomarkers; Predicted intracellular proteins	Nuclear speckles (Approved); Additional: Plasma membrane			(M5898)HALLMARK DNA REPAIR	0	0	0	0	0	0	0	0	0	0	0	0	0	0	1	0	0	0	0	0	0
23314	SATB2	1	0	1	0	23314	Gene_ID	H. sapiens	23314	H. sapiens	SATB2	SATB homeobox 2	GO:0021902 commitment of neuronal cell to specific neuron type in forebrain;GO:0021877 forebrain neuron fate commitment;GO:0002076 osteoblast development		Predicted intracellular proteins; Disease related genes; Transcription factors:Helix-turn-helix domains	Nucleoplasm (Supported)				0	0	0	0	0	0	0	0	0	0	0	0	0	0	0	0	0	0	0	0	0
54739	XAF1	0	1	1	0	54739	Gene_ID	H. sapiens	54739	H. sapiens	XAF1	XIAP associated factor 1	GO:0035456 response to interferon-beta;GO:0034097 response to cytokine;GO:0006915 apoptotic process		Predicted intracellular proteins	Mitochondria (Supported); Additional: Nucleoplasm;Rods & Rings			(M5913)HALLMARK INTERFERON GAMMA RESPONSE	0	1	1	0	0	0	0	0	0	0	0	0	0	0	0	0	0	0	0	1	0
390595	UBAP1L	1	0	1	0	390595	Gene_ID	H. sapiens	390595	H. sapiens	UBAP1L	ubiquitin associated protein 1 like	GO:0043162 ubiquitin-dependent protein catabolic process via the multivesicular body sorting pathway;GO:0006511 ubiquitin-dependent protein catabolic process;GO:0019941 modification-dependent protein catabolic process		Predicted intracellular proteins	Nuclear bodies (Uncertain)				0	0	0	0	0	0	0	0	0	0	0	0	0	0	0	0	0	1	0	0	0
105371638	LINC02816	1	0	1	0	105371638	Gene_ID	H. sapiens	105371638	H. sapiens	LINC02816	long intergenic non-protein coding RNA 2816								0	0	0	0	0	0	0	0	0	0	0	0	0	0	0	0	0	0	0	0	0
55761	TTC17	1	0	1	0	55761	Gene_ID	H. sapiens	55761	H. sapiens	TTC17	tetratricopeptide repeat domain 17	GO:0030041 actin filament polymerization;GO:0008154 actin polymerization or depolymerization;GO:0051258 protein polymerization		Predicted intracellular proteins	Plasma membrane (Supported); Additional: Cytosol				0	0	0	0	0	0	0	0	0	0	0	0	0	0	0	0	0	0	0	0	0
54629	MINDY2	0	1	1	0	54629	Gene_ID	H. sapiens	54629	H. sapiens	MINDY2	MINDY lysine 48 deubiquitinase 2	GO:0071108 protein K48-linked deubiquitination;GO:0016579 protein deubiquitination;GO:0070646 protein modification by small protein removal		Predicted intracellular proteins; Peptidases; ENZYME proteins:Hydrolases; Enzymes	Nucleoplasm (Enhanced)				0	0	0	0	0	0	0	0	0	0	0	0	0	0	0	0	0	0	0	0	0
644745	HSPD1P4	1	0	1	0	644745	Gene_ID	H. sapiens	644745	H. sapiens	HSPD1P4	heat shock protein family D (Hsp60) member 1 pseudogene 4								0	0	0	0	0	0	0	0	0	0	0	0	0	0	0	0	0	0	0	0	0
729789	RPS15P5	0	1	1	0	729789	Gene_ID	H. sapiens	729789	H. sapiens	RPS15P5	ribosomal protein S15 pseudogene 5								0	0	0	0	0	0	0	0	0	0	0	0	0	0	0	0	0	0	0	0	0
729041	FAAHP1	1	0	1	0	729041	Gene_ID	H. sapiens	729041	H. sapiens	FAAHP1	fatty acid amide hydrolase pseudogene 1								0	0	0	0	0	0	0	0	0	0	0	0	0	0	0	0	0	0	0	0	0
149041	RC3H1	0	1	1	0	149041	Gene_ID	H. sapiens	149041	H. sapiens	RC3H1	ring finger and CCCH-type domains 1	GO:0002635 negative regulation of germinal center formation;GO:0061470 T follicular helper cell differentiation;GO:0002634 regulation of germinal center formation		Predicted intracellular proteins	Cytosol (Supported); Additional: Golgi apparatus;Plasma membrane				0	0	0	0	0	0	1	0	0	0	0	0	0	0	0	0	1	1	1	0	0
5761	PTMAP4	0	1	1	0	5761	Gene_ID	H. sapiens	5761	H. sapiens	PTMAP4	prothymosin alpha pseudogene 4								0	0	0	0	0	0	0	0	0	0	0	0	0	0	0	0	0	0	0	0	0
27101	CACYBP	1	0	1	0	27101	Gene_ID	H. sapiens	27101	H. sapiens	CACYBP	calcyclin binding protein	GO:0060416 response to growth hormone;GO:0045740 positive regulation of DNA replication;GO:0071277 cellular response to calcium ion		Predicted intracellular proteins	Cytosol (Enhanced); Additional: Nucleoplasm			(M5924)HALLMARK MTORC1 SIGNALING	0	0	0	0	0	0	0	0	0	0	0	0	0	0	0	0	0	0	0	0	0
51351	ZNF117	1	0	1	0	51351	Gene_ID	H. sapiens	51351	H. sapiens	ZNF117	zinc finger protein 117	GO:0006357 regulation of transcription by RNA polymerase II;GO:0006366 transcription by RNA polymerase II;GO:0006355 regulation of transcription, DNA-templated		Transcription factors:Zinc-coordinating DNA-binding domains; Predicted intracellular proteins	Cytosol;Nucleoli fibrillar center (Approved)				0	0	0	0	0	0	0	0	0	0	0	0	0	0	0	0	0	0	0	0	0
7495	XBP1P1	1	0	1	0	7495	Gene_ID	H. sapiens	7495	H. sapiens	XBP1P1	X-box binding protein 1 pseudogene 1								0	0	0	0	1	0	0	0	0	0	0	0	0	0	0	0	0	0	0	0	0
3977	LIFR	0	1	1	0	3977	Gene_ID	H. sapiens	3977	H. sapiens	LIFR	LIF receptor subunit alpha	GO:0070120 ciliary neurotrophic factor-mediated signaling pathway;GO:0038165 oncostatin-M-mediated signaling pathway;GO:0048861 leukemia inhibitory factor signaling pathway		Cancer-related genes:Mutational cancer driver genes; Disease related genes; CD markers; Predicted intracellular proteins				(M5908)HALLMARK ANDROGEN RESPONSE; (M5905)HALLMARK ADIPOGENESIS	0	1	0	0	0	0	0	0	0	0	0	0	0	0	1	0	0	0	0	0	0
8502	PKP4	1	0	1	0	8502	Gene_ID	H. sapiens	8502	H. sapiens	PKP4	plakophilin 4	GO:0032467 positive regulation of cytokinesis;GO:0051781 positive regulation of cell division;GO:0032465 regulation of cytokinesis		Predicted intracellular proteins	Cell Junctions (Enhanced); Additional: Plasma membrane				0	0	0	0	0	0	0	0	0	0	0	0	0	0	0	0	0	0	0	0	0
51585	PCF11	0	1	1	0	51585	Gene_ID	H. sapiens	51585	H. sapiens	PCF11	PCF11 cleavage and polyadenylation factor subunit	GO:0006369 termination of RNA polymerase II transcription;GO:0006353 DNA-templated transcription, termination;GO:0006379 mRNA cleavage		Predicted intracellular proteins	Nucleoplasm (Supported); Additional: Mitochondria				0	0	0	0	0	0	0	0	0	0	0	0	0	0	0	0	0	0	0	0	0
170392	OIT3	1	0	1	0	170392	Gene_ID	H. sapiens	170392	H. sapiens	OIT3	oncoprotein induced transcript 3	GO:1903118 urate homeostasis;GO:0048878 chemical homeostasis;GO:0042592 homeostatic process		Predicted secreted proteins			(M3008)NABA ECM GLYCOPROTEINS; (M5884)NABA CORE MATRISOME; (M5889)NABA MATRISOME		0	0	0	0	0	0	0	0	0	0	0	0	0	0	0	0	0	0	0	0	0
728344	GLRX3P2	0	1	1	0	728344	Gene_ID	H. sapiens	728344	H. sapiens	GLRX3P2	glutaredoxin 3 pseudogene 2								0	0	0	0	0	0	0	0	0	0	0	0	0	0	0	0	0	0	0	0	0
81562	LMAN2L	1	0	1	0	81562	Gene_ID	H. sapiens	81562	H. sapiens	LMAN2L	lectin, mannose binding 2 like	GO:0007029 endoplasmic reticulum organization;GO:0006888 endoplasmic reticulum to Golgi vesicle-mediated transport;GO:0007030 Golgi organization		Disease related genes					0	0	0	0	1	0	0	0	0	0	0	0	0	0	0	0	0	0	0	0	0
643300	HSPD1P1	1	0	1	0	643300	Gene_ID	H. sapiens	643300	H. sapiens	HSPD1P1	heat shock protein family D (Hsp60) member 1 pseudogene 1								0	0	0	0	0	0	0	0	0	0	0	0	0	0	0	0	0	0	0	0	0
6767	ST13	1	0	1	0	6767	Gene_ID	H. sapiens	6767	H. sapiens	ST13	ST13 Hsp70 interacting protein	GO:0061083 regulation of protein refolding;GO:0061084 negative regulation of protein refolding;GO:1903333 negative regulation of protein folding		Predicted intracellular proteins	Cytosol (Enhanced)				0	0	0	0	1	0	0	0	0	0	0	1	0	0	0	0	0	0	0	0	0
23086	EXPH5	1	0	1	0	23086	Gene_ID	H. sapiens	23086	H. sapiens	EXPH5	exophilin 5	GO:0003334 keratinocyte development;GO:0071985 multivesicular body sorting pathway;GO:0045921 positive regulation of exocytosis		Predicted intracellular proteins; Disease related genes					0	0	0	0	0	0	0	0	0	0	0	0	0	0	0	0	0	0	0	0	0
54737	MPHOSPH8	1	0	1	0	54737	Gene_ID	H. sapiens	54737	H. sapiens	MPHOSPH8	M-phase phosphoprotein 8	GO:0090309 positive regulation of DNA methylation-dependent heterochromatin assembly;GO:0031453 positive regulation of heterochromatin assembly;GO:0120263 positive regulation of heterochromatin organization		Predicted intracellular proteins	Nucleoplasm (Supported); Additional: Cytosol;Plasma membrane				0	0	0	0	0	0	0	0	0	0	0	0	0	0	1	0	0	0	0	0	0
3310	HSPA6	0	1	1	0	3310	Gene_ID	H. sapiens	3310	H. sapiens	HSPA6	heat shock protein family A (Hsp70) member 6	GO:0010286 heat acclimation;GO:0070370 cellular heat acclimation;GO:0042026 protein refolding		Predicted intracellular proteins	Vesicles (Approved); Additional: Nucleoplasm				0	0	0	0	1	0	0	1	1	0	0	1	0	0	0	1	0	0	0	0	0
9531	BAG3	1	0	1	0	9531	Gene_ID	H. sapiens	9531	H. sapiens	BAG3	BAG cochaperone 3	GO:1905335 regulation of aggrephagy;GO:1905337 positive regulation of aggrephagy;GO:1903215 negative regulation of protein targeting to mitochondrion		Predicted intracellular proteins; Disease related genes	Cytosol;Plasma membrane (Enhanced)			(M5922)HALLMARK UNFOLDED PROTEIN RESPONSE	0	0	0	0	1	0	0	0	1	0	0	1	0	0	0	0	0	0	0	0	0
25861	WHRN	1	0	1	0	25861	Gene_ID	H. sapiens	25861	H. sapiens	WHRN	whirlin	GO:1990227 paranodal junction maintenance;GO:0021694 cerebellar Purkinje cell layer formation;GO:0060088 auditory receptor cell stereocilium organization		Predicted intracellular proteins; Disease related genes					0	0	0	0	0	0	0	0	0	0	0	0	0	0	0	0	0	0	0	0	0
441051	HSP90AA6P	1	0	1	0	441051	Gene_ID	H. sapiens	441051	H. sapiens	HSP90AA6P	heat shock protein 90 alpha family class A member 6, pseudogene								0	0	0	0	0	0	0	0	0	0	0	0	0	0	0	0	0	0	0	0	0
101929023	LINC01762	1	0	1	0	101929023	Gene_ID	H. sapiens	101929023	H. sapiens	LINC01762	long intergenic non-protein coding RNA 1762								0	0	0	0	0	0	0	0	0	0	0	0	0	0	0	0	0	0	0	0	0
3251	HPRT1	1	0	1	0	3251	Gene_ID	H. sapiens	3251	H. sapiens	HPRT1	hypoxanthine phosphoribosyltransferase 1	GO:0032263 GMP salvage;GO:0043103 hypoxanthine salvage;GO:0006168 adenine salvage		ENZYME proteins:Transferases; Predicted intracellular proteins; FDA approved drug targets:Small molecule drugs; Enzymes; Disease related genes	Cytosol (Supported)	Mercaptopurine; 5-O-phosphono-alpha-D-ribofuranosyl diphosphate; 5-monophosphate-9-beta-D-ribofuranosyl xanthine; 3H-pyrazolo[4,3-d]pyrimidin-7-ol; 9-Deazaguanine	(M5493)WNT SIGNALING	(M5898)HALLMARK DNA REPAIR; (M5907)HALLMARK ESTROGEN RESPONSE LATE; (M5924)HALLMARK MTORC1 SIGNALING	0	0	0	0	0	0	0	0	0	0	0	0	0	0	0	0	0	0	0	0	0
132884	EVC2	1	0	1	0	132884	Gene_ID	H. sapiens	132884	H. sapiens	EVC2	EvC ciliary complex subunit 2	GO:0007224 smoothened signaling pathway;GO:0007166 cell surface receptor signaling pathway;GO:0007165 signal transduction		Disease related genes	Mitochondria (Approved)				0	0	0	0	0	0	0	0	0	0	0	0	0	0	0	0	0	0	0	0	0
1198	CLK3	1	0	1	0	1198	Gene_ID	H. sapiens	1198	H. sapiens	CLK3	CDC like kinase 3	GO:0043484 regulation of RNA splicing;GO:0046777 protein autophosphorylation;GO:0018108 peptidyl-tyrosine phosphorylation	CMGC Ser/Thr protein kinase family	ENZYME proteins:Transferases; Predicted intracellular proteins; Kinases:CMGC Ser/Thr protein kinases; Enzymes	Nucleoplasm (Supported); Additional: Intermediate filaments	K-00546; ethyl 3-[(E)-2-amino-1-cyanoethenyl]-6,7-dichloro-1-methyl-1H-indole-2-carboxylate; Fostamatinib			0	0	0	0	0	0	0	0	0	0	0	0	0	0	0	0	0	0	0	0	0
57573	ZNF471	1	0	1	0	57573	Gene_ID	H. sapiens	57573	H. sapiens	ZNF471	zinc finger protein 471	GO:0006357 regulation of transcription by RNA polymerase II;GO:0006366 transcription by RNA polymerase II;GO:0006355 regulation of transcription, DNA-templated		Cancer-related genes:Mutated cancer genes; Transcription factors:Zinc-coordinating DNA-binding domains; Predicted intracellular proteins	Nucleoplasm (Supported)				0	0	0	0	0	0	0	0	0	0	0	0	0	0	0	0	0	0	0	0	0
5586	PKN2	0	1	1	0	5586	Gene_ID	H. sapiens	5586	H. sapiens	PKN2	protein kinase N2	GO:0045070 positive regulation of viral genome replication;GO:0032467 positive regulation of cytokinesis;GO:0048524 positive regulation of viral process	AGC Ser/Thr protein kinase family	ENZYME proteins:Transferases; Predicted intracellular proteins; Kinases:AGC Ser/Thr protein kinases; Enzymes	Intermediate filaments;Nucleoplasm (Supported); Additional: Centrosome;Cytosol;Nuclear bodies;Plasma membrane	Fostamatinib	(M12)PID RHOA PATHWAY		1	0	0	0	0	0	0	0	0	0	0	0	0	0	1	0	0	0	0	0	0
11163	NUDT4	1	0	1	0	11163	Gene_ID	H. sapiens	11163	H. sapiens	NUDT4	nudix hydrolase 4	GO:0071543 diphosphoinositol polyphosphate metabolic process;GO:1901906 diadenosine pentaphosphate metabolic process;GO:1901907 diadenosine pentaphosphate catabolic process		Predicted intracellular proteins; ENZYME proteins:Hydrolases; Enzymes	Cytosol (Approved)			(M5945)HALLMARK HEME METABOLISM	0	0	0	0	0	0	0	0	0	0	0	0	0	0	0	0	0	0	0	0	0
8515	ITGA10	1	0	1	0	8515	Gene_ID	H. sapiens	8515	H. sapiens	ITGA10	integrin subunit alpha 10	GO:0007229 integrin-mediated signaling pathway;GO:0007160 cell-matrix adhesion;GO:0031589 cell-substrate adhesion					(M47)PID INTEGRIN CS PATHWAY; (M67)PID ARF6 TRAFFICKING PATHWAY; (M18)PID INTEGRIN1 PATHWAY	(M5915)HALLMARK APICAL JUNCTION	0	0	0	0	0	0	0	0	0	0	0	0	0	0	0	0	0	0	0	0	0
57610	RANBP10	1	0	1	0	57610	Gene_ID	H. sapiens	57610	H. sapiens	RANBP10	RAN binding protein 10	GO:0007010 cytoskeleton organization;GO:0007166 cell surface receptor signaling pathway;GO:0006996 organelle organization		Predicted intracellular proteins			(M48)PID MET PATHWAY	(M5945)HALLMARK HEME METABOLISM	0	0	0	0	0	0	0	0	0	0	0	0	0	0	0	0	0	0	0	0	0
647319	VEZF1P1	0	1	1	0	647319	Gene_ID	H. sapiens	647319	H. sapiens	VEZF1P1	vascular endothelial zinc finger 1 pseudogene 1								0	0	0	0	0	0	0	0	0	0	0	0	0	0	0	0	0	0	0	0	0
314	AOC2	1	0	1	0	314	Gene_ID	H. sapiens	314	H. sapiens	AOC2	amine oxidase copper containing 2	GO:0006584 catecholamine metabolic process;GO:0009712 catechol-containing compound metabolic process;GO:0006805 xenobiotic metabolic process		Predicted intracellular proteins; Enzymes; ENZYME proteins:Oxidoreductases					0	0	0	0	0	0	0	0	0	0	0	0	0	0	0	0	0	0	0	0	0
53343	NUDT9	1	0	1	0	53343	Gene_ID	H. sapiens	53343	H. sapiens	NUDT9	nudix hydrolase 9	GO:0046032 ADP catabolic process;GO:0046707 IDP metabolic process;GO:0046709 IDP catabolic process		Predicted intracellular proteins; ENZYME proteins:Hydrolases; Enzymes	Mitochondria;Nuclear bodies (Approved); Additional: Cell Junctions;Nuclear membrane	Beta-D-Glucose; beta-D-Ribose-5-phosphate		(M5898)HALLMARK DNA REPAIR	0	0	0	0	0	0	0	0	0	0	0	0	0	0	0	0	0	0	0	0	0
100131565	EIF4EP5	0	1	1	0	100131565	Gene_ID	H. sapiens	100131565	H. sapiens	EIF4EP5	eukaryotic translation initiation factor 4E pseudogene 5								0	0	0	0	0	0	0	0	0	0	0	0	0	0	0	0	0	0	0	0	0
23111	SPART	1	0	1	0	23111	Gene_ID	H. sapiens	23111	H. sapiens	SPART	spartin	GO:0048698 negative regulation of collateral sprouting in absence of injury;GO:0048696 regulation of collateral sprouting in absence of injury;GO:0048669 collateral sprouting in absence of injury		Predicted intracellular proteins; Disease related genes	Cytosol (Supported); Additional: Plasma membrane				0	0	0	0	0	0	0	0	0	0	0	0	0	0	0	0	0	0	0	0	0
134549	SHROOM1	1	0	1	0	134549	Gene_ID	H. sapiens	134549	H. sapiens	SHROOM1	shroom family member 1	GO:0051017 actin filament bundle assembly;GO:0061572 actin filament bundle organization;GO:0007015 actin filament organization		Predicted intracellular proteins	Vesicles (Approved)			(M5893)HALLMARK MITOTIC SPINDLE	0	0	0	0	0	0	0	0	0	0	0	0	0	0	0	0	0	0	0	0	0
63897	HEATR6	1	0	1	0	63897	Gene_ID	H. sapiens	63897	H. sapiens	HEATR6	HEAT repeat containing 6			Predicted intracellular proteins	Mitochondria (Approved)				0	0	0	0	0	0	0	0	0	0	0	0	0	0	0	0	0	0	0	0	0
6950	TCP1	1	0	1	0	6950	Gene_ID	H. sapiens	6950	H. sapiens	TCP1	t-complex 1	GO:0042000 translocation of peptides or proteins into host;GO:0044053 translocation of peptides or proteins into host cell cytoplasm;GO:0090666 scaRNA localization to Cajal body		Predicted intracellular proteins				(M5926)HALLMARK MYC TARGETS V1	0	0	0	0	1	0	0	0	0	0	0	0	0	0	0	0	0	0	0	0	0
9046	DOK2	1	0	1	0	9046	Gene_ID	H. sapiens	9046	H. sapiens	DOK2	docking protein 2	GO:0007265 Ras protein signal transduction;GO:0007264 small GTPase mediated signal transduction;GO:0007169 transmembrane receptor protein tyrosine kinase signaling pathway		Predicted intracellular proteins	Cytosol (Approved); Additional: Golgi apparatus;Nuclear bodies;Nucleoplasm		(M92)PID ANGIOPOIETIN RECEPTOR PATHWAY; (M122)PID IL2 1PATHWAY; (M28)PID IL4 2PATHWAY		0	0	0	0	0	0	0	0	0	0	0	0	0	0	0	0	0	0	0	0	0
3301	DNAJA1	1	0	1	0	3301	Gene_ID	H. sapiens	3301	H. sapiens	DNAJA1	DnaJ heat shock protein family (Hsp40) member A1	GO:1905258 regulation of nitrosative stress-induced intrinsic apoptotic signaling pathway;GO:1905259 negative regulation of nitrosative stress-induced intrinsic apoptotic signaling pathway;GO:1990442 intrinsic apoptotic signaling pathway in response to nitrosative stress		Predicted intracellular proteins	Cytosol (Supported); Additional: Microtubules		(M151)PID AR TF PATHWAY	(M5941)HALLMARK UV RESPONSE UP; (M5902)HALLMARK APOPTOSIS	0	0	0	0	1	0	0	0	1	0	0	1	0	0	0	0	0	0	0	0	0
257044	CATSPERE	1	0	1	0	257044	Gene_ID	H. sapiens	257044	H. sapiens	CATSPERE	catsper channel auxiliary subunit epsilon								0	0	0	0	0	0	0	0	0	0	0	0	0	0	0	0	0	0	0	0	0
80318	GKAP1	1	0	1	0	80318	Gene_ID	H. sapiens	80318	H. sapiens	GKAP1	G kinase anchoring protein 1	GO:0046628 positive regulation of insulin receptor signaling pathway;GO:1900078 positive regulation of cellular response to insulin stimulus;GO:1900076 regulation of cellular response to insulin stimulus		Predicted intracellular proteins	Centriolar satellite;Cytosol (Approved)				0	0	0	0	0	0	0	0	0	0	0	0	0	0	0	0	0	0	0	0	0
54877	ZCCHC2	0	1	1	0	54877	Gene_ID	H. sapiens	54877	H. sapiens	ZCCHC2	zinc finger CCHC-type containing 2			Predicted intracellular proteins	Cytosol;Nucleoli (Approved); Additional: Nucleoplasm				0	0	0	0	0	0	0	0	0	0	0	0	0	0	0	0	0	0	0	0	0
4091	SMAD6	1	0	1	0	4091	Gene_ID	H. sapiens	4091	H. sapiens	SMAD6	SMAD family member 6	GO:0007352 zygotic specification of dorsal/ventral axis;GO:0010991 negative regulation of SMAD protein complex assembly;GO:0010990 regulation of SMAD protein complex assembly		Predicted intracellular proteins; Disease related genes; Transcription factors:beta-Hairpin exposed by an alpha/beta-scaffold	Nucleoplasm (Supported); Additional: Golgi apparatus;Nuclear bodies		(M181)PID BMP PATHWAY	(M5896)HALLMARK TGF BETA SIGNALING	0	0	0	0	0	0	0	0	0	0	0	0	0	0	0	0	0	0	0	0	0
272	AMPD3	1	0	1	0	272	Gene_ID	H. sapiens	272	H. sapiens	AMPD3	adenosine monophosphate deaminase 3	GO:0006196 AMP catabolic process;GO:0032264 IMP salvage;GO:0106380 purine ribonucleotide salvage		Predicted intracellular proteins; ENZYME proteins:Hydrolases; Enzymes; Disease related genes; Potential drug targets	Nuclear membrane (Approved)			(M5891)HALLMARK HYPOXIA	0	0	0	0	0	0	0	0	0	0	0	0	0	0	0	0	0	0	0	0	0
105377540	SAP30-DT	1	0	1	0	105377540	Gene_ID	H. sapiens	105377540	H. sapiens	SAP30-DT	SAP30 divergent transcript								0	0	0	0	0	0	0	0	0	0	0	0	0	0	0	0	0	0	0	0	0
79673	ZNF329	1	0	1	0	79673	Gene_ID	H. sapiens	79673	H. sapiens	ZNF329	zinc finger protein 329	GO:0006357 regulation of transcription by RNA polymerase II;GO:0006366 transcription by RNA polymerase II;GO:0006355 regulation of transcription, DNA-templated		Transcription factors:Zinc-coordinating DNA-binding domains; Predicted intracellular proteins	Nucleoplasm (Approved)				0	0	0	0	0	0	0	0	0	0	0	0	0	0	0	0	0	0	0	0	0
284697	BTBD8	1	0	1	0	284697	Gene_ID	H. sapiens	284697	H. sapiens	BTBD8	BTB domain containing 8	GO:0150007 clathrin-dependent synaptic vesicle endocytosis;GO:0036466 synaptic vesicle recycling via endosome;GO:0099532 synaptic vesicle endosomal processing		Predicted intracellular proteins	Nucleoplasm (Supported)				0	0	0	0	0	0	0	0	0	0	0	0	0	0	0	0	0	0	0	0	0
91543	RSAD2	0	1	0	1	91543	Gene_ID	H. sapiens	91543	H. sapiens	RSAD2	radical S-adenosyl methionine domain containing 2	GO:0034165 positive regulation of toll-like receptor 9 signaling pathway;GO:0034157 positive regulation of toll-like receptor 7 signaling pathway;GO:0034155 regulation of toll-like receptor 7 signaling pathway		Predicted intracellular proteins	Endoplasmic reticulum (Supported); Additional: Nucleoli fibrillar center			(M5911)HALLMARK INTERFERON ALPHA RESPONSE; (M5913)HALLMARK INTERFERON GAMMA RESPONSE; (M5956)HALLMARK KRAS SIGNALING DN	1	1	1	0	0	1	0	1	0	0	0	0	0	1	0	1	0	0	1	0	0
3320	HSP90AA1	1	0	1	0	3320	Gene_ID	H. sapiens	3320	H. sapiens	HSP90AA1	heat shock protein 90 alpha family class A member 1	GO:0043335 protein unfolding;GO:0007008 outer mitochondrial membrane organization;GO:0045040 protein insertion into mitochondrial outer membrane		Cancer-related genes:Candidate cancer biomarkers; Predicted intracellular proteins	Cytosol (Supported)	Rifabutin; Nedocromil; 9-Butyl-8-(2,5-Dimethoxy-Benzyl)-9h-Purin-6-Ylamine; Geldanamycin; 8-(2-Chloro-3,4,5-Trimethoxy-Benzyl)-2-Fluoro-9-Pent-4-Ylnyl-9h-Purin-6-Ylamine; 9-Butyl-8-(3,4,5-Trimethoxybenzyl)-9h-Purin-6-Amine; 4-(1,3-Benzodioxol-5-Yl)-5-(5-Ethyl-2,4-Dihydroxyphenyl)-2h-Pyrazole-3-Carboxylic Acid; 8-(2,5-Dimethoxy-Benzyl)-2-Fluoro-9h-Purin-6-Ylamine; 8-(2,5-Dimethoxy-Benzyl)-2-Fluoro…	(M201)PID ERBB NETWORK PATHWAY; (M180)PID HIF1A PATHWAY; (M226)PID VEGFR1 PATHWAY	(M5935)HALLMARK FATTY ACID METABOLISM	0	0	0	0	1	0	0	1	1	1	0	1	0	0	1	0	0	1	0	0	0
2901	GRIK5	1	0	1	0	2901	Gene_ID	H. sapiens	2901	H. sapiens	GRIK5	glutamate ionotropic receptor kainate type subunit 5	GO:0006621 protein retention in ER lumen;GO:0031630 regulation of synaptic vesicle fusion to presynaptic active zone membrane;GO:1901632 regulation of synaptic vesicle membrane organization			Plasma membrane (Supported); Additional: Nucleoplasm	Glutamic acid; Butabarbital			0	0	0	0	0	0	0	0	0	0	0	0	0	0	0	0	0	0	0	0	0
1432	MAPK14	1	0	1	0	1432	Gene_ID	H. sapiens	1432	H. sapiens	MAPK14	mitogen-activated protein kinase 14	GO:0099179 regulation of synaptic membrane adhesion;GO:0090400 stress-induced premature senescence;GO:0070391 response to lipoteichoic acid	CMGC Ser/Thr protein kinase family	Cancer-related genes:Candidate cancer biomarkers; ENZYME proteins:Transferases; Predicted intracellular proteins; Kinases:CMGC Ser/Thr protein kinases; Enzymes	Nuclear speckles (Supported); Additional: Cytosol	Dasatinib; 4-[5-[2-(1-phenyl-ethylamino)-pyrimidin-4-yl]-1-methyl-4-(3-trifluoromethylphenyl)-1H-imidazol-2-yl]-piperidine; N-[(3Z)-5-Tert-butyl-2-phenyl-1,2-dihydro-3H-pyrazol-3-ylidene]-N'-(4-chlorophenyl)urea; 1-(2,6-Dichlorophenyl)-5-(2,4-Difluorophenyl)-7-Piperidin-4-Yl-3,4-Dihydroquinolin-2(1h)-One; Inhibitor of P38 Kinase; 6((S)-3-Benzylpiperazin-1-Yl)-3-(Naphthalen-2-Yl)-4-(Pyridin-4-Yl)P…	(M26)PID NFKAPPAB ATYPICAL PATHWAY; (M199)PID P38 MK2 PATHWAY; (M268)PID S1P S1P2 PATHWAY	(M5942)HALLMARK UV RESPONSE DN; (M5901)HALLMARK G2M CHECKPOINT; (M5915)HALLMARK APICAL JUNCTION	0	0	0	0	0	0	0	1	0	0	0	1	0	0	1	0	0	0	0	0	0
4703	NEB	1	0	1	0	4703	Gene_ID	H. sapiens	4703	H. sapiens	NEB	nebulin	GO:0007525 somatic muscle development;GO:0071691 cardiac muscle thin filament assembly;GO:0055003 cardiac myofibril assembly		Cancer-related genes:Mutational cancer driver genes; Disease related genes; Predicted intracellular proteins					0	0	0	0	0	0	0	0	0	0	0	0	0	0	0	0	0	0	0	0	0
4254	KITLG	0	1	1	0	4254	Gene_ID	H. sapiens	4254	H. sapiens	KITLG	KIT ligand	GO:0033026 negative regulation of mast cell apoptotic process;GO:0070668 positive regulation of mast cell proliferation;GO:0033024 mast cell apoptotic process		Cancer-related genes:Candidate cancer biomarkers; Predicted intracellular proteins; Disease related genes; RAS pathway related proteins	Vesicles (Approved)		(M231)PID KIT PATHWAY; (M195)PID CMYB PATHWAY; (M5883)NABA SECRETED FACTORS		0	1	0	0	0	0	1	0	0	0	0	0	0	0	0	0	0	0	0	0	0
390006	PPIAP19	0	1	1	0	390006	Gene_ID	H. sapiens	390006	H. sapiens	PPIAP19	peptidylprolyl isomerase A pseudogene 19								0	0	0	0	0	0	0	0	0	0	0	0	0	0	0	0	0	0	0	0	0
79896	THNSL1	1	0	1	0	79896	Gene_ID	H. sapiens	79896	H. sapiens	THNSL1	threonine synthase like 1	GO:0008150 biological_process		Predicted intracellular proteins	Cytosol;Nuclear bodies (Approved); Additional: Mitochondria				0	0	0	0	0	0	0	0	0	0	0	0	0	0	0	0	0	0	0	0	0
868	CBLB	0	1	1	0	868	Gene_ID	H. sapiens	868	H. sapiens	CBLB	Cbl proto-oncogene B	GO:2000583 regulation of platelet-derived growth factor receptor-alpha signaling pathway;GO:0035790 platelet-derived growth factor receptor-alpha signaling pathway;GO:0002669 positive regulation of T cell anergy		ENZYME proteins:Transferases; Predicted intracellular proteins; Enzymes; Cancer-related genes	Cytosol (Supported); Additional: Nucleoplasm		(M45)PID CD40 PATHWAY; (M214)PID ERBB1 INTERNALIZATION PATHWAY; (M60)PID NFAT TFPATHWAY	(M5921)HALLMARK COMPLEMENT	0	0	0	0	0	0	1	1	0	0	0	0	0	0	0	0	1	1	1	0	0
7786	MAP3K12	1	0	1	0	7786	Gene_ID	H. sapiens	7786	H. sapiens	MAP3K12	mitogen-activated protein kinase kinase kinase 12	GO:0016572 histone phosphorylation;GO:0043507 positive regulation of JUN kinase activity;GO:0043506 regulation of JUN kinase activity	STE Ser/Thr protein kinase family	ENZYME proteins:Transferases; Predicted intracellular proteins; Kinases:STE Ser/Thr protein kinases; Enzymes	Nucleoplasm;Plasma membrane (Approved)	Fostamatinib	(M76)PID P38 ALPHA BETA PATHWAY; (M3721)ST JNK MAPK PATHWAY		0	0	0	0	0	0	0	0	0	0	0	0	0	0	0	0	0	0	0	0	0
147912	SIX5	1	0	1	0	147912	Gene_ID	H. sapiens	147912	H. sapiens	SIX5	SIX homeobox 5	GO:0014859 negative regulation of skeletal muscle cell proliferation;GO:1902723 negative regulation of skeletal muscle satellite cell proliferation;GO:0014842 regulation of skeletal muscle satellite cell proliferation		Predicted intracellular proteins; Disease related genes; Transcription factors:Helix-turn-helix domains					0	0	0	0	0	0	0	0	0	0	0	0	0	0	0	0	0	0	0	0	0
10673	TNFSF13B	0	1	1	0	10673	Gene_ID	H. sapiens	10673	H. sapiens	TNFSF13B	TNF superfamily member 13b	GO:0002636 positive regulation of germinal center formation;GO:0031296 B cell costimulation;GO:0002634 regulation of germinal center formation		Cancer-related genes:Candidate cancer biomarkers; CD markers; FDA approved drug targets:Biotech drugs; Predicted intracellular proteins; Predicted secreted proteins	Plasma membrane (Supported); Additional: Focal adhesion sites;Vesicles	1,4-Dioxane; Belimumab	(M5883)NABA SECRETED FACTORS; (M5885)NABA MATRISOME ASSOCIATED; (M5889)NABA MATRISOME		0	1	0	0	0	0	0	0	0	0	0	0	0	0	0	1	0	0	0	0	0
64062	RBM26	0	1	1	0	64062	Gene_ID	H. sapiens	64062	H. sapiens	RBM26	RNA binding motif protein 26	GO:0006397 mRNA processing;GO:0016071 mRNA metabolic process;GO:0006396 RNA processing		Predicted intracellular proteins	Nuclear speckles (Approved)				0	0	0	0	0	0	0	0	0	0	0	0	0	0	0	0	0	0	0	0	0
285540	SEPSECS-AS1	1	0	1	0	285540	Gene_ID	H. sapiens	285540	H. sapiens	SEPSECS-AS1	SEPSECS antisense RNA 1 (head to head)								0	0	0	0	0	0	0	0	0	0	0	0	0	0	0	0	0	0	0	0	0
10153	CEBPZ	1	0	1	0	10153	Gene_ID	H. sapiens	10153	H. sapiens	CEBPZ	CCAAT enhancer binding protein zeta	GO:0045944 positive regulation of transcription by RNA polymerase II;GO:0045893 positive regulation of transcription, DNA-templated;GO:1903508 positive regulation of nucleic acid-templated transcription		Predicted intracellular proteins	Vesicles (Approved); Additional: Nucleoplasm		(M145)PID P53 DOWNSTREAM PATHWAY		0	0	0	0	0	0	0	0	0	0	0	0	0	0	0	0	0	0	0	0	0
79369	B3GNT4	1	0	1	0	79369	Gene_ID	H. sapiens	79369	H. sapiens	B3GNT4	UDP-GlcNAc:betaGal beta-1,3-N-acetylglucosaminyltransferase 4	GO:0030311 poly-N-acetyllactosamine biosynthetic process;GO:0030309 poly-N-acetyllactosamine metabolic process;GO:0018146 keratan sulfate biosynthetic process		ENZYME proteins:Transferases; Predicted intracellular proteins; Enzymes	Mitochondria (Approved); Additional: Nucleoli				0	0	0	0	0	0	0	0	0	0	0	0	0	0	0	0	0	0	0	0	0
653658	RPS23P8	0	1	1	0	653658	Gene_ID	H. sapiens	653658	H. sapiens	RPS23P8	ribosomal protein S23 pseudogene 8								0	0	0	0	0	0	0	0	0	0	0	0	0	0	0	0	0	0	0	0	0
83591	THAP2	1	0	1	0	83591	Gene_ID	H. sapiens	83591	H. sapiens	THAP2	THAP domain containing 2			Transcription factors:Zinc-coordinating DNA-binding domains; Predicted intracellular proteins	Golgi apparatus (Approved); Additional: Nucleoplasm				0	0	0	0	0	0	0	0	0	0	0	0	0	0	0	0	0	0	0	0	0
55023	PHIP	0	1	1	0	55023	Gene_ID	H. sapiens	55023	H. sapiens	PHIP	pleckstrin homology domain interacting protein	GO:0043568 positive regulation of insulin-like growth factor receptor signaling pathway;GO:0043567 regulation of insulin-like growth factor receptor signaling pathway;GO:0048009 insulin-like growth factor receptor signaling pathway		Predicted intracellular proteins	Nucleoplasm (Supported)				0	0	0	0	0	0	0	0	0	0	0	0	0	0	0	0	0	0	0	0	0
8974	P4HA2	1	0	1	0	8974	Gene_ID	H. sapiens	8974	H. sapiens	P4HA2	prolyl 4-hydroxylase subunit alpha 2	GO:0018401 peptidyl-proline hydroxylation to 4-hydroxy-L-proline;GO:0019511 peptidyl-proline hydroxylation;GO:0018126 protein hydroxylation		Predicted intracellular proteins; Enzymes; ENZYME proteins:Oxidoreductases; Disease related genes; Potential drug targets	Endoplasmic reticulum;Vesicles (Enhanced)	Proline	(M3468)NABA ECM REGULATORS; (M5885)NABA MATRISOME ASSOCIATED; (M5889)NABA MATRISOME	(M5891)HALLMARK HYPOXIA; (M5937)HALLMARK GLYCOLYSIS; (M5945)HALLMARK HEME METABOLISM	0	0	0	0	0	0	0	0	0	0	0	0	0	0	0	0	0	0	0	0	0
4052	LTBP1	0	1	1	0	4052	Gene_ID	H. sapiens	4052	H. sapiens	LTBP1	latent transforming growth factor beta binding protein 1	GO:0035583 sequestering of TGFbeta in extracellular matrix;GO:0071694 maintenance of protein location in extracellular region;GO:1901388 regulation of transforming growth factor beta activation		Predicted intracellular proteins; Predicted secreted proteins	Cytosol (Approved)		(M3008)NABA ECM GLYCOPROTEINS; (M5884)NABA CORE MATRISOME; (M5889)NABA MATRISOME	(M5942)HALLMARK UV RESPONSE DN	0	0	0	0	0	1	0	0	0	0	0	0	0	0	0	0	0	0	0	0	0
23347	SMCHD1	0	1	1	0	23347	Gene_ID	H. sapiens	23347	H. sapiens	SMCHD1	structural maintenance of chromosomes flexible hinge domain containing 1	GO:0060820 inactivation of X chromosome by heterochromatin assembly;GO:0060821 inactivation of X chromosome by DNA methylation;GO:0043584 nose development		Predicted intracellular proteins; Disease related genes	Nucleoplasm (Approved); Additional: Nuclear bodies				0	0	0	0	0	0	0	0	0	0	0	0	0	0	1	0	0	0	0	0	0
111644132	SRP14P2	0	1	1	0	111644132	Gene_ID	H. sapiens	111644132	H. sapiens	SRP14P2	signal recognition particle 14 pseudogene 2								0	0	0	0	0	0	0	0	0	0	0	0	0	0	0	0	0	0	0	0	0
729723	DNAJC27-AS1	1	0	1	0	729723	Gene_ID	H. sapiens	729723	H. sapiens	DNAJC27-AS1	DNAJC27 antisense RNA 1								0	0	0	0	0	0	0	0	0	0	0	0	0	0	0	0	0	0	0	0	0
162989	DEDD2	1	0	1	0	162989	Gene_ID	H. sapiens	162989	H. sapiens	DEDD2	death effector domain containing 2	GO:0016075 rRNA catabolic process;GO:0030262 apoptotic nuclear changes;GO:0006921 cellular component disassembly involved in execution phase of apoptosis		Predicted intracellular proteins	Nucleoplasm (Approved)		(M8873)ST FAS SIGNALING PATHWAY		0	0	0	0	0	0	0	0	0	0	0	0	0	0	0	0	0	0	0	0	0
54980	C2orf42	1	0	1	0	54980	Gene_ID	H. sapiens	54980	H. sapiens	C2orf42	chromosome 2 open reading frame 42			Predicted intracellular proteins	Nucleoplasm (Enhanced)				0	0	0	0	0	0	0	0	0	0	0	0	0	0	0	0	0	0	0	0	0
3183	HNRNPC	1	0	1	0	3183	Gene_ID	H. sapiens	3183	H. sapiens	HNRNPC	heterogeneous nuclear ribonucleoprotein C	GO:0032211 negative regulation of telomere maintenance via telomerase;GO:0070935 3'-UTR-mediated mRNA stabilization;GO:1904357 negative regulation of telomere maintenance via telomere lengthening		Predicted intracellular proteins	Nucleoplasm (Enhanced)		(M105)PID TELOMERASE PATHWAY	(M5926)HALLMARK MYC TARGETS V1	0	0	0	0	0	0	0	0	0	0	0	0	0	0	0	0	0	0	0	0	0
10598	AHSA1	1	0	1	0	10598	Gene_ID	H. sapiens	10598	H. sapiens	AHSA1	activator of HSP90 ATPase activity 1	GO:0032781 positive regulation of ATPase activity;GO:0043462 regulation of ATPase activity;GO:0006457 protein folding		Predicted intracellular proteins	Cytosol (Supported)				0	0	0	0	1	0	0	0	0	0	0	0	0	0	0	0	0	0	0	0	0
9881	TRANK1	0	1	1	0	9881	Gene_ID	H. sapiens	9881	H. sapiens	TRANK1	tetratricopeptide repeat and ankyrin repeat containing 1			Predicted intracellular proteins	Nucleoplasm (Approved)				0	0	0	0	0	0	0	0	0	0	0	0	0	0	0	0	0	0	0	0	0
337873	H2BC20P	1	0	1	0	337873	Gene_ID	H. sapiens	337873	H. sapiens	H2BC20P	H2B clustered histone 20, pseudogene								0	0	0	0	0	0	0	0	0	0	0	0	0	0	0	0	0	0	0	0	0
11076	TPPP	1	0	1	0	11076	Gene_ID	H. sapiens	11076	H. sapiens	TPPP	tubulin polymerization promoting protein	GO:0051418 microtubule nucleation by microtubule organizing center;GO:1904428 negative regulation of tubulin deacetylation;GO:0030953 astral microtubule organization		Predicted intracellular proteins	Cytosol;Mitochondria (Supported)				0	0	0	0	0	0	0	0	0	0	0	0	0	0	0	0	0	0	0	0	0
10914	PAPOLA	1	0	1	0	10914	Gene_ID	H. sapiens	10914	H. sapiens	PAPOLA	poly(A) polymerase alpha	GO:0031440 regulation of mRNA 3'-end processing;GO:0006378 mRNA polyadenylation;GO:0043631 RNA polyadenylation		ENZYME proteins:Transferases; Predicted intracellular proteins; Enzymes	Nucleoplasm (Supported)	Cordycepin Triphosphate; 3-sulfino-L-alanine; Triphosphoric acid			0	0	0	0	0	0	0	0	0	0	0	0	0	0	0	0	0	0	0	0	0
1311	COMP	1	0	1	0	1311	Gene_ID	H. sapiens	1311	H. sapiens	COMP	cartilage oligomeric matrix protein	GO:0010260 animal organ senescence;GO:0035989 tendon development;GO:1902732 positive regulation of chondrocyte proliferation		Predicted intracellular proteins; Predicted secreted proteins; Disease related genes	Golgi apparatus (Approved)	Calcium	(M3008)NABA ECM GLYCOPROTEINS; (M5884)NABA CORE MATRISOME; (M5889)NABA MATRISOME	(M5946)HALLMARK COAGULATION; (M5930)HALLMARK EPITHELIAL MESENCHYMAL TRANSITION	0	0	0	0	0	0	0	0	1	0	0	0	0	0	0	0	0	0	0	0	0
1164	CKS2	1	0	1	0	1164	Gene_ID	H. sapiens	1164	H. sapiens	CKS2	CDC28 protein kinase regulatory subunit 2	GO:0045737 positive regulation of cyclin-dependent protein serine/threonine kinase activity;GO:1904031 positive regulation of cyclin-dependent protein kinase activity;GO:0000079 regulation of cyclin-dependent protein serine/threonine kinase activity		Cancer-related genes:Candidate cancer biomarkers; Predicted intracellular proteins	Cytosol;Mitochondria (Approved); Additional: Nucleoplasm;Vesicles			(M5901)HALLMARK G2M CHECKPOINT; (M5925)HALLMARK E2F TARGETS	0	0	0	0	0	0	0	0	0	0	0	0	0	0	0	0	0	0	0	0	0
100271594	RPS3AP38	1	0	1	0	100271594	Gene_ID	H. sapiens	100271594	H. sapiens	RPS3AP38	RPS3A pseudogene 38								0	0	0	0	0	0	0	0	0	0	0	0	0	0	0	0	0	0	0	0	0
8087	FXR1	1	0	1	0	8087	Gene_ID	H. sapiens	8087	H. sapiens	FXR1	FMR1 autosomal homolog 1	GO:2000637 positive regulation of gene silencing by miRNA;GO:0060148 positive regulation of posttranscriptional gene silencing;GO:0051489 regulation of filopodium assembly		Predicted intracellular proteins	Cytosol (Enhanced)				0	0	0	0	0	0	0	0	0	0	0	0	0	0	0	0	0	0	0	0	0
22862	FNDC3A	0	1	1	0	22862	Gene_ID	H. sapiens	22862	H. sapiens	FNDC3A	fibronectin type III domain containing 3A	GO:0060009 Sertoli cell development;GO:0060008 Sertoli cell differentiation;GO:0008584 male gonad development		Predicted intracellular proteins	Centrosome;Golgi apparatus;Nucleoplasm (Approved); Additional: Cytosol				0	0	0	0	0	0	0	0	0	0	0	0	0	0	0	0	0	0	0	0	0
64783	RBM15	1	0	1	0	64783	Gene_ID	H. sapiens	64783	H. sapiens	RBM15	RNA binding motif protein 15	GO:0038163 thrombopoietin-mediated signaling pathway;GO:0007221 positive regulation of transcription of Notch receptor target;GO:0009048 dosage compensation by inactivation of X chromosome		Predicted intracellular proteins; Disease related genes; Cancer-related genes	Nucleoplasm (Enhanced)				0	0	0	0	0	0	0	0	0	0	0	0	0	0	0	0	0	0	0	0	0
6778	STAT6	1	0	1	0	6778	Gene_ID	H. sapiens	6778	H. sapiens	STAT6	signal transducer and activator of transcription 6	GO:0002296 T-helper 1 cell lineage commitment;GO:0048295 positive regulation of isotype switching to IgE isotypes;GO:0048289 isotype switching to IgE isotypes		Predicted intracellular proteins; Transcription factors:Immunoglobulin fold; Cancer-related genes	Cytosol (Supported); Additional: Nucleoplasm		(M9378)ST INTERLEUKIN 4 PATHWAY; (M1718)SIG IL4RECEPTOR IN B LYPHOCYTES; (M91)PID TCPTP PATHWAY		0	0	0	0	0	0	0	0	0	0	0	0	0	0	0	0	0	0	0	0	0
7466	WFS1	1	0	1	0	7466	Gene_ID	H. sapiens	7466	H. sapiens	WFS1	wolframin ER transmembrane glycoprotein	GO:1903892 negative regulation of ATF6-mediated unfolded protein response;GO:1903891 regulation of ATF6-mediated unfolded protein response;GO:2000675 negative regulation of type B pancreatic cell apoptotic process		Potential drug targets; Disease related genes; Transporters:Accessory Factors Involved in Transport				(M5922)HALLMARK UNFOLDED PROTEIN RESPONSE; (M5906)HALLMARK ESTROGEN RESPONSE EARLY; (M5907)HALLMARK ESTROGEN RESPONSE LATE	0	0	0	0	1	0	0	0	1	0	0	1	0	0	0	0	0	1	0	0	0
29074	MRPL18	1	0	1	0	29074	Gene_ID	H. sapiens	29074	H. sapiens	MRPL18	mitochondrial ribosomal protein L18	GO:0035928 rRNA import into mitochondrion;GO:0051029 rRNA transport;GO:0035927 RNA import into mitochondrion		Predicted intracellular proteins; Ribosomal proteins					0	0	0	0	0	0	0	0	0	0	0	0	0	0	0	0	0	0	0	0	0
23091	ZC3H13	0	1	1	0	23091	Gene_ID	H. sapiens	23091	H. sapiens	ZC3H13	zinc finger CCCH-type containing 13	GO:0080009 mRNA methylation;GO:0016556 mRNA modification;GO:2000036 regulation of stem cell population maintenance		Predicted intracellular proteins	Actin filaments;Nuclear membrane (Approved)				0	0	0	0	0	0	0	0	0	0	0	0	0	0	0	0	0	0	0	0	0
10766	TOB2	1	0	1	0	10766	Gene_ID	H. sapiens	10766	H. sapiens	TOB2	transducer of ERBB2, 2	GO:0045671 negative regulation of osteoclast differentiation;GO:0045778 positive regulation of ossification;GO:0002762 negative regulation of myeloid leukocyte differentiation		Predicted intracellular proteins	Cytosol (Approved)				0	0	0	0	0	0	0	0	0	0	0	0	0	0	0	0	0	0	0	0	0
6426	SRSF1	0	1	1	0	6426	Gene_ID	H. sapiens	6426	H. sapiens	SRSF1	serine and arginine rich splicing factor 1	GO:0000395 mRNA 5'-splice site recognition;GO:0097421 liver regeneration;GO:0033120 positive regulation of RNA splicing		Predicted intracellular proteins	Nucleoplasm (Supported)	Copper		(M5901)HALLMARK G2M CHECKPOINT; (M5925)HALLMARK E2F TARGETS; (M5926)HALLMARK MYC TARGETS V1	0	0	0	0	0	0	0	1	0	0	0	0	0	0	0	0	0	0	0	0	0
170961	ANKRD24	1	0	1	0	170961	Gene_ID	H. sapiens	170961	H. sapiens	ANKRD24	ankyrin repeat domain 24			Predicted intracellular proteins	Cytosol;Microtubules (Uncertain)				0	0	0	0	0	0	0	0	0	0	0	0	0	0	0	0	0	0	0	0	0
9823	ARMCX2	1	0	1	0	9823	Gene_ID	H. sapiens	9823	H. sapiens	ARMCX2	armadillo repeat containing X-linked 2			Predicted intracellular proteins	Mitochondria (Approved); Additional: Nucleoplasm				0	0	0	0	0	0	0	0	0	0	0	0	0	0	0	0	0	0	0	0	0
151888	BTLA	0	1	1	0	151888	Gene_ID	H. sapiens	151888	H. sapiens	BTLA	B and T lymphocyte associated	GO:0002768 immune response-regulating cell surface receptor signaling pathway;GO:0002764 immune response-regulating signaling pathway;GO:0002250 adaptive immune response		Predicted intracellular proteins; CD markers					0	0	0	0	0	0	0	0	0	0	0	0	0	0	0	0	0	0	1	0	0
100131060	LINC01135	1	0	1	0	100131060	Gene_ID	H. sapiens	100131060	H. sapiens	LINC01135	long intergenic non-protein coding RNA 1135								0	0	0	0	0	0	0	0	0	0	0	0	0	0	0	0	0	0	0	0	0
51504	TRMT112	1	0	1	0	51504	Gene_ID	H. sapiens	51504	H. sapiens	TRMT112	tRNA methyltransferase activator subunit 11-2	GO:0070476 rRNA (guanine-N7)-methylation;GO:0018364 peptidyl-glutamine methylation;GO:0036265 RNA (guanine-N7)-methylation		Predicted intracellular proteins	Microtubules (Approved); Additional: Nucleoplasm				0	0	0	0	0	0	0	0	0	0	0	0	0	0	0	0	0	0	0	0	0
23057	NMNAT2	1	0	1	0	23057	Gene_ID	H. sapiens	23057	H. sapiens	NMNAT2	nicotinamide nucleotide adenylyltransferase 2	GO:0009435 NAD biosynthetic process;GO:0019359 nicotinamide nucleotide biosynthetic process;GO:0019363 pyridine nucleotide biosynthetic process		ENZYME proteins:Transferases; Predicted intracellular proteins; Enzymes	Cytosol (Approved)				0	0	0	0	0	0	0	0	0	0	0	0	0	0	0	0	0	0	0	0	0
81616	ACSBG2	0	1	1	0	81616	Gene_ID	H. sapiens	81616	H. sapiens	ACSBG2	acyl-CoA synthetase bubblegum family member 2	GO:0035338 long-chain fatty-acyl-CoA biosynthetic process;GO:0046949 fatty-acyl-CoA biosynthetic process;GO:0035336 long-chain fatty-acyl-CoA metabolic process		Predicted intracellular proteins; Enzymes; ENZYME proteins:Ligase	Cytosol (Supported)				0	0	0	0	0	0	0	0	0	0	0	0	0	0	0	0	0	0	0	0	0
60468	BACH2	0	1	0	1	60468	Gene_ID	H. sapiens	60468	H. sapiens	BACH2	BTB domain and CNC homolog 2	GO:0090720 primary adaptive immune response;GO:0090721 primary adaptive immune response involving T cells and B cells;GO:0051170 import into nucleus		Predicted intracellular proteins; Transcription factors:Basic domains	Nucleoplasm (Supported); Additional: Cytosol				0	0	0	0	0	0	0	0	0	0	0	0	0	0	0	0	0	0	0	0	0
22948	CCT5	1	0	1	0	22948	Gene_ID	H. sapiens	22948	H. sapiens	CCT5	chaperonin containing TCP1 subunit 5	GO:1904851 positive regulation of establishment of protein localization to telomere;GO:0070203 regulation of establishment of protein localization to telomere;GO:1904869 regulation of protein localization to Cajal body		Predicted intracellular proteins; Disease related genes				(M5926)HALLMARK MYC TARGETS V1	0	0	0	0	1	0	0	0	0	0	0	0	0	0	0	0	0	0	0	0	0
7139	TNNT2	1	0	1	0	7139	Gene_ID	H. sapiens	7139	H. sapiens	TNNT2	troponin T2, cardiac type	GO:0032972 regulation of muscle filament sliding speed;GO:0032971 regulation of muscle filament sliding;GO:0032780 negative regulation of ATPase activity		Candidate cardiovascular disease genes; Disease related genes; Predicted intracellular proteins	Nucleoli;Nucleoplasm (Uncertain); Additional: Focal adhesion sites			(M5909)HALLMARK MYOGENESIS; (M5953)HALLMARK KRAS SIGNALING UP	0	0	0	0	0	0	0	0	0	0	0	0	0	0	0	0	0	0	0	0	0
8985	PLOD3	1	0	1	0	8985	Gene_ID	H. sapiens	8985	H. sapiens	PLOD3	procollagen-lysine,2-oxoglutarate 5-dioxygenase 3	GO:0046946 hydroxylysine metabolic process;GO:0046947 hydroxylysine biosynthetic process;GO:0017185 peptidyl-lysine hydroxylation		Predicted intracellular proteins; Predicted secreted proteins; Enzymes; ENZYME proteins:Oxidoreductases; Disease related genes; Potential drug targets		Ascorbic acid	(M3468)NABA ECM REGULATORS; (M5885)NABA MATRISOME ASSOCIATED; (M5889)NABA MATRISOME	(M5930)HALLMARK EPITHELIAL MESENCHYMAL TRANSITION	0	0	0	0	0	0	0	0	0	0	0	0	0	0	0	0	0	0	0	0	0
56829	ZC3HAV1	0	1	1	0	56829	Gene_ID	H. sapiens	56829	H. sapiens	ZC3HAV1	zinc finger CCCH-type containing, antiviral 1	GO:0070212 protein poly-ADP-ribosylation;GO:0006471 protein ADP-ribosylation;GO:0045071 negative regulation of viral genome replication		Predicted intracellular proteins	Cytosol (Supported); Additional: Golgi apparatus				1	0	0	0	0	0	0	0	0	0	0	0	0	0	0	0	1	0	0	0	0
155368	METTL27	1	0	1	0	155368	Gene_ID	H. sapiens	155368	H. sapiens	METTL27	methyltransferase like 27			Predicted intracellular proteins; Disease related genes	Cytosol;Mitochondria (Approved)				0	0	0	0	0	0	0	0	0	0	0	0	0	0	0	0	0	0	0	0	0
399473	SPRED3	1	0	1	0	399473	Gene_ID	H. sapiens	399473	H. sapiens	SPRED3	sprouty related EVH1 domain containing 3	GO:1902747 negative regulation of lens fiber cell differentiation;GO:1902746 regulation of lens fiber cell differentiation;GO:0043517 positive regulation of DNA damage response, signal transduction by p53 class mediator		Predicted intracellular proteins	Nucleoplasm (Uncertain); Additional: Cytosol;Plasma membrane				0	0	0	0	0	0	0	0	0	0	0	0	0	0	0	0	0	0	0	0	0
3327	HSP90AB3P	1	0	1	0	3327	Gene_ID	H. sapiens	3327	H. sapiens	HSP90AB3P	heat shock protein 90 alpha family class B member 3, pseudogene	GO:0034605 cellular response to heat;GO:0009408 response to heat;GO:0009266 response to temperature stimulus							0	0	0	0	1	0	0	0	0	0	0	0	0	0	0	0	0	0	0	0	0
90321	ZNF766	0	1	1	0	90321	Gene_ID	H. sapiens	90321	H. sapiens	ZNF766	zinc finger protein 766	GO:0006355 regulation of transcription, DNA-templated;GO:1903506 regulation of nucleic acid-templated transcription;GO:2001141 regulation of RNA biosynthetic process		Transcription factors:Zinc-coordinating DNA-binding domains; Predicted intracellular proteins	Centrosome (Supported)				0	0	0	0	0	0	0	0	0	0	0	0	0	0	0	0	0	0	0	0	0
8724	SNX3	1	0	1	0	8724	Gene_ID	H. sapiens	8724	H. sapiens	SNX3	sorting nexin 3	GO:2000642 negative regulation of early endosome to late endosome transport;GO:1903650 negative regulation of cytoplasmic transport;GO:0070676 intralumenal vesicle formation		Predicted intracellular proteins; Disease related genes		S,S-(2-Hydroxyethyl)Thiocysteine			0	0	0	0	0	0	0	0	0	0	0	0	0	0	1	0	0	1	0	0	0
871	SERPINH1	1	0	1	0	871	Gene_ID	H. sapiens	871	H. sapiens	SERPINH1	serpin family H member 1	GO:0003433 chondrocyte development involved in endochondral bone morphogenesis;GO:0003413 chondrocyte differentiation involved in endochondral bone morphogenesis;GO:0060351 cartilage development involved in endochondral bone morphogenesis		Predicted intracellular proteins; Disease related genes	Endoplasmic reticulum (Supported)		(M3468)NABA ECM REGULATORS; (M5885)NABA MATRISOME ASSOCIATED; (M5889)NABA MATRISOME	(M5924)HALLMARK MTORC1 SIGNALING; (M5930)HALLMARK EPITHELIAL MESENCHYMAL TRANSITION	0	0	0	0	0	0	0	0	1	0	0	0	0	0	0	0	0	0	0	0	0
54840	APTX	1	0	1	0	54840	Gene_ID	H. sapiens	54840	H. sapiens	APTX	aprataxin	GO:0000012 single strand break repair;GO:0006266 DNA ligation;GO:0042542 response to hydrogen peroxide		Predicted intracellular proteins; ENZYME proteins:Hydrolases; Enzymes; Disease related genes; Potential drug targets	Nucleoli;Nucleoplasm (Supported)		(M42)PID DNA PK PATHWAY		0	0	0	0	0	0	0	0	0	0	0	0	0	0	0	0	0	0	0	0	0
9704	DHX34	1	0	1	0	9704	Gene_ID	H. sapiens	9704	H. sapiens	DHX34	DExH-box helicase 34	GO:2000622 regulation of nuclear-transcribed mRNA catabolic process, nonsense-mediated decay;GO:2000623 negative regulation of nuclear-transcribed mRNA catabolic process, nonsense-mediated decay;GO:0000184 nuclear-transcribed mRNA catabolic process, nonsense-mediated decay		Predicted intracellular proteins; ENZYME proteins:Hydrolases; Enzymes	Intermediate filaments;Nucleoplasm (Uncertain)				0	0	0	0	0	0	0	0	0	0	0	0	0	0	0	0	0	0	0	0	0
4537	MT-ND3	0	1	1	0	4537	Gene_ID	H. sapiens	4537	H. sapiens	ND3	NADH dehydrogenase subunit 3	GO:0009642 response to light intensity;GO:0006120 mitochondrial electron transport, NADH to ubiquinone;GO:0071385 cellular response to glucocorticoid stimulus		Enzymes; Potential drug targets; ENZYME proteins:Oxidoreductases; Disease related genes	Cytosol (Uncertain)	NADH			0	0	0	0	0	0	0	0	0	0	0	0	0	0	0	0	0	0	0	0	0
51409	HEMK1	1	0	1	0	51409	Gene_ID	H. sapiens	51409	H. sapiens	HEMK1	HemK methyltransferase family member 1	GO:0006305 DNA alkylation;GO:0006306 DNA methylation;GO:0044728 DNA methylation or demethylation		Predicted intracellular proteins					0	0	0	0	0	0	0	0	0	0	0	0	0	0	0	0	0	0	0	0	0
1974	EIF4A2	1	0	1	0	1974	Gene_ID	H. sapiens	1974	H. sapiens	EIF4A2	eukaryotic translation initiation factor 4A2	GO:1900259 regulation of RNA-directed 5'-3' RNA polymerase activity;GO:1900260 negative regulation of RNA-directed 5'-3' RNA polymerase activity;GO:0002183 cytoplasmic translational initiation		Cancer-related genes:Mutational cancer driver genes; ENZYME proteins:Hydrolases; Enzymes; Predicted intracellular proteins	Cytosol (Approved)			(M5922)HALLMARK UNFOLDED PROTEIN RESPONSE; (M5909)HALLMARK MYOGENESIS	0	0	0	0	0	0	0	0	0	0	0	0	0	0	0	0	0	0	0	0	0
23048	FNBP1	0	1	1	0	23048	Gene_ID	H. sapiens	23048	H. sapiens	FNBP1	formin binding protein 1	GO:0006897 endocytosis;GO:0016192 vesicle-mediated transport;GO:0006810 transport		Predicted intracellular proteins; Disease related genes	Plasma membrane (Supported); Additional: Vesicles				0	0	0	0	0	0	0	0	0	0	0	0	0	0	0	0	0	0	0	0	0
646755	MFAP1P1	1	0	1	0	646755	Gene_ID	H. sapiens	646755	H. sapiens	MFAP1P1	microfibril associated protein 1 pseudogene 1								0	0	0	0	0	0	0	0	0	0	0	0	0	0	0	0	0	0	0	0	0
10354	HMGB1P5	0	1	1	0	10354	Gene_ID	H. sapiens	10354	H. sapiens	HMGB1P5	high mobility group box 1 pseudogene 5								0	0	0	0	0	0	0	0	0	0	0	0	0	0	0	0	0	0	0	0	0
4681	NBL1	1	0	1	0	4681	Gene_ID	H. sapiens	4681	H. sapiens	NBL1	NBL1, DAN family BMP antagonist	GO:0038098 sequestering of BMP from receptor via BMP binding;GO:0035582 sequestering of BMP in extracellular matrix;GO:0090027 negative regulation of monocyte chemotaxis		Predicted intracellular proteins; Predicted secreted proteins				(M5906)HALLMARK ESTROGEN RESPONSE EARLY; (M5907)HALLMARK ESTROGEN RESPONSE LATE	0	0	0	0	0	0	0	0	0	0	0	0	0	0	0	0	0	0	0	0	0
5610	EIF2AK2	0	1	1	0	5610	Gene_ID	H. sapiens	5610	H. sapiens	EIF2AK2	eukaryotic translation initiation factor 2 alpha kinase 2	GO:0010998 regulation of translational initiation by eIF2 alpha phosphorylation;GO:1902033 regulation of hematopoietic stem cell proliferation;GO:0033689 negative regulation of osteoblast proliferation	Other	ENZYME proteins:Transferases; Predicted intracellular proteins; Kinases; Enzymes	Cytosol (Enhanced)	Fostamatinib	(M91)PID TCPTP PATHWAY; (M144)PID CERAMIDE PATHWAY; (M186)PID PDGFRB PATHWAY	(M5911)HALLMARK INTERFERON ALPHA RESPONSE; (M5913)HALLMARK INTERFERON GAMMA RESPONSE; (M5932)HALLMARK INFLAMMATORY RESPONSE	1	1	1	0	1	1	0	1	1	0	1	0	1	0	1	1	0	0	0	0	0
8334	H2AC6	1	0	1	0	8334	Gene_ID	H. sapiens	8334	H. sapiens	H2AC6	H2A clustered histone 6	GO:0006342 chromatin silencing;GO:0045814 negative regulation of gene expression, epigenetic;GO:0097549 chromatin organization involved in negative regulation of transcription		Cancer-related genes:Candidate cancer biomarkers; Predicted intracellular proteins	Nucleoplasm (Approved)				0	0	0	0	0	0	0	0	0	0	0	1	0	0	1	0	0	0	0	0	0
1773	DNASE1	1	0	1	0	1773	Gene_ID	H. sapiens	1773	H. sapiens	DNASE1	deoxyribonuclease 1	GO:0070948 regulation of neutrophil mediated cytotoxicity;GO:0070942 neutrophil mediated cytotoxicity;GO:0002283 neutrophil activation involved in immune response		Predicted intracellular proteins; Predicted secreted proteins; ENZYME proteins:Hydrolases; Enzymes; Disease related genes; Potential drug targets	Vesicles (Supported)				0	0	0	0	0	0	0	0	0	0	0	0	0	0	0	0	0	0	0	0	0
100271871	RBM22P2	1	0	1	0	100271871	Gene_ID	H. sapiens	100271871	H. sapiens	RBM22P2	RNA binding motif protein 22 pseudogene 2								0	0	0	0	0	0	0	0	0	0	0	0	0	0	0	0	0	0	0	0	0
83875	BCO2	1	0	1	0	83875	Gene_ID	H. sapiens	83875	H. sapiens	BCO2	beta-carotene oxygenase 2	GO:0016122 xanthophyll metabolic process;GO:0016119 carotene metabolic process;GO:0016121 carotene catabolic process		Predicted intracellular proteins; Enzymes; ENZYME proteins:Oxidoreductases					0	0	0	0	0	0	0	0	0	0	0	0	0	0	0	0	0	0	0	0	0
85236	H2BC12	1	0	1	0	85236	Gene_ID	H. sapiens	85236	H. sapiens	H2BC12	H2B clustered histone 12	GO:0002227 innate immune response in mucosa;GO:0002385 mucosal immune response;GO:0002251 organ or tissue specific immune response		Predicted intracellular proteins	Nucleoplasm (Approved); Additional: Cytosol			(M5901)HALLMARK G2M CHECKPOINT	0	0	0	0	0	0	0	0	0	0	0	1	0	0	1	0	0	0	0	0	0
642852	LINC00205	1	0	1	0	642852	Gene_ID	H. sapiens	642852	H. sapiens	LINC00205	long intergenic non-protein coding RNA 205								0	0	0	0	0	0	0	0	0	0	0	0	0	0	0	0	0	0	0	0	0
7741	ZSCAN26	1	0	1	0	7741	Gene_ID	H. sapiens	7741	H. sapiens	ZSCAN26	zinc finger and SCAN domain containing 26	GO:0006357 regulation of transcription by RNA polymerase II;GO:0006366 transcription by RNA polymerase II;GO:0006355 regulation of transcription, DNA-templated		Transcription factors:Zinc-coordinating DNA-binding domains; Predicted intracellular proteins	Nucleoli;Nucleoplasm (Enhanced)				0	0	0	0	0	0	0	0	0	0	0	0	0	0	0	0	0	0	0	0	0
29102	DROSHA	1	0	1	0	29102	Gene_ID	H. sapiens	29102	H. sapiens	DROSHA	drosha ribonuclease III	GO:2000628 regulation of miRNA metabolic process;GO:0031053 primary miRNA processing;GO:0031054 pre-miRNA processing		Predicted intracellular proteins; ENZYME proteins:Hydrolases; Enzymes; Cancer-related genes	Nucleoplasm (Supported); Additional: Cytosol		(M145)PID P53 DOWNSTREAM PATHWAY		0	0	0	0	0	0	0	0	0	0	0	0	0	0	1	0	0	0	0	0	0
8847	DLEU2	1	0	1	0	8847	Gene_ID	H. sapiens	8847	H. sapiens	DLEU2	deleted in lymphocytic leukemia 2								0	0	0	0	0	0	0	0	0	0	0	0	0	0	0	0	0	0	0	0	0
1676	DFFA	1	0	1	0	1676	Gene_ID	H. sapiens	1676	H. sapiens	DFFA	DNA fragmentation factor subunit alpha	GO:0032076 negative regulation of deoxyribonuclease activity;GO:1902511 negative regulation of apoptotic DNA fragmentation;GO:1903625 negative regulation of DNA catabolic process		Predicted intracellular proteins	Cytosol;Plasma membrane (Supported)		(M7997)SA CASPASE CASCADE; (M197)PID HIV NEF PATHWAY; (M220)PID CASPASE PATHWAY	(M5902)HALLMARK APOPTOSIS	0	0	0	0	1	0	0	0	0	0	0	0	0	0	0	0	0	0	0	0	0
92249	LINC01278	1	0	1	0	92249	Gene_ID	H. sapiens	92249	H. sapiens	LINC01278	long intergenic non-protein coding RNA 1278								0	0	0	0	0	0	0	0	0	0	0	0	0	0	0	0	0	0	0	0	0
200162	SPAG17	1	0	1	0	200162	Gene_ID	H. sapiens	200162	H. sapiens	SPAG17	sperm associated antigen 17	GO:1904158 axonemal central apparatus assembly;GO:0003351 epithelial cilium movement involved in extracellular fluid movement;GO:0006858 extracellular transport		Predicted intracellular proteins					0	0	0	0	0	0	0	0	0	0	0	0	0	0	0	0	0	0	0	0	0
653232	RPL15P3	0	1	1	0	653232	Gene_ID	H. sapiens	653232	H. sapiens	RPL15P3	ribosomal protein L15 pseudogene 3								0	0	0	0	0	0	0	0	0	0	0	0	0	0	0	0	0	0	0	0	0
3308	HSPA4	1	0	1	0	3308	Gene_ID	H. sapiens	3308	H. sapiens	HSPA4	heat shock protein family A (Hsp70) member 4	GO:0007008 outer mitochondrial membrane organization;GO:0045040 protein insertion into mitochondrial outer membrane;GO:0051131 chaperone-mediated protein complex assembly		Cancer-related genes:Candidate cancer biomarkers; Predicted intracellular proteins	Cytosol;Nucleoplasm (Approved)	Phenethyl Isothiocyanate	(M66)PID MYC ACTIV PATHWAY	(M5924)HALLMARK MTORC1 SIGNALING	0	0	0	0	1	0	0	0	1	0	0	1	0	0	0	0	0	0	0	0	0
5193	PEX12	1	0	1	0	5193	Gene_ID	H. sapiens	5193	H. sapiens	PEX12	peroxisomal biogenesis factor 12	GO:0016558 protein import into peroxisome matrix;GO:0006625 protein targeting to peroxisome;GO:0072662 protein localization to peroxisome		Predicted intracellular proteins; Transporters:Primary Active Transporters; Potential drug targets; Disease related genes				(M5948)HALLMARK BILE ACID METABOLISM	0	0	0	0	0	0	0	0	0	0	0	0	0	0	1	0	0	0	0	0	0
129450	TYW5	0	1	1	0	129450	Gene_ID	H. sapiens	129450	H. sapiens	TYW5	tRNA-yW synthesizing protein 5	GO:0031590 wybutosine metabolic process;GO:0031591 wybutosine biosynthetic process;GO:1901659 glycosyl compound biosynthetic process		Predicted intracellular proteins; Enzymes; ENZYME proteins:Oxidoreductases	Nuclear bodies (Approved)				0	0	0	0	0	0	0	0	0	0	0	0	0	0	0	0	0	0	0	0	0
7813	EVI5	0	1	1	0	7813	Gene_ID	H. sapiens	7813	H. sapiens	EVI5	ecotropic viral integration site 5	GO:1902017 regulation of cilium assembly;GO:0042147 retrograde transport, endosome to Golgi;GO:0090630 activation of GTPase activity		Predicted intracellular proteins; Disease related genes	Golgi apparatus (Approved); Additional: Vesicles		(M14)PID AURORA B PATHWAY	(M5953)HALLMARK KRAS SIGNALING UP	0	0	0	0	0	0	0	0	0	0	0	0	0	0	0	0	0	0	0	0	0
100170229	SRRM5	1	0	1	0	100170229	Gene_ID	H. sapiens	100170229	H. sapiens	SRRM5	serine/arginine repetitive matrix 5			Predicted intracellular proteins					0	0	0	0	0	0	0	0	0	0	0	0	0	0	0	0	0	0	0	0	0
9738	CCP110	1	0	1	0	9738	Gene_ID	H. sapiens	9738	H. sapiens	CCP110	centriolar coiled-coil protein 110	GO:1903723 negative regulation of centriole elongation;GO:0032053 ciliary basal body organization;GO:1903722 regulation of centriole elongation		Predicted intracellular proteins	Centrosome (Supported)			(M5925)HALLMARK E2F TARGETS; (M5939)HALLMARK P53 PATHWAY	0	0	0	0	0	0	0	0	0	0	0	1	0	0	1	0	0	0	0	0	0
102725509	LINC01232	1	0	1	0	102725509	Gene_ID	H. sapiens	102725509	H. sapiens	LINC01232	long intergenic non-protein coding RNA 1232								0	0	0	0	0	0	0	0	0	0	0	0	0	0	0	0	0	0	0	0	0
90952	ESAM	1	0	1	0	90952	Gene_ID	H. sapiens	90952	H. sapiens	ESAM	endothelial cell adhesion molecule	GO:0035633 maintenance of blood-brain barrier;GO:2000249 regulation of actin cytoskeleton reorganization;GO:0070830 bicellular tight junction assembly			Microtubules (Approved)				0	0	0	0	0	0	0	0	0	0	0	0	0	0	0	0	0	0	0	0	0
83889	WDR87	1	0	1	0	83889	Gene_ID	H. sapiens	83889	H. sapiens	WDR87	WD repeat domain 87			Predicted intracellular proteins					0	0	0	0	0	0	0	0	0	0	0	0	0	0	0	0	0	0	0	0	0
116828	N4BP2L2-IT2	0	1	1	0	116828	Gene_ID	H. sapiens	116828	H. sapiens	N4BP2L2-IT2	N4BPL2 intronic transcript 2								0	0	0	0	0	0	0	0	0	0	0	0	0	0	0	0	0	0	0	0	0
29994	BAZ2B	0	1	1	0	29994	Gene_ID	H. sapiens	29994	H. sapiens	BAZ2B	bromodomain adjacent to zinc finger domain 2B	GO:0090647 modulation of age-related behavioral decline;GO:0006338 chromatin remodeling;GO:0007568 aging		Predicted intracellular proteins	Nucleoplasm (Approved); Additional: Cytosol				0	0	0	0	0	0	0	0	0	0	0	0	0	0	0	0	0	0	0	0	0
100132268	FKBP4P6	1	0	1	0	100132268	Gene_ID	H. sapiens	100132268	H. sapiens	FKBP4P6	FKBP prolyl isomerase 4 pseudogene 6								0	0	0	0	0	0	0	0	0	0	0	0	0	0	0	0	0	0	0	0	0
55196	RESF1	0	1	1	0	55196	Gene_ID	H. sapiens	55196	H. sapiens	RESF1	retroelement silencing factor 1	GO:0090309 positive regulation of DNA methylation-dependent heterochromatin assembly;GO:0031453 positive regulation of heterochromatin assembly;GO:0120263 positive regulation of heterochromatin organization		Predicted intracellular proteins	Nucleoli;Nucleoli rim (Supported); Additional: Cytosol;Intermediate filaments				1	0	0	0	0	0	0	0	0	0	0	0	0	0	1	0	0	0	0	0	0
259239	WFDC11	1	0	1	0	259239	Gene_ID	H. sapiens	259239	H. sapiens	WFDC11	WAP four-disulfide core domain 11	GO:0019731 antibacterial humoral response;GO:0019730 antimicrobial humoral response;GO:0010951 negative regulation of endopeptidase activity		Predicted secreted proteins					0	0	0	0	0	0	0	0	0	0	0	0	0	0	1	0	0	0	0	0	0
113235	SLC46A1	1	0	1	0	113235	Gene_ID	H. sapiens	113235	H. sapiens	SLC46A1	solute carrier family 46 member 1	GO:0098829 intestinal folate absorption;GO:0051958 methotrexate transport;GO:1904447 folate import across plasma membrane		Transporters:Electrochemical Potential-driven transporters; Potential drug targets; Disease related genes	Cytosol;Plasma membrane (Supported)				0	0	0	0	0	0	0	0	0	0	0	1	0	0	0	0	0	0	0	0	0
115209	OMA1	1	0	1	0	115209	Gene_ID	H. sapiens	115209	H. sapiens	OMA1	OMA1 zinc metallopeptidase	GO:0140468 HRI-mediated signaling;GO:1903850 regulation of cristae formation;GO:0010637 negative regulation of mitochondrial fusion		Cancer-related genes:Mutated cancer genes; Predicted intracellular proteins; Enzymes; Peptidases:Metallopeptidases	Mitochondria;Nucleoplasm (Approved)				0	0	0	0	0	0	0	0	1	0	0	0	0	0	0	0	0	1	0	0	0
360166	CYCSP10	1	0	1	0	360166	Gene_ID	H. sapiens	360166	H. sapiens	CYCSP10	CYCS pseudogene 10								0	0	0	0	0	0	0	0	0	0	0	0	0	0	0	0	0	0	0	0	0
129607	CMPK2	0	1	0	1	129607	Gene_ID	H. sapiens	129607	H. sapiens	CMPK2	cytidine/uridine monophosphate kinase 2	GO:0006227 dUDP biosynthetic process;GO:0009196 pyrimidine deoxyribonucleoside diphosphate metabolic process;GO:0009197 pyrimidine deoxyribonucleoside diphosphate biosynthetic process		ENZYME proteins:Transferases; Predicted intracellular proteins; Enzymes	Mitochondria (Supported); Additional: Nucleoplasm			(M5911)HALLMARK INTERFERON ALPHA RESPONSE; (M5898)HALLMARK DNA REPAIR; (M5913)HALLMARK INTERFERON GAMMA RESPONSE	0	0	0	0	0	0	0	0	0	0	0	0	0	0	0	0	0	0	0	0	0
84154	RPF2	0	1	1	0	84154	Gene_ID	H. sapiens	84154	H. sapiens	RPF2	ribosome production factor 2 homolog	GO:0000463 maturation of LSU-rRNA from tricistronic rRNA transcript (SSU-rRNA, 5.8S rRNA, LSU-rRNA);GO:1902570 protein localization to nucleolus;GO:0000027 ribosomal large subunit assembly		Predicted intracellular proteins	Nucleoli;Nucleoli rim (Supported); Additional: Mitotic chromosome;Nucleoplasm				0	0	0	0	0	0	0	0	0	0	0	0	0	0	0	0	0	0	0	0	0
54971	BANP	1	0	1	0	54971	Gene_ID	H. sapiens	54971	H. sapiens	BANP	BTG3 associated nuclear protein	GO:0042177 negative regulation of protein catabolic process;GO:0034504 protein localization to nucleus;GO:0009895 negative regulation of catabolic process		Predicted intracellular proteins	Nucleoplasm (Supported); Additional: Nuclear bodies				0	0	0	0	0	0	0	0	0	0	0	0	0	0	0	0	0	1	0	0	0
57710	KIAA1614	1	0	1	0	57710	Gene_ID	H. sapiens	57710	H. sapiens	KIAA1614	KIAA1614	GO:0007098 centrosome cycle;GO:0031023 microtubule organizing center organization;GO:0007163 establishment or maintenance of cell polarity		Predicted intracellular proteins	Nuclear membrane;Vesicles (Approved)				0	0	0	0	0	0	0	0	0	0	0	0	0	0	0	0	0	0	0	0	0
11232	POLG2	1	0	1	0	11232	Gene_ID	H. sapiens	11232	H. sapiens	POLG2	DNA polymerase gamma 2, accessory subunit	GO:1900262 regulation of DNA-directed DNA polymerase activity;GO:1900264 positive regulation of DNA-directed DNA polymerase activity;GO:0032042 mitochondrial DNA metabolic process		ENZYME proteins:Transferases; Predicted intracellular proteins; Enzymes; Disease related genes; Potential drug targets	Nuclear bodies (Approved); Additional: Mitochondria			(M5941)HALLMARK UV RESPONSE UP	0	0	0	0	0	0	0	0	0	0	0	0	0	0	1	0	0	0	0	0	0
93166	PRDM6	1	0	1	0	93166	Gene_ID	H. sapiens	93166	H. sapiens	PRDM6	PR/SET domain 6	GO:0051151 negative regulation of smooth muscle cell differentiation;GO:0051150 regulation of smooth muscle cell differentiation;GO:0051148 negative regulation of muscle cell differentiation		ENZYME proteins:Transferases; Transcription factors:Zinc-coordinating DNA-binding domains; Predicted intracellular proteins; Enzymes; Disease related genes; Potential drug targets	Nucleoplasm (Approved)				0	0	0	0	0	0	0	0	0	0	0	0	0	0	0	0	0	0	0	0	0
283458	NME2P1	0	1	1	0	283458	Gene_ID	H. sapiens	283458	H. sapiens	NME2P1	NME2 pseudogene 1	GO:0006228 UTP biosynthetic process;GO:0006183 GTP biosynthetic process;GO:0046051 UTP metabolic process							0	0	0	0	0	0	0	0	0	0	0	0	0	0	0	0	0	0	0	0	0
55656	INTS8	1	0	1	0	55656	Gene_ID	H. sapiens	55656	H. sapiens	INTS8	integrator complex subunit 8	GO:0034472 snRNA 3'-end processing;GO:0016180 snRNA processing;GO:0016073 snRNA metabolic process		Predicted intracellular proteins	Nucleoplasm (Approved)				0	0	0	0	0	0	0	0	0	0	0	0	0	0	0	0	0	0	0	0	0
10963	STIP1	1	0	1	0	10963	Gene_ID	H. sapiens	10963	H. sapiens	STIP1	stress induced phosphoprotein 1	GO:0098760 response to interleukin-7;GO:0098761 cellular response to interleukin-7;GO:0071345 cellular response to cytokine stimulus		Predicted intracellular proteins	Nucleoplasm;Plasma membrane (Approved); Additional: Cytosol	Copper		(M5941)HALLMARK UV RESPONSE UP; (M5924)HALLMARK MTORC1 SIGNALING	0	0	0	0	0	0	0	0	0	0	0	1	0	0	0	0	0	0	0	0	0
5996	RGS1	0	1	0	1	5996	Gene_ID	H. sapiens	5996	H. sapiens	RGS1	regulator of G protein signaling 1	GO:0061737 leukotriene signaling pathway;GO:0007193 adenylate cyclase-inhibiting G protein-coupled receptor signaling pathway;GO:0008277 regulation of G protein-coupled receptor signaling pathway		Predicted intracellular proteins			(M124)PID CXCR4 PATHWAY	(M5932)HALLMARK INFLAMMATORY RESPONSE	0	0	0	0	0	0	0	0	0	0	0	0	0	0	0	0	0	0	0	0	0
5316	PKNOX1	1	0	1	0	5316	Gene_ID	H. sapiens	5316	H. sapiens	PKNOX1	PBX/knotted 1 homeobox 1	GO:0030218 erythrocyte differentiation;GO:0034101 erythrocyte homeostasis;GO:0002262 myeloid cell homeostasis		Predicted intracellular proteins; Transcription factors:Helix-turn-helix domains	Nucleoplasm (Supported)				0	0	0	0	0	0	0	0	0	0	0	0	0	0	1	0	0	0	0	0	0
160897	GPR180	1	0	1	0	160897	Gene_ID	H. sapiens	160897	H. sapiens	GPR180	G protein-coupled receptor 180	GO:0019236 response to pheromone;GO:0007186 G protein-coupled receptor signaling pathway;GO:0010033 response to organic substance			Vesicles (Approved)				0	0	0	0	0	0	0	0	0	0	0	0	0	0	0	0	0	0	0	0	0
388561	ZNF761	1	0	1	0	388561	Gene_ID	H. sapiens	388561	H. sapiens	ZNF761	zinc finger protein 761	GO:0006357 regulation of transcription by RNA polymerase II;GO:0006366 transcription by RNA polymerase II;GO:0006355 regulation of transcription, DNA-templated		Predicted intracellular proteins					0	0	0	0	0	0	0	0	0	0	0	0	0	0	0	0	0	0	0	0	0
64714	PDIA2	1	0	1	0	64714	Gene_ID	H. sapiens	64714	H. sapiens	PDIA2	protein disulfide isomerase family A member 2	GO:0006621 protein retention in ER lumen;GO:0034975 protein folding in endoplasmic reticulum;GO:0035437 maintenance of protein localization in endoplasmic reticulum		Predicted intracellular proteins; ENZYME proteins:Isomerase; Enzymes			(M200)PID ERA GENOMIC PATHWAY		0	0	0	0	1	0	0	0	1	0	0	0	0	0	0	0	0	0	0	0	0
54439	RBM27	0	1	1	0	54439	Gene_ID	H. sapiens	54439	H. sapiens	RBM27	RNA binding motif protein 27	GO:0006397 mRNA processing;GO:0016071 mRNA metabolic process;GO:0006396 RNA processing		Predicted intracellular proteins	Nuclear speckles (Approved)				0	0	0	0	0	0	0	0	0	0	0	0	0	0	0	0	0	0	0	0	0
106480277	EIF1P6	1	0	1	0	106480277	Gene_ID	H. sapiens	106480277	H. sapiens	EIF1P6	eukaryotic translation initiation factor 1 pseudogene 6								0	0	0	0	0	0	0	0	0	0	0	0	0	0	0	0	0	0	0	0	0
388344	RPL13P12	0	1	1	0	388344	Gene_ID	H. sapiens	388344	H. sapiens	RPL13P12	ribosomal protein L13 pseudogene 12								0	0	0	0	0	0	0	0	0	0	0	0	0	0	0	0	0	0	0	0	0
4686	NCBP1	1	0	1	0	4686	Gene_ID	H. sapiens	4686	H. sapiens	NCBP1	nuclear cap binding protein subunit 1	GO:0006370 7-methylguanosine mRNA capping;GO:1905216 positive regulation of RNA binding;GO:0009452 7-methylguanosine RNA capping		Predicted intracellular proteins; Transporters	Cytosol (Supported); Additional: Nucleoplasm			(M5926)HALLMARK MYC TARGETS V1	0	0	0	0	0	0	0	0	0	0	0	0	0	0	0	0	0	0	0	0	0
645548	HSPD1P6	1	0	1	0	645548	Gene_ID	H. sapiens	645548	H. sapiens	HSPD1P6	heat shock protein family D (Hsp60) member 1 pseudogene 6								0	0	0	0	0	0	0	0	0	0	0	0	0	0	0	0	0	0	0	0	0
11322	TNRC6C-AS1	1	0	1	0	11322	Gene_ID	H. sapiens	11322	H. sapiens	TMC6	transmembrane channel like 6	GO:0034220 ion transmembrane transport;GO:0055085 transmembrane transport;GO:0006811 ion transport		Transporters:Transporter channels and pores; Predicted intracellular proteins; Potential drug targets; Disease related genes					0	0	0	0	0	0	0	0	0	0	0	0	0	0	0	0	0	0	0	0	0
57223	PPP4R3B	0	1	1	0	57223	Gene_ID	H. sapiens	57223	H. sapiens	PPP4R3B	protein phosphatase 4 regulatory subunit 3B	GO:0045722 positive regulation of gluconeogenesis;GO:0010907 positive regulation of glucose metabolic process;GO:0006111 regulation of gluconeogenesis		Predicted intracellular proteins	Nuclear speckles;Nucleoplasm (Supported); Additional: Centrosome				0	0	0	0	0	0	0	0	0	0	0	0	0	0	0	0	0	0	0	0	0
345930	ECT2L	1	0	1	0	345930	Gene_ID	H. sapiens	345930	H. sapiens	ECT2L	epithelial cell transforming 2 like	GO:0050790 regulation of catalytic activity;GO:0065009 regulation of molecular function;GO:0065007 biological regulation		Predicted intracellular proteins					0	0	0	0	0	0	0	0	0	0	0	0	0	0	0	0	0	0	0	0	0
8345	H2BC9	1	0	1	0	8345	Gene_ID	H. sapiens	8345	H. sapiens	H2BC9	H2B clustered histone 9	GO:0006334 nucleosome assembly;GO:0034728 nucleosome organization;GO:0031497 chromatin assembly		Predicted intracellular proteins	Nucleoplasm (Approved); Additional: Cytosol				0	0	0	0	0	0	0	0	0	0	0	1	0	0	1	0	0	0	0	0	0
11161	ERG28	1	0	1	0	11161	Gene_ID	H. sapiens	11161	H. sapiens	ERG28	ergosterol biosynthesis 28 homolog	GO:0016126 sterol biosynthetic process;GO:0016125 sterol metabolic process;GO:0006694 steroid biosynthetic process			Nucleoplasm (Approved); Additional: Cytosol				0	0	0	0	0	0	0	0	0	0	0	0	0	0	0	0	0	0	0	0	0
112163642	LINC01513	1	0	1	0	112163642	Gene_ID	H. sapiens	112163642	H. sapiens	LINC01513	long intergenic non-protein coding RNA 1513								0	0	0	0	0	0	0	0	0	0	0	0	0	0	0	0	0	0	0	0	0
6697	SPR	1	0	1	0	6697	Gene_ID	H. sapiens	6697	H. sapiens	SPR	sepiapterin reductase	GO:0006729 tetrahydrobiopterin biosynthetic process;GO:0046146 tetrahydrobiopterin metabolic process;GO:0042559 pteridine-containing compound biosynthetic process		Predicted intracellular proteins; Enzymes; ENZYME proteins:Oxidoreductases; Disease related genes; Potential drug targets	Cytosol;Nucleoplasm (Supported)	Oxaloacetate Ion; Nicotinamide adenine dinucleotide phosphate; Biopterin; N-acetylserotonin		(M5941)HALLMARK UV RESPONSE UP	0	0	0	0	0	0	0	0	0	0	0	0	0	0	0	0	0	0	0	0	0
102723442	LINC01754	1	0	1	0	102723442	Gene_ID	H. sapiens	102723442	H. sapiens	LINC01754	long intergenic non-protein coding RNA 1754								0	0	0	0	0	0	0	0	0	0	0	0	0	0	0	0	0	0	0	0	0
134466	ZNF300P1	1	0	1	0	134466	Gene_ID	H. sapiens	134466	H. sapiens	ZNF300P1	zinc finger protein 300 pseudogene 1								0	0	0	0	0	0	0	0	0	0	0	0	0	0	0	0	0	0	0	0	0
10432	RBM14	1	0	1	0	10432	Gene_ID	H. sapiens	10432	H. sapiens	RBM14	RNA binding motif protein 14	GO:0046600 negative regulation of centriole replication;GO:0010826 negative regulation of centrosome duplication;GO:0046606 negative regulation of centrosome cycle		Predicted intracellular proteins	Nuclear speckles (Supported)			(M5901)HALLMARK G2M CHECKPOINT	0	0	0	0	0	0	0	0	0	0	0	0	0	0	0	0	0	0	0	0	0
402573	C7orf61	1	0	1	0	402573	Gene_ID	H. sapiens	402573	H. sapiens	C7orf61	chromosome 7 open reading frame 61			Predicted intracellular proteins	Vesicles (Approved)				0	0	0	0	0	0	0	0	0	0	0	0	0	0	0	0	0	0	0	0	0
11004	KIF2C	1	0	1	0	11004	Gene_ID	H. sapiens	11004	H. sapiens	KIF2C	kinesin family member 2C	GO:0030951 establishment or maintenance of microtubule cytoskeleton polarity;GO:0030952 establishment or maintenance of cytoskeleton polarity;GO:0051315 attachment of mitotic spindle microtubules to kinetochore		Cancer-related genes:Candidate cancer biomarkers; Predicted intracellular proteins	Centrosome;Nucleoplasm (Supported); Additional: Midbody	Phosphoaminophosphonic Acid-Adenylate Ester	(M14)PID AURORA B PATHWAY	(M5951)HALLMARK SPERMATOGENESIS; (M5893)HALLMARK MITOTIC SPINDLE; (M5901)HALLMARK G2M CHECKPOINT	0	0	0	0	0	0	0	0	0	0	0	1	0	0	1	0	0	0	0	0	0
100270979	RPL30P7	1	0	1	0	100270979	Gene_ID	H. sapiens	100270979	H. sapiens	RPL30P7	ribosomal protein L30 pseudogene 7								0	0	0	0	0	0	0	0	0	0	0	0	0	0	0	0	0	0	0	0	0
54036	PPP1R2P2	0	1	1	0	54036	Gene_ID	H. sapiens	54036	H. sapiens	PPP1R2P2	protein phosphatase 1 regulatory inhibitor subunit 2 pseudogene 2								0	0	0	0	0	0	0	0	0	0	0	0	0	0	0	0	0	0	0	0	0
4939	OAS2	0	1	1	0	4939	Gene_ID	H. sapiens	4939	H. sapiens	OAS2	2'-5'-oligoadenylate synthetase 2	GO:1903487 regulation of lactation;GO:0070106 interleukin-27-mediated signaling pathway;GO:0060700 regulation of ribonuclease activity		ENZYME proteins:Transferases; Predicted intracellular proteins; Enzymes	Centrosome (Approved)			(M5913)HALLMARK INTERFERON GAMMA RESPONSE	1	1	1	0	0	1	1	1	0	1	0	0	1	0	0	1	0	0	0	0	0
391634	HSP90AB2P	1	0	1	0	391634	Gene_ID	H. sapiens	391634	H. sapiens	HSP90AB2P	heat shock protein 90 alpha family class B member 2, pseudogene	GO:0034605 cellular response to heat;GO:0009408 response to heat;GO:0009266 response to temperature stimulus							0	0	0	0	1	0	0	0	0	0	0	0	0	0	0	0	0	0	0	0	0
10260	DENND4A	0	1	1	0	10260	Gene_ID	H. sapiens	10260	H. sapiens	DENND4A	DENN domain containing 4A	GO:0032483 regulation of Rab protein signal transduction;GO:0032482 Rab protein signal transduction;GO:0046578 regulation of Ras protein signal transduction		Predicted intracellular proteins	Mitotic chromosome;Nucleoli rim (Approved); Additional: Nucleoplasm				0	0	0	0	0	0	0	0	0	0	0	0	0	0	0	0	0	0	0	0	0
2288	FKBP4	1	0	1	0	2288	Gene_ID	H. sapiens	2288	H. sapiens	FKBP4	FKBP prolyl isomerase 4	GO:0031115 negative regulation of microtubule polymerization;GO:0006825 copper ion transport;GO:0031111 negative regulation of microtubule polymerization or depolymerization		Predicted intracellular proteins; ENZYME proteins:Isomerase; Enzymes	Cytosol (Enhanced); Additional: Nucleoplasm		(M58)PID AR PATHWAY; (M115)PID REG GR PATHWAY	(M5941)HALLMARK UV RESPONSE UP; (M5906)HALLMARK ESTROGEN RESPONSE EARLY; (M5907)HALLMARK ESTROGEN RESPONSE LATE	0	0	0	0	1	0	0	0	0	0	0	1	0	0	1	0	0	0	0	0	0
9127	P2RX6	1	0	1	0	9127	Gene_ID	H. sapiens	9127	H. sapiens	P2RX6	purinergic receptor P2X 6	GO:0033198 response to ATP;GO:0035590 purinergic nucleotide receptor signaling pathway;GO:0060079 excitatory postsynaptic potential			Cytosol;Nucleoli (Approved)			(M5956)HALLMARK KRAS SIGNALING DN	0	0	0	0	0	0	0	0	0	0	0	0	0	0	0	0	0	0	0	0	0
7732	RNF112	1	0	1	0	7732	Gene_ID	H. sapiens	7732	H. sapiens	RNF112	ring finger protein 112	GO:0070315 G1 to G0 transition involved in cell differentiation;GO:0070314 G1 to G0 transition;GO:1990403 embryonic brain development		ENZYME proteins:Transferases; Predicted intracellular proteins; Enzymes	Nuclear speckles (Approved)				0	0	0	0	0	0	0	0	0	0	0	0	0	0	0	0	0	0	0	0	0
10051	SMC4	0	1	1	0	10051	Gene_ID	H. sapiens	10051	H. sapiens	SMC4	structural maintenance of chromosomes 4	GO:0010032 meiotic chromosome condensation;GO:0007076 mitotic chromosome condensation;GO:0051383 kinetochore organization		Predicted intracellular proteins	Cytosol;Nuclear speckles (Supported)		(M14)PID AURORA B PATHWAY	(M5893)HALLMARK MITOTIC SPINDLE; (M5901)HALLMARK G2M CHECKPOINT; (M5925)HALLMARK E2F TARGETS	0	0	0	0	0	0	0	0	0	0	0	1	0	0	1	0	0	0	0	0	0
100289170	COX20P2	0	1	1	0	100289170	Gene_ID	H. sapiens	100289170	H. sapiens	COX20P2	COX20 pseudogene 2								0	0	0	0	0	0	0	0	0	0	0	0	0	0	0	0	0	0	0	0	0
100126793	GHRLOS	1	0	1	0	100126793	Gene_ID	H. sapiens	100126793	H. sapiens	GHRLOS	ghrelin opposite strand/antisense RNA								0	0	0	0	0	0	0	0	0	0	0	0	0	0	0	0	0	0	0	0	0
1407	CRY1	1	0	1	0	1407	Gene_ID	H. sapiens	1407	H. sapiens	CRY1	cryptochrome circadian regulator 1	GO:0009785 blue light signaling pathway;GO:0071483 cellular response to blue light;GO:2000832 negative regulation of steroid hormone secretion		Predicted intracellular proteins; Disease related genes	Microtubules;Nuclear membrane;Nucleoplasm (Supported)		(M95)PID CIRCADIAN PATHWAY		0	0	0	0	0	0	0	0	0	0	0	0	0	0	0	0	0	0	0	0	0
27332	ZNF638	1	0	1	0	27332	Gene_ID	H. sapiens	27332	H. sapiens	ZNF638	zinc finger protein 638	GO:0008380 RNA splicing;GO:0006396 RNA processing;GO:0016070 RNA metabolic process		Predicted intracellular proteins	Nucleoplasm (Enhanced); Additional: Vesicles				0	0	0	0	0	0	0	0	0	0	0	0	0	0	0	0	0	0	0	0	0
100133957	UXT-AS1	1	0	1	0	100133957	Gene_ID	H. sapiens	100133957	H. sapiens	UXT-AS1	UXT antisense RNA 1								0	0	0	0	0	0	0	0	0	0	0	0	0	0	0	0	0	0	0	0	0
55791	LRIF1	0	1	1	0	55791	Gene_ID	H. sapiens	55791	H. sapiens	LRIF1	ligand dependent nuclear receptor interacting factor 1	GO:0009048 dosage compensation by inactivation of X chromosome;GO:0007549 dosage compensation;GO:0040029 regulation of gene expression, epigenetic		Predicted intracellular proteins	Nucleoplasm (Supported); Additional: Centriolar satellite				0	0	0	0	0	0	0	0	0	0	0	0	0	0	0	0	0	0	0	0	0
644390	HNRNPLP2	0	1	1	0	644390	Gene_ID	H. sapiens	644390	H. sapiens	HNRNPLP2	heterogeneous nuclear ribonucleoprotein L pseudogene 2								0	0	0	0	0	0	0	0	0	0	0	0	0	0	0	0	0	0	0	0	0
143630	UBQLNL	0	1	1	0	143630	Gene_ID	H. sapiens	143630	H. sapiens	UBQLNL	ubiquilin like	GO:0006511 ubiquitin-dependent protein catabolic process;GO:0019941 modification-dependent protein catabolic process;GO:0043632 modification-dependent macromolecule catabolic process		Predicted intracellular proteins					0	0	0	0	1	0	0	0	0	0	0	0	0	0	0	0	0	1	0	0	0
890	CCNA2	1	0	1	0	890	Gene_ID	H. sapiens	890	H. sapiens	CCNA2	cyclin A2	GO:0071373 cellular response to luteinizing hormone stimulus;GO:0034699 response to luteinizing hormone;GO:0071314 cellular response to cocaine		Cancer-related genes:Candidate cancer biomarkers; Predicted intracellular proteins	Cytosol;Nucleoplasm (Enhanced)	4-(2,4-Dimethyl-Thiazol-5-Yl)-Pyrimidin-2-Ylamine; 6-O-Cyclohexylmethyl Guanine; [4-(2-Amino-4-Methyl-Thiazol-5-Yl)-Pyrimidin-2-Yl]-(3-Nitro-Phenyl)-Amine; 4-(2,4-Dimethyl-1,3-thiazol-5-yl)-N-[4-(trifluoromethyl)phenyl]-2-pyrimidinamine; 4-[(7-OXO-7H-THIAZOLO[5,4-E]INDOL-8-YLMETHYL)-AMINO]-N-PYRIDIN-2-YL-BENZENESULFONAMIDE; N-(3-cyclopropyl-1H-pyrazol-5-yl)-2-(2-naphthyl)acetamide; 2-ANILINO-6-CY…	(M3686)SA REG CASCADE OF CYCLIN EXPR; (M11)PID PRL SIGNALING EVENTS PATHWAY; (M234)PID IL2 STAT5 PATHWAY	(M5901)HALLMARK G2M CHECKPOINT; (M5926)HALLMARK MYC TARGETS V1	0	0	0	0	0	0	0	0	0	0	0	1	0	0	1	0	0	0	0	0	0
23017	FAIM2	1	0	1	0	23017	Gene_ID	H. sapiens	23017	H. sapiens	FAIM2	Fas apoptotic inhibitory molecule 2	GO:0021702 cerebellar Purkinje cell differentiation;GO:0021694 cerebellar Purkinje cell layer formation;GO:0021681 cerebellar granular layer development			Intermediate filaments (Approved)		(M94)PID FAS PATHWAY; (M8873)ST FAS SIGNALING PATHWAY		0	0	0	0	0	0	0	0	0	0	0	0	0	0	0	0	0	0	0	0	0
148266	ZNF569	1	0	1	0	148266	Gene_ID	H. sapiens	148266	H. sapiens	ZNF569	zinc finger protein 569	GO:0006357 regulation of transcription by RNA polymerase II;GO:0006366 transcription by RNA polymerase II;GO:0006355 regulation of transcription, DNA-templated		Transcription factors:Zinc-coordinating DNA-binding domains; Predicted intracellular proteins	Golgi apparatus;Nucleoplasm;Vesicles (Approved)				0	0	0	0	0	0	0	0	0	0	0	0	0	0	0	0	0	0	0	0	0
11092	SPACA9	1	0	1	0	11092	Gene_ID	H. sapiens	11092	H. sapiens	SPACA9	sperm acrosome associated 9			Predicted intracellular proteins	Mitochondria (Approved)				0	0	0	0	0	0	0	0	0	0	0	0	0	0	0	0	0	0	0	0	0
84067	FAM160A2	1	0	1	0	84067	Gene_ID	H. sapiens	84067	H. sapiens	FHIP1B	FHF complex subunit HOOK interacting protein 1B	GO:1905719 protein localization to perinuclear region of cytoplasm;GO:0045022 early endosome to late endosome transport;GO:0098927 vesicle-mediated transport between endosomal compartments		Predicted intracellular proteins	Mitochondria (Approved)				0	0	0	0	0	0	0	0	0	0	0	0	0	0	0	0	0	0	0	0	0
5092	PCBD1	1	0	1	0	5092	Gene_ID	H. sapiens	5092	H. sapiens	PCBD1	pterin-4 alpha-carbinolamine dehydratase 1	GO:0006571 tyrosine biosynthetic process;GO:0009095 aromatic amino acid family biosynthetic process, prephenate pathway;GO:0019293 tyrosine biosynthetic process, by oxidation of phenylalanine		ENZYME proteins:Lyases; Predicted intracellular proteins; Enzymes; Disease related genes; Potential drug targets	Nucleoplasm (Enhanced); Additional: Cytosol	L-erythro-7,8-dihydrobiopterin		(M5935)HALLMARK FATTY ACID METABOLISM	0	0	0	0	0	0	0	0	0	0	0	0	0	0	0	0	0	0	0	0	0
9496	TBX4	1	0	1	0	9496	Gene_ID	H. sapiens	9496	H. sapiens	TBX4	T-box transcription factor 4	GO:1990401 embryonic lung development;GO:0035116 embryonic hindlimb morphogenesis;GO:0035137 hindlimb morphogenesis		Predicted intracellular proteins; Transcription factors:Immunoglobulin fold; Disease related genes	Vesicles (Approved)				0	0	0	0	0	0	0	0	0	0	0	0	0	0	0	0	0	0	0	0	0
3083	HGFAC	1	0	1	0	3083	Gene_ID	H. sapiens	3083	H. sapiens	HGFAC	HGF activator	GO:0031638 zymogen activation;GO:0007596 blood coagulation;GO:0007599 hemostasis		Cancer-related genes:Candidate cancer biomarkers; Predicted secreted proteins; Peptidases:Serine-type peptidases; Enzymes			(M5883)NABA SECRETED FACTORS; (M5885)NABA MATRISOME ASSOCIATED; (M5889)NABA MATRISOME	(M5934)HALLMARK XENOBIOTIC METABOLISM	0	0	0	0	0	0	0	0	0	0	0	0	0	0	0	0	0	0	0	0	0
27239	GPR162	1	0	1	0	27239	Gene_ID	H. sapiens	27239	H. sapiens	GPR162	G protein-coupled receptor 162	GO:0007186 G protein-coupled receptor signaling pathway;GO:0007165 signal transduction;GO:0023052 signaling		Predicted intracellular proteins; G-protein coupled receptors:GPCRs excl olfactory receptors	Centriolar satellite (Approved)				0	0	0	0	0	0	0	0	0	0	0	0	0	0	0	0	0	0	0	0	0
110806280	CCDC194	0	1	1	0	110806280	Gene_ID	H. sapiens	110806280	H. sapiens	CCDC194	coiled-coil domain containing 194			Predicted intracellular proteins					0	0	0	0	0	0	0	0	0	0	0	0	0	0	0	0	0	0	0	0	0
200845	KCTD6	1	0	1	0	200845	Gene_ID	H. sapiens	200845	H. sapiens	KCTD6	potassium channel tetramerization domain containing 6	GO:0045879 negative regulation of smoothened signaling pathway;GO:0008589 regulation of smoothened signaling pathway;GO:0007224 smoothened signaling pathway		Predicted intracellular proteins	Mitochondria;Nucleoli (Approved)				0	0	0	0	0	0	0	0	0	0	0	0	0	0	1	0	0	1	0	0	0
345829	BTF3P10	0	1	1	0	345829	Gene_ID	H. sapiens	345829	H. sapiens	BTF3P10	basic transcription factor 3 pseudogene 10								0	0	0	0	0	0	0	0	0	0	0	0	0	0	0	0	0	0	0	0	0
3329	HSPD1	1	0	1	0	3329	Gene_ID	H. sapiens	3329	H. sapiens	HSPD1	heat shock protein family D (Hsp60) member 1	GO:0034514 mitochondrial unfolded protein response;GO:0045041 protein import into mitochondrial intermembrane space;GO:0071866 negative regulation of apoptotic process in bone marrow cell		Cancer-related genes:Candidate cancer biomarkers; Predicted intracellular proteins; ENZYME proteins:Hydrolases; Enzymes; Disease related genes; Potential drug targets	Mitochondria (Enhanced)	Copper	(M264)PID TOLL ENDOGENOUS PATHWAY; (M66)PID MYC ACTIV PATHWAY	(M5928)HALLMARK MYC TARGETS V2; (M5924)HALLMARK MTORC1 SIGNALING; (M5926)HALLMARK MYC TARGETS V1	0	0	0	0	1	0	0	0	1	1	0	0	0	0	0	0	0	0	0	0	0
145165	ST13P4	0	1	1	0	145165	Gene_ID	H. sapiens	145165	H. sapiens	ST13P4	ST13, Hsp70 interacting protein pseudogene 4	GO:0051085 chaperone cofactor-dependent protein refolding;GO:0051084 'de novo' posttranslational protein folding;GO:0006458 'de novo' protein folding							0	0	0	0	0	0	0	0	0	0	0	0	0	0	0	0	0	0	0	0	0
10580	SORBS1	1	0	1	0	10580	Gene_ID	H. sapiens	10580	H. sapiens	SORBS1	sorbin and SH3 domain containing 1	GO:0045725 positive regulation of glycogen biosynthetic process;GO:0070875 positive regulation of glycogen metabolic process;GO:0046628 positive regulation of insulin receptor signaling pathway		Predicted intracellular proteins	Focal adhesion sites (Supported); Additional: Centrosome;Plasma membrane		(M16)PID INSULIN PATHWAY; (M7955)SIG INSULIN RECEPTOR PATHWAY IN CARDIAC MYOCYTES	(M5905)HALLMARK ADIPOGENESIS; (M5909)HALLMARK MYOGENESIS	0	0	0	0	0	0	0	0	0	0	0	0	0	0	0	0	0	0	0	0	0
57532	NUFIP2	0	1	1	0	57532	Gene_ID	H. sapiens	57532	H. sapiens	NUFIP2	nuclear FMR1 interacting protein 2			Predicted intracellular proteins	Nucleoplasm (Supported); Additional: Cytosol;Nuclear bodies				0	0	0	0	0	0	0	0	0	0	0	0	0	0	0	0	0	0	0	0	0
151050	KANSL1L	1	0	1	0	151050	Gene_ID	H. sapiens	151050	H. sapiens	KANSL1L	KAT8 regulatory NSL complex subunit 1 like			Predicted intracellular proteins	Cytosol (Approved)				0	0	0	0	0	0	0	0	0	0	0	0	0	0	0	0	0	0	0	0	0
497190	CLEC18B	1	0	1	0	497190	Gene_ID	H. sapiens	497190	H. sapiens	CLEC18B	C-type lectin domain family 18 member B			Predicted secreted proteins			(M5880)NABA ECM AFFILIATED; (M5885)NABA MATRISOME ASSOCIATED; (M5889)NABA MATRISOME		0	0	0	0	0	0	0	0	0	0	0	0	0	0	0	0	0	0	0	0	0
3336	HSPE1	1	0	1	0	3336	Gene_ID	H. sapiens	3336	H. sapiens	HSPE1	heat shock protein family E (Hsp10) member 1	GO:0051085 chaperone cofactor-dependent protein refolding;GO:0051084 'de novo' posttranslational protein folding;GO:0006458 'de novo' protein folding		Cancer-related genes:Candidate cancer biomarkers; Predicted intracellular proteins		Phenethyl Isothiocyanate		(M5928)HALLMARK MYC TARGETS V2; (M5924)HALLMARK MTORC1 SIGNALING; (M5926)HALLMARK MYC TARGETS V1	0	0	0	0	1	0	0	0	1	0	0	0	0	0	0	0	0	0	0	0	0
10910	SUGT1	1	0	1	0	10910	Gene_ID	H. sapiens	10910	H. sapiens	SUGT1	SGT1 homolog, MIS12 kinetochore complex assembly cochaperone	GO:0043946 positive regulation of catalytic activity in other organism involved in symbiotic interaction;GO:0043947 positive regulation by host of symbiont catalytic activity;GO:0052203 modulation of catalytic activity in other organism involved in symbiotic interaction		Predicted intracellular proteins	Cytosol;Nucleoplasm (Approved); Additional: Plasma membrane				0	0	0	0	0	0	0	1	0	0	0	0	0	0	0	0	0	0	0	0	0
162517	FBXO39	0	1	1	0	162517	Gene_ID	H. sapiens	162517	H. sapiens	FBXO39	F-box protein 39	GO:0031146 SCF-dependent proteasomal ubiquitin-dependent protein catabolic process;GO:0043161 proteasome-mediated ubiquitin-dependent protein catabolic process;GO:0010498 proteasomal protein catabolic process		Predicted intracellular proteins					0	0	0	0	0	0	0	0	0	0	0	0	0	0	0	0	0	1	0	0	0
23195	MDN1	1	0	1	0	23195	Gene_ID	H. sapiens	23195	H. sapiens	MDN1	midasin AAA ATPase 1	GO:0000027 ribosomal large subunit assembly;GO:0042255 ribosome assembly;GO:0042273 ribosomal large subunit biogenesis		Predicted intracellular proteins	Cytosol;Nucleoli (Approved); Additional: Intermediate filaments;Nucleoplasm				0	0	0	0	0	0	0	0	0	0	0	0	0	0	0	0	0	0	0	0	0
205860	TRIML2	0	1	1	0	205860	Gene_ID	H. sapiens	205860	H. sapiens	TRIML2	tripartite motif family like 2	GO:0046596 regulation of viral entry into host cell;GO:0052372 modulation by symbiont of entry into host;GO:0043903 regulation of biological process involved in symbiotic interaction		ENZYME proteins:Transferases; Predicted intracellular proteins; Enzymes	Cytosol;Plasma membrane (Approved)				1	0	0	0	0	0	0	0	0	0	1	0	0	0	0	0	1	0	0	0	0
57333	RCN3	1	0	1	0	57333	Gene_ID	H. sapiens	57333	H. sapiens	RCN3	reticulocalbin 3	GO:0043129 surfactant homeostasis;GO:0048875 chemical homeostasis within a tissue;GO:0055091 phospholipid homeostasis		Predicted intracellular proteins	Endoplasmic reticulum (Supported); Additional: Vesicles				0	0	0	0	0	0	0	0	1	0	0	0	0	0	0	0	0	1	0	0	0
2872	MKNK2	1	0	1	0	2872	Gene_ID	H. sapiens	2872	H. sapiens	MKNK2	MAPK interacting serine/threonine kinase 2	GO:0071243 cellular response to arsenic-containing substance;GO:0046685 response to arsenic-containing substance;GO:0038034 signal transduction in absence of ligand	CAMK Ser/Thr protein kinase family	ENZYME proteins:Transferases; Kinases:CAMK Ser/Thr protein kinases; Enzymes; Predicted intracellular proteins	Nuclear bodies (Supported)	Fostamatinib	(M4910)ST ERK1 ERK2 MAPK PATHWAY; (M12012)ST P38 MAPK PATHWAY	(M5923)HALLMARK PI3K AKT MTOR SIGNALING; (M5939)HALLMARK P53 PATHWAY	0	0	0	0	0	0	0	0	0	0	0	0	0	0	0	0	0	0	0	0	0
27086	FOXP1	0	1	1	0	27086	Gene_ID	H. sapiens	27086	H. sapiens	FOXP1	forkhead box P1	GO:0032745 positive regulation of interleukin-21 production;GO:0061470 T follicular helper cell differentiation;GO:0036301 macrophage colony-stimulating factor production		Predicted intracellular proteins; Disease related genes; Cancer-related genes; Transcription factors:Helix-turn-helix domains	Nucleoplasm (Enhanced)				0	0	0	1	0	1	0	0	0	0	0	0	0	0	0	0	0	0	1	0	0
51301	GCNT4	0	1	1	0	51301	Gene_ID	H. sapiens	51301	H. sapiens	GCNT4	glucosaminyl (N-acetyl) transferase 4	GO:0002121 inter-male aggressive behavior;GO:0002118 aggressive behavior;GO:0042403 thyroid hormone metabolic process		ENZYME proteins:Transferases; Predicted intracellular proteins; Enzymes	Golgi apparatus (Supported); Additional: Nucleoplasm				0	0	0	0	0	0	0	0	0	0	0	0	0	0	0	0	0	0	0	0	0
24146	CLDN15	1	0	1	0	24146	Gene_ID	H. sapiens	24146	H. sapiens	CLDN15	claudin 15	GO:0016338 calcium-independent cell-cell adhesion via plasma membrane cell-adhesion molecules;GO:0070830 bicellular tight junction assembly;GO:0120192 tight junction assembly		Transporters:Transporter channels and pores; Predicted intracellular proteins				(M5915)HALLMARK APICAL JUNCTION	0	0	0	0	0	0	0	0	0	0	0	0	0	0	0	0	0	0	0	0	0
10841	FTCD	1	0	1	0	10841	Gene_ID	H. sapiens	10841	H. sapiens	FTCD	formimidoyltransferase cyclodeaminase	GO:0019556 histidine catabolic process to glutamate and formamide;GO:0043606 formamide metabolic process;GO:0019557 histidine catabolic process to glutamate and formate		ENZYME proteins:Transferases; ENZYME proteins:Lyases; Predicted intracellular proteins; Enzymes; Disease related genes; Potential drug targets	Cytosol (Approved); Additional: Plasma membrane	Tetrahydrofolic acid; Glutamic acid; (6R)-Folinic acid		(M5945)HALLMARK HEME METABOLISM	0	0	0	0	0	0	0	0	0	0	0	0	0	0	0	0	0	0	0	0	0
5630	PRPH	0	1	1	0	5630	Gene_ID	H. sapiens	5630	H. sapiens	PRPH	peripherin	GO:0045104 intermediate filament cytoskeleton organization;GO:0045103 intermediate filament-based process;GO:0007010 cytoskeleton organization		Predicted intracellular proteins					0	0	0	0	0	0	0	0	0	0	0	0	0	0	0	0	0	0	0	0	0
90353	CTU1	1	0	1	0	90353	Gene_ID	H. sapiens	90353	H. sapiens	CTU1	cytosolic thiouridylase subunit 1	GO:0002143 tRNA wobble position uridine thiolation;GO:0032447 protein urmylation;GO:0034227 tRNA thio-modification		Predicted intracellular proteins					0	0	0	0	0	0	0	0	0	0	0	0	0	0	0	0	0	0	0	0	0
10106	CTDSP2	1	0	1	0	10106	Gene_ID	H. sapiens	10106	H. sapiens	CTDSP2	CTD small phosphatase 2	GO:2000134 negative regulation of G1/S transition of mitotic cell cycle;GO:1902807 negative regulation of cell cycle G1/S phase transition;GO:2000045 regulation of G1/S transition of mitotic cell cycle		Predicted intracellular proteins; ENZYME proteins:Hydrolases; Enzymes	Nucleoplasm (Approved); Additional: Mitochondria		(M228)PID SMAD2 3PATHWAY; (M181)PID BMP PATHWAY; (M58)PID AR PATHWAY		0	0	0	0	0	0	0	0	0	0	0	1	0	0	0	0	0	0	0	0	0
9636	ISG15	0	1	1	0	9636	Gene_ID	H. sapiens	9636	H. sapiens	ISG15	ISG15 ubiquitin like modifier	GO:0032459 regulation of protein oligomerization;GO:0032461 positive regulation of protein oligomerization;GO:0032020 ISG15-protein conjugation		Predicted intracellular proteins; Predicted secreted proteins; Disease related genes				(M5911)HALLMARK INTERFERON ALPHA RESPONSE; (M5913)HALLMARK INTERFERON GAMMA RESPONSE	1	1	1	1	0	1	1	0	0	1	0	0	1	0	1	1	0	1	0	0	0
54816	ZNF280D	1	0	1	0	54816	Gene_ID	H. sapiens	54816	H. sapiens	ZNF280D	zinc finger protein 280D	GO:0006357 regulation of transcription by RNA polymerase II;GO:0006366 transcription by RNA polymerase II;GO:0006355 regulation of transcription, DNA-templated		Transcription factors:Zinc-coordinating DNA-binding domains; Predicted intracellular proteins	Cytosol;Nucleoplasm (Approved); Additional: Centrosome;Golgi apparatus				0	0	0	0	0	0	0	0	0	0	0	0	0	0	0	0	0	0	0	0	0
29881	NPC1L1	1	0	1	0	29881	Gene_ID	H. sapiens	29881	H. sapiens	NPC1L1	NPC1 like intracellular cholesterol transporter 1	GO:0071501 cellular response to sterol depletion;GO:0006991 response to sterol depletion;GO:0030299 intestinal cholesterol absorption		FDA approved drug targets:Small molecule drugs		Ezetimibe			0	0	0	0	0	0	0	0	0	0	0	0	0	0	0	0	0	0	0	0	0
3337	DNAJB1	1	0	1	0	3337	Gene_ID	H. sapiens	3337	H. sapiens	DNAJB1	DnaJ heat shock protein family (Hsp40) member B1	GO:0090084 negative regulation of inclusion body assembly;GO:0097201 negative regulation of transcription from RNA polymerase II promoter in response to stress;GO:1900034 regulation of cellular response to heat		Predicted intracellular proteins; Cancer-related genes	Nucleoplasm (Supported)			(M5941)HALLMARK UV RESPONSE UP	0	0	0	0	1	0	0	0	1	0	0	1	0	0	0	0	0	0	0	0	0
389386	LAP3P2	0	1	1	0	389386	Gene_ID	H. sapiens	389386	H. sapiens	LAP3P2	leucine aminopeptidase 3 pseudogene 2								0	0	0	0	0	0	0	0	0	0	0	0	0	0	0	0	0	0	0	0	0
415117	STX19	0	1	1	0	415117	Gene_ID	H. sapiens	415117	H. sapiens	STX19	syntaxin 19	GO:0031629 synaptic vesicle fusion to presynaptic active zone membrane;GO:0099500 vesicle fusion to plasma membrane;GO:0048499 synaptic vesicle membrane organization		Predicted intracellular proteins	Intermediate filaments (Approved); Additional: Cytosol				0	0	0	0	0	0	0	0	0	0	0	0	0	0	0	0	0	0	0	0	0
8547	FCN3	1	0	1	0	8547	Gene_ID	H. sapiens	8547	H. sapiens	FCN3	ficolin 3	GO:0043654 recognition of apoptotic cell;GO:0001867 complement activation, lectin pathway;GO:0046597 negative regulation of viral entry into host cell		Predicted secreted proteins; Disease related genes		Zinc; Zinc acetate	(M5880)NABA ECM AFFILIATED; (M5885)NABA MATRISOME ASSOCIATED; (M5889)NABA MATRISOME		0	0	0	0	0	0	0	0	0	0	0	0	0	0	0	0	0	0	0	0	0
57584	ARHGAP21	0	1	1	0	57584	Gene_ID	H. sapiens	57584	H. sapiens	ARHGAP21	Rho GTPase activating protein 21	GO:0051684 maintenance of Golgi location;GO:0051683 establishment of Golgi localization;GO:0051657 maintenance of organelle location		Predicted intracellular proteins	Actin filaments;Cell Junctions (Supported); Additional: Plasma membrane				0	0	0	0	0	0	0	0	0	0	0	0	0	0	0	0	0	0	0	0	0
3770	KCNJ14	1	0	1	0	3770	Gene_ID	H. sapiens	3770	H. sapiens	KCNJ14	potassium inwardly rectifying channel subfamily J member 14	GO:1990573 potassium ion import across plasma membrane;GO:0098659 inorganic cation import across plasma membrane;GO:0099587 inorganic ion import across plasma membrane		Voltage-gated ion channels:Inwardly Rectifying Potassium Channels	Nucleoli (Approved)				0	0	0	0	0	0	0	0	0	0	0	0	0	0	0	0	0	0	0	0	0
23270	TSPYL4	1	0	1	0	23270	Gene_ID	H. sapiens	23270	H. sapiens	TSPYL4	TSPY like 4	GO:0006334 nucleosome assembly;GO:0034728 nucleosome organization;GO:0031497 chromatin assembly		Predicted intracellular proteins					0	0	0	0	0	0	0	0	0	0	0	0	0	0	1	0	0	0	0	0	0
80155	NAA15	0	1	1	0	80155	Gene_ID	H. sapiens	80155	H. sapiens	NAA15	N-alpha-acetyltransferase 15, NatA auxiliary subunit	GO:0017196 N-terminal peptidyl-methionine acetylation;GO:0018206 peptidyl-methionine modification;GO:0006474 N-terminal protein amino acid acetylation		Predicted intracellular proteins	Cytosol (Supported); Additional: Nuclear bodies				0	0	0	0	0	0	0	0	0	0	0	0	0	0	0	0	0	0	0	0	0
4082	MARCKS	0	1	1	0	4082	Gene_ID	H. sapiens	4082	H. sapiens	MARCKS	myristoylated alanine rich protein kinase C substrate	GO:0051764 actin crosslink formation;GO:0051017 actin filament bundle assembly;GO:0061572 actin filament bundle organization		Predicted intracellular proteins	Plasma membrane (Approved); Additional: Cytosol;Endoplasmic reticulum;Nucleoplasm			(M5893)HALLMARK MITOTIC SPINDLE; (M5890)HALLMARK TNFA SIGNALING VIA NFKB; (M5901)HALLMARK G2M CHECKPOINT	0	0	0	0	0	0	0	0	0	0	0	0	0	0	0	0	0	0	0	0	0
199786	NIBAN3	1	0	1	0	199786	Gene_ID	H. sapiens	199786	H. sapiens	NIBAN3	niban apoptosis regulator 3			Predicted intracellular proteins	Cytosol;Nucleoplasm (Approved)				0	0	0	0	0	0	0	0	0	0	0	0	0	0	0	0	0	0	0	0	0
57621	ZBTB2	0	1	0	0	57621	Gene_ID	H. sapiens	57621	H. sapiens	ZBTB2	zinc finger and BTB domain containing 2	GO:0000122 negative regulation of transcription by RNA polymerase II;GO:0045892 negative regulation of transcription, DNA-templated;GO:1903507 negative regulation of nucleic acid-templated transcription		Transcription factors:Zinc-coordinating DNA-binding domains; Predicted intracellular proteins	Cytosol;Nucleoplasm (Approved)				0	0	0	0	0	0	0	0	0	0	0	0	0	0	0	0	0	0	0	0	0
8767	RIPK2	0	1	0	0	8767	Gene_ID	H. sapiens	8767	H. sapiens	RIPK2	receptor interacting serine/threonine kinase 2	GO:0045627 positive regulation of T-helper 1 cell differentiation;GO:0033091 positive regulation of immature T cell proliferation;GO:0071224 cellular response to peptidoglycan	TKL Ser/Thr protein kinase family	ENZYME proteins:Transferases; Predicted intracellular proteins; Enzymes; Kinases:TKL Ser/Thr protein kinases	Cytosol (Enhanced)	Fostamatinib	(M37)PID NFKAPPAB CANONICAL PATHWAY; (M54)PID IL12 2PATHWAY; (M153)PID P75 NTR PATHWAY	(M5911)HALLMARK INTERFERON ALPHA RESPONSE; (M5890)HALLMARK TNFA SIGNALING VIA NFKB; (M5913)HALLMARK INTERFERON GAMMA RESPONSE	0	1	0	1	0	1	0	1	0	1	1	0	0	1	1	0	1	0	1	0	0
10560	SLC19A2	0	1	0	0	10560	Gene_ID	H. sapiens	10560	H. sapiens	SLC19A2	solute carrier family 19 member 2	GO:0071934 thiamine transmembrane transport;GO:0015888 thiamine transport;GO:0042723 thiamine-containing compound metabolic process		Transporters:Electrochemical Potential-driven transporters; Potential drug targets; Disease related genes	Cytosol (Approved)			(M5906)HALLMARK ESTROGEN RESPONSE EARLY; (M5939)HALLMARK P53 PATHWAY	0	0	0	0	0	0	0	0	0	0	0	0	0	0	0	0	0	0	0	0	0
3669	ISG20	0	1	0	0	3669	Gene_ID	H. sapiens	3669	H. sapiens	ISG20	interferon stimulated exonuclease gene 20	GO:0000738 DNA catabolic process, exonucleolytic;GO:0006308 DNA catabolic process;GO:0090503 RNA phosphodiester bond hydrolysis, exonucleolytic		Predicted intracellular proteins; ENZYME proteins:Hydrolases; Enzymes		Uridine monophosphate		(M5911)HALLMARK INTERFERON ALPHA RESPONSE; (M5902)HALLMARK APOPTOSIS; (M5891)HALLMARK HYPOXIA	1	1	1	0	0	0	0	0	0	0	0	0	0	0	0	0	0	0	0	0	0
23035	PHLPP2	0	1	0	0	23035	Gene_ID	H. sapiens	23035	H. sapiens	PHLPP2	PH domain and leucine rich repeat protein phosphatase 2	GO:0021766 hippocampus development;GO:0021761 limbic system development;GO:0021543 pallium development		Predicted intracellular proteins; ENZYME proteins:Hydrolases; Enzymes	Cytosol (Supported); Additional: Cytokinetic bridge;Mitotic spindle;Nucleoplasm				0	0	0	0	0	0	0	0	0	0	0	0	0	0	0	0	0	0	0	0	0
5187	PER1	0	1	0	0	5187	Gene_ID	H. sapiens	5187	H. sapiens	PER1	period circadian regulator 1	GO:0097167 circadian regulation of translation;GO:2000323 negative regulation of glucocorticoid receptor signaling pathway;GO:2000322 regulation of glucocorticoid receptor signaling pathway		Predicted intracellular proteins; Cancer-related genes	Cytosol (Supported); Additional: Nucleoplasm		(M95)PID CIRCADIAN PATHWAY	(M5890)HALLMARK TNFA SIGNALING VIA NFKB	0	0	0	0	0	1	0	1	0	0	1	0	0	0	0	0	0	0	0	0	0
84081	NSRP1	0	1	0	0	84081	Gene_ID	H. sapiens	84081	H. sapiens	NSRP1	nuclear speckle splicing regulatory protein 1	GO:0000381 regulation of alternative mRNA splicing, via spliceosome;GO:0000380 alternative mRNA splicing, via spliceosome;GO:0048024 regulation of mRNA splicing, via spliceosome		Predicted intracellular proteins	Nucleoplasm (Supported)				0	0	0	0	0	0	0	0	0	0	0	0	0	0	0	0	0	0	0	0	0
55671	PPP4R3A	0	1	0	0	55671	Gene_ID	H. sapiens	55671	H. sapiens	PPP4R3A	protein phosphatase 4 regulatory subunit 3A			Predicted intracellular proteins	Nucleoplasm (Supported); Additional: Cytosol;Nuclear speckles				0	0	0	0	0	0	0	0	0	0	0	0	0	0	0	0	0	0	0	0	0
23787	MTCH1	1	0	0	0	23787	Gene_ID	H. sapiens	23787	H. sapiens	MTCH1	mitochondrial carrier 1	GO:0045161 neuronal ion channel clustering;GO:0042551 neuron maturation;GO:0006919 activation of cysteine-type endopeptidase activity involved in apoptotic process		Transporters:Electrochemical Potential-driven transporters					0	0	0	0	0	0	0	0	0	0	0	0	0	0	0	0	0	0	0	0	0
1293	COL6A3	0	1	0	0	1293	Gene_ID	H. sapiens	1293	H. sapiens	COL6A3	collagen type VI alpha 3 chain	GO:0010951 negative regulation of endopeptidase activity;GO:0010466 negative regulation of peptidase activity;GO:0007517 muscle organ development		Predicted intracellular proteins; Predicted secreted proteins; Disease related genes	Endoplasmic reticulum (Approved); Additional: Vesicles		(M5887)NABA BASEMENT MEMBRANES; (M3005)NABA COLLAGENS; (M198)PID SYNDECAN 1 PATHWAY	(M5909)HALLMARK MYOGENESIS; (M5930)HALLMARK EPITHELIAL MESENCHYMAL TRANSITION	0	0	0	0	0	0	0	0	0	0	0	0	0	0	0	0	0	0	0	0	0
7718	ZNF165	0	0	1	0	7718	Gene_ID	H. sapiens	7718	H. sapiens	ZNF165	zinc finger protein 165	GO:0006357 regulation of transcription by RNA polymerase II;GO:0006366 transcription by RNA polymerase II;GO:0006355 regulation of transcription, DNA-templated		Transcription factors:Zinc-coordinating DNA-binding domains; Predicted intracellular proteins	Microtubules;Nuclear speckles (Approved)				0	0	0	0	0	0	0	0	0	0	0	0	0	0	0	0	0	0	0	0	0
405753	DUOXA2	0	1	0	0	405753	Gene_ID	H. sapiens	405753	H. sapiens	DUOXA2	dual oxidase maturation factor 2	GO:2000609 regulation of thyroid hormone generation;GO:0010729 positive regulation of hydrogen peroxide biosynthetic process;GO:0010726 positive regulation of hydrogen peroxide metabolic process		Disease related genes					0	0	0	1	0	0	0	0	0	0	0	0	0	0	0	0	0	0	0	0	0
29126	CD274	0	1	0	0	29126	Gene_ID	H. sapiens	29126	H. sapiens	CD274	CD274 molecule	GO:0002413 tolerance induction to tumor cell;GO:0002843 regulation of tolerance induction to tumor cell;GO:0002845 positive regulation of tolerance induction to tumor cell		CD markers; Cancer-related genes; FDA approved drug targets:Biotech drugs	Actin filaments;Plasma membrane (Approved); Additional: Nucleoplasm	Atezolizumab; Durvalumab; Avelumab		(M5913)HALLMARK INTERFERON GAMMA RESPONSE; (M5915)HALLMARK APICAL JUNCTION	0	0	0	1	0	1	1	0	0	0	0	0	0	0	0	0	0	0	0	0	0
7465	WEE1	0	1	0	0	7465	Gene_ID	H. sapiens	7465	H. sapiens	WEE1	WEE1 G2 checkpoint kinase	GO:2000134 negative regulation of G1/S transition of mitotic cell cycle;GO:1902807 negative regulation of cell cycle G1/S phase transition;GO:0000086 G2/M transition of mitotic cell cycle	Other	Cancer-related genes:Candidate cancer biomarkers; ENZYME proteins:Transferases; Kinases; Predicted intracellular proteins; Enzymes	Nucleoli (Approved)	9-HYDROXY-4-PHENYL-6H-PYRROLO[3,4-C]CARBAZOLE-1,3-DIONE; 9-HYDROXY-6-(3-HYDROXYPROPYL)-4-(2-METHOXYPHENYL)PYRROLO[3,4-C]CARBAZOLE-1,3(2H,6H)-DIONE; N-[4-(2-CHLOROPHENYL)-1,3-DIOXO-1,2,3,6-TETRAHYDROPYRROLO[3,4-C]CARBAZOL-9-YL]FORMAMIDE; 4-(2-chlorophenyl)-8-(2-hydroxyethyl)-6-methylpyrrolo[3,4-e]indole-1,3(2H,6H)-dione; 3-(9-HYDROXY-1,3-DIOXO-4-PHENYL-2,3-DIHYDROPYRROLO[3,4-C]CARBAZOL-6(1H)-YL)PR…	(M10154)SA G2 AND M PHASES; (M129)PID PLK1 PATHWAY	(M5902)HALLMARK APOPTOSIS; (M5925)HALLMARK E2F TARGETS	0	0	0	0	0	0	0	0	0	0	0	1	0	0	0	0	0	0	0	0	0
158158	RASEF	0	1	0	0	158158	Gene_ID	H. sapiens	158158	H. sapiens	RASEF	RAS and EF-hand domain containing			Predicted intracellular proteins	Microtubules (Uncertain)				0	0	0	0	0	0	0	0	0	0	0	0	0	0	0	0	0	0	0	0	0
84708	LNX1	0	1	0	0	84708	Gene_ID	H. sapiens	84708	H. sapiens	LNX1	ligand of numb-protein X 1	GO:0006511 ubiquitin-dependent protein catabolic process;GO:0019941 modification-dependent protein catabolic process;GO:0043632 modification-dependent macromolecule catabolic process		ENZYME proteins:Transferases; Predicted intracellular proteins; Enzymes	Cell Junctions (Supported); Additional: Cytosol		(M17)PID NOTCH PATHWAY		0	0	0	0	0	0	0	0	0	0	0	0	0	0	0	0	0	1	0	0	0
162394	SLFN5	0	1	0	0	162394	Gene_ID	H. sapiens	162394	H. sapiens	SLFN5	schlafen family member 5	GO:0030154 cell differentiation;GO:0048869 cellular developmental process;GO:0032502 developmental process		Predicted intracellular proteins	Nucleoplasm (Approved); Additional: Vesicles				0	0	0	0	0	0	0	0	0	0	0	0	0	0	0	0	0	0	0	0	0
23077	MYCBP2	0	1	0	0	23077	Gene_ID	H. sapiens	23077	H. sapiens	MYCBP2	MYC binding protein 2	GO:0021785 branchiomotor neuron axon guidance;GO:1902667 regulation of axon guidance;GO:0021952 central nervous system projection neuron axonogenesis		ENZYME proteins:Transferases; Predicted intracellular proteins; Enzymes	Nucleoplasm (Supported); Additional: Vesicles				0	0	0	0	0	0	0	0	0	0	0	0	0	0	0	0	0	1	0	0	0
101928685	NACAP8	0	0	1	0	101928685	Gene_ID	H. sapiens	101928685	H. sapiens	NACAP8	NACA pseudogene 8								0	0	0	0	0	0	0	0	0	0	0	0	0	0	0	0	0	0	0	0	0
8817	FGF18	0	0	1	0	8817	Gene_ID	H. sapiens	8817	H. sapiens	FGF18	fibroblast growth factor 18	GO:1904849 positive regulation of cell chemotaxis to fibroblast growth factor;GO:2000546 positive regulation of endothelial cell chemotaxis to fibroblast growth factor;GO:0001957 intramembranous ossification		Cancer-related genes:Candidate cancer biomarkers; Predicted secreted proteins; RAS pathway related proteins			(M276)PID FGF PATHWAY; (M5883)NABA SECRETED FACTORS; (M5885)NABA MATRISOME ASSOCIATED	(M5941)HALLMARK UV RESPONSE UP	0	0	0	0	0	0	0	0	0	0	0	0	0	0	0	0	0	0	0	0	0
51230	PHF20	0	1	0	0	51230	Gene_ID	H. sapiens	51230	H. sapiens	PHF20	PHD finger protein 20	GO:0043981 histone H4-K5 acetylation;GO:0043982 histone H4-K8 acetylation;GO:0043984 histone H4-K16 acetylation		Cancer-related genes:Candidate cancer biomarkers; Predicted intracellular proteins	Nucleoplasm (Supported); Additional: Cytosol;Nuclear membrane				0	0	0	0	0	0	0	0	0	0	0	1	0	0	1	0	0	0	0	0	0
101927027	CHROMR	0	1	0	0	101927027	Gene_ID	H. sapiens	101927027	H. sapiens	CHROMR	cholesterol induced regulator of metabolism RNA								0	0	0	0	0	0	0	0	0	0	0	0	0	0	0	0	0	0	0	0	0
51496	CTDSPL2	0	1	0	0	51496	Gene_ID	H. sapiens	51496	H. sapiens	CTDSPL2	CTD small phosphatase like 2	GO:0046827 positive regulation of protein export from nucleus;GO:0046825 regulation of protein export from nucleus;GO:0030514 negative regulation of BMP signaling pathway		Predicted intracellular proteins	Nucleoplasm (Approved)				0	0	0	0	0	0	0	0	0	0	0	0	0	0	0	0	0	0	0	0	0
56647	BCCIP	0	0	1	0	56647	Gene_ID	H. sapiens	56647	H. sapiens	BCCIP	BRCA2 and CDKN1A interacting protein	GO:0061101 neuroendocrine cell differentiation;GO:0060563 neuroepithelial cell differentiation;GO:0034453 microtubule anchoring		Predicted intracellular proteins	Nucleoplasm (Supported); Additional: Cytosol				0	0	0	0	0	0	0	0	0	0	0	0	0	0	0	0	0	0	0	0	0
7748	ZNF195	0	0	1	0	7748	Gene_ID	H. sapiens	7748	H. sapiens	ZNF195	zinc finger protein 195	GO:0006357 regulation of transcription by RNA polymerase II;GO:0006366 transcription by RNA polymerase II;GO:0006355 regulation of transcription, DNA-templated		Transcription factors:Zinc-coordinating DNA-binding domains; Predicted intracellular proteins	Nucleoplasm (Approved); Additional: Cytosol				0	0	0	0	0	0	0	0	0	0	0	0	0	0	0	0	0	0	0	0	0
8726	EED	0	0	1	0	8726	Gene_ID	H. sapiens	8726	H. sapiens	EED	embryonic ectoderm development	GO:0070734 histone H3-K27 methylation;GO:0006342 chromatin silencing;GO:0045814 negative regulation of gene expression, epigenetic		Predicted intracellular proteins; Disease related genes	Nucleoplasm (Supported)			(M5925)HALLMARK E2F TARGETS	0	0	0	0	0	0	0	0	0	0	0	1	0	0	1	0	0	0	0	0	0
3311	HSPA7	0	1	0	0	3311	Gene_ID	H. sapiens	3311	H. sapiens	HSPA7	heat shock protein family A (Hsp70) member 7 (pseudogene)	GO:0042026 protein refolding;GO:0051085 chaperone cofactor-dependent protein refolding;GO:0051084 'de novo' posttranslational protein folding							0	0	0	0	0	0	0	0	1	0	0	0	0	0	0	0	0	0	0	0	0
51056	LAP3	0	1	0	0	51056	Gene_ID	H. sapiens	51056	H. sapiens	LAP3	leucine aminopeptidase 3	GO:0006508 proteolysis;GO:0019538 protein metabolic process;GO:1901564 organonitrogen compound metabolic process		Predicted intracellular proteins; ENZYME proteins:Hydrolases; Enzymes; Peptidases:Metallopeptidases	Cytosol (Supported); Additional: Midbody;Nucleoplasm	Leucine Phosphonic Acid; (2S)-3-[(R)-[(1S)-1-amino-3-phenylpropyl](hydroxy)phosphoryl]-2-benzylpropanoic acid; Zofenoprilat		(M5911)HALLMARK INTERFERON ALPHA RESPONSE; (M5913)HALLMARK INTERFERON GAMMA RESPONSE; (M5921)HALLMARK COMPLEMENT	0	0	0	0	0	0	0	0	0	0	0	0	0	0	0	0	0	0	0	0	0
25836	NIPBL	0	1	0	0	25836	Gene_ID	H. sapiens	25836	H. sapiens	NIPBL	NIPBL cohesin loading factor	GO:0061780 mitotic cohesin loading;GO:0035261 external genitalia morphogenesis;GO:0034087 establishment of mitotic sister chromatid cohesion		Predicted intracellular proteins; Disease related genes	Nucleoplasm (Supported); Additional: Cytosol;Vesicles			(M5942)HALLMARK UV RESPONSE DN	0	0	0	0	0	0	0	0	0	0	0	1	0	0	0	0	0	0	0	0	0
339768	ESPNL	1	0	0	0	339768	Gene_ID	H. sapiens	339768	H. sapiens	ESPNL	espin like	GO:0007605 sensory perception of sound;GO:0051017 actin filament bundle assembly;GO:0061572 actin filament bundle organization		Predicted intracellular proteins					0	0	0	0	0	0	0	0	0	0	0	0	0	0	0	0	0	0	0	0	0
390072	OR52N4	0	1	0	0	390072	Gene_ID	H. sapiens	390072	H. sapiens	OR52N4	olfactory receptor family 52 subfamily N member 4	GO:0050911 detection of chemical stimulus involved in sensory perception of smell;GO:0007608 sensory perception of smell;GO:0050907 detection of chemical stimulus involved in sensory perception		G-protein coupled receptors:Odorant/olfactory and gustatory receptors					0	0	0	0	0	0	0	0	0	0	0	0	0	0	0	0	0	0	0	0	0
143503	OR51E1	0	0	1	0	143503	Gene_ID	H. sapiens	143503	H. sapiens	OR51E1	olfactory receptor family 51 subfamily E member 1	GO:0050911 detection of chemical stimulus involved in sensory perception of smell;GO:0007608 sensory perception of smell;GO:0050907 detection of chemical stimulus involved in sensory perception		G-protein coupled receptors:Odorant/olfactory and gustatory receptors					0	0	0	0	0	0	0	0	0	0	0	0	0	0	0	0	0	0	0	0	0
391358	TRMT112P6	0	0	1	0	391358	Gene_ID	H. sapiens	391358	H. sapiens	TRMT112P6	tRNA methyltransferase subunit 11-2 pseudogene 6								0	0	0	0	0	0	0	0	0	0	0	0	0	0	0	0	0	0	0	0	0
64135	IFIH1	0	1	0	0	64135	Gene_ID	H. sapiens	64135	H. sapiens	IFIH1	interferon induced with helicase C domain 1	GO:0034343 type III interferon production;GO:0034344 regulation of type III interferon production;GO:0009597 detection of virus		Predicted intracellular proteins; ENZYME proteins:Hydrolases; Enzymes; Disease related genes; Potential drug targets				(M5911)HALLMARK INTERFERON ALPHA RESPONSE; (M5890)HALLMARK TNFA SIGNALING VIA NFKB; (M5913)HALLMARK INTERFERON GAMMA RESPONSE	1	0	0	0	0	1	0	1	0	1	0	0	0	1	1	0	0	0	1	0	0
27152	INTU	0	0	1	0	27152	Gene_ID	H. sapiens	27152	H. sapiens	INTU	inturned planar cell polarity protein	GO:0043587 tongue morphogenesis;GO:0010839 negative regulation of keratinocyte proliferation;GO:0021513 spinal cord dorsal/ventral patterning		Predicted intracellular proteins	Cytosol (Uncertain)				0	0	0	0	0	0	0	0	0	0	0	0	0	0	0	0	0	0	0	0	0
9020	MAP3K14	0	1	0	0	9020	Gene_ID	H. sapiens	9020	H. sapiens	MAP3K14	mitogen-activated protein kinase kinase kinase 14	GO:0071260 cellular response to mechanical stimulus;GO:0038061 NIK/NF-kappaB signaling;GO:0043123 positive regulation of I-kappaB kinase/NF-kappaB signaling	STE Ser/Thr protein kinase family	ENZYME proteins:Transferases; Predicted intracellular proteins; Kinases:STE Ser/Thr protein kinases; Enzymes	Cytosol;Vesicles (Supported); Additional: Nucleoli fibrillar center;Nucleoplasm		(M45)PID CD40 PATHWAY; (M63)PID AVB3 OPN PATHWAY; (M197)PID HIV NEF PATHWAY		1	1	0	0	0	0	0	0	0	0	1	0	0	0	0	1	0	0	0	0	0
7561	ZNF14	0	1	0	0	7561	Gene_ID	H. sapiens	7561	H. sapiens	ZNF14	zinc finger protein 14	GO:0006357 regulation of transcription by RNA polymerase II;GO:0006366 transcription by RNA polymerase II;GO:0006355 regulation of transcription, DNA-templated		Transcription factors:Zinc-coordinating DNA-binding domains; Predicted intracellular proteins	Cytosol;Nucleoplasm (Approved)		(M119)PID ERB GENOMIC PATHWAY		0	0	0	0	0	0	0	0	0	0	0	0	0	0	0	0	0	0	0	0	0
197135	PATL2	0	1	0	0	197135	Gene_ID	H. sapiens	197135	H. sapiens	PATL2	PAT1 homolog 2	GO:0000290 deadenylation-dependent decapping of nuclear-transcribed mRNA;GO:0110156 methylguanosine-cap decapping;GO:0110154 RNA decapping		Predicted intracellular proteins; Disease related genes					0	0	0	0	0	0	0	0	0	0	0	0	0	0	0	0	1	0	0	0	0
79006	METRN	1	0	0	0	79006	Gene_ID	H. sapiens	79006	H. sapiens	METRN	meteorin, glial cell differentiation regulator	GO:0050772 positive regulation of axonogenesis;GO:0050770 regulation of axonogenesis;GO:0010001 glial cell differentiation		Predicted intracellular proteins; Predicted secreted proteins	Nuclear membrane (Approved); Additional: Cytosol;Nucleoplasm				0	0	0	0	0	0	0	0	0	0	0	0	0	0	0	0	0	0	0	0	0
54464	XRN1	0	1	0	0	54464	Gene_ID	H. sapiens	54464	H. sapiens	XRN1	5'-3' exoribonuclease 1	GO:1905794 response to puromycin;GO:1905795 cellular response to puromycin;GO:0071409 cellular response to cycloheximide		Predicted intracellular proteins	Cytosol;Plasma membrane (Supported)				0	0	0	0	0	0	0	0	0	0	0	0	0	0	0	0	0	0	0	0	0
27	ABL2	0	1	0	0	27	Gene_ID	H. sapiens	27	H. sapiens	ABL2	ABL proto-oncogene 2, non-receptor tyrosine kinase	GO:0035024 negative regulation of Rho protein signal transduction;GO:0035640 exploration behavior;GO:2000249 regulation of actin cytoskeleton reorganization	Tyr protein kinase family	Cancer-related genes:Candidate cancer biomarkers; ENZYME proteins:Transferases; Kinases:Tyr protein kinases; RAS pathway related proteins; Predicted intracellular proteins; Enzymes	Nucleoplasm (Approved); Additional: Vesicles	ATP; Dasatinib; XL228; K-00546; Fostamatinib			0	1	0	0	0	0	0	0	0	0	0	0	0	0	0	0	1	0	0	0	0
79724	ZNF768	1	0	0	0	79724	Gene_ID	H. sapiens	79724	H. sapiens	ZNF768	zinc finger protein 768	GO:0006357 regulation of transcription by RNA polymerase II;GO:0006366 transcription by RNA polymerase II;GO:0006355 regulation of transcription, DNA-templated		Transcription factors:Zinc-coordinating DNA-binding domains; Predicted intracellular proteins	Nucleoplasm (Approved); Additional: Vesicles				0	0	0	0	0	0	0	0	0	0	0	0	0	0	0	0	0	0	0	0	0
79925	SPEF2	0	0	1	0	79925	Gene_ID	H. sapiens	79925	H. sapiens	SPEF2	sperm flagellar 2	GO:0007288 sperm axoneme assembly;GO:0120316 sperm flagellum assembly;GO:0048854 brain morphogenesis		Predicted intracellular proteins					0	0	0	0	0	0	0	0	0	0	0	0	0	0	0	0	0	0	0	0	0
341346	SMCO2	0	1	0	0	341346	Gene_ID	H. sapiens	341346	H. sapiens	SMCO2	single-pass membrane protein with coiled-coil domains 2								0	0	0	0	0	0	0	0	0	0	0	0	0	0	0	0	0	0	0	0	0
353355	ZNF233	0	0	1	0	353355	Gene_ID	H. sapiens	353355	H. sapiens	ZNF233	zinc finger protein 233	GO:0006357 regulation of transcription by RNA polymerase II;GO:0006366 transcription by RNA polymerase II;GO:0006355 regulation of transcription, DNA-templated		Transcription factors:Zinc-coordinating DNA-binding domains; Predicted intracellular proteins	Nucleoplasm (Approved)				0	0	0	0	0	0	0	0	0	0	0	0	0	0	0	0	0	0	0	0	0
25819	NOCT	0	1	0	0	25819	Gene_ID	H. sapiens	25819	H. sapiens	NOCT	nocturnin	GO:0000290 deadenylation-dependent decapping of nuclear-transcribed mRNA;GO:0110156 methylguanosine-cap decapping;GO:0110154 RNA decapping		Predicted intracellular proteins; ENZYME proteins:Hydrolases; Enzymes	Nuclear bodies (Supported); Additional: Cytosol;Nucleoplasm			(M5891)HALLMARK HYPOXIA	0	0	0	0	0	0	0	0	0	0	0	0	0	0	0	0	1	0	0	0	0
100129690	RAD1P2	0	1	0	0	100129690	Gene_ID	H. sapiens	100129690	H. sapiens	RAD1P2	RAD1 pseudogene 2								0	0	0	0	0	0	0	0	0	0	0	0	0	0	0	0	0	0	0	0	0
51601	LIPT1	0	0	1	0	51601	Gene_ID	H. sapiens	51601	H. sapiens	LIPT1	lipoyltransferase 1	GO:0009249 protein lipoylation;GO:0051604 protein maturation;GO:0018205 peptidyl-lysine modification		Predicted intracellular proteins; Disease related genes		Lipoic acid			0	0	0	0	0	0	0	0	0	0	0	0	0	0	0	0	0	0	0	0	0
7699	ZNF140	0	1	0	0	7699	Gene_ID	H. sapiens	7699	H. sapiens	ZNF140	zinc finger protein 140	GO:0000122 negative regulation of transcription by RNA polymerase II;GO:0045892 negative regulation of transcription, DNA-templated;GO:1903507 negative regulation of nucleic acid-templated transcription		Transcription factors:Zinc-coordinating DNA-binding domains; Predicted intracellular proteins	Nucleoplasm (Approved)				0	0	0	0	0	0	0	0	0	0	0	0	0	0	0	0	0	0	0	0	0
285331	CCDC66	0	1	0	0	285331	Gene_ID	H. sapiens	285331	H. sapiens	CCDC66	coiled-coil domain containing 66	GO:1903564 regulation of protein localization to cilium;GO:0050908 detection of light stimulus involved in visual perception;GO:0050962 detection of light stimulus involved in sensory perception		Predicted intracellular proteins	Centriolar satellite (Supported); Additional: Cell Junctions;Cytosol;Midbody ring				0	0	0	0	0	0	0	0	0	0	0	0	0	0	0	0	0	0	0	0	0
4355	MPP2	1	0	0	0	4355	Gene_ID	H. sapiens	4355	H. sapiens	MPP2	membrane palmitoylated protein 2	GO:0060291 long-term synaptic potentiation;GO:0060079 excitatory postsynaptic potential;GO:0099565 chemical synaptic transmission, postsynaptic		Predicted intracellular proteins	Cytosol;Mitochondria (Approved)			(M5934)HALLMARK XENOBIOTIC METABOLISM	0	0	0	0	0	0	0	0	0	0	0	0	0	0	0	0	0	0	0	0	0
102724428	SIK1B	0	1	0	0	102724428	Gene_ID	H. sapiens	102724428	H. sapiens	SIK1B	salt inducible kinase 1B (putative)	GO:0042149 cellular response to glucose starvation;GO:0009267 cellular response to starvation;GO:0042594 response to starvation			Nucleoplasm (Approved); Additional: Vesicles				0	0	0	0	0	0	0	0	0	0	0	0	0	0	0	0	0	0	0	0	0
9518	GDF15	0	1	0	0	9518	Gene_ID	H. sapiens	9518	H. sapiens	GDF15	growth differentiation factor 15	GO:0060400 negative regulation of growth hormone receptor signaling pathway;GO:0002023 reduction of food intake in response to dietary excess;GO:0060398 regulation of growth hormone receptor signaling pathway		Cancer-related genes:Candidate cancer biomarkers; Predicted intracellular proteins; Predicted secreted proteins; Disease related genes	Golgi apparatus (Enhanced)		(M256)PID TAP63 PATHWAY; (M19)PID P73PATHWAY; (M145)PID P53 DOWNSTREAM PATHWAY		0	0	0	0	0	0	0	0	0	0	0	0	0	0	0	0	0	0	0	0	0
26034	IPCEF1	0	1	0	0	26034	Gene_ID	H. sapiens	26034	H. sapiens	IPCEF1	interaction protein for cytohesin exchange factors 1	GO:0015671 oxygen transport;GO:0015669 gas transport;GO:0098869 cellular oxidant detoxification		Predicted intracellular proteins	Nuclear speckles;Plasma membrane (Approved); Additional: Cytoplasmic bodies;Nucleoli		(M12771)SA PTEN PATHWAY; (M86)PID ARF6 PATHWAY	(M5938)HALLMARK REACTIVE OXYGEN SPECIES PATHWAY	0	0	0	0	0	0	0	0	0	0	0	0	0	0	0	0	0	0	0	0	0
1946	EFNA5	0	0	1	0	1946	Gene_ID	H. sapiens	1946	H. sapiens	EFNA5	ephrin A5	GO:0010771 negative regulation of cell morphogenesis involved in differentiation;GO:1900025 negative regulation of substrate adhesion-dependent cell spreading;GO:0007171 activation of transmembrane receptor protein tyrosine kinase activity		Cancer-related genes:Candidate cancer biomarkers; RAS pathway related proteins	Cytosol;Vesicles (Approved)		(M177)PID EPHA FWDPATHWAY; (M62)PID EPHB FWD PATHWAY	(M5916)HALLMARK APICAL SURFACE; (M5901)HALLMARK G2M CHECKPOINT	0	0	0	0	0	0	0	0	0	0	0	0	0	0	0	0	0	0	0	0	0
79973	ZNF442	0	1	0	0	79973	Gene_ID	H. sapiens	79973	H. sapiens	ZNF442	zinc finger protein 442	GO:0006357 regulation of transcription by RNA polymerase II;GO:0006366 transcription by RNA polymerase II;GO:0006355 regulation of transcription, DNA-templated		Transcription factors:Zinc-coordinating DNA-binding domains; Predicted intracellular proteins	Nuclear membrane (Approved); Additional: Vesicles				0	0	0	0	0	0	0	0	0	0	0	0	0	0	0	0	0	0	0	0	0
30844	EHD4	0	1	0	0	30844	Gene_ID	H. sapiens	30844	H. sapiens	EHD4	EH domain containing 4	GO:0006907 pinocytosis;GO:0032456 endocytic recycling;GO:0098876 vesicle-mediated transport to the plasma membrane		Predicted intracellular proteins	Plasma membrane (Approved)		(M270)PID MAPK TRK PATHWAY; (M187)PID TRKR PATHWAY		0	0	0	0	0	0	0	0	0	0	0	0	0	0	0	0	0	0	0	0	0
10424	PGRMC2	0	0	1	0	10424	Gene_ID	H. sapiens	10424	H. sapiens	PGRMC2	progesterone receptor membrane component 2	GO:0015886 heme transport;GO:1901678 iron coordination entity transport;GO:0060612 adipose tissue development		Predicted intracellular proteins	Cytosol;Nuclear bodies;Plasma membrane (Approved)				0	0	0	0	0	0	0	0	0	0	0	0	0	0	0	0	0	0	0	0	0
23197	FAF2	0	1	0	0	23197	Gene_ID	H. sapiens	23197	H. sapiens	FAF2	Fas associated factor family member 2	GO:0034389 lipid droplet organization;GO:0030970 retrograde protein transport, ER to cytosol;GO:1903513 endoplasmic reticulum to cytosol transport		Predicted intracellular proteins	Lipid droplets (Enhanced); Additional: Endoplasmic reticulum				0	0	0	0	0	0	0	0	1	0	0	0	0	0	0	0	0	1	0	0	0
10165	SLC25A13	0	1	0	0	10165	Gene_ID	H. sapiens	10165	H. sapiens	SLC25A13	solute carrier family 25 member 13	GO:0043490 malate-aspartate shuttle;GO:0070778 L-aspartate transmembrane transport;GO:0015810 aspartate transmembrane transport		Predicted intracellular proteins; Transporters:Electrochemical Potential-driven transporters; Potential drug targets; Disease related genes	Mitochondria (Supported)	Aspartic acid		(M5937)HALLMARK GLYCOLYSIS	0	0	0	0	0	0	0	0	0	0	0	0	0	0	0	0	0	0	0	0	0
51193	ZNF639	0	1	0	0	51193	Gene_ID	H. sapiens	51193	H. sapiens	ZNF639	zinc finger protein 639	GO:0043922 negative regulation by host of viral transcription;GO:0043923 positive regulation by host of viral transcription;GO:0019083 viral transcription		Transcription factors:Zinc-coordinating DNA-binding domains; Predicted intracellular proteins	Nucleoplasm (Supported)			(M5953)HALLMARK KRAS SIGNALING UP	1	0	0	0	0	0	0	0	0	0	1	0	0	0	0	0	0	0	0	0	0
392209	HSPA8P11	1	0	0	0	392209	Gene_ID	H. sapiens	392209	H. sapiens	HSPA8P11	heat shock protein family A (Hsp70) member 8 pseudogene 11								0	0	0	0	0	0	0	0	0	0	0	0	0	0	0	0	0	0	0	0	0
64857	PLEKHG2	0	1	0	0	64857	Gene_ID	H. sapiens	64857	H. sapiens	PLEKHG2	pleckstrin homology and RhoGEF domain containing G2	GO:0030833 regulation of actin filament polymerization;GO:0008064 regulation of actin polymerization or depolymerization;GO:0030832 regulation of actin filament length		Predicted intracellular proteins; Disease related genes	Nucleoplasm (Approved); Additional: Cytosol			(M5893)HALLMARK MITOTIC SPINDLE	0	0	0	0	0	0	0	0	0	0	0	0	0	0	0	0	0	0	0	0	0
400759	GBP1P1	0	1	0	0	400759	Gene_ID	H. sapiens	400759	H. sapiens	GBP1P1	guanylate binding protein 1 pseudogene 1								0	0	0	0	0	0	0	0	0	0	0	0	0	0	0	0	0	0	0	0	0
9910	RABGAP1L	0	1	0	0	9910	Gene_ID	H. sapiens	9910	H. sapiens	RABGAP1L	RAB GTPase activating protein 1 like	GO:0090630 activation of GTPase activity;GO:0043547 positive regulation of GTPase activity;GO:0043087 regulation of GTPase activity		Predicted intracellular proteins; Disease related genes				(M5947)HALLMARK IL2 STAT5 SIGNALING; (M5953)HALLMARK KRAS SIGNALING UP	0	0	0	0	0	0	0	0	0	0	0	0	0	0	0	0	0	0	0	0	0
9253	NUMBL	1	0	0	0	9253	Gene_ID	H. sapiens	9253	H. sapiens	NUMBL	NUMB like endocytic adaptor protein	GO:0021849 neuroblast division in subventricular zone;GO:0021670 lateral ventricle development;GO:0055057 neuroblast division		Predicted intracellular proteins					0	0	0	0	0	0	0	0	0	0	0	0	0	0	0	0	0	0	0	0	0
5881	RAC3	1	0	0	0	5881	Gene_ID	H. sapiens	5881	H. sapiens	RAC3	Rac family small GTPase 3	GO:0021894 cerebral cortex GABAergic interneuron development;GO:0014041 regulation of neuron maturation;GO:0021892 cerebral cortex GABAergic interneuron differentiation		Predicted intracellular proteins; RAS pathway related proteins					0	0	0	0	0	0	0	0	0	0	0	0	0	0	1	0	0	0	0	0	0
80314	EPC1	0	1	0	0	80314	Gene_ID	H. sapiens	80314	H. sapiens	EPC1	enhancer of polycomb homolog 1	GO:0043968 histone H2A acetylation;GO:0035886 vascular associated smooth muscle cell differentiation;GO:0043967 histone H4 acetylation		Predicted intracellular proteins	Nucleoplasm (Supported); Additional: Vesicles				0	0	0	0	0	0	0	0	0	0	0	0	0	0	1	0	0	0	0	0	0
23269	MGA	0	0	1	0	23269	Gene_ID	H. sapiens	23269	H. sapiens	MGA	MAX dimerization protein MGA	GO:0001708 cell fate specification;GO:0045165 cell fate commitment;GO:0006357 regulation of transcription by RNA polymerase II		Cancer-related genes:Mutated cancer genes; Predicted intracellular proteins; Transcription factors:Basic domains; Transcription factors:Immunoglobulin fold	Nucleoplasm (Approved); Additional: Cytosol				0	0	0	0	0	0	0	0	0	0	0	0	0	0	0	0	0	0	0	0	0
143662	MUC15	0	0	1	0	143662	Gene_ID	H. sapiens	143662	H. sapiens	MUC15	mucin 15, cell surface associated			Predicted intracellular proteins			(M5880)NABA ECM AFFILIATED; (M5885)NABA MATRISOME ASSOCIATED; (M5889)NABA MATRISOME		0	0	0	0	0	0	0	0	0	0	0	0	0	0	0	0	0	0	0	0	0
81689	ISCA1	0	0	1	0	81689	Gene_ID	H. sapiens	81689	H. sapiens	ISCA1	iron-sulfur cluster assembly 1	GO:0097428 protein maturation by iron-sulfur cluster transfer;GO:0016226 iron-sulfur cluster assembly;GO:0031163 metallo-sulfur cluster assembly		Predicted intracellular proteins; Disease related genes				(M5936)HALLMARK OXIDATIVE PHOSPHORYLATION; (M5945)HALLMARK HEME METABOLISM	0	0	0	0	0	0	0	0	0	0	0	0	0	0	0	0	0	0	0	0	0
22847	ZNF507	0	1	0	0	22847	Gene_ID	H. sapiens	22847	H. sapiens	ZNF507	zinc finger protein 507	GO:0045944 positive regulation of transcription by RNA polymerase II;GO:0045893 positive regulation of transcription, DNA-templated;GO:1903508 positive regulation of nucleic acid-templated transcription		Transcription factors:Zinc-coordinating DNA-binding domains; Predicted intracellular proteins	Nucleoli (Supported); Additional: Cytosol				0	0	0	0	0	0	0	0	0	0	0	0	0	0	0	0	0	0	0	0	0
51372	TMA7	0	0	1	0	51372	Gene_ID	H. sapiens	51372	H. sapiens	TMA7	translation machinery associated 7 homolog	GO:0002181 cytoplasmic translation;GO:0006412 translation;GO:0043043 peptide biosynthetic process		Predicted intracellular proteins	Nucleoli;Nucleoli rim (Approved); Additional: Nuclear bodies;Nucleoplasm				0	0	0	0	0	0	0	0	0	0	0	0	0	0	0	0	0	0	0	0	0
43	ACHE	0	1	0	0	43	Gene_ID	H. sapiens	43	H. sapiens	ACHE	acetylcholinesterase (Cartwright blood group)	GO:0032223 negative regulation of synaptic transmission, cholinergic;GO:0001507 acetylcholine catabolic process in synaptic cleft;GO:0006581 acetylcholine catabolic process		Predicted intracellular proteins; FDA approved drug targets:Small molecule drugs; ENZYME proteins:Hydrolases; Enzymes; Blood group antigen proteins	Golgi apparatus (Approved); Additional: Vesicles	Choline; Tacrine; Carbamoylcholine; Dipivefrin; Gallamine triethiodide; Pyridostigmine; Galantamine; Isoflurophate; Pralidoxime; Minaprine; Donepezil; Ranitidine; Demecarium; Physostigmine; Rivastigmine; Edrophonium; Ambenonium; Tubocurarine; Decamethonium; Neostigmine; Monoisopropylphosphorylserine; Propidium; 3,8-Diamino-6-Phenyl-5-[6-[1-[2-[(1,2,3,4-Tetrahydro-9-Acridinyl)Amino]Ethyl]-1h-1,2,3…	(M166)PID ATF2 PATHWAY	(M5919)HALLMARK HEDGEHOG SIGNALING; (M5909)HALLMARK MYOGENESIS; (M5950)HALLMARK ALLOGRAFT REJECTION	0	0	0	0	0	0	0	0	0	0	0	0	0	0	0	0	0	0	0	0	0
201232	SLC16A13	1	0	0	0	201232	Gene_ID	H. sapiens	201232	H. sapiens	SLC16A13	solute carrier family 16 member 13	GO:0015718 monocarboxylic acid transport;GO:0046942 carboxylic acid transport;GO:0015711 organic anion transport		Transporters:Electrochemical Potential-driven transporters; Potential drug targets; Disease related genes	Golgi apparatus (Supported); Additional: Cytosol				0	0	0	0	0	0	0	0	0	0	0	0	0	0	0	0	0	0	0	0	0
100528062	ARMCX5-GPRASP2	0	0	1	0	100528062	Gene_ID	H. sapiens	100528062	H. sapiens	ARMCX5-GPRASP2	ARMCX5-GPRASP2 readthrough	GO:0061484 hematopoietic stem cell homeostasis;GO:0061003 positive regulation of dendritic spine morphogenesis;GO:0050775 positive regulation of dendrite morphogenesis							0	0	0	0	0	0	0	0	0	0	0	0	0	0	0	0	0	0	0	0	0
285429	DCAF4L1	0	0	1	0	285429	Gene_ID	H. sapiens	285429	H. sapiens	DCAF4L1	DDB1 and CUL4 associated factor 4 like 1			Predicted intracellular proteins					0	0	0	0	0	0	0	0	0	0	0	0	0	0	0	0	0	0	0	0	0
7453	WARS1	0	1	0	0	7453	Gene_ID	H. sapiens	7453	H. sapiens	WARS1	tryptophanyl-tRNA synthetase 1	GO:0006436 tryptophanyl-tRNA aminoacylation;GO:0010835 regulation of protein ADP-ribosylation;GO:0006471 protein ADP-ribosylation		ENZYME proteins:Ligase; Predicted intracellular proteins; Enzymes; Disease related genes; Potential drug targets	Cytosol (Enhanced)	Tryptophan; Tryptophanyl-5'amp; Tryptophanamide		(M5911)HALLMARK INTERFERON ALPHA RESPONSE; (M5913)HALLMARK INTERFERON GAMMA RESPONSE; (M5924)HALLMARK MTORC1 SIGNALING	0	0	0	0	0	0	0	0	0	0	0	0	0	0	0	0	0	0	0	0	0
57467	HHATL	0	0	1	0	57467	Gene_ID	H. sapiens	57467	H. sapiens	HHATL	hedgehog acyltransferase like	GO:0060254 regulation of N-terminal protein palmitoylation;GO:0060262 negative regulation of N-terminal protein palmitoylation;GO:1903060 negative regulation of protein lipidation							0	0	0	0	0	0	0	0	0	0	0	0	0	0	0	0	0	0	0	0	0
100874244	NAALADL2-AS2	0	1	0	0	100874244	Gene_ID	H. sapiens	100874244	H. sapiens	NAALADL2-AS2	NAALADL2 antisense RNA 2								0	0	0	0	0	0	0	0	0	0	0	0	0	0	0	0	0	0	0	0	0
27295	PDLIM3	0	1	0	0	27295	Gene_ID	H. sapiens	27295	H. sapiens	PDLIM3	PDZ and LIM domain 3	GO:0007507 heart development;GO:0061061 muscle structure development;GO:0030036 actin cytoskeleton organization		Predicted intracellular proteins	Cytosol (Supported)			(M5941)HALLMARK UV RESPONSE UP; (M5906)HALLMARK ESTROGEN RESPONSE EARLY; (M5907)HALLMARK ESTROGEN RESPONSE LATE	0	0	0	0	0	0	0	0	0	0	0	0	0	0	0	0	0	0	0	0	0
153443	SRFBP1	0	1	0	0	153443	Gene_ID	H. sapiens	153443	H. sapiens	SRFBP1	serum response factor binding protein 1	GO:0030490 maturation of SSU-rRNA;GO:0042274 ribosomal small subunit biogenesis;GO:0006364 rRNA processing		Predicted intracellular proteins	Nucleoli rim (Approved)				0	0	0	0	0	0	0	0	0	0	0	0	0	0	0	0	0	0	0	0	0
29070	CCDC113	0	0	1	0	29070	Gene_ID	H. sapiens	29070	H. sapiens	CCDC113	coiled-coil domain containing 113	GO:0060271 cilium assembly;GO:0044782 cilium organization;GO:0120031 plasma membrane bounded cell projection assembly		Predicted intracellular proteins					0	0	0	0	0	0	0	0	0	0	0	0	0	0	0	0	0	0	0	0	0
284371	ZNF841	0	0	1	0	284371	Gene_ID	H. sapiens	284371	H. sapiens	ZNF841	zinc finger protein 841	GO:0045944 positive regulation of transcription by RNA polymerase II;GO:0045893 positive regulation of transcription, DNA-templated;GO:1903508 positive regulation of nucleic acid-templated transcription		Transcription factors:Zinc-coordinating DNA-binding domains; Predicted intracellular proteins					0	0	0	0	0	0	0	0	0	0	0	0	0	0	0	0	0	0	0	0	0
27253	PCDH17	0	1	0	0	27253	Gene_ID	H. sapiens	27253	H. sapiens	PCDH17	protocadherin 17	GO:1904071 presynaptic active zone assembly;GO:2000807 regulation of synaptic vesicle clustering;GO:1990709 presynaptic active zone organization		Predicted intracellular proteins	Cytosol (Approved); Additional: Plasma membrane;Vesicles				0	0	0	0	0	0	0	0	0	0	0	0	0	0	0	0	0	0	0	0	0
596	BCL2	0	1	0	0	596	Gene_ID	H. sapiens	596	H. sapiens	BCL2	BCL2 apoptosis regulator	GO:0032848 negative regulation of cellular pH reduction;GO:0046671 negative regulation of retinal cell programmed cell death;GO:0043375 CD8-positive, alpha-beta T cell lineage commitment		Cancer-related genes:Candidate cancer biomarkers; Predicted intracellular proteins; FDA approved drug targets:Small molecule drugs; Disease related genes	Nuclear membrane (Supported); Additional: Nucleoplasm	Ibuprofen; Paclitaxel; Docetaxel; Rasagiline; Paclitaxel docosahexaenoic acid; Apoptone; Glycine betaine; Eribulin; Dexibuprofen; Isosorbide; Venetoclax; Obatoclax; Navitoclax	(M5060)SA FAS SIGNALING; (M13096)SA PROGRAMMED CELL DEATH; (M162)PID RXR VDR PATHWAY	(M5947)HALLMARK IL2 STAT5 SIGNALING; (M5891)HALLMARK HYPOXIA; (M5906)HALLMARK ESTROGEN RESPONSE EARLY	1	1	0	0	0	0	0	1	1	0	0	0	0	0	0	1	1	0	1	0	0
100131089	SRP14-AS1	0	0	1	0	100131089	Gene_ID	H. sapiens	100131089	H. sapiens	SRP14-DT	SRP14 divergent transcript								0	0	0	0	0	0	0	0	0	0	0	0	0	0	0	0	0	0	0	0	0
5872	RAB13	0	0	1	0	5872	Gene_ID	H. sapiens	5872	H. sapiens	RAB13	RAB13, member RAS oncogene family	GO:0044795 trans-Golgi network to recycling endosome transport;GO:0097368 establishment of Sertoli cell barrier;GO:0048210 Golgi vesicle fusion to target membrane		Predicted intracellular proteins	Cytosol;Plasma membrane (Supported)				0	0	0	0	0	0	0	0	0	0	0	0	0	0	0	0	0	0	0	0	0
348254	CCDC144CP	0	0	1	0	348254	Gene_ID	H. sapiens	348254	H. sapiens	CCDC144CP	coiled-coil domain containing 144C, pseudogene								0	0	0	0	0	0	0	0	0	0	0	0	0	0	0	0	0	0	0	0	0
9308	CD83	0	1	0	0	9308	Gene_ID	H. sapiens	9308	H. sapiens	CD83	CD83 molecule	GO:0032713 negative regulation of interleukin-4 production;GO:0043372 positive regulation of CD4-positive, alpha-beta T cell differentiation;GO:0032633 interleukin-4 production		CD markers				(M5947)HALLMARK IL2 STAT5 SIGNALING; (M5890)HALLMARK TNFA SIGNALING VIA NFKB	0	0	0	0	0	1	0	0	0	0	0	0	0	0	0	0	0	0	0	0	0
2258	FGF13	0	1	0	0	2258	Gene_ID	H. sapiens	2258	H. sapiens	FGF13	fibroblast growth factor 13	GO:0045196 establishment or maintenance of neuroblast polarity;GO:0045200 establishment of neuroblast polarity;GO:0055059 asymmetric neuroblast division		Predicted intracellular proteins	Cytosol (Supported)		(M5883)NABA SECRETED FACTORS; (M5885)NABA MATRISOME ASSOCIATED; (M5889)NABA MATRISOME	(M5939)HALLMARK P53 PATHWAY	0	0	0	0	0	0	0	0	0	0	0	0	0	0	0	0	0	0	0	0	0
3725	JUN	0	1	0	0	3725	Gene_ID	H. sapiens	3725	H. sapiens	JUN	Jun proto-oncogene, AP-1 transcription factor subunit	GO:0051365 cellular response to potassium ion starvation;GO:1990441 negative regulation of transcription from RNA polymerase II promoter in response to endoplasmic reticulum stress;GO:0045657 positive regulation of monocyte differentiation		Cancer-related genes:Candidate cancer biomarkers; Predicted intracellular proteins; FDA approved drug targets:Small molecule drugs; Transcription factors:Basic domains	Nucleoplasm (Enhanced)	Adapalene; Vinblastine; Irbesartan; Arsenic trioxide; LGD-1550	(M190)PID TCR JNK PATHWAY; (M206)PID PDGFRA PATHWAY; (M15743)ST GA12 PATHWAY	(M5897)HALLMARK IL6 JAK STAT3 SIGNALING; (M5902)HALLMARK APOPTOSIS; (M5890)HALLMARK TNFA SIGNALING VIA NFKB	1	1	0	0	0	0	0	1	1	0	1	1	0	0	1	1	0	0	0	0	0
51251	NT5C3A	0	1	0	0	51251	Gene_ID	H. sapiens	51251	H. sapiens	NT5C3A	5'-nucleotidase, cytosolic IIIA	GO:0006213 pyrimidine nucleoside metabolic process;GO:0009116 nucleoside metabolic process;GO:0072527 pyrimidine-containing compound metabolic process		Predicted intracellular proteins; ENZYME proteins:Hydrolases; Enzymes; Disease related genes; Potential drug targets				(M5898)HALLMARK DNA REPAIR	1	0	0	0	0	0	0	0	0	0	0	0	0	0	0	0	0	0	0	0	0
100505592	GAPLINC	0	1	0	0	100505592	Gene_ID	H. sapiens	100505592	H. sapiens	GAPLINC	gastric adenocarcinoma associated, positive CD44 regulator, long intergenic non-coding RNA								0	0	0	0	0	0	0	0	0	0	0	0	0	0	0	0	0	0	0	0	0
9451	EIF2AK3	0	1	0	0	9451	Gene_ID	H. sapiens	9451	H. sapiens	EIF2AK3	eukaryotic translation initiation factor 2 alpha kinase 3	GO:0060734 regulation of endoplasmic reticulum stress-induced eIF2 alpha phosphorylation;GO:1990737 response to manganese-induced endoplasmic reticulum stress;GO:0032055 negative regulation of translation in response to stress	Other	ENZYME proteins:Transferases; Kinases; Enzymes; Disease related genes; Potential drug targets				(M5922)HALLMARK UNFOLDED PROTEIN RESPONSE	0	0	0	0	0	1	0	1	1	0	0	1	0	0	0	1	0	0	0	0	0
6659	SOX4	0	1	0	0	6659	Gene_ID	H. sapiens	6659	H. sapiens	SOX4	SRY-box transcription factor 4	GO:2000759 regulation of N-terminal peptidyl-lysine acetylation;GO:2000761 positive regulation of N-terminal peptidyl-lysine acetylation;GO:0018076 N-terminal peptidyl-lysine acetylation		Predicted intracellular proteins; Transcription factors:Other all-alpha-helical DNA-binding domains	Nucleoplasm (Supported); Additional: Mitochondria				0	0	0	0	0	0	0	0	0	0	0	0	0	0	0	0	0	0	0	0	0
2551	GABPA	0	0	1	0	2551	Gene_ID	H. sapiens	2551	H. sapiens	GABPA	GA binding protein transcription factor subunit alpha	GO:0045653 negative regulation of megakaryocyte differentiation;GO:0045652 regulation of megakaryocyte differentiation;GO:0001825 blastocyst formation		Predicted intracellular proteins; Transcription factors:Helix-turn-helix domains	Nucleoplasm (Enhanced)				0	0	0	0	0	0	0	0	0	0	0	0	0	0	0	0	0	0	0	0	0
153020	RASGEF1B	0	1	0	0	153020	Gene_ID	H. sapiens	153020	H. sapiens	RASGEF1B	RasGEF domain family member 1B	GO:0007264 small GTPase mediated signal transduction;GO:0050790 regulation of catalytic activity;GO:0035556 intracellular signal transduction		Predicted intracellular proteins	Nucleoplasm (Approved); Additional: Vesicles				0	0	0	0	0	0	0	0	0	0	0	0	0	0	0	0	0	0	0	0	0
8489	RPL23AP3	0	0	1	0	8489	Gene_ID	H. sapiens	8489	H. sapiens	RPL23AP3	ribosomal protein L23a pseudogene 3								0	0	0	0	0	0	0	0	0	0	0	0	0	0	0	0	0	0	0	0	0
125919	ZNF543	0	1	0	0	125919	Gene_ID	H. sapiens	125919	H. sapiens	ZNF543	zinc finger protein 543	GO:0006357 regulation of transcription by RNA polymerase II;GO:0006366 transcription by RNA polymerase II;GO:0006355 regulation of transcription, DNA-templated		Transcription factors:Zinc-coordinating DNA-binding domains; Predicted intracellular proteins	Nucleoplasm (Approved)				0	0	0	0	0	0	0	0	0	0	0	0	0	0	0	0	0	0	0	0	0
23305	ACSL6	0	0	1	0	23305	Gene_ID	H. sapiens	23305	H. sapiens	ACSL6	acyl-CoA synthetase long chain family member 6	GO:0035338 long-chain fatty-acyl-CoA biosynthetic process;GO:0046949 fatty-acyl-CoA biosynthetic process;GO:0035336 long-chain fatty-acyl-CoA metabolic process		ENZYME proteins:Ligase; Predicted intracellular proteins; Enzymes; Disease related genes; Potential drug targets				(M5945)HALLMARK HEME METABOLISM	0	0	0	0	0	0	0	0	0	0	0	0	0	0	0	0	0	0	0	0	0
27125	AFF4	0	1	0	0	27125	Gene_ID	H. sapiens	27125	H. sapiens	AFF4	AF4/FMR2 family member 4	GO:0007286 spermatid development;GO:0048515 spermatid differentiation;GO:0007281 germ cell development		Predicted intracellular proteins; Disease related genes; Cancer-related genes	Nucleoli fibrillar center;Nucleoplasm (Supported)				0	0	0	0	0	0	0	0	0	0	0	0	0	0	0	0	0	0	0	0	0
2026	ENO2	1	0	0	0	2026	Gene_ID	H. sapiens	2026	H. sapiens	ENO2	enolase 2	GO:0032889 regulation of vacuole fusion, non-autophagic;GO:0042144 vacuole fusion, non-autophagic;GO:0097576 vacuole fusion		Cancer-related genes:Candidate cancer biomarkers; ENZYME proteins:Lyases; Candidate cardiovascular disease genes; Predicted intracellular proteins; Enzymes	Cytosol;Plasma membrane (Supported)	2-Phosphoglycolic Acid		(M5935)HALLMARK FATTY ACID METABOLISM; (M5941)HALLMARK UV RESPONSE UP; (M5902)HALLMARK APOPTOSIS	0	0	0	0	0	0	0	0	0	0	0	0	0	0	0	0	0	0	0	0	0
116443	GRIN3A	0	1	0	0	116443	Gene_ID	H. sapiens	116443	H. sapiens	GRIN3A	glutamate ionotropic receptor NMDA type subunit 3A	GO:0060134 prepulse inhibition;GO:0061000 negative regulation of dendritic spine development;GO:0001964 startle response		FDA approved drug targets:Small molecule drugs		Glutamic acid; Profenamine; Dextromethorphan; Procaine; Ethanol; Amantadine; Halothane; Orphenadrine; Ketamine; Tenocyclidine; Rolicyclidine; Phencyclidine; Neramexane; Acetylcysteine			0	0	0	0	0	0	1	0	0	0	0	0	0	0	0	0	0	0	0	0	0
56344	CABP5	0	1	0	0	56344	Gene_ID	H. sapiens	56344	H. sapiens	CABP5	calcium binding protein 5	GO:0007165 signal transduction;GO:0023052 signaling;GO:0007154 cell communication		Predicted intracellular proteins					0	0	0	0	0	0	0	0	0	0	0	0	0	0	0	0	0	0	0	0	0
65008	MRPL1	0	0	1	0	65008	Gene_ID	H. sapiens	65008	H. sapiens	MRPL1	mitochondrial ribosomal protein L1	GO:0000470 maturation of LSU-rRNA;GO:0042273 ribosomal large subunit biogenesis;GO:0006364 rRNA processing		Predicted intracellular proteins; Ribosomal proteins	Mitochondria (Approved)				0	0	0	0	0	0	0	0	0	0	0	0	0	0	0	0	0	0	0	0	0
54874	FNBP1L	0	0	1	0	54874	Gene_ID	H. sapiens	54874	H. sapiens	FNBP1L	formin binding protein 1 like	GO:0030050 vesicle transport along actin filament;GO:0097320 plasma membrane tubulation;GO:0099515 actin filament-based transport		Predicted intracellular proteins	Cytosol (Supported)				0	0	0	0	0	0	0	0	0	0	0	0	0	0	0	0	0	0	0	0	0
10157	AASS	0	0	1	0	10157	Gene_ID	H. sapiens	10157	H. sapiens	AASS	aminoadipate-semialdehyde synthase	GO:0009085 lysine biosynthetic process;GO:0019878 lysine biosynthetic process via aminoadipic acid;GO:0033512 L-lysine catabolic process to acetyl-CoA via saccharopine		Predicted intracellular proteins; Enzymes; ENZYME proteins:Oxidoreductases; Disease related genes; Potential drug targets	Mitochondria (Enhanced); Additional: Vesicles	Glutamic acid; NADH; NADPH; L-Saccharopine			0	0	0	0	0	0	0	0	0	0	0	0	0	0	0	0	0	0	0	0	0
8911	CACNA1I	0	1	0	0	8911	Gene_ID	H. sapiens	8911	H. sapiens	CACNA1I	calcium voltage-gated channel subunit alpha1 I	GO:0045956 positive regulation of calcium ion-dependent exocytosis;GO:0030431 sleep;GO:0019228 neuronal action potential		FDA approved drug targets:Small molecule drugs; Voltage-gated ion channels:Voltage-Gated Calcium Channels		Amlodipine; Cinnarizine; Paramethadione; Zonisamide; Amiodarone; Mibefradil; Flunarizine; Nylidrin; Cannabidiol; Efonidipine; Medical Cannabis; Nabiximols			0	0	0	0	0	0	0	0	0	0	0	0	0	0	0	0	0	0	0	0	0
5337	PLD1	0	0	1	0	5337	Gene_ID	H. sapiens	5337	H. sapiens	PLD1	phospholipase D1	GO:0032534 regulation of microvillus assembly;GO:0098693 regulation of synaptic vesicle cycle;GO:0032530 regulation of microvillus organization		RAS pathway related proteins; Predicted intracellular proteins; ENZYME proteins:Hydrolases; Enzymes; Disease related genes; Potential drug targets		Choline; LAX-101; Choline salicylate	(M120)PID ARF6 DOWNSTREAM PATHWAY; (M15743)ST GA12 PATHWAY; (M7416)ST GAQ PATHWAY		0	0	0	0	0	0	0	0	0	0	0	0	0	0	0	0	0	0	0	0	0
5276	SERPINI2	0	0	1	0	5276	Gene_ID	H. sapiens	5276	H. sapiens	SERPINI2	serpin family I member 2	GO:0010951 negative regulation of endopeptidase activity;GO:0010466 negative regulation of peptidase activity;GO:0045861 negative regulation of proteolysis		Predicted secreted proteins			(M3468)NABA ECM REGULATORS; (M5885)NABA MATRISOME ASSOCIATED; (M5889)NABA MATRISOME		0	0	0	0	0	0	0	0	0	0	0	0	0	0	0	0	0	0	0	0	0
54904	NSD3	0	0	1	0	54904	Gene_ID	H. sapiens	54904	H. sapiens	NSD3	nuclear receptor binding SET domain protein 3	GO:2001255 positive regulation of histone H3-K36 trimethylation;GO:0000416 positive regulation of histone H3-K36 methylation;GO:2001253 regulation of histone H3-K36 trimethylation		ENZYME proteins:Transferases; Predicted intracellular proteins; Enzymes; Disease related genes; Cancer-related genes; Potential drug targets	Mitochondria (Approved); Additional: Nucleoplasm				0	0	0	0	0	0	0	0	0	0	0	0	0	0	1	0	0	0	0	0	0
2516	NR5A1	0	1	0	0	2516	Gene_ID	H. sapiens	2516	H. sapiens	NR5A1	nuclear receptor subfamily 5 group A member 1	GO:0007538 primary sex determination;GO:2000195 negative regulation of female gonad development;GO:1905940 negative regulation of gonad development		Transcription factors:Zinc-coordinating DNA-binding domains; Nuclear receptors; Disease related genes; Predicted intracellular proteins	Nucleoplasm (Supported); Additional: Cytosol	(2R)-3-{[{[(2S)-2,3-DIHYDROXYPROPYL]OXY}(HYDROXY)PHOSPHORYL]OXY}-2-[(9E)-HEXADEC-9-ENOYLOXY]PROPYL (9E)-OCTADEC-9-ENOATE; Phosphatidyl ethanol			0	0	0	0	0	0	0	0	0	0	0	0	0	0	0	0	0	0	0	0	0
257415	FAM133B	0	1	0	0	257415	Gene_ID	H. sapiens	257415	H. sapiens	FAM133B	family with sequence similarity 133 member B			Predicted intracellular proteins	Nucleoli (Enhanced); Additional: Nucleoplasm				0	0	0	0	0	0	0	0	0	0	0	0	0	0	0	0	0	0	0	0	0
347732	CATSPER3	1	0	0	0	347732	Gene_ID	H. sapiens	347732	H. sapiens	CATSPER3	cation channel sperm associated 3	GO:0048240 sperm capacitation;GO:0030317 flagellated sperm motility;GO:0097722 sperm motility		Transporters:Transporter channels and pores					0	0	0	0	0	0	0	0	0	0	0	0	0	0	1	0	0	0	0	0	0
9113	LATS1	0	1	0	0	9113	Gene_ID	H. sapiens	9113	H. sapiens	LATS1	large tumor suppressor kinase 1	GO:0001827 inner cell mass cell fate commitment;GO:0001828 inner cell mass cellular morphogenesis;GO:0001826 inner cell mass cell differentiation	AGC Ser/Thr protein kinase family	ENZYME proteins:Transferases; Predicted intracellular proteins; Kinases:AGC Ser/Thr protein kinases; Enzymes		Fostamatinib		(M5893)HALLMARK MITOTIC SPINDLE	0	0	0	0	0	0	0	0	0	0	0	0	0	0	0	0	0	1	0	0	0
643159	ATF4P3	0	1	0	0	643159	Gene_ID	H. sapiens	643159	H. sapiens	ATF4P3	activating transcription factor 4 pseudogene 3								0	0	0	0	0	0	0	0	0	0	0	0	0	0	0	0	0	0	0	0	0
8603	FAM193A	0	1	0	0	8603	Gene_ID	H. sapiens	8603	H. sapiens	FAM193A	family with sequence similarity 193 member A			Predicted intracellular proteins	Cytosol;Plasma membrane (Approved)				0	0	0	0	0	0	0	0	0	0	0	0	0	0	0	0	0	0	0	0	0
391739	CCT6P2	0	0	1	0	391739	Gene_ID	H. sapiens	391739	H. sapiens	CCT6P2	chaperonin containing TCP1 subunit 6 pseudogene 2								0	0	0	0	0	0	0	0	0	0	0	0	0	0	0	0	0	0	0	0	0
220988	HNRNPA3	0	1	0	0	220988	Gene_ID	H. sapiens	220988	H. sapiens	HNRNPA3	heterogeneous nuclear ribonucleoprotein A3	GO:0051028 mRNA transport;GO:0050657 nucleic acid transport;GO:0050658 RNA transport		Predicted intracellular proteins	Nucleoplasm (Enhanced)			(M5926)HALLMARK MYC TARGETS V1	0	0	0	0	0	0	0	0	0	0	0	0	0	0	0	0	0	0	0	0	0
3012	H2AC8	0	0	1	0	3012	Gene_ID	H. sapiens	3012	H. sapiens	H2AC8	H2A clustered histone 8	GO:0006342 chromatin silencing;GO:0045814 negative regulation of gene expression, epigenetic;GO:0097549 chromatin organization involved in negative regulation of transcription		Predicted intracellular proteins	Nucleoplasm (Supported)				0	0	0	0	0	0	0	0	0	0	0	1	0	0	1	0	0	0	0	0	0
8411	EEA1	0	1	0	0	8411	Gene_ID	H. sapiens	8411	H. sapiens	EEA1	early endosome antigen 1	GO:0016189 synaptic vesicle to endosome fusion;GO:0099532 synaptic vesicle endosomal processing;GO:0039694 viral RNA genome replication		Predicted intracellular proteins	Vesicles (Supported)	Inositol 1,3-Bisphosphate			1	0	0	0	0	0	0	0	0	0	0	0	0	0	0	0	0	0	0	0	0
10538	BATF	0	1	0	0	10538	Gene_ID	H. sapiens	10538	H. sapiens	BATF	basic leucine zipper ATF-like transcription factor	GO:0072540 T-helper 17 cell lineage commitment;GO:0045064 T-helper 2 cell differentiation;GO:0002295 T-helper cell lineage commitment		Predicted intracellular proteins; Transcription factors:Basic domains	Nucleoplasm (Enhanced)			(M5947)HALLMARK IL2 STAT5 SIGNALING; (M5907)HALLMARK ESTROGEN RESPONSE LATE	0	1	0	0	0	1	0	0	0	0	0	0	0	0	0	0	0	0	0	0	0
65072	CFLAR-AS1	0	1	0	0	65072	Gene_ID	H. sapiens	65072	H. sapiens	CFLAR-AS1	CFLAR antisense RNA 1								0	0	0	0	0	0	0	0	0	0	0	0	0	0	0	0	0	0	0	0	0
106479318	RN7SL265P	0	1	0	0	106479318	Gene_ID	H. sapiens	106479318	H. sapiens	RN7SL265P	RNA, 7SL, cytoplasmic 265, pseudogene								0	0	0	0	0	0	0	0	0	0	0	0	0	0	0	0	0	0	0	0	0
728589	NAP1L4P1	0	0	1	0	728589	Gene_ID	H. sapiens	728589	H. sapiens	NAP1L4P1	nucleosome assembly protein 1 like 4 pseudogene 1								0	0	0	0	0	0	0	0	0	0	0	0	0	0	0	0	0	0	0	0	0
9223	MAGI1	0	1	0	0	9223	Gene_ID	H. sapiens	9223	H. sapiens	MAGI1	membrane associated guanylate kinase, WW and PDZ domain containing 1	GO:0022409 positive regulation of cell-cell adhesion;GO:0045785 positive regulation of cell adhesion;GO:0022407 regulation of cell-cell adhesion		Cancer-related genes:Candidate cancer biomarkers; Predicted intracellular proteins	Cell Junctions (Supported); Additional: Nucleoplasm				0	0	0	0	0	0	0	0	0	0	0	0	0	0	0	0	0	0	0	0	0
84298	LLPH	0	0	1	0	84298	Gene_ID	H. sapiens	84298	H. sapiens	LLPH	LLP homolog, long-term synaptic facilitation factor	GO:0097484 dendrite extension;GO:0060999 positive regulation of dendritic spine development;GO:0060998 regulation of dendritic spine development		Predicted intracellular proteins	Nucleoli (Enhanced); Additional: Mitotic chromosome				0	0	0	0	0	0	0	0	0	0	0	0	0	0	0	0	0	0	0	0	0
221472	FGD2	0	1	0	0	221472	Gene_ID	H. sapiens	221472	H. sapiens	FGD2	FYVE, RhoGEF and PH domain containing 2	GO:0043507 positive regulation of JUN kinase activity;GO:0043506 regulation of JUN kinase activity;GO:0046847 filopodium assembly		Predicted intracellular proteins					0	0	0	0	0	0	0	0	0	0	0	0	0	0	0	0	0	0	0	0	0
147923	ZNF420	0	0	1	0	147923	Gene_ID	H. sapiens	147923	H. sapiens	ZNF420	zinc finger protein 420	GO:0006357 regulation of transcription by RNA polymerase II;GO:0006366 transcription by RNA polymerase II;GO:0006355 regulation of transcription, DNA-templated		Transcription factors:Zinc-coordinating DNA-binding domains; Predicted intracellular proteins	Nucleoplasm (Approved)				0	0	0	0	0	0	0	0	0	0	0	0	0	0	0	0	0	0	0	0	0
9262	STK17B	0	1	0	0	9262	Gene_ID	H. sapiens	9262	H. sapiens	STK17B	serine/threonine kinase 17b	GO:2000271 positive regulation of fibroblast apoptotic process;GO:2000269 regulation of fibroblast apoptotic process;GO:0044346 fibroblast apoptotic process	CAMK Ser/Thr protein kinase family	ENZYME proteins:Transferases; Kinases:CAMK Ser/Thr protein kinases; Enzymes; Predicted intracellular proteins	Cytosol;Plasma membrane (Uncertain)	Quercetin; Fostamatinib			0	0	0	0	0	0	0	0	0	0	0	0	0	0	0	0	0	0	0	0	0
58517	RBM25	0	1	0	0	58517	Gene_ID	H. sapiens	58517	H. sapiens	RBM25	RNA binding motif protein 25	GO:0000381 regulation of alternative mRNA splicing, via spliceosome;GO:0000380 alternative mRNA splicing, via spliceosome;GO:0048024 regulation of mRNA splicing, via spliceosome		Predicted intracellular proteins	Nuclear speckles (Enhanced)				0	0	0	0	0	0	0	0	0	0	0	0	0	0	0	0	0	0	0	0	0
84176	MYH16	0	1	0	0	84176	Gene_ID	H. sapiens	84176	H. sapiens	MYH16	myosin heavy chain 16 pseudogene								0	0	0	0	0	0	0	0	0	0	0	0	0	0	0	0	0	0	0	0	0
1440	CSF3	0	1	0	0	1440	Gene_ID	H. sapiens	1440	H. sapiens	CSF3	colony stimulating factor 3	GO:2000251 positive regulation of actin cytoskeleton reorganization;GO:0030851 granulocyte differentiation;GO:2000249 regulation of actin cytoskeleton reorganization		Cancer-related genes:Candidate cancer biomarkers; Predicted secreted proteins			(M5883)NABA SECRETED FACTORS; (M5885)NABA MATRISOME ASSOCIATED; (M5889)NABA MATRISOME	(M5932)HALLMARK INFLAMMATORY RESPONSE	0	1	0	0	0	0	0	0	0	0	1	0	0	0	0	0	0	0	0	0	0
1387	CREBBP	0	1	0	0	1387	Gene_ID	H. sapiens	1387	H. sapiens	CREBBP	CREB binding protein	GO:0018076 N-terminal peptidyl-lysine acetylation;GO:1990258 histone glutamine methylation;GO:0018364 peptidyl-glutamine methylation		Cancer-related genes:Candidate cancer biomarkers; ENZYME proteins:Transferases; Cancer-related genes:Mutated cancer genes; Predicted intracellular proteins; Enzymes; Disease related genes; Potential drug targets	Nucleoplasm (Enhanced); Additional: Nuclear bodies	9-ACETYL-2,3,4,9-TETRAHYDRO-1H-CARBAZOL-1-ONE	(M32)PID HDAC CLASSIII PATHWAY; (M207)PID RETINOIC ACID PATHWAY; (M290)PID IL12 STAT4 PATHWAY	(M5902)HALLMARK APOPTOSIS	0	0	0	1	0	0	0	1	0	1	0	1	0	0	1	1	0	0	1	0	0
728769	SCAMP1-AS1	0	1	0	0	728769	Gene_ID	H. sapiens	728769	H. sapiens	SCAMP1-AS1	SCAMP1 antisense RNA 1								0	0	0	0	0	0	0	0	0	0	0	0	0	0	0	0	0	0	0	0	0
4216	MAP3K4	0	1	0	0	4216	Gene_ID	H. sapiens	4216	H. sapiens	MAP3K4	mitogen-activated protein kinase kinase kinase 4	GO:0007542 primary sex determination, germ-line;GO:0018992 germ-line sex determination;GO:0019100 male germ-line sex determination	STE Ser/Thr protein kinase family	ENZYME proteins:Transferases; Predicted intracellular proteins; Enzymes; Cancer-related genes:Mutational cancer driver genes; Kinases:STE Ser/Thr protein kinases	Cytosol (Approved)	Fostamatinib	(M20)PID P38 MKK3 6PATHWAY; (M12012)ST P38 MAPK PATHWAY; (M3721)ST JNK MAPK PATHWAY		0	0	0	0	0	0	0	0	0	0	0	0	0	0	0	0	0	0	0	0	0
84458	LCOR	0	1	0	0	84458	Gene_ID	H. sapiens	84458	H. sapiens	LCOR	ligand dependent nuclear receptor corepressor	GO:0071392 cellular response to estradiol stimulus;GO:0032355 response to estradiol;GO:0071396 cellular response to lipid		Predicted intracellular proteins	Nucleoplasm (Enhanced)		(M200)PID ERA GENOMIC PATHWAY		0	0	0	0	0	0	0	0	0	0	0	0	0	0	0	0	0	0	0	0	0
79684	MSANTD2	0	0	1	0	79684	Gene_ID	H. sapiens	79684	H. sapiens	MSANTD2	Myb/SANT DNA binding domain containing 2			Predicted intracellular proteins	Nuclear bodies (Supported); Additional: Nucleoplasm				0	0	0	0	0	0	0	0	0	0	0	0	0	0	0	0	0	0	0	0	0
126306	JSRP1	0	0	1	0	126306	Gene_ID	H. sapiens	126306	H. sapiens	JSRP1	junctional sarcoplasmic reticulum protein 1	GO:0060314 regulation of ryanodine-sensitive calcium-release channel activity;GO:0003009 skeletal muscle contraction;GO:0050879 multicellular organismal movement		Predicted intracellular proteins	Endoplasmic reticulum (Approved)				0	0	0	0	0	0	0	0	0	0	0	0	0	0	0	0	0	0	0	0	0
6096	RORB	0	1	0	0	6096	Gene_ID	H. sapiens	6096	H. sapiens	RORB	RAR related orphan receptor B	GO:0035881 amacrine cell differentiation;GO:0046548 retinal rod cell development;GO:0042670 retinal cone cell differentiation		Transcription factors:Zinc-coordinating DNA-binding domains; Nuclear receptors; Predicted intracellular proteins	Nucleoplasm (Approved)				0	0	0	0	0	0	0	0	0	0	0	0	0	0	0	0	0	0	0	0	0
9857	CEP350	0	1	0	0	9857	Gene_ID	H. sapiens	9857	H. sapiens	CEP350	centrosomal protein 350	GO:0034453 microtubule anchoring;GO:0071539 protein localization to centrosome;GO:1905508 protein localization to microtubule organizing center		Predicted intracellular proteins	Centrosome (Enhanced)				0	0	0	0	0	0	0	0	0	0	0	0	0	0	0	0	0	0	0	0	0
79101	TAF1D	0	1	0	0	79101	Gene_ID	H. sapiens	79101	H. sapiens	TAF1D	TATA-box binding protein associated factor, RNA polymerase I subunit D	GO:0006355 regulation of transcription, DNA-templated;GO:1903506 regulation of nucleic acid-templated transcription;GO:2001141 regulation of RNA biosynthetic process		Predicted intracellular proteins	Nucleoplasm (Supported); Additional: Centriolar satellite;Mitotic spindle;Nucleoli				0	0	0	0	0	0	0	0	0	0	0	0	0	0	1	0	0	0	0	0	0
5017	OVOL1	0	1	0	0	5017	Gene_ID	H. sapiens	5017	H. sapiens	OVOL1	ovo like transcriptional repressor 1	GO:0051728 cell cycle switching, mitotic to meiotic cell cycle;GO:0051729 germline cell cycle switching, mitotic to meiotic cell cycle;GO:0060184 cell cycle switching		Transcription factors:Zinc-coordinating DNA-binding domains; Predicted intracellular proteins	Nucleoplasm (Approved)				0	0	0	0	0	0	0	0	0	0	0	0	0	0	0	0	0	0	0	0	0
154007	SNRNP48	0	0	1	0	154007	Gene_ID	H. sapiens	154007	H. sapiens	SNRNP48	small nuclear ribonucleoprotein U11/U12 subunit 48	GO:0008380 RNA splicing;GO:0006397 mRNA processing;GO:0016071 mRNA metabolic process		Predicted intracellular proteins	Nucleoplasm (Supported); Additional: Cytosol				0	0	0	0	0	0	0	0	0	0	0	0	0	0	0	0	0	0	0	0	0
54790	TET2	0	1	0	0	54790	Gene_ID	H. sapiens	54790	H. sapiens	TET2	tet methylcytosine dioxygenase 2	GO:0006211 5-methylcytosine catabolic process;GO:0019857 5-methylcytosine metabolic process;GO:0080182 histone H3-K4 trimethylation		Cancer-related genes:Mutated cancer genes; Predicted intracellular proteins; Enzymes; ENZYME proteins:Oxidoreductases; Disease related genes; Cancer-related genes:Mutational cancer driver genes; Potential drug targets	Nucleoplasm (Approved)				0	0	0	0	0	0	0	0	0	0	0	0	0	0	1	0	0	0	0	0	0
105221694	BISPR	0	1	0	0	105221694	Gene_ID	H. sapiens	105221694	H. sapiens	BISPR	BST2 interferon stimulated positive regulator								0	0	0	0	0	0	0	0	0	0	0	0	0	0	0	0	0	0	0	0	0
6093	ROCK1	0	0	1	0	6093	Gene_ID	H. sapiens	6093	H. sapiens	ROCK1	Rho associated coiled-coil containing protein kinase 1	GO:0110061 regulation of angiotensin-activated signaling pathway;GO:0035509 negative regulation of myosin-light-chain-phosphatase activity;GO:0022614 membrane to membrane docking	AGC Ser/Thr protein kinase family	ENZYME proteins:Transferases; Kinases:AGC Ser/Thr protein kinases; Predicted intracellular proteins; FDA approved drug targets:Small molecule drugs; Enzymes		Hydroxyfasudil; (S)-2-METHYL-1-[(4-METHYL-5-ISOQUINOLINE)SULFONYL]-HOMOPIPERAZINE; Fasudil; Y-27632; Ripasudil; Netarsudil	(M138)PID THROMBIN PAR4 PATHWAY; (M11)PID PRL SIGNALING EVENTS PATHWAY; (M23)PID WNT NONCANONICAL PATHWAY	(M5902)HALLMARK APOPTOSIS; (M5893)HALLMARK MITOTIC SPINDLE	0	0	0	0	0	0	0	0	0	0	0	0	0	0	1	0	0	1	0	0	0
96459	FNIP1	0	1	0	0	96459	Gene_ID	H. sapiens	96459	H. sapiens	FNIP1	folliculin interacting protein 1	GO:0002904 positive regulation of B cell apoptotic process;GO:2000973 regulation of pro-B cell differentiation;GO:1905456 regulation of lymphoid progenitor cell differentiation		Predicted intracellular proteins					0	0	0	0	0	0	0	0	0	0	0	1	0	0	0	0	0	0	0	0	0
55802	DCP1A	0	1	0	0	55802	Gene_ID	H. sapiens	55802	H. sapiens	DCP1A	decapping mRNA 1A	GO:0031087 deadenylation-independent decapping of nuclear-transcribed mRNA;GO:0031086 nuclear-transcribed mRNA catabolic process, deadenylation-independent decay;GO:1903608 protein localization to cytoplasmic stress granule		Predicted intracellular proteins; Transporters:Primary Active Transporters	Cytoplasmic bodies (Supported)		(M2)PID SMAD2 3NUCLEAR PATHWAY	(M5922)HALLMARK UNFOLDED PROTEIN RESPONSE	0	0	0	0	0	0	0	0	0	0	0	0	0	0	0	0	1	0	0	0	0
253724	TTC41P	0	0	1	0	253724	Gene_ID	H. sapiens	253724	H. sapiens	TTC41P	tetratricopeptide repeat domain 41, pseudogene								0	0	0	0	0	0	0	0	0	0	0	0	0	0	0	0	0	0	0	0	0
23135	KDM6B	0	1	0	0	23135	Gene_ID	H. sapiens	23135	H. sapiens	KDM6B	lysine demethylase 6B	GO:0071557 histone H3-K27 demethylation;GO:0060992 response to fungicide;GO:0070076 histone lysine demethylation		Predicted intracellular proteins	Nuclear speckles (Approved)			(M5890)HALLMARK TNFA SIGNALING VIA NFKB	0	0	0	0	0	0	0	0	0	0	0	1	0	0	1	0	0	0	0	0	0
3021	H3-3B	0	1	0	0	3021	Gene_ID	H. sapiens	3021	H. sapiens	H3-3B	H3.3 histone B	GO:0006336 DNA replication-independent nucleosome assembly;GO:0034724 DNA replication-independent nucleosome organization;GO:0006334 nucleosome assembly		Predicted intracellular proteins; Disease related genes; Cancer-related genes	Nucleoplasm (Enhanced)				0	0	0	0	0	0	0	0	0	0	0	1	0	0	1	0	0	0	0	0	0
4792	NFKBIA	0	1	0	0	4792	Gene_ID	H. sapiens	4792	H. sapiens	NFKBIA	NFKB inhibitor alpha	GO:0070427 nucleotide-binding oligomerization domain containing 1 signaling pathway;GO:0007253 cytoplasmic sequestering of NF-kappaB;GO:0070417 cellular response to cold		Cancer-related genes:Candidate cancer biomarkers; Predicted intracellular proteins; Transcription factors:Immunoglobulin fold; Disease related genes	Cytosol (Enhanced)	Acetylsalicylic acid; Bardoxolone methyl; Astaxanthin	(M26)PID NFKAPPAB ATYPICAL PATHWAY; (M37)PID NFKAPPAB CANONICAL PATHWAY; (M7416)ST GAQ PATHWAY	(M5941)HALLMARK UV RESPONSE UP; (M5890)HALLMARK TNFA SIGNALING VIA NFKB; (M5913)HALLMARK INTERFERON GAMMA RESPONSE	0	1	0	1	0	0	0	1	0	1	1	0	0	1	1	1	0	0	1	0	0
84441	MAML2	0	1	0	0	84441	Gene_ID	H. sapiens	84441	H. sapiens	MAML2	mastermind like transcriptional coactivator 2	GO:0007221 positive regulation of transcription of Notch receptor target;GO:0007219 Notch signaling pathway;GO:0045944 positive regulation of transcription by RNA polymerase II		Predicted intracellular proteins; Disease related genes; Cancer-related genes	Nuclear bodies (Supported); Additional: Cytosol;Nucleoplasm		(M288)PID HES HEY PATHWAY; (M17)PID NOTCH PATHWAY	(M5903)HALLMARK NOTCH SIGNALING	0	0	0	0	0	0	0	0	0	0	0	0	0	0	1	0	0	0	0	0	0
10087	CERT1	0	0	1	0	10087	Gene_ID	H. sapiens	10087	H. sapiens	CERT1	ceramide transporter 1	GO:0120012 intermembrane sphingolipid transfer;GO:0035621 ER to Golgi ceramide transport;GO:1902389 ceramide 1-phosphate transport		Predicted intracellular proteins; Disease related genes	Golgi apparatus (Enhanced); Additional: Nucleoplasm				0	0	0	0	0	0	0	0	1	0	0	0	0	0	0	0	0	0	0	0	0
90338	ZNF160	0	0	1	0	90338	Gene_ID	H. sapiens	90338	H. sapiens	ZNF160	zinc finger protein 160	GO:0030097 hemopoiesis;GO:0048534 hematopoietic or lymphoid organ development;GO:0002520 immune system development		Transcription factors:Zinc-coordinating DNA-binding domains; Predicted intracellular proteins	Nuclear speckles (Approved); Additional: Cytosol				0	0	0	0	0	0	0	0	0	0	0	0	0	0	0	0	0	0	0	0	0
29950	SERTAD1	1	0	0	0	29950	Gene_ID	H. sapiens	29950	H. sapiens	SERTAD1	SERTA domain containing 1	GO:0048096 chromatin-mediated maintenance of transcription;GO:0045815 positive regulation of gene expression, epigenetic;GO:0006368 transcription elongation from RNA polymerase II promoter		Predicted intracellular proteins	Golgi apparatus (Approved); Additional: Nucleoplasm			(M5934)HALLMARK XENOBIOTIC METABOLISM	0	0	0	0	0	0	0	0	0	0	0	0	0	0	0	0	0	0	0	0	0
91664	ZNF845	0	0	1	0	91664	Gene_ID	H. sapiens	91664	H. sapiens	ZNF845	zinc finger protein 845	GO:0045944 positive regulation of transcription by RNA polymerase II;GO:0045893 positive regulation of transcription, DNA-templated;GO:1903508 positive regulation of nucleic acid-templated transcription		Transcription factors:Zinc-coordinating DNA-binding domains; Predicted intracellular proteins					0	0	0	0	0	0	0	0	0	0	0	0	0	0	0	0	0	0	0	0	0
55729	ATF7IP	0	1	0	0	55729	Gene_ID	H. sapiens	55729	H. sapiens	ATF7IP	activating transcription factor 7 interacting protein	GO:0090309 positive regulation of DNA methylation-dependent heterochromatin assembly;GO:0031453 positive regulation of heterochromatin assembly;GO:0120263 positive regulation of heterochromatin organization		Predicted intracellular proteins	Nuclear bodies;Nucleoplasm (Enhanced)				0	0	0	0	0	0	0	0	0	0	0	0	0	0	1	0	0	0	0	0	0
139324	HDX	0	1	0	0	139324	Gene_ID	H. sapiens	139324	H. sapiens	HDX	highly divergent homeobox	GO:0006357 regulation of transcription by RNA polymerase II;GO:0006366 transcription by RNA polymerase II;GO:0006355 regulation of transcription, DNA-templated		Predicted intracellular proteins; Transcription factors:Helix-turn-helix domains	Cytosol (Approved)				0	0	0	0	0	0	0	0	0	0	0	0	0	0	0	0	0	0	0	0	0
64332	NFKBIZ	0	1	0	0	64332	Gene_ID	H. sapiens	64332	H. sapiens	NFKBIZ	NFKB inhibitor zeta	GO:2000321 positive regulation of T-helper 17 cell differentiation;GO:2000318 positive regulation of T-helper 17 type immune response;GO:2000319 regulation of T-helper 17 cell differentiation		Predicted intracellular proteins; Transcription factors:Immunoglobulin fold	Nuclear speckles (Supported); Additional: Cytoplasmic bodies			(M5947)HALLMARK IL2 STAT5 SIGNALING	0	0	0	1	0	0	0	0	0	0	0	0	0	0	0	0	0	0	1	0	0
56913	C1GALT1	0	1	0	0	56913	Gene_ID	H. sapiens	56913	H. sapiens	C1GALT1	core 1 synthase, glycoprotein-N-acetylgalactosamine 3-beta-galactosyltransferase 1	GO:0016267 O-glycan processing, core 1;GO:0016266 O-glycan processing;GO:0006493 protein O-linked glycosylation		ENZYME proteins:Transferases; Predicted intracellular proteins; Enzymes	Cytosol;Nuclear bodies (Approved)				0	0	0	0	0	0	0	0	0	0	0	0	0	0	0	0	0	0	0	0	0
2957	GTF2A1	0	1	0	0	2957	Gene_ID	H. sapiens	2957	H. sapiens	GTF2A1	general transcription factor IIA subunit 1	GO:0006367 transcription initiation from RNA polymerase II promoter;GO:0006352 DNA-templated transcription, initiation;GO:0006366 transcription by RNA polymerase II		Predicted intracellular proteins	Nucleoplasm (Supported); Additional: Cytosol				0	0	0	0	0	0	0	0	0	0	0	0	0	0	1	0	0	0	0	0	0
285780	LY86-AS1	0	0	1	0	285780	Gene_ID	H. sapiens	285780	H. sapiens	LY86-AS1	LY86 antisense RNA 1								0	0	0	0	0	0	0	0	0	0	0	0	0	0	0	0	0	0	0	0	0
112268223	CDC42-AS1	0	0	1	0	112268223	Gene_ID	H. sapiens	112268223	H. sapiens	CDC42-AS1	CDC42 antisense RNA 1								0	0	0	0	0	0	0	0	0	0	0	0	0	0	0	0	0	0	0	0	0
3665	IRF7	0	0	1	0	3665	Gene_ID	H. sapiens	3665	H. sapiens	IRF7	interferon regulatory factor 7	GO:0019043 establishment of viral latency;GO:0034127 regulation of MyD88-independent toll-like receptor signaling pathway;GO:2000110 negative regulation of macrophage apoptotic process		Predicted intracellular proteins; Disease related genes; Transcription factors:Helix-turn-helix domains	Nucleoplasm (Supported); Additional: Cytosol		(M2)PID SMAD2 3NUCLEAR PATHWAY	(M5911)HALLMARK INTERFERON ALPHA RESPONSE; (M5913)HALLMARK INTERFERON GAMMA RESPONSE; (M5921)HALLMARK COMPLEMENT	0	0	0	0	0	0	0	1	0	1	0	0	0	1	1	0	0	0	0	0	0
148022	TICAM1	0	1	0	0	148022	Gene_ID	H. sapiens	148022	H. sapiens	TICAM1	toll like receptor adaptor molecule 1	GO:0002372 myeloid dendritic cell cytokine production;GO:0002733 regulation of myeloid dendritic cell cytokine production;GO:0002735 positive regulation of myeloid dendritic cell cytokine production		Predicted intracellular proteins; Disease related genes	Nucleoli;Nucleoplasm (Uncertain); Additional: Plasma membrane		(M264)PID TOLL ENDOGENOUS PATHWAY		1	0	0	0	0	1	0	1	0	1	1	0	0	0	0	1	1	0	1	0	0
8564	KMO	0	1	0	0	8564	Gene_ID	H. sapiens	8564	H. sapiens	KMO	kynurenine 3-monooxygenase	GO:0034275 kynurenic acid metabolic process;GO:0034276 kynurenic acid biosynthetic process;GO:0061535 glutamate secretion, neurotransmission		Enzymes; ENZYME proteins:Oxidoreductases					0	0	0	0	0	0	0	0	0	0	0	0	0	0	0	0	0	0	0	0	0
105372147	LINC01926	0	1	0	0	105372147	Gene_ID	H. sapiens	105372147	H. sapiens	LINC01926	long intergenic non-protein coding RNA 1926								0	0	0	0	0	0	0	0	0	0	0	0	0	0	0	0	0	0	0	0	0
124923	RSKR	0	0	1	0	124923	Gene_ID	H. sapiens	124923	H. sapiens	RSKR	ribosomal protein S6 kinase related	GO:0006468 protein phosphorylation;GO:0016310 phosphorylation;GO:0006796 phosphate-containing compound metabolic process		Predicted intracellular proteins	Plasma membrane;Vesicles (Approved); Additional: Nucleoplasm				0	0	0	0	0	0	0	0	0	0	0	0	0	0	0	0	0	0	0	0	0
90317	ZNF616	0	0	1	0	90317	Gene_ID	H. sapiens	90317	H. sapiens	ZNF616	zinc finger protein 616	GO:0006357 regulation of transcription by RNA polymerase II;GO:0006366 transcription by RNA polymerase II;GO:0006355 regulation of transcription, DNA-templated		Transcription factors:Zinc-coordinating DNA-binding domains; Predicted intracellular proteins	Centrosome (Approved)				0	0	0	0	0	0	0	0	0	0	0	0	0	0	0	0	0	0	0	0	0
9989	PPP4R1	0	1	0	0	9989	Gene_ID	H. sapiens	9989	H. sapiens	PPP4R1	protein phosphatase 4 regulatory subunit 1	GO:0006470 protein dephosphorylation;GO:0016311 dephosphorylation;GO:0006468 protein phosphorylation		Predicted intracellular proteins	Nucleoplasm (Approved)				0	0	0	0	0	0	0	0	0	0	0	0	0	0	0	0	0	0	0	0	0
56938	ARNTL2	0	1	0	0	56938	Gene_ID	H. sapiens	56938	H. sapiens	ARNTL2	aryl hydrocarbon receptor nuclear translocator like 2	GO:0042753 positive regulation of circadian rhythm;GO:0009649 entrainment of circadian clock;GO:0042752 regulation of circadian rhythm		Predicted intracellular proteins; Transcription factors:Basic domains	Nucleoli;Nucleoplasm (Supported)				0	0	0	0	0	0	0	0	0	0	0	0	0	0	0	0	0	0	0	0	0
65125	WNK1	0	0	1	0	65125	Gene_ID	H. sapiens	65125	H. sapiens	WNK1	WNK lysine deficient protein kinase 1	GO:0097022 lymphocyte migration into lymph node;GO:0033633 negative regulation of cell-cell adhesion mediated by integrin;GO:0038116 chemokine (C-C motif) ligand 21 signaling pathway	Other	ENZYME proteins:Transferases; Kinases; Predicted intracellular proteins; Enzymes; Disease related genes; Potential drug targets	Cytosol (Supported)				0	0	0	0	0	0	0	0	0	0	0	0	0	0	0	0	0	0	0	0	0
79809	TTC21B	0	0	1	0	79809	Gene_ID	H. sapiens	79809	H. sapiens	TTC21B	tetratricopeptide repeat domain 21B	GO:1905799 regulation of intraciliary retrograde transport;GO:1903999 negative regulation of eating behavior;GO:0021798 forebrain dorsal/ventral pattern formation		Predicted intracellular proteins; Disease related genes	Mitochondria (Supported)				0	0	0	0	0	0	0	0	0	0	0	0	0	0	0	0	0	0	0	0	0
160518	DENND5B	0	1	0	0	160518	Gene_ID	H. sapiens	160518	H. sapiens	DENND5B	DENN domain containing 5B	GO:1901508 positive regulation of acylglycerol transport;GO:1905885 positive regulation of triglyceride transport;GO:1901506 regulation of acylglycerol transport		Predicted intracellular proteins	Microtubules (Approved); Additional: Nucleoli				0	0	0	0	0	0	0	0	0	0	0	0	0	0	0	0	0	0	0	0	0
1070	CETN3	0	0	1	0	1070	Gene_ID	H. sapiens	1070	H. sapiens	CETN3	centrin 3	GO:0051028 mRNA transport;GO:0007098 centrosome cycle;GO:0031023 microtubule organizing center organization		Predicted intracellular proteins	Centrosome (Supported)				0	0	0	0	0	0	0	0	0	0	0	0	0	0	0	0	0	0	0	0	0
84930	MASTL	0	1	0	0	84930	Gene_ID	H. sapiens	84930	H. sapiens	MASTL	microtubule associated serine/threonine kinase like	GO:0032515 negative regulation of phosphoprotein phosphatase activity;GO:0035308 negative regulation of protein dephosphorylation;GO:0010923 negative regulation of phosphatase activity	AGC Ser/Thr protein kinase family	ENZYME proteins:Transferases; Kinases:AGC Ser/Thr protein kinases; Predicted intracellular proteins; Enzymes; Disease related genes; Potential drug targets	Nucleoplasm (Enhanced)				0	0	0	0	0	0	0	0	0	0	0	1	0	0	0	0	0	0	0	0	0
10371	SEMA3A	0	1	0	0	10371	Gene_ID	H. sapiens	10371	H. sapiens	SEMA3A	semaphorin 3A	GO:1903045 neural crest cell migration involved in sympathetic nervous system development;GO:1903375 facioacoustic ganglion development;GO:0150018 basal dendrite development		Predicted intracellular proteins; Predicted secreted proteins; Disease related genes	Vesicles (Approved); Additional: Nucleoplasm		(M5880)NABA ECM AFFILIATED; (M5885)NABA MATRISOME ASSOCIATED; (M5889)NABA MATRISOME		0	0	0	0	0	0	1	0	0	0	0	0	0	0	0	0	0	0	0	0	0
151195	CCNYL1	0	1	0	0	151195	Gene_ID	H. sapiens	151195	H. sapiens	CCNYL1	cyclin Y like 1	GO:0045737 positive regulation of cyclin-dependent protein serine/threonine kinase activity;GO:1904031 positive regulation of cyclin-dependent protein kinase activity;GO:0000079 regulation of cyclin-dependent protein serine/threonine kinase activity		Predicted intracellular proteins	Plasma membrane (Approved)				0	0	0	0	0	0	0	0	0	0	0	0	0	0	0	0	0	0	0	0	0
9678	PHF14	0	0	1	0	9678	Gene_ID	H. sapiens	9678	H. sapiens	PHF14	PHD finger protein 14	GO:0044154 histone H3-K14 acetylation;GO:0043966 histone H3 acetylation;GO:0016573 histone acetylation		Predicted intracellular proteins	Vesicles (Approved); Additional: Cytosol;Nucleoplasm				0	0	0	0	0	0	0	0	0	0	0	0	0	0	0	0	0	0	0	0	0
2776	GNAQ	0	0	1	0	2776	Gene_ID	H. sapiens	2776	H. sapiens	GNAQ	G protein subunit alpha q	GO:0007603 phototransduction, visible light;GO:0007213 G protein-coupled acetylcholine receptor signaling pathway;GO:0095500 acetylcholine receptor signaling pathway		Predicted intracellular proteins; Disease related genes; Cancer-related genes	Nuclear speckles (Approved); Additional: Cytosol;Plasma membrane		(M599)ST PAC1 RECEPTOR PATHWAY; (M138)PID THROMBIN PAR4 PATHWAY; (M155)PID S1P META PATHWAY		0	0	0	0	0	0	0	1	0	0	0	0	0	0	0	0	0	0	0	0	0
54778	RNF111	0	1	0	0	54778	Gene_ID	H. sapiens	54778	H. sapiens	RNF111	ring finger protein 111	GO:0070911 global genome nucleotide-excision repair;GO:0030579 ubiquitin-dependent SMAD protein catabolic process;GO:0030511 positive regulation of transforming growth factor beta receptor signaling pathway		ENZYME proteins:Transferases; Predicted intracellular proteins; Enzymes	Nucleoplasm (Supported); Additional: Cytosol		(M286)PID TGFBR PATHWAY		0	0	0	0	0	0	0	0	0	0	0	0	0	0	1	0	0	1	0	0	0
101929080	LINC02292	0	0	1	0	101929080	Gene_ID	H. sapiens	101929080	H. sapiens	LINC02292	long intergenic non-protein coding RNA 2292								0	0	0	0	0	0	0	0	0	0	0	0	0	0	0	0	0	0	0	0	0
388559	ZNF888	0	1	0	0	388559	Gene_ID	H. sapiens	388559	H. sapiens	ZNF888	zinc finger protein 888	GO:0006357 regulation of transcription by RNA polymerase II;GO:0006366 transcription by RNA polymerase II;GO:0006355 regulation of transcription, DNA-templated		Predicted intracellular proteins					0	0	0	0	0	0	0	0	0	0	0	0	0	0	0	0	0	0	0	0	0
65266	WNK4	0	1	0	0	65266	Gene_ID	H. sapiens	65266	H. sapiens	WNK4	WNK lysine deficient protein kinase 4	GO:0072156 distal tubule morphogenesis;GO:0070294 renal sodium ion absorption;GO:0090188 negative regulation of pancreatic juice secretion	Other	ENZYME proteins:Transferases; Kinases; Predicted intracellular proteins; Enzymes; Disease related genes; Potential drug targets				(M5915)HALLMARK APICAL JUNCTION	0	0	0	0	0	0	0	0	0	0	0	0	0	0	0	0	0	0	0	0	0
7644	ZNF91	0	0	1	0	7644	Gene_ID	H. sapiens	7644	H. sapiens	ZNF91	zinc finger protein 91	GO:0070893 transposon integration;GO:0070894 regulation of transposon integration;GO:0070895 negative regulation of transposon integration		Cancer-related genes:Mutational cancer driver genes; Predicted intracellular proteins; Transcription factors:Zinc-coordinating DNA-binding domains					0	0	0	0	0	0	0	0	0	0	0	0	0	0	0	0	0	0	0	0	0
2664	GDI1	1	0	0	0	2664	Gene_ID	H. sapiens	2664	H. sapiens	GDI1	GDP dissociation inhibitor 1	GO:0090315 negative regulation of protein targeting to membrane;GO:0032482 Rab protein signal transduction;GO:1905476 negative regulation of protein localization to membrane		Predicted intracellular proteins; Disease related genes	Vesicles (Approved)		(M16801)SIG REGULATION OF THE ACTIN CYTOSKELETON BY RHO GTPASES; (M229)PID P38 ALPHA BETA DOWNSTREAM PATHWAY; (M5193)SIG CHEMOTAXIS		0	0	0	0	0	0	0	0	0	0	0	0	0	0	0	0	0	0	0	0	0
100422943	MIR3189	0	1	0	0	100422943	Gene_ID	H. sapiens	100422943	H. sapiens	MIR3189	microRNA 3189								0	0	0	0	0	0	0	0	0	0	0	0	0	0	0	0	0	0	0	0	0
200316	APOBEC3F	0	1	0	0	200316	Gene_ID	H. sapiens	200316	H. sapiens	APOBEC3F	apolipoprotein B mRNA editing enzyme catalytic subunit 3F	GO:0070383 DNA cytosine deamination;GO:0006216 cytidine catabolic process;GO:0009972 cytidine deamination		Predicted intracellular proteins	Cytosol;Nucleoplasm (Uncertain)			(M5921)HALLMARK COMPLEMENT	1	0	0	1	0	0	0	0	0	0	0	0	0	0	0	0	0	0	0	0	0
7706	TRIM25	0	1	0	0	7706	Gene_ID	H. sapiens	7706	H. sapiens	TRIM25	tripartite motif containing 25	GO:1902187 negative regulation of viral release from host cell;GO:0046597 negative regulation of viral entry into host cell;GO:1903901 negative regulation of viral life cycle		Cancer-related genes:Candidate cancer biomarkers; ENZYME proteins:Transferases; ENZYME proteins:Ligase; Predicted intracellular proteins; Enzymes	Cytosol;Nucleoplasm (Approved); Additional: Nuclear bodies			(M5911)HALLMARK INTERFERON ALPHA RESPONSE; (M5913)HALLMARK INTERFERON GAMMA RESPONSE	1	1	1	0	0	0	0	1	1	1	1	0	1	1	1	1	0	1	1	0	0
100996435	CA15P1	0	0	1	0	100996435	Gene_ID	H. sapiens	100996435	H. sapiens	CA15P1	CA15 pseudogene 1								0	0	0	0	0	0	0	0	0	0	0	0	0	0	0	0	0	0	0	0	0
133746	JMY	0	0	1	0	133746	Gene_ID	H. sapiens	133746	H. sapiens	JMY	junction mediating and regulatory protein, p53 cofactor	GO:0070060 'de novo' actin filament nucleation;GO:0070358 actin polymerization-dependent cell motility;GO:0034314 Arp2/3 complex-mediated actin nucleation		Predicted intracellular proteins	Nucleoplasm (Uncertain)		(M145)PID P53 DOWNSTREAM PATHWAY		0	0	0	0	0	0	0	0	0	0	0	0	0	0	0	0	0	0	0	0	0
100128016	WHSC1L2P	0	0	1	0	100128016	Gene_ID	H. sapiens	100128016	H. sapiens	WHSC1L2P	Wolf-Hirschhorn syndrome candidate 1-like 2, pseudogene								0	0	0	0	0	0	0	0	0	0	0	0	0	0	0	0	0	0	0	0	0
106480775	PTGES3P4	0	0	1	0	106480775	Gene_ID	H. sapiens	106480775	H. sapiens	PTGES3P4	prostaglandin E synthase 3 pseudogene 4								0	0	0	0	0	0	0	0	0	0	0	0	0	0	0	0	0	0	0	0	0
283431	GAS2L3	0	1	0	0	283431	Gene_ID	H. sapiens	283431	H. sapiens	GAS2L3	growth arrest specific 2 like 3	GO:0051764 actin crosslink formation;GO:0007015 actin filament organization;GO:0000226 microtubule cytoskeleton organization		Predicted intracellular proteins					0	0	0	0	0	0	0	0	0	0	0	0	0	0	0	0	0	0	0	0	0
23160	WDR43	0	1	0	0	23160	Gene_ID	H. sapiens	23160	H. sapiens	WDR43	WD repeat domain 43	GO:2000234 positive regulation of rRNA processing;GO:2000232 regulation of rRNA processing;GO:0045943 positive regulation of transcription by RNA polymerase I		Predicted intracellular proteins				(M5928)HALLMARK MYC TARGETS V2	0	0	0	0	0	0	0	0	0	0	0	0	0	0	0	0	0	0	0	0	0
1746	DLX2	0	1	0	0	1746	Gene_ID	H. sapiens	1746	H. sapiens	DLX2	distal-less homeobox 2	GO:0021893 cerebral cortex GABAergic interneuron fate commitment;GO:1902871 positive regulation of amacrine cell differentiation;GO:1902869 regulation of amacrine cell differentiation		Predicted intracellular proteins; Transcription factors:Helix-turn-helix domains	Nuclear speckles (Approved)				0	0	0	0	0	0	0	0	0	0	0	0	0	0	0	0	0	0	0	0	0
440359	YBX3P1	0	0	1	0	440359	Gene_ID	H. sapiens	440359	H. sapiens	YBX3P1	Y-box binding protein 3 pseudogene 1								0	0	0	0	0	0	0	0	0	0	0	0	0	0	0	0	0	0	0	0	0
10308	ZNF267	0	1	0	0	10308	Gene_ID	H. sapiens	10308	H. sapiens	ZNF267	zinc finger protein 267	GO:0045944 positive regulation of transcription by RNA polymerase II;GO:0045893 positive regulation of transcription, DNA-templated;GO:1903508 positive regulation of nucleic acid-templated transcription		Transcription factors:Zinc-coordinating DNA-binding domains; Predicted intracellular proteins	Nucleoplasm (Approved)				0	0	0	0	0	0	0	0	0	0	0	0	0	0	0	0	0	0	0	0	0
23036	ZNF292	0	1	0	0	23036	Gene_ID	H. sapiens	23036	H. sapiens	ZNF292	zinc finger protein 292	GO:0045944 positive regulation of transcription by RNA polymerase II;GO:0045893 positive regulation of transcription, DNA-templated;GO:1903508 positive regulation of nucleic acid-templated transcription		Transcription factors:Zinc-coordinating DNA-binding domains; Predicted intracellular proteins	Nuclear membrane;Nucleoplasm (Approved)			(M5891)HALLMARK HYPOXIA; (M5937)HALLMARK GLYCOLYSIS	0	0	0	0	0	0	0	0	0	0	0	0	0	0	0	0	0	0	0	0	0
6095	RORA	0	1	0	0	6095	Gene_ID	H. sapiens	6095	H. sapiens	RORA	RAR related orphan receptor A	GO:0021702 cerebellar Purkinje cell differentiation;GO:0021694 cerebellar Purkinje cell layer formation;GO:0042753 positive regulation of circadian rhythm		Transcription factors:Zinc-coordinating DNA-binding domains; Nuclear receptors; Predicted intracellular proteins		Cholesterol sulfate; Cholesterol	(M255)PID HIF1 TFPATHWAY	(M5947)HALLMARK IL2 STAT5 SIGNALING; (M5891)HALLMARK HYPOXIA	0	1	0	1	0	1	1	0	0	0	1	1	0	0	0	0	0	0	0	0	0
84875	PARP10	0	1	0	0	84875	Gene_ID	H. sapiens	84875	H. sapiens	PARP10	poly(ADP-ribose) polymerase family member 10	GO:1900045 negative regulation of protein K63-linked ubiquitination;GO:0070212 protein poly-ADP-ribosylation;GO:0034356 NAD biosynthesis via nicotinamide riboside salvage pathway		ENZYME proteins:Transferases; Predicted intracellular proteins; Enzymes	Nucleoli rim (Supported); Additional: Cytosol;Golgi apparatus				1	0	0	0	0	0	0	0	0	0	1	0	0	0	0	0	0	0	0	0	0
1661	DHX9P1	0	0	1	0	1661	Gene_ID	H. sapiens	1661	H. sapiens	DHX9P1	DEAH-box helicase 9 pseudogene 1								0	0	0	0	0	0	0	0	0	0	0	0	0	0	0	0	0	0	0	0	0
3453	IFNA22P	0	1	0	0	3453	Gene_ID	H. sapiens	3453	H. sapiens	IFNA22P	interferon alpha 22, pseudogene								0	0	0	0	0	0	0	0	0	0	0	0	0	0	0	0	0	0	0	0	0
8820	HESX1	0	1	0	0	8820	Gene_ID	H. sapiens	8820	H. sapiens	HESX1	HESX homeobox 1	GO:0030916 otic vesicle formation;GO:0048861 leukemia inhibitory factor signaling pathway;GO:0071600 otic vesicle morphogenesis		Predicted intracellular proteins; Disease related genes; Transcription factors:Helix-turn-helix domains	Nucleoplasm (Approved)				0	0	0	0	0	0	0	0	0	0	0	0	0	0	0	0	0	0	0	0	0
58499	ZNF462	0	1	0	0	58499	Gene_ID	H. sapiens	58499	H. sapiens	ZNF462	zinc finger protein 462	GO:0043392 negative regulation of DNA binding;GO:0051101 regulation of DNA binding;GO:0051100 negative regulation of binding		Transcription factors:Zinc-coordinating DNA-binding domains; Predicted intracellular proteins	Nucleoplasm (Approved)				0	0	0	0	0	0	0	0	0	0	0	0	0	0	0	0	0	0	0	0	0
6737	TRIM21	0	1	0	0	6737	Gene_ID	H. sapiens	6737	H. sapiens	TRIM21	tripartite motif containing 21	GO:0090086 negative regulation of protein deubiquitination;GO:0046598 positive regulation of viral entry into host cell;GO:0075294 positive regulation by symbiont of entry into host		ENZYME proteins:Transferases; Predicted intracellular proteins; Enzymes	Nucleoplasm (Approved)			(M5911)HALLMARK INTERFERON ALPHA RESPONSE; (M5913)HALLMARK INTERFERON GAMMA RESPONSE	1	1	1	1	0	1	1	0	0	1	1	0	0	0	0	0	1	0	0	0	0
90993	CREB3L1	1	0	0	0	90993	Gene_ID	H. sapiens	90993	H. sapiens	CREB3L1	cAMP responsive element binding protein 3 like 1	GO:1990440 positive regulation of transcription from RNA polymerase II promoter in response to endoplasmic reticulum stress;GO:0070278 extracellular matrix constituent secretion;GO:1902236 negative regulation of endoplasmic reticulum stress-induced intrinsic apoptotic signaling pathway		Predicted intracellular proteins; Disease related genes; Transcription factors:Basic domains; Cancer-related genes					0	0	0	0	0	0	0	0	1	0	0	1	0	0	1	0	0	0	0	0	0
283849	EXOC3L1	0	1	0	0	283849	Gene_ID	H. sapiens	283849	H. sapiens	EXOC3L1	exocyst complex component 3 like 1	GO:0051601 exocyst localization;GO:0034629 cellular protein-containing complex localization;GO:0031503 protein-containing complex localization		Predicted intracellular proteins	Plasma membrane;Vesicles (Approved)				0	0	0	0	0	0	0	0	0	0	0	0	0	0	0	0	0	0	0	0	0
860	RUNX2	0	0	1	0	860	Gene_ID	H. sapiens	860	H. sapiens	RUNX2	RUNX family transcription factor 2	GO:0002051 osteoblast fate commitment;GO:0042487 regulation of odontogenesis of dentin-containing tooth;GO:0042481 regulation of odontogenesis		Predicted intracellular proteins; Transcription factors:Immunoglobulin fold; Disease related genes	Nucleoplasm (Enhanced)		(M288)PID HES HEY PATHWAY; (M276)PID FGF PATHWAY; (M279)PID RB 1PATHWAY		0	0	0	0	0	0	0	0	0	0	0	0	0	0	1	0	0	0	0	0	0
253260	RICTOR	0	1	0	0	253260	Gene_ID	H. sapiens	253260	H. sapiens	RICTOR	RPTOR independent companion of MTOR complex 2	GO:0038203 TORC2 signaling;GO:2000114 regulation of establishment of cell polarity;GO:0032878 regulation of establishment or maintenance of cell polarity		Predicted intracellular proteins	Mitochondria (Approved)		(M249)PID PI3KCI AKT PATHWAY; (M222)PID CXCR3 PATHWAY; (M71)PID ILK PATHWAY	(M5893)HALLMARK MITOTIC SPINDLE	0	0	0	1	0	0	0	0	0	0	0	0	0	0	0	0	0	0	0	0	0
55719	SLF2	0	0	1	0	55719	Gene_ID	H. sapiens	55719	H. sapiens	SLF2	SMC5-SMC6 complex localization factor 2	GO:1990166 protein localization to site of double-strand break;GO:0034093 positive regulation of maintenance of sister chromatid cohesion;GO:0034184 positive regulation of maintenance of mitotic sister chromatid cohesion		Predicted intracellular proteins	Nucleoplasm;Vesicles (Supported)				0	0	0	0	0	0	0	0	0	0	0	0	0	0	0	0	0	0	0	0	0
8521	GCM1	0	1	0	0	8521	Gene_ID	H. sapiens	8521	H. sapiens	GCM1	glial cells missing transcription factor 1	GO:0060800 regulation of cell differentiation involved in embryonic placenta development;GO:0060018 astrocyte fate commitment;GO:0021781 glial cell fate commitment		Predicted intracellular proteins; Transcription factors:beta-Hairpin exposed by an alpha/beta-scaffold	Vesicles (Approved)				0	0	0	0	0	0	0	0	0	0	0	0	0	0	0	0	0	0	0	0	0
54454	ATAD2B	0	1	0	0	54454	Gene_ID	H. sapiens	54454	H. sapiens	ATAD2B	ATPase family AAA domain containing 2B	GO:0031936 negative regulation of chromatin silencing;GO:0031935 regulation of chromatin silencing;GO:0045815 positive regulation of gene expression, epigenetic		Predicted intracellular proteins	Nucleoplasm (Supported)				0	0	0	0	0	0	0	0	0	0	0	0	0	0	0	0	0	0	0	0	0
23670	CEMIP2	0	1	0	0	23670	Gene_ID	H. sapiens	23670	H. sapiens	CEMIP2	cell migration inducing hyaluronidase 2	GO:0030214 hyaluronan catabolic process;GO:0006027 glycosaminoglycan catabolic process;GO:0030212 hyaluronan metabolic process		Predicted intracellular proteins; ENZYME proteins:Hydrolases; Enzymes	Plasma membrane (Supported); Additional: Vesicles				0	0	0	0	0	0	0	0	0	0	0	0	0	0	0	0	0	0	0	0	0
643707	GOLGA6L4	0	0	1	0	643707	Gene_ID	H. sapiens	643707	H. sapiens	GOLGA6L4	golgin A6 family like 4			Predicted intracellular proteins					0	0	0	0	0	0	0	0	0	0	0	0	0	0	0	0	0	0	0	0	0
105369343	MIR194-2HG	0	1	0	0	105369343	Gene_ID	H. sapiens	105369343	H. sapiens	MIR194-2HG	MIR194-2 host gene	GO:0035195 gene silencing by miRNA;GO:0035194 post-transcriptional gene silencing by RNA;GO:0016441 posttranscriptional gene silencing							0	0	0	0	0	0	0	0	0	0	0	0	0	0	0	0	0	0	0	0	0
134285	TMEM171	0	1	0	0	134285	Gene_ID	H. sapiens	134285	H. sapiens	TMEM171	transmembrane protein 171								0	0	0	0	0	0	0	0	0	0	0	0	0	0	0	0	0	0	0	0	0
124935	SLC43A2	0	0	1	0	124935	Gene_ID	H. sapiens	124935	H. sapiens	SLC43A2	solute carrier family 43 member 2	GO:0060357 regulation of leucine import;GO:0060358 negative regulation of leucine import;GO:1905532 regulation of leucine import across plasma membrane		Transporters:Electrochemical Potential-driven transporters					0	0	0	0	0	0	0	0	0	0	0	0	0	0	0	0	0	0	0	0	0
94027	CGB7	1	0	0	0	94027	Gene_ID	H. sapiens	94027	H. sapiens	CGB7	chorionic gonadotropin subunit beta 7	GO:0007292 female gamete generation;GO:0007276 gamete generation;GO:0048609 multicellular organismal reproductive process		Predicted secreted proteins	Cytosol (Approved)				0	0	0	0	0	0	0	0	0	0	0	0	0	0	0	0	0	0	0	0	0
651746	ANKRD33B	0	1	0	0	651746	Gene_ID	H. sapiens	651746	H. sapiens	ANKRD33B	ankyrin repeat domain 33B			Predicted intracellular proteins	Mitochondria (Approved)				0	0	0	0	0	0	0	0	0	0	0	0	0	0	0	0	0	0	0	0	0
219293	ATAD3C	1	0	0	0	219293	Gene_ID	H. sapiens	219293	H. sapiens	ATAD3C	ATPase family AAA domain containing 3C	GO:0007005 mitochondrion organization;GO:0006996 organelle organization;GO:0016043 cellular component organization		Predicted intracellular proteins	Mitochondria (Approved)				0	0	0	0	0	0	0	0	0	0	0	0	0	0	0	0	0	0	0	0	0
57507	ZNF608	0	1	0	0	57507	Gene_ID	H. sapiens	57507	H. sapiens	ZNF608	zinc finger protein 608	GO:0000122 negative regulation of transcription by RNA polymerase II;GO:0045892 negative regulation of transcription, DNA-templated;GO:1903507 negative regulation of nucleic acid-templated transcription		Predicted intracellular proteins	Nucleoplasm (Approved); Additional: Mitochondria				0	0	0	0	0	0	0	0	0	0	0	0	0	0	0	0	0	0	0	0	0
5971	RELB	0	1	0	0	5971	Gene_ID	H. sapiens	5971	H. sapiens	RELB	RELB proto-oncogene, NF-kB subunit	GO:0032688 negative regulation of interferon-beta production;GO:0045063 T-helper 1 cell differentiation;GO:0043011 myeloid dendritic cell differentiation		Cancer-related genes:Candidate cancer biomarkers; Predicted intracellular proteins; Transcription factors:Immunoglobulin fold; Disease related genes	Nucleoplasm (Approved); Additional: Cytosol		(M54)PID IL12 2PATHWAY	(M5890)HALLMARK TNFA SIGNALING VIA NFKB	0	1	0	0	0	1	0	0	0	1	1	0	0	0	0	1	0	0	0	0	0
151963	MB21D2	0	1	0	0	151963	Gene_ID	H. sapiens	151963	H. sapiens	MB21D2	Mab-21 domain containing 2			Predicted intracellular proteins	Cytosol (Approved)				0	0	0	0	0	0	0	0	0	0	0	0	0	0	0	0	0	0	0	0	0
219285	SAMD9L	0	1	0	0	219285	Gene_ID	H. sapiens	219285	H. sapiens	SAMD9L	sterile alpha motif domain containing 9 like			Predicted intracellular proteins; Disease related genes	Cytosol (Approved)			(M5911)HALLMARK INTERFERON ALPHA RESPONSE; (M5913)HALLMARK INTERFERON GAMMA RESPONSE	0	0	0	0	0	0	0	0	0	0	0	0	0	0	0	0	0	0	0	0	0
3189	HNRNPH3	0	0	1	0	3189	Gene_ID	H. sapiens	3189	H. sapiens	HNRNPH3	heterogeneous nuclear ribonucleoprotein H3	GO:0043484 regulation of RNA splicing;GO:0000377 RNA splicing, via transesterification reactions with bulged adenosine as nucleophile;GO:0000398 mRNA splicing, via spliceosome		Predicted intracellular proteins	Nucleoplasm (Supported)	Copper			0	0	0	0	0	0	0	0	0	0	0	0	0	0	0	0	0	0	0	0	0
7110	TMF1	0	0	1	0	7110	Gene_ID	H. sapiens	7110	H. sapiens	TMF1	TATA element modulatory factor 1	GO:0035936 testosterone secretion;GO:2000843 regulation of testosterone secretion;GO:2000845 positive regulation of testosterone secretion		Cancer-related genes:Candidate cancer biomarkers; Predicted intracellular proteins	Golgi apparatus (Supported)		(M58)PID AR PATHWAY		0	0	0	0	0	0	0	0	0	0	0	0	0	0	0	0	0	1	0	0	0
286512	EIF4A2P4	0	0	1	0	286512	Gene_ID	H. sapiens	286512	H. sapiens	EIF4A2P4	eukaryotic translation initiation factor 4A2 pseudogene 4								0	0	0	0	0	0	0	0	0	0	0	0	0	0	0	0	0	0	0	0	0
9329	GTF3C4	0	1	0	0	9329	Gene_ID	H. sapiens	9329	H. sapiens	GTF3C4	general transcription factor IIIC subunit 4	GO:0042791 5S class rRNA transcription by RNA polymerase III;GO:0042797 tRNA transcription by RNA polymerase III;GO:0006384 transcription initiation from RNA polymerase III promoter		ENZYME proteins:Transferases; Predicted intracellular proteins; Enzymes	Nucleoplasm (Supported); Additional: Mitochondria				0	0	0	0	0	0	0	0	0	0	0	0	0	0	0	0	0	0	0	0	0
8061	FOSL1	0	1	0	0	8061	Gene_ID	H. sapiens	8061	H. sapiens	FOSL1	FOS like 1, AP-1 transcription factor subunit	GO:0007296 vitellogenesis;GO:0009629 response to gravity;GO:0007028 cytoplasm organization		Cancer-related genes:Candidate cancer biomarkers; Predicted intracellular proteins; Transcription factors:Basic domains	Nucleoplasm (Supported)		(M235)PID TCR CALCIUM PATHWAY; (M65)PID FRA PATHWAY; (M60)PID NFAT TFPATHWAY	(M5890)HALLMARK TNFA SIGNALING VIA NFKB	1	0	0	0	0	0	0	0	0	0	1	0	0	0	0	1	0	0	0	0	0
2537	IFI6	0	1	0	0	2537	Gene_ID	H. sapiens	2537	H. sapiens	IFI6	interferon alpha inducible protein 6	GO:0051902 negative regulation of mitochondrial depolarization;GO:1904180 negative regulation of membrane depolarization;GO:0051900 regulation of mitochondrial depolarization			Mitochondria (Approved)				1	1	1	0	0	0	0	0	0	0	0	0	0	1	0	0	0	0	0	0	0
64431	ACTR6	0	0	1	0	64431	Gene_ID	H. sapiens	64431	H. sapiens	ACTR6	actin related protein 6	GO:0043486 histone exchange;GO:0043044 ATP-dependent chromatin remodeling;GO:0006338 chromatin remodeling		Predicted intracellular proteins	Cytosol;Plasma membrane (Approved)				0	0	0	0	0	0	0	0	0	0	0	0	0	0	1	0	0	0	0	0	0
57232	ZNF630	0	0	1	0	57232	Gene_ID	H. sapiens	57232	H. sapiens	ZNF630	zinc finger protein 630	GO:0006357 regulation of transcription by RNA polymerase II;GO:0006366 transcription by RNA polymerase II;GO:0006355 regulation of transcription, DNA-templated		Predicted intracellular proteins	Nucleoplasm (Approved); Additional: Cytosol				0	0	0	0	0	0	0	0	0	0	0	0	0	0	0	0	0	0	0	0	0
50506	DUOX2	0	1	0	0	50506	Gene_ID	H. sapiens	50506	H. sapiens	DUOX2	dual oxidase 2	GO:0042335 cuticle development;GO:0050665 hydrogen peroxide biosynthetic process;GO:0006590 thyroid hormone generation		Transporters:Transport Electron Carriers; Enzymes; ENZYME proteins:Oxidoreductases; Disease related genes; Potential drug targets					1	1	0	0	0	0	0	0	0	0	0	0	0	0	0	0	0	0	0	0	0
161742	SPRED1	0	1	0	0	161742	Gene_ID	H. sapiens	161742	H. sapiens	SPRED1	sprouty related EVH1 domain containing 1	GO:0060979 vasculogenesis involved in coronary vascular morphogenesis;GO:1902747 negative regulation of lens fiber cell differentiation;GO:1902746 regulation of lens fiber cell differentiation		Predicted intracellular proteins; Disease related genes	Nucleoplasm (Supported)		(M231)PID KIT PATHWAY		0	0	0	0	0	0	0	0	0	0	0	0	0	0	0	0	0	0	0	0	0
213	ALB	1	0	0	0	213	Gene_ID	H. sapiens	213	H. sapiens	ALB	albumin	GO:0051659 maintenance of mitochondrion location;GO:0051657 maintenance of organelle location;GO:0051646 mitochondrion localization		Cancer-related genes:Candidate cancer biomarkers; Candidate cardiovascular disease genes; Predicted intracellular proteins; Predicted secreted proteins; Disease related genes	Golgi apparatus (Enhanced); Additional: Endoplasmic reticulum	Amsacrine; Cefotaxime; Pyridostigmine; Phenol; Norelgestromin; Aniline; Guaiacol; Artenimol; Silver; Patent Blue	(M106)PID HNF3B PATHWAY	(M5949)HALLMARK PEROXISOME	0	0	0	0	0	0	0	0	0	0	0	1	0	0	0	0	0	0	0	0	0
342945	ZSCAN22	1	0	0	0	342945	Gene_ID	H. sapiens	342945	H. sapiens	ZSCAN22	zinc finger and SCAN domain containing 22	GO:0006357 regulation of transcription by RNA polymerase II;GO:0006366 transcription by RNA polymerase II;GO:0006355 regulation of transcription, DNA-templated		Transcription factors:Zinc-coordinating DNA-binding domains; Predicted intracellular proteins	Cytosol;Plasma membrane (Uncertain); Additional: Actin filaments				0	0	0	0	0	0	0	0	0	0	0	0	0	0	0	0	0	0	0	0	0
106479302	RN7SL219P	0	0	1	0	106479302	Gene_ID	H. sapiens	106479302	H. sapiens	RN7SL219P	RNA, 7SL, cytoplasmic 219, pseudogene								0	0	0	0	0	0	0	0	0	0	0	0	0	0	0	0	0	0	0	0	0
492311	IGIP	0	0	1	0	492311	Gene_ID	H. sapiens	492311	H. sapiens	IGIP	IgA inducing protein			Predicted secreted proteins	Vesicles (Approved)				0	0	0	0	0	0	0	0	0	0	0	0	0	0	0	0	0	0	0	0	0
8356	H3C12	0	1	0	0	8356	Gene_ID	H. sapiens	8356	H. sapiens	H3C12	H3 clustered histone 12	GO:0006335 DNA replication-dependent nucleosome assembly;GO:0034723 DNA replication-dependent nucleosome organization;GO:0060968 regulation of gene silencing		Predicted intracellular proteins; Disease related genes					0	1	0	0	0	0	0	0	0	0	0	1	0	0	1	0	0	0	0	0	0
55603	TENT5A	0	1	0	0	55603	Gene_ID	H. sapiens	55603	H. sapiens	TENT5A	terminal nucleotidyltransferase 5A	GO:0048255 mRNA stabilization;GO:1902373 negative regulation of mRNA catabolic process;GO:0043489 RNA stabilization		Predicted intracellular proteins	Nucleoplasm (Approved); Additional: Cytosol			(M5911)HALLMARK INTERFERON ALPHA RESPONSE	0	0	0	0	0	0	0	0	0	0	0	0	0	0	0	0	0	0	0	0	0
55031	USP47	0	1	0	0	55031	Gene_ID	H. sapiens	55031	H. sapiens	USP47	ubiquitin specific peptidase 47	GO:0035520 monoubiquitinated protein deubiquitination;GO:1902230 negative regulation of intrinsic apoptotic signaling pathway in response to DNA damage;GO:1902229 regulation of intrinsic apoptotic signaling pathway in response to DNA damage		Predicted intracellular proteins; Peptidases:Cysteine-type peptidases; ENZYME proteins:Hydrolases; Enzymes	Intermediate filaments (Approved); Additional: Vesicles				0	0	0	0	0	0	0	0	0	0	0	0	0	0	1	0	0	1	0	0	0
23026	MYO16	0	1	0	0	23026	Gene_ID	H. sapiens	23026	H. sapiens	MYO16	myosin XVI	GO:2000134 negative regulation of G1/S transition of mitotic cell cycle;GO:1902807 negative regulation of cell cycle G1/S phase transition;GO:0021549 cerebellum development		Predicted intracellular proteins	Vesicles (Approved)				0	0	0	0	0	0	0	0	0	0	0	0	0	0	0	0	0	0	0	0	0
7352	UCP3	0	1	0	0	7352	Gene_ID	H. sapiens	7352	H. sapiens	UCP3	uncoupling protein 3	GO:0000303 response to superoxide;GO:0000305 response to oxygen radical;GO:0009409 response to cold		Predicted intracellular proteins; Transporters:Electrochemical Potential-driven transporters; Potential drug targets; Disease related genes	Cytosol;Nucleoplasm (Approved); Additional: Plasma membrane				0	0	0	0	0	0	0	0	0	0	0	0	0	0	0	0	0	0	0	0	0
80817	CEP44	0	0	1	0	80817	Gene_ID	H. sapiens	80817	H. sapiens	CEP44	centrosomal protein 44	GO:0010457 centriole-centriole cohesion;GO:0007099 centriole replication;GO:0098534 centriole assembly		Predicted intracellular proteins					0	0	0	0	0	0	0	0	0	0	0	0	0	0	0	0	0	0	0	0	0
23512	SUZ12	0	1	0	0	23512	Gene_ID	H. sapiens	23512	H. sapiens	SUZ12	SUZ12 polycomb repressive complex 2 subunit	GO:0098532 histone H3-K27 trimethylation;GO:0042532 negative regulation of tyrosine phosphorylation of STAT protein;GO:0070734 histone H3-K27 methylation		Cancer-related genes:Mutational cancer driver genes; Disease related genes; Predicted intracellular proteins	Nuclear bodies;Nucleoli;Nucleoli rim;Nucleoplasm (Supported)				0	0	0	0	0	1	0	0	0	0	0	1	0	0	1	0	0	0	0	0	0
25820	ARIH1	0	1	0	0	25820	Gene_ID	H. sapiens	25820	H. sapiens	ARIH1	ariadne RBR E3 ubiquitin protein ligase 1	GO:0032436 positive regulation of proteasomal ubiquitin-dependent protein catabolic process;GO:2000060 positive regulation of ubiquitin-dependent protein catabolic process;GO:1901800 positive regulation of proteasomal protein catabolic process		ENZYME proteins:Transferases; Predicted intracellular proteins; Enzymes	Golgi apparatus (Approved); Additional: Nucleoplasm				0	1	1	0	0	0	0	0	0	0	0	0	1	0	0	0	1	1	0	0	0
22846	VASH1	1	0	0	0	22846	Gene_ID	H. sapiens	22846	H. sapiens	VASH1	vasohibin 1	GO:1901491 negative regulation of lymphangiogenesis;GO:1901490 regulation of lymphangiogenesis;GO:0001946 lymphangiogenesis		Predicted intracellular proteins; Predicted secreted proteins					0	0	0	0	0	0	0	0	0	0	0	0	0	0	0	0	0	0	0	0	0
2104	ESRRG	0	1	0	0	2104	Gene_ID	H. sapiens	2104	H. sapiens	ESRRG	estrogen related receptor gamma	GO:0048384 retinoic acid receptor signaling pathway;GO:0120162 positive regulation of cold-induced thermogenesis;GO:0043401 steroid hormone mediated signaling pathway		Transcription factors:Zinc-coordinating DNA-binding domains; Nuclear receptors; FDA approved drug targets:Small molecule drugs; Predicted intracellular proteins	Nucleoplasm (Approved)	Troglitazone; Diethylstilbestrol; Tamoxifen; Cholic Acid; Afimoxifene; 4-HYDROXY-N'-(4-ISOPROPYLBENZYL)BENZOHYDRAZIDE; p-Cumylphenol; Bisphenol A; Bisphenol Z; Estradiol acetate; Estradiol benzoate; Estradiol cypionate; Estradiol dienanthate; Estradiol valerate			0	0	0	0	0	0	0	0	0	0	0	0	0	0	0	0	0	0	0	0	0
492	ATP2B3	0	1	0	0	492	Gene_ID	H. sapiens	492	H. sapiens	ATP2B3	ATPase plasma membrane Ca2+ transporting 3	GO:1990034 calcium ion export across plasma membrane;GO:1901660 calcium ion export;GO:0099509 regulation of presynaptic cytosolic calcium ion concentration		ENZYME proteins:Hydrolases; Enzymes; Disease related genes; Cancer-related genes; Potential drug targets					0	0	0	0	0	0	0	0	0	0	0	0	0	0	0	0	0	0	0	0	0
9135	RABEP1	0	1	0	0	9135	Gene_ID	H. sapiens	9135	H. sapiens	RABEP1	rabaptin, RAB GTPase binding effector protein 1	GO:1903441 protein localization to ciliary membrane;GO:0006893 Golgi to plasma membrane transport;GO:0061512 protein localization to cilium		Predicted intracellular proteins; Cancer-related genes	Vesicles (Supported)			(M5907)HALLMARK ESTROGEN RESPONSE LATE	0	0	0	0	0	0	0	0	0	0	0	0	0	0	0	0	0	0	0	0	0
84905	ZNF341	1	0	0	0	84905	Gene_ID	H. sapiens	84905	H. sapiens	ZNF341	zinc finger protein 341	GO:0045893 positive regulation of transcription, DNA-templated;GO:1903508 positive regulation of nucleic acid-templated transcription;GO:1902680 positive regulation of RNA biosynthetic process		Transcription factors:Zinc-coordinating DNA-binding domains; Predicted intracellular proteins	Nucleoplasm;Vesicles (Approved); Additional: Nuclear bodies				0	0	0	0	0	0	0	0	0	0	0	0	0	0	0	0	0	0	0	0	0
2027	ENO3	0	1	0	0	2027	Gene_ID	H. sapiens	2027	H. sapiens	ENO3	enolase 3	GO:0032889 regulation of vacuole fusion, non-autophagic;GO:0042144 vacuole fusion, non-autophagic;GO:0097576 vacuole fusion		ENZYME proteins:Lyases; Candidate cardiovascular disease genes; Predicted intracellular proteins; Enzymes; Disease related genes; Potential drug targets	Cytosol;Plasma membrane (Supported)	2-phospho-D-glyceric acid; Phosphoenolpyruvate; 2-Phosphoglycolic Acid; Phosphonoacetohydroxamic Acid		(M5935)HALLMARK FATTY ACID METABOLISM; (M5947)HALLMARK IL2 STAT5 SIGNALING; (M5891)HALLMARK HYPOXIA	0	0	0	0	0	0	0	0	0	0	0	0	0	0	0	0	0	0	0	0	0
729475	RAD51AP2	0	0	1	0	729475	Gene_ID	H. sapiens	729475	H. sapiens	RAD51AP2	RAD51 associated protein 2	GO:0036297 interstrand cross-link repair;GO:0000724 double-strand break repair via homologous recombination;GO:0000725 recombinational repair		Predicted intracellular proteins					0	0	0	0	0	0	0	0	0	0	0	0	0	0	0	0	0	0	0	0	0
22806	IKZF3	0	1	0	0	22806	Gene_ID	H. sapiens	22806	H. sapiens	IKZF3	IKAROS family zinc finger 3	GO:0045577 regulation of B cell differentiation;GO:0030888 regulation of B cell proliferation;GO:0042100 B cell proliferation		Transcription factors:Zinc-coordinating DNA-binding domains; Predicted intracellular proteins	Nucleoplasm (Supported); Additional: Cytosol		(M122)PID IL2 1PATHWAY		0	0	0	0	0	0	0	0	0	0	0	0	0	0	0	0	0	0	0	0	0
22890	ZBTB1	0	0	1	0	22890	Gene_ID	H. sapiens	22890	H. sapiens	ZBTB1	zinc finger and BTB domain containing 1	GO:2000174 regulation of pro-T cell differentiation;GO:2000176 positive regulation of pro-T cell differentiation;GO:1905458 positive regulation of lymphoid progenitor cell differentiation		Transcription factors:Zinc-coordinating DNA-binding domains; Predicted intracellular proteins	Nucleoplasm (Supported)				0	0	0	0	0	0	0	0	0	0	0	0	0	0	0	0	0	0	0	0	0
221786	FAM200A	0	0	1	0	221786	Gene_ID	H. sapiens	221786	H. sapiens	FAM200A	family with sequence similarity 200 member A			Predicted intracellular proteins					0	0	0	0	0	0	0	0	0	0	0	0	0	0	0	0	0	0	0	0	0
54704	PDP1	0	1	0	0	54704	Gene_ID	H. sapiens	54704	H. sapiens	PDP1	pyruvate dehydrogenase phosphatase catalytic subunit 1	GO:1904184 positive regulation of pyruvate dehydrogenase activity;GO:1904182 regulation of pyruvate dehydrogenase activity;GO:0035970 peptidyl-threonine dephosphorylation		Predicted intracellular proteins; ENZYME proteins:Hydrolases; Enzymes; Disease related genes; Potential drug targets	Cytosol;Mitochondria;Nucleoplasm (Approved)			(M5921)HALLMARK COMPLEMENT; (M5936)HALLMARK OXIDATIVE PHOSPHORYLATION	0	0	0	0	0	0	0	0	0	0	0	0	0	0	0	0	0	0	0	0	0
27348	TOR1B	0	1	0	0	27348	Gene_ID	H. sapiens	27348	H. sapiens	TOR1B	torsin family 1 member B	GO:0071763 nuclear membrane organization;GO:0051085 chaperone cofactor-dependent protein refolding;GO:0051084 'de novo' posttranslational protein folding		Predicted intracellular proteins	Nuclear speckles (Uncertain); Additional: Cytosol			(M5913)HALLMARK INTERFERON GAMMA RESPONSE	0	0	0	0	0	0	0	0	1	0	0	0	0	0	0	0	0	0	0	0	0
9	9	0	1	0	0	9	Gene_ID	H. sapiens	9	H. sapiens	NAT1	N-acetyltransferase 1	GO:0006805 xenobiotic metabolic process;GO:0071466 cellular response to xenobiotic stimulus;GO:0009410 response to xenobiotic stimulus		ENZYME proteins:Transferases; Predicted intracellular proteins; Enzymes				(M5941)HALLMARK UV RESPONSE UP	0	0	0	0	0	0	0	0	0	0	0	0	0	0	0	0	0	0	0	0	0
124989	EFCAB13	0	0	1	0	124989	Gene_ID	H. sapiens	124989	H. sapiens	EFCAB13	EF-hand calcium binding domain 13			Predicted intracellular proteins	Cytosol;Nucleoplasm (Enhanced); Additional: Nuclear speckles				0	0	0	0	0	0	0	0	0	0	0	0	0	0	0	0	0	0	0	0	0
23411	SIRT1	0	1	0	0	23411	Gene_ID	H. sapiens	23411	H. sapiens	SIRT1	sirtuin 1	GO:0071441 negative regulation of histone H3-K14 acetylation;GO:2000654 regulation of cellular response to testosterone stimulus;GO:2000655 negative regulation of cellular response to testosterone stimulus		Predicted intracellular proteins	Nucleoplasm (Supported); Additional: Cytosol;Mitochondria;Nucleoli fibrillar center	Resveratrol; Selisistat; Cambinol	(M32)PID HDAC CLASSIII PATHWAY; (M44)PID HIF2PATHWAY; (M136)PID FOXO PATHWAY	(M5951)HALLMARK SPERMATOGENESIS	0	1	0	0	0	1	0	0	1	0	1	1	0	0	1	0	1	1	0	0	0
5966	REL	0	1	0	0	5966	Gene_ID	H. sapiens	5966	H. sapiens	REL	REL proto-oncogene, NF-kB subunit	GO:0032688 negative regulation of interferon-beta production;GO:0032480 negative regulation of type I interferon production;GO:0032608 interferon-beta production		Cancer-related genes:Candidate cancer biomarkers; Predicted intracellular proteins; Transcription factors:Immunoglobulin fold; RAS pathway related proteins			(M26)PID NFKAPPAB ATYPICAL PATHWAY; (M151)PID AR TF PATHWAY	(M5890)HALLMARK TNFA SIGNALING VIA NFKB	0	0	0	0	0	1	0	0	0	1	1	0	0	0	1	0	0	0	0	0	0
22852	ANKRD26	0	0	1	0	22852	Gene_ID	H. sapiens	22852	H. sapiens	ANKRD26	ankyrin repeat domain 26	GO:0045599 negative regulation of fat cell differentiation;GO:0045598 regulation of fat cell differentiation;GO:0045444 fat cell differentiation		Predicted intracellular proteins; Disease related genes	Golgi apparatus;Vesicles (Approved)				0	0	0	0	0	0	0	0	0	0	0	0	0	0	0	0	0	0	0	0	0
22832	CEP162	0	0	1	0	22832	Gene_ID	H. sapiens	22832	H. sapiens	CEP162	centrosomal protein 162	GO:0060271 cilium assembly;GO:0044782 cilium organization;GO:0120031 plasma membrane bounded cell projection assembly		Predicted intracellular proteins	Cytosol;Plasma membrane (Enhanced); Additional: Nucleoplasm				0	0	0	0	0	0	0	0	0	0	0	0	0	0	0	0	0	0	0	0	0
390	RND3	0	1	0	0	390	Gene_ID	H. sapiens	390	H. sapiens	RND3	Rho family GTPase 3	GO:0030865 cortical cytoskeleton organization;GO:0008360 regulation of cell shape;GO:0007163 establishment or maintenance of cell polarity		Predicted intracellular proteins		Guanosine-5'-Triphosphate		(M5942)HALLMARK UV RESPONSE DN	0	0	0	0	0	0	0	0	0	0	0	0	0	0	0	0	0	0	0	0	0
645811	CCDC154	1	0	0	0	645811	Gene_ID	H. sapiens	645811	H. sapiens	CCDC154	coiled-coil domain containing 154	GO:0035630 bone mineralization involved in bone maturation;GO:0043931 ossification involved in bone maturation;GO:0070977 bone maturation		Predicted intracellular proteins	Plasma membrane (Approved); Additional: Golgi apparatus				0	0	0	0	0	0	0	0	0	0	0	0	0	0	0	0	0	0	0	0	0
54619	CCNJ	0	1	0	0	54619	Gene_ID	H. sapiens	54619	H. sapiens	CCNJ	cyclin J	GO:0000079 regulation of cyclin-dependent protein serine/threonine kinase activity;GO:1904029 regulation of cyclin-dependent protein kinase activity;GO:0071900 regulation of protein serine/threonine kinase activity		Predicted intracellular proteins	Golgi apparatus;Nucleoplasm (Approved)				0	0	0	0	0	0	0	0	0	0	0	0	0	0	0	0	0	0	0	0	0
2180	ACSL1	0	1	0	0	2180	Gene_ID	H. sapiens	2180	H. sapiens	ACSL1	acyl-CoA synthetase long chain family member 1	GO:0010747 positive regulation of long-chain fatty acid import across plasma membrane;GO:0140214 positive regulation of long-chain fatty acid import into cell;GO:0010746 regulation of long-chain fatty acid import across plasma membrane		Predicted intracellular proteins; Enzymes; ENZYME proteins:Ligase	Nucleoplasm (Uncertain); Additional: Cytosol;Mitochondria	Adenosine phosphate; ATP		(M5949)HALLMARK PEROXISOME; (M5948)HALLMARK BILE ACID METABOLISM; (M5935)HALLMARK FATTY ACID METABOLISM	0	1	0	0	0	0	0	0	0	0	0	0	0	0	0	0	0	0	0	0	0
1973	EIF4A1	0	1	0	0	1973	Gene_ID	H. sapiens	1973	H. sapiens	EIF4A1	eukaryotic translation initiation factor 4A1	GO:0002183 cytoplasmic translational initiation;GO:0006413 translational initiation;GO:0002181 cytoplasmic translation		Predicted intracellular proteins; ENZYME proteins:Hydrolases; Enzymes	Cytosol (Approved)	Copper	(M121)PID MTOR 4PATHWAY; (M66)PID MYC ACTIV PATHWAY	(M5922)HALLMARK UNFOLDED PROTEIN RESPONSE; (M5926)HALLMARK MYC TARGETS V1	0	1	1	0	0	0	0	0	0	0	0	0	1	0	0	0	0	0	0	0	0
284297	SSC5D	0	0	1	0	284297	Gene_ID	H. sapiens	284297	H. sapiens	SSC5D	scavenger receptor cysteine rich family member with 5 domains	GO:0042494 detection of bacterial lipoprotein;GO:0032493 response to bacterial lipoprotein;GO:0032490 detection of molecule of bacterial origin		Predicted intracellular proteins; Predicted secreted proteins	Cytosol;Nucleoplasm (Approved)				0	0	0	0	0	0	0	0	0	0	0	0	0	0	1	0	0	0	0	0	0
26092	TOR1AIP1	0	0	1	0	26092	Gene_ID	H. sapiens	26092	H. sapiens	TOR1AIP1	torsin 1A interacting protein 1	GO:0090435 protein localization to nuclear envelope;GO:0032781 positive regulation of ATPase activity;GO:0071763 nuclear membrane organization		Predicted intracellular proteins; Disease related genes	Nuclear membrane (Enhanced)				0	0	0	0	0	0	0	0	0	0	0	0	0	0	0	0	0	0	0	0	0
5359	PLSCR1	0	1	0	0	5359	Gene_ID	H. sapiens	5359	H. sapiens	PLSCR1	phospholipid scramblase 1	GO:0006659 phosphatidylserine biosynthetic process;GO:2000371 regulation of DNA topoisomerase (ATP-hydrolyzing) activity;GO:2000373 positive regulation of DNA topoisomerase (ATP-hydrolyzing) activity		Predicted intracellular proteins; Transporters	Golgi apparatus;Nucleoplasm;Plasma membrane (Supported)			(M5892)HALLMARK CHOLESTEROL HOMEOSTASIS; (M5911)HALLMARK INTERFERON ALPHA RESPONSE; (M5947)HALLMARK IL2 STAT5 SIGNALING	1	0	0	1	0	0	0	0	0	0	1	0	0	0	0	0	0	0	1	1	0
4193	MDM2	0	1	0	0	4193	Gene_ID	H. sapiens	4193	H. sapiens	MDM2	MDM2 proto-oncogene	GO:0071301 cellular response to vitamin B1;GO:1904404 response to formaldehyde;GO:0010266 response to vitamin B1		Cancer-related genes:Candidate cancer biomarkers; ENZYME proteins:Transferases; Predicted intracellular proteins; Enzymes; Disease related genes; Potential drug targets	Nucleoplasm (Supported)	Zinc; Cis-[4,5-Bis-(4-Bromophenyl)-2-(2-Ethoxy-4-Methoxyphenyl)-4,5-Dihydroimidazol-1-Yl]-[4-(2-Hydroxyethyl)Piperazin-1-Yl]Methanone; Cis-[4,5-Bis-(4-Chlorophenyl)-2-(2-Isopropoxy-4-Methoxyphenyl)-4,5-Dihyd Roimidazol-1-Yl]-Piperazin-1-Yl-Methanone; Zinc acetate; Zinc chloride; Zinc sulfate, unspecified form	(M140)PID RANBP2 PATHWAY; (M1529)SA G1 AND S PHASES; (M242)PID AURORA A PATHWAY	(M5939)HALLMARK P53 PATHWAY	0	0	0	0	0	0	0	0	0	0	0	1	0	0	1	1	1	1	0	0	0
2908	NR3C1	0	1	0	0	2908	Gene_ID	H. sapiens	2908	H. sapiens	NR3C1	nuclear receptor subfamily 3 group C member 1	GO:0043402 glucocorticoid mediated signaling pathway;GO:0042921 glucocorticoid receptor signaling pathway;GO:0031958 corticosteroid receptor signaling pathway		Transcription factors:Zinc-coordinating DNA-binding domains; Predicted intracellular proteins; FDA approved drug targets:Small molecule drugs; Disease related genes; Nuclear receptors	Cytosol;Nucleoplasm (Supported); Additional: Mitochondria	Flunisolide; Diflorasone; Alclometasone; Medrysone; Amcinonide; Fluorometholone; Megestrol acetate; Levonorgestrel; Beclomethasone dipropionate; Progesterone; Spironolactone; Betamethasone; Desoximetasone; Fluticasone propionate; Fluocinolone acetonide; Ulobetasol; Triamcinolone; Prednisone; Flumethasone; Fludrocortisone; Norethisterone; Hydrocortisone; Mometasone; Hydrocortamate; Mifepristone; C…	(M30)PID HDAC CLASSII PATHWAY; (M106)PID HNF3B PATHWAY; (M151)PID AR TF PATHWAY	(M5942)HALLMARK UV RESPONSE DN; (M5891)HALLMARK HYPOXIA; (M5945)HALLMARK HEME METABOLISM	0	0	0	0	0	0	0	0	0	0	0	1	0	0	0	0	0	0	0	0	0
150082	LCA5L	0	0	1	0	150082	Gene_ID	H. sapiens	150082	H. sapiens	LCA5L	lebercilin LCA5 like	GO:0042073 intraciliary transport;GO:0010970 transport along microtubule;GO:0099111 microtubule-based transport		Predicted intracellular proteins	Nucleoplasm (Uncertain); Additional: Cytosol				0	0	0	0	0	0	0	0	0	0	0	0	0	0	0	0	0	0	0	0	0
90594	ZNF439	0	1	0	0	90594	Gene_ID	H. sapiens	90594	H. sapiens	ZNF439	zinc finger protein 439	GO:0000122 negative regulation of transcription by RNA polymerase II;GO:0045892 negative regulation of transcription, DNA-templated;GO:1903507 negative regulation of nucleic acid-templated transcription		Transcription factors:Zinc-coordinating DNA-binding domains; Predicted intracellular proteins	Nucleoplasm (Uncertain)				0	0	0	0	0	0	0	0	0	0	0	0	0	0	0	0	0	0	0	0	0
91151	TIGD7	0	0	1	0	91151	Gene_ID	H. sapiens	91151	H. sapiens	TIGD7	tigger transposable element derived 7			Predicted intracellular proteins	Cytosol;Plasma membrane (Supported)				0	0	0	0	0	0	0	0	0	0	0	0	0	0	0	0	0	0	0	0	0
118924	FRA10AC1	0	0	1	0	118924	Gene_ID	H. sapiens	118924	H. sapiens	FRA10AC1	FRA10A associated CGG repeat 1	GO:0016311 dephosphorylation;GO:0006796 phosphate-containing compound metabolic process;GO:0006793 phosphorus metabolic process		Predicted intracellular proteins					0	0	0	0	0	0	0	0	0	0	0	0	0	0	0	0	0	0	0	0	0
10346	TRIM22	0	1	0	0	10346	Gene_ID	H. sapiens	10346	H. sapiens	TRIM22	tripartite motif containing 22	GO:0046596 regulation of viral entry into host cell;GO:0052372 modulation by symbiont of entry into host;GO:0043903 regulation of biological process involved in symbiotic interaction		ENZYME proteins:Transferases; Predicted intracellular proteins; Enzymes	Nuclear bodies;Nucleoplasm (Supported)				1	1	1	0	0	0	0	0	0	0	1	0	0	0	0	0	1	0	0	0	0
3656	IRAK2	0	1	0	0	3656	Gene_ID	H. sapiens	3656	H. sapiens	IRAK2	interleukin 1 receptor associated kinase 2	GO:0002755 MyD88-dependent toll-like receptor signaling pathway;GO:0070498 interleukin-1-mediated signaling pathway;GO:0031663 lipopolysaccharide-mediated signaling pathway	TKL Ser/Thr protein kinase family	Predicted intracellular proteins; Enzymes; Kinases:TKL Ser/Thr protein kinases	Vesicles (Approved)		(M264)PID TOLL ENDOGENOUS PATHWAY	(M5932)HALLMARK INFLAMMATORY RESPONSE	0	1	0	0	0	0	0	1	0	0	1	0	0	0	0	0	0	0	1	0	0
4739	NEDD9	0	1	0	0	4739	Gene_ID	H. sapiens	4739	H. sapiens	NEDD9	neural precursor cell expressed, developmentally down-regulated 9	GO:0090527 actin filament reorganization;GO:1900026 positive regulation of substrate adhesion-dependent cell spreading;GO:0061098 positive regulation of protein tyrosine kinase activity		Predicted intracellular proteins	Cytosol;Nucleoplasm (Supported); Additional: Plasma membrane			(M5902)HALLMARK APOPTOSIS; (M5893)HALLMARK MITOTIC SPINDLE	0	0	0	0	0	0	0	0	0	0	0	0	0	0	0	0	0	0	0	0	0
3931	LCAT	0	1	0	0	3931	Gene_ID	H. sapiens	3931	H. sapiens	LCAT	lecithin-cholesterol acyltransferase	GO:0090107 regulation of high-density lipoprotein particle assembly;GO:0034370 triglyceride-rich lipoprotein particle remodeling;GO:0034372 very-low-density lipoprotein particle remodeling		ENZYME proteins:Transferases; Predicted intracellular proteins; Predicted secreted proteins; Enzymes; Disease related genes; Potential drug targets	Nucleoplasm (Approved)			(M5934)HALLMARK XENOBIOTIC METABOLISM	0	0	0	0	0	0	0	0	0	0	0	0	0	0	0	0	0	0	0	0	0
10410	IFITM3	0	1	0	0	10410	Gene_ID	H. sapiens	10410	H. sapiens	IFITM3	interferon induced transmembrane protein 3	GO:0032897 negative regulation of viral transcription;GO:0046782 regulation of viral transcription;GO:0035455 response to interferon-alpha		Transporters:Accessory Factors Involved in Transport				(M5911)HALLMARK INTERFERON ALPHA RESPONSE; (M5902)HALLMARK APOPTOSIS; (M5947)HALLMARK IL2 STAT5 SIGNALING	1	1	1	0	0	0	1	0	0	0	1	0	0	0	0	0	0	0	0	1	0
5329	PLAUR	0	1	0	0	5329	Gene_ID	H. sapiens	5329	H. sapiens	PLAUR	plasminogen activator, urokinase receptor	GO:0038195 urokinase plasminogen activator signaling pathway;GO:2001268 negative regulation of cysteine-type endopeptidase activity involved in apoptotic signaling pathway;GO:0034112 positive regulation of homotypic cell-cell adhesion		Cancer-related genes:Candidate cancer biomarkers; Predicted intracellular proteins; CD markers; FDA approved drug targets:Biotech drugs	Plasma membrane (Supported)	Alteplase; Urokinase; Tenecteplase; WX-UK1; Lanoteplase	(M120)PID ARF6 DOWNSTREAM PATHWAY; (M212)PID INTEGRIN5 PATHWAY; (M169)PID INTEGRIN2 PATHWAY	(M5916)HALLMARK APICAL SURFACE; (M5892)HALLMARK CHOLESTEROL HOMEOSTASIS; (M5890)HALLMARK TNFA SIGNALING VIA NFKB	0	0	0	0	0	0	0	0	0	0	0	0	0	0	0	0	0	0	0	0	0
283461	C12orf40	0	0	1	0	283461	Gene_ID	H. sapiens	283461	H. sapiens	C12orf40	chromosome 12 open reading frame 40			Predicted intracellular proteins	Golgi apparatus (Approved); Additional: Cytosol				0	0	0	0	0	0	0	0	0	0	0	0	0	0	0	0	0	0	0	0	0
8863	PER3	0	1	0	0	8863	Gene_ID	H. sapiens	8863	H. sapiens	PER3	period circadian regulator 3	GO:0045187 regulation of circadian sleep/wake cycle, sleep;GO:0050802 circadian sleep/wake cycle, sleep;GO:0042749 regulation of circadian sleep/wake cycle		Predicted intracellular proteins; Disease related genes	Cytosol (Supported)				0	0	0	0	0	0	0	1	0	0	0	0	0	0	0	0	0	0	0	0	0
23586	DDX58	0	1	0	0	23586	Gene_ID	H. sapiens	23586	H. sapiens	DDX58	DExD/H-box helicase 58	GO:0034343 type III interferon production;GO:0034344 regulation of type III interferon production;GO:0009597 detection of virus		Predicted intracellular proteins; ENZYME proteins:Hydrolases; Enzymes; Disease related genes; Potential drug targets	Plasma membrane (Approved); Additional: Cytosol			(M5890)HALLMARK TNFA SIGNALING VIA NFKB; (M5913)HALLMARK INTERFERON GAMMA RESPONSE	1	1	1	1	0	1	0	1	0	1	1	0	1	1	1	1	0	0	1	0	0
152024	LINC00691	0	1	0	0	152024	Gene_ID	H. sapiens	152024	H. sapiens	LINC00691	long intergenic non-protein coding RNA 691								0	0	0	0	0	0	0	0	0	0	0	0	0	0	0	0	0	0	0	0	0
3456	IFNB1	0	1	0	0	3456	Gene_ID	H. sapiens	3456	H. sapiens	IFNB1	interferon beta 1	GO:2000552 negative regulation of T-helper 2 cell cytokine production;GO:0045341 MHC class I biosynthetic process;GO:0045343 regulation of MHC class I biosynthetic process		Cancer-related genes:Candidate cancer biomarkers; Predicted secreted proteins		Beta-D-Glucose	(M19336)ST TYPE I INTERFERON PATHWAY; (M2)PID SMAD2 3NUCLEAR PATHWAY; (M5883)NABA SECRETED FACTORS	(M5902)HALLMARK APOPTOSIS	1	1	1	1	0	1	1	1	0	1	0	1	0	1	1	1	0	0	0	1	0
2201	FBN2	0	1	0	0	2201	Gene_ID	H. sapiens	2201	H. sapiens	FBN2	fibrillin 2	GO:0035583 sequestering of TGFbeta in extracellular matrix;GO:0071694 maintenance of protein location in extracellular region;GO:0060346 bone trabecula formation		Cancer-related genes:Mutational cancer driver genes; Predicted secreted proteins; Disease related genes; Predicted intracellular proteins	Cytosol (Approved); Additional: Nucleoplasm	Calcium citrate; Calcium Phosphate; Calcium phosphate dihydrate	(M3008)NABA ECM GLYCOPROTEINS; (M5884)NABA CORE MATRISOME; (M5889)NABA MATRISOME	(M5930)HALLMARK EPITHELIAL MESENCHYMAL TRANSITION	0	0	0	0	0	0	0	0	0	0	0	0	0	0	0	0	0	0	0	0	0
8394	PIP5K1A	0	1	0	0	8394	Gene_ID	H. sapiens	8394	H. sapiens	PIP5K1A	phosphatidylinositol-4-phosphate 5-kinase type 1 alpha	GO:0097178 ruffle assembly;GO:0010761 fibroblast migration;GO:0031529 ruffle organization		ENZYME proteins:Transferases; Cancer-related genes:Mutational cancer driver genes; Enzymes; Predicted intracellular proteins	Cytosol;Plasma membrane (Supported); Additional: Nucleoplasm		(M120)PID ARF6 DOWNSTREAM PATHWAY; (M243)PID ARF 3PATHWAY; (M184)PID ECADHERIN KERATINOCYTE PATHWAY		0	0	0	0	0	0	0	0	0	0	0	0	0	0	0	0	0	0	0	0	0
114659	LRRC37B	0	1	0	0	114659	Gene_ID	H. sapiens	114659	H. sapiens	LRRC37B	leucine rich repeat containing 37B			Predicted intracellular proteins	Cytosol (Approved)				0	0	0	0	0	0	0	0	0	0	0	0	0	0	0	0	0	0	0	0	0
84248	FYTTD1	0	1	0	0	84248	Gene_ID	H. sapiens	84248	H. sapiens	FYTTD1	forty-two-three domain containing 1	GO:0006406 mRNA export from nucleus;GO:0071427 mRNA-containing ribonucleoprotein complex export from nucleus;GO:0071426 ribonucleoprotein complex export from nucleus		Predicted intracellular proteins	Nuclear speckles (Supported)				0	0	0	0	0	0	0	0	0	0	0	0	0	0	0	0	0	0	0	0	0
64343	AZI2	0	1	0	0	64343	Gene_ID	H. sapiens	64343	H. sapiens	AZI2	5-azacytidine induced 2	GO:0044565 dendritic cell proliferation;GO:0097028 dendritic cell differentiation;GO:0007249 I-kappaB kinase/NF-kappaB signaling		Predicted intracellular proteins					0	0	0	0	0	0	0	0	0	0	1	0	0	0	0	0	0	0	0	0	0
55553	SOX6	0	1	0	0	55553	Gene_ID	H. sapiens	55553	H. sapiens	SOX6	SRY-box transcription factor 6	GO:2000741 positive regulation of mesenchymal stem cell differentiation;GO:0021529 spinal cord oligodendrocyte cell differentiation;GO:2000739 regulation of mesenchymal stem cell differentiation		Predicted intracellular proteins; Transcription factors:Other all-alpha-helical DNA-binding domains	Nucleoplasm (Supported)				0	0	0	0	0	0	0	0	0	0	0	0	0	0	0	0	0	0	0	0	0
115361	GBP4	0	1	0	0	115361	Gene_ID	H. sapiens	115361	H. sapiens	GBP4	guanylate binding protein 4	GO:0042832 defense response to protozoan;GO:0001562 response to protozoan;GO:0050830 defense response to Gram-positive bacterium		Predicted intracellular proteins	Golgi apparatus (Supported); Additional: Plasma membrane			(M5911)HALLMARK INTERFERON ALPHA RESPONSE; (M5947)HALLMARK IL2 STAT5 SIGNALING; (M5913)HALLMARK INTERFERON GAMMA RESPONSE	0	1	1	0	0	0	0	1	0	0	0	0	0	0	1	0	0	0	0	0	0
100129924	TMEM269	0	1	0	0	100129924	Gene_ID	H. sapiens	100129924	H. sapiens	TMEM269	transmembrane protein 269								0	0	0	0	0	0	0	0	0	0	0	0	0	0	0	0	0	0	0	0	0
8239	USP9X	0	1	0	0	8239	Gene_ID	H. sapiens	8239	H. sapiens	USP9X	ubiquitin specific peptidase 9 X-linked	GO:1901537 positive regulation of DNA demethylation;GO:0071947 protein deubiquitination involved in ubiquitin-dependent protein catabolic process;GO:1901535 regulation of DNA demethylation		Peptidases:Cysteine-type peptidases; Predicted intracellular proteins; ENZYME proteins:Hydrolases; Enzymes; Disease related genes; Potential drug targets	Vesicles (Uncertain)				0	0	0	0	0	0	0	0	0	0	0	0	0	0	1	0	0	1	0	0	0
54165	DCUN1D1	0	0	1	0	54165	Gene_ID	H. sapiens	54165	H. sapiens	DCUN1D1	defective in cullin neddylation 1 domain containing 1	GO:2000436 positive regulation of protein neddylation;GO:2000434 regulation of protein neddylation;GO:0045116 protein neddylation		Predicted intracellular proteins	Nucleoplasm (Approved); Additional: Cytosol			(M5945)HALLMARK HEME METABOLISM	0	0	0	0	0	0	0	0	0	0	0	0	0	0	0	0	0	0	0	0	0
120425	JAML	0	1	0	0	120425	Gene_ID	H. sapiens	120425	H. sapiens	JAML	junction adhesion molecule like	GO:0035696 monocyte extravasation;GO:0060054 positive regulation of epithelial cell proliferation involved in wound healing;GO:0072672 neutrophil extravasation		Predicted intracellular proteins	Plasma membrane (Supported); Additional: Nucleoplasm		(M277)PID INTEGRIN A4B1 PATHWAY		0	0	0	0	0	0	0	0	0	0	0	0	0	0	0	0	0	0	0	0	0
100289274	DNAJC3-DT	0	0	1	0	100289274	Gene_ID	H. sapiens	100289274	H. sapiens	DNAJC3-DT	DNAJC3 divergent transcript								0	0	0	0	0	0	0	0	0	0	0	0	0	0	0	0	0	0	0	0	0
57102	C12orf4	0	0	1	0	57102	Gene_ID	H. sapiens	57102	H. sapiens	C12orf4	chromosome 12 open reading frame 4	GO:0043304 regulation of mast cell degranulation;GO:0033006 regulation of mast cell activation involved in immune response;GO:0033003 regulation of mast cell activation		Predicted intracellular proteins	Nuclear bodies (Approved)				0	0	0	0	0	0	0	0	0	0	0	0	0	0	0	0	0	0	0	0	0
29066	ZC3H7A	0	1	0	0	29066	Gene_ID	H. sapiens	29066	H. sapiens	ZC3H7A	zinc finger CCCH-type containing 7A	GO:0035196 production of miRNAs involved in gene silencing by miRNA;GO:0031050 dsRNA processing;GO:0070918 production of small RNA involved in gene silencing by RNA		Predicted intracellular proteins	Cytosol (Supported)				0	0	0	0	0	0	0	0	0	0	0	0	0	0	0	0	0	0	0	0	0
79132	DHX58	0	1	0	0	79132	Gene_ID	H. sapiens	79132	H. sapiens	DHX58	DExH-box helicase 58	GO:0039534 negative regulation of MDA-5 signaling pathway;GO:1900245 positive regulation of MDA-5 signaling pathway;GO:0039533 regulation of MDA-5 signaling pathway		Predicted intracellular proteins; ENZYME proteins:Hydrolases; Enzymes	Cytosol;Golgi apparatus (Approved); Additional: Nucleoplasm			(M5911)HALLMARK INTERFERON ALPHA RESPONSE; (M5913)HALLMARK INTERFERON GAMMA RESPONSE	1	0	0	1	0	1	1	1	0	1	0	0	0	1	0	0	0	0	1	0	0
148213	ZNF681	0	0	1	0	148213	Gene_ID	H. sapiens	148213	H. sapiens	ZNF681	zinc finger protein 681	GO:0006357 regulation of transcription by RNA polymerase II;GO:0006366 transcription by RNA polymerase II;GO:0006355 regulation of transcription, DNA-templated		Transcription factors:Zinc-coordinating DNA-binding domains; Predicted intracellular proteins					0	0	0	0	0	0	0	0	0	0	0	0	0	0	0	0	0	0	0	0	0
388507	ZNF788P	0	0	1	0	388507	Gene_ID	H. sapiens	388507	H. sapiens	ZNF788P	zinc finger family member 788, pseudogene	GO:0006355 regulation of transcription, DNA-templated;GO:1903506 regulation of nucleic acid-templated transcription;GO:2001141 regulation of RNA biosynthetic process							0	0	0	0	0	0	0	0	0	0	0	0	0	0	0	0	0	0	0	0	0
29035	C16orf72	0	1	0	0	29035	Gene_ID	H. sapiens	29035	H. sapiens	C16orf72	chromosome 16 open reading frame 72			Predicted intracellular proteins	Nucleoplasm (Approved); Additional: Vesicles				0	0	0	0	0	0	0	0	0	0	0	0	0	0	0	0	0	0	0	0	0
1871	E2F3	0	1	0	0	1871	Gene_ID	H. sapiens	1871	H. sapiens	E2F3	E2F transcription factor 3	GO:0070345 negative regulation of fat cell proliferation;GO:1905461 positive regulation of vascular associated smooth muscle cell apoptotic process;GO:0070341 fat cell proliferation		Cancer-related genes:Candidate cancer biomarkers; Predicted intracellular proteins; Transcription factors:Helix-turn-helix domains	Nuclear speckles;Nucleoplasm (Supported); Additional: Cytosol		(M279)PID RB 1PATHWAY; (M40)PID E2F PATHWAY; (M66)PID MYC ACTIV PATHWAY	(M5901)HALLMARK G2M CHECKPOINT	0	0	0	0	0	0	0	1	0	0	0	1	0	0	1	1	0	0	0	0	0
3097	HIVEP2	0	1	0	0	3097	Gene_ID	H. sapiens	3097	H. sapiens	HIVEP2	HIVEP zinc finger 2	GO:0006357 regulation of transcription by RNA polymerase II;GO:0006366 transcription by RNA polymerase II;GO:0006355 regulation of transcription, DNA-templated		Transcription factors:Zinc-coordinating DNA-binding domains; Disease related genes; Predicted intracellular proteins	Nucleoplasm (Supported)				0	0	0	0	0	0	0	0	0	0	0	0	0	0	0	0	0	0	0	0	0
26054	SENP6	0	1	0	0	26054	Gene_ID	H. sapiens	26054	H. sapiens	SENP6	SUMO specific peptidase 6	GO:0090234 regulation of kinetochore assembly;GO:0090230 regulation of centromere complex assembly;GO:0016926 protein desumoylation		Predicted intracellular proteins; Peptidases:Cysteine-type peptidases; Enzymes	Nucleoplasm (Supported); Additional: Cytosol				0	0	0	0	0	0	0	0	0	0	0	0	0	0	0	0	0	0	0	0	0
25976	TIPARP	0	1	0	0	25976	Gene_ID	H. sapiens	25976	H. sapiens	TIPARP	TCDD inducible poly(ADP-ribose) polymerase	GO:1904612 response to 2,3,7,8-tetrachlorodibenzodioxine;GO:0070213 protein auto-ADP-ribosylation;GO:0140289 protein mono-ADP-ribosylation		ENZYME proteins:Transferases; Predicted intracellular proteins; Enzymes	Microtubules (Approved)			(M5890)HALLMARK TNFA SIGNALING VIA NFKB; (M5891)HALLMARK HYPOXIA; (M5906)HALLMARK ESTROGEN RESPONSE EARLY	0	0	0	0	0	0	0	0	0	0	0	0	0	0	0	0	1	1	0	0	0
64761	PARP12	0	1	0	0	64761	Gene_ID	H. sapiens	64761	H. sapiens	PARP12	poly(ADP-ribose) polymerase family member 12	GO:0070213 protein auto-ADP-ribosylation;GO:0140289 protein mono-ADP-ribosylation;GO:0006471 protein ADP-ribosylation		ENZYME proteins:Transferases; Predicted intracellular proteins; Enzymes	Nucleoplasm (Approved)			(M5911)HALLMARK INTERFERON ALPHA RESPONSE; (M5913)HALLMARK INTERFERON GAMMA RESPONSE	0	0	0	0	0	0	0	0	0	0	0	0	0	0	0	0	0	0	0	0	0
101926900	DNAJB5-DT	0	1	0	0	101926900	Gene_ID	H. sapiens	101926900	H. sapiens	DNAJB5-DT	DNAJB5 divergent transcript								0	0	0	0	0	0	0	0	0	0	0	0	0	0	0	0	0	0	0	0	0
100302742	RNU6-42P	0	0	1	0	100302742	Gene_ID	H. sapiens	100302742	H. sapiens	RNU6-42P	RNA, U6 small nuclear 42, pseudogene								0	0	0	0	0	0	0	0	0	0	0	0	0	0	0	0	0	0	0	0	0
23248	RPRD2	0	0	1	0	23248	Gene_ID	H. sapiens	23248	H. sapiens	RPRD2	regulation of nuclear pre-mRNA domain containing 2	GO:0031124 mRNA 3'-end processing;GO:0031123 RNA 3'-end processing;GO:0006397 mRNA processing		Predicted intracellular proteins	Nucleoplasm;Vesicles (Approved)				0	0	0	0	0	0	0	0	0	0	0	0	0	0	0	0	0	0	0	0	0
55300	PI4K2B	0	1	0	0	55300	Gene_ID	H. sapiens	55300	H. sapiens	PI4K2B	phosphatidylinositol 4-kinase type 2 beta	GO:0046854 phosphatidylinositol phosphate biosynthetic process;GO:0007032 endosome organization;GO:0006661 phosphatidylinositol biosynthetic process		ENZYME proteins:Transferases; Predicted intracellular proteins; Enzymes	Cytosol (Supported)	Resveratrol			0	0	0	0	0	0	0	0	0	0	0	0	0	0	0	0	0	0	0	0	0
4940	OAS3	0	1	0	0	4940	Gene_ID	H. sapiens	4940	H. sapiens	OAS3	2'-5'-oligoadenylate synthetase 3	GO:0035393 chemokine (C-X-C motif) ligand 9 production;GO:0035394 regulation of chemokine (C-X-C motif) ligand 9 production;GO:0035395 negative regulation of chemokine (C-X-C motif) ligand 9 production		ENZYME proteins:Transferases; Predicted intracellular proteins; Enzymes	Cytosol;Nucleoplasm (Supported); Additional: Plasma membrane			(M5913)HALLMARK INTERFERON GAMMA RESPONSE	1	1	1	1	0	1	1	1	0	1	0	0	1	1	0	1	0	0	1	0	0
26015	RPAP1	1	0	0	0	26015	Gene_ID	H. sapiens	26015	H. sapiens	RPAP1	RNA polymerase II associated protein 1	GO:0006366 transcription by RNA polymerase II;GO:0006351 transcription, DNA-templated;GO:0097659 nucleic acid-templated transcription		Predicted intracellular proteins	Nucleoplasm (Approved); Additional: Cytosol				0	0	0	0	0	0	0	0	0	0	0	0	0	0	0	0	0	0	0	0	0
23034	SAMD4A	0	1	0	0	23034	Gene_ID	H. sapiens	23034	H. sapiens	SAMD4A	sterile alpha motif domain containing 4A	GO:0000289 nuclear-transcribed mRNA poly(A) tail shortening;GO:0000288 nuclear-transcribed mRNA catabolic process, deadenylation-dependent decay;GO:0061157 mRNA destabilization		Predicted intracellular proteins	Cell Junctions (Approved); Additional: Cytosol				0	0	0	0	0	0	0	0	0	0	0	0	0	0	0	0	1	0	0	0	0
23063	WAPL	0	1	0	0	23063	Gene_ID	H. sapiens	23063	H. sapiens	WAPL	WAPL cohesin release factor	GO:0060623 regulation of chromosome condensation;GO:0071922 regulation of cohesin loading;GO:0045875 negative regulation of sister chromatid cohesion		Predicted intracellular proteins	Nucleoplasm (Supported); Additional: Centrosome;Cytokinetic bridge;Cytosol;Golgi apparatus;Mitotic spindle				0	0	0	0	0	0	0	0	0	0	0	1	0	0	0	0	0	0	0	0	0
10152	ABI2	0	0	1	0	10152	Gene_ID	H. sapiens	10152	H. sapiens	ABI2	abl interactor 2	GO:0070309 lens fiber cell morphogenesis;GO:2000601 positive regulation of Arp2/3 complex-mediated actin nucleation;GO:0070307 lens fiber cell development		Predicted intracellular proteins	Nucleoplasm (Supported); Additional: Cytosol;Vesicles		(M278)PID RAC1 PATHWAY		0	0	0	0	0	0	0	0	0	0	0	0	0	0	1	0	0	0	0	0	0
160824	SP3P	0	1	0	0	160824	Gene_ID	H. sapiens	160824	H. sapiens	SP3P	Sp3 transcription factor pseudogene								0	0	0	0	0	0	0	0	0	0	0	0	0	0	0	0	0	0	0	0	0
6428	SRSF3	0	1	0	0	6428	Gene_ID	H. sapiens	6428	H. sapiens	SRSF3	serine and arginine rich splicing factor 3	GO:0006406 mRNA export from nucleus;GO:0071427 mRNA-containing ribonucleoprotein complex export from nucleus;GO:0071426 ribonucleoprotein complex export from nucleus		Predicted intracellular proteins; Cancer-related genes	Nucleoplasm (Supported)			(M5926)HALLMARK MYC TARGETS V1	0	0	0	0	0	0	0	1	0	0	0	0	0	0	0	0	0	0	0	0	0
6434	TRA2B	0	1	0	0	6434	Gene_ID	H. sapiens	6434	H. sapiens	TRA2B	transformer 2 beta homolog	GO:0021796 cerebral cortex regionalization;GO:0021978 telencephalon regionalization;GO:1990403 embryonic brain development		Predicted intracellular proteins	Nucleoplasm (Enhanced); Additional: Cytosol			(M5901)HALLMARK G2M CHECKPOINT; (M5925)HALLMARK E2F TARGETS; (M5926)HALLMARK MYC TARGETS V1	0	0	0	0	0	0	0	0	0	0	0	0	0	0	0	0	0	0	0	0	0
1906	EDN1	0	1	0	0	1906	Gene_ID	H. sapiens	1906	H. sapiens	EDN1	endothelin 1	GO:0031583 phospholipase D-activating G protein-coupled receptor signaling pathway;GO:0042313 protein kinase C deactivation;GO:0043179 rhythmic excitation		Cancer-related genes:Candidate cancer biomarkers; Candidate cardiovascular disease genes; Predicted secreted proteins; Disease related genes	Golgi apparatus;Nucleoli (Approved); Additional: Nucleoplasm	TBC-3711	(M8)PID ENDOTHELIN PATHWAY; (M255)PID HIF1 TFPATHWAY; (M167)PID AP1 PATHWAY	(M5890)HALLMARK TNFA SIGNALING VIA NFKB; (M5932)HALLMARK INFLAMMATORY RESPONSE; (M5956)HALLMARK KRAS SIGNALING DN	0	1	0	1	0	0	1	0	0	0	1	0	0	0	0	0	0	0	0	0	0
3430	IFI35	0	1	0	0	3430	Gene_ID	H. sapiens	3430	H. sapiens	IFI35	interferon induced protein 35	GO:0034145 positive regulation of toll-like receptor 4 signaling pathway;GO:0002281 macrophage activation involved in immune response;GO:0034123 positive regulation of toll-like receptor signaling pathway		Predicted intracellular proteins	Cytosol;Nucleoplasm (Supported); Additional: Intermediate filaments			(M5911)HALLMARK INTERFERON ALPHA RESPONSE; (M5913)HALLMARK INTERFERON GAMMA RESPONSE	0	1	1	1	0	0	0	0	0	0	0	0	0	1	0	0	0	0	1	0	0
60484	HAPLN2	1	0	0	0	60484	Gene_ID	H. sapiens	60484	H. sapiens	HAPLN2	hyaluronan and proteoglycan link protein 2	GO:0008065 establishment of blood-nerve barrier;GO:0085029 extracellular matrix assembly;GO:0001885 endothelial cell development		Predicted secreted proteins			(M5882)NABA PROTEOGLYCANS; (M5884)NABA CORE MATRISOME; (M5889)NABA MATRISOME		0	0	0	0	0	0	0	0	0	0	0	0	0	0	0	0	0	0	0	0	0
550	AUP1	1	0	0	0	550	Gene_ID	H. sapiens	550	H. sapiens	AUP1	AUP1 lipid droplet regulating VLDL assembly factor	GO:1990044 protein localization to lipid droplet;GO:0061724 lipophagy;GO:0140042 lipid droplet formation			Nucleoplasm;Vesicles (Approved)				0	0	0	0	0	0	0	0	1	0	0	0	0	0	0	0	0	1	0	0	0
1435	CSF1	0	1	0	0	1435	Gene_ID	H. sapiens	1435	H. sapiens	CSF1	colony stimulating factor 1	GO:0060611 mammary gland fat development;GO:1902228 positive regulation of macrophage colony-stimulating factor signaling pathway;GO:0042488 positive regulation of odontogenesis of dentin-containing tooth		Cancer-related genes:Candidate cancer biomarkers; RAS pathway related proteins; Candidate cardiovascular disease genes; Predicted intracellular proteins; Predicted secreted proteins; Disease related genes	Plasma membrane (Supported); Additional: Nuclear bodies		(M11736)SA MMP CYTOKINE CONNECTION; (M91)PID TCPTP PATHWAY; (M50)PID PTP1B PATHWAY	(M5897)HALLMARK IL6 JAK STAT3 SIGNALING; (M5911)HALLMARK INTERFERON ALPHA RESPONSE; (M5947)HALLMARK IL2 STAT5 SIGNALING	0	1	0	1	0	0	0	0	0	0	0	0	0	0	0	1	0	0	0	0	0
80012	PHC3	0	1	0	0	80012	Gene_ID	H. sapiens	80012	H. sapiens	PHC3	polyhomeotic homolog 3	GO:0045892 negative regulation of transcription, DNA-templated;GO:1903507 negative regulation of nucleic acid-templated transcription;GO:1902679 negative regulation of RNA biosynthetic process		Predicted intracellular proteins	Nucleoplasm (Supported)				0	0	0	0	0	0	0	0	0	0	0	1	0	0	1	0	0	0	0	0	0
55521	TRIM36	0	1	0	0	55521	Gene_ID	H. sapiens	55521	H. sapiens	TRIM36	tripartite motif containing 36	GO:0007340 acrosome reaction;GO:0000281 mitotic cytokinesis;GO:0061640 cytoskeleton-dependent cytokinesis		ENZYME proteins:Transferases; Predicted intracellular proteins; Enzymes; Disease related genes; Potential drug targets	Cytosol;Nucleoplasm (Approved)				0	0	0	0	0	0	0	0	0	0	0	0	0	0	0	0	0	0	0	0	0
55713	ZNF334	0	0	1	0	55713	Gene_ID	H. sapiens	55713	H. sapiens	ZNF334	zinc finger protein 334	GO:0006357 regulation of transcription by RNA polymerase II;GO:0006366 transcription by RNA polymerase II;GO:0006355 regulation of transcription, DNA-templated		Transcription factors:Zinc-coordinating DNA-binding domains; Predicted intracellular proteins	Nucleoplasm (Approved); Additional: Cytosol				0	0	0	0	0	0	0	0	0	0	0	0	0	0	0	0	0	0	0	0	0
65117	RSRC2	0	1	0	0	65117	Gene_ID	H. sapiens	65117	H. sapiens	RSRC2	arginine and serine rich coiled-coil 2			Predicted intracellular proteins	Nuclear speckles (Approved); Additional: Cytosol;Nucleoli fibrillar center				0	0	0	0	0	0	0	0	0	0	0	0	0	0	0	0	0	0	0	0	0
2339	FNTA	0	1	0	0	2339	Gene_ID	H. sapiens	2339	H. sapiens	FNTA	farnesyltransferase, CAAX box, alpha	GO:0090044 positive regulation of tubulin deacetylation;GO:0045213 neurotransmitter receptor metabolic process;GO:0018343 protein farnesylation		ENZYME proteins:Transferases; Predicted intracellular proteins; Enzymes	Cytosol (Approved)	AZD3409; Lonafarnib; 2-CHLORO-5-(3-CHLORO-PHENYL)-6-[(4-CYANO-PHENYL)-(3-METHYL-3H-IMIDAZOL-4-YL)- METHOXYMETHYL]-NICOTINONITRILE; (11S)-8-CHLORO-11-[1-(METHYLSULFONYL)PIPERIDIN-4-YL]-6-PIPERAZIN-1-YL-11H-BENZO[5,6]CYCLOHEPTA[1,2-B]PYRIDINE; L-778123; [(3,7,11-TRIMETHYL-DODECA-2,6,10-TRIENYLOXYCARBAMOYL)-METHYL]-PHOSPHONIC ACID; Farnesyl diphosphate; Geranylgeranyl diphosphate; ALPHA-HYDROXYFARNE…		(M5896)HALLMARK TGF BETA SIGNALING	0	0	0	0	0	0	0	0	0	0	0	0	0	0	0	0	0	0	0	0	0
255104	TMCO4	1	0	0	0	255104	Gene_ID	H. sapiens	255104	H. sapiens	TMCO4	transmembrane and coiled-coil domains 4				Endoplasmic reticulum (Approved)				0	0	0	0	0	0	0	0	0	0	0	0	0	0	0	0	0	0	0	0	0
54468	MIOS	0	0	1	0	54468	Gene_ID	H. sapiens	54468	H. sapiens	MIOS	meiosis regulator for oocyte development	GO:0034629 cellular protein-containing complex localization;GO:0034198 cellular response to amino acid starvation;GO:0032008 positive regulation of TOR signaling		Predicted intracellular proteins	Nucleoplasm (Enhanced); Additional: Cytosol			(M5942)HALLMARK UV RESPONSE DN	0	0	0	0	0	0	0	0	0	0	0	1	0	0	0	0	0	0	0	0	0
246737	YWHAZP4	0	0	1	0	246737	Gene_ID	H. sapiens	246737	H. sapiens	YWHAZP4	tyrosine 3-monooxygenase/tryptophan 5-monooxygenase activation protein zeta pseudogene 4								0	0	0	0	0	0	0	0	0	0	0	0	0	0	0	0	0	0	0	0	0
10818	FRS2	0	1	0	0	10818	Gene_ID	H. sapiens	10818	H. sapiens	FRS2	fibroblast growth factor receptor substrate 2	GO:0001743 lens placode formation;GO:0046619 lens placode formation involved in camera-type eye formation;GO:0060526 prostate glandular acinus morphogenesis		Predicted intracellular proteins	Cell Junctions (Approved)		(M82)PID RET PATHWAY; (M2579)ST DIFFERENTIATION PATHWAY IN PC12 CELLS; (M276)PID FGF PATHWAY		0	0	0	0	0	0	0	0	0	0	0	0	0	0	0	0	0	0	0	0	0
9321	TRIP11	0	1	0	0	9321	Gene_ID	H. sapiens	9321	H. sapiens	TRIP11	thyroid hormone receptor interactor 11	GO:0099041 vesicle tethering to Golgi;GO:0099022 vesicle tethering;GO:0090161 Golgi ribbon formation		Cancer-related genes:Mutational cancer driver genes; Disease related genes; Predicted intracellular proteins	Golgi apparatus (Enhanced); Additional: Nucleoplasm				0	0	0	0	0	0	0	0	0	0	0	0	0	0	0	0	0	0	0	0	0
6174	RPL7P1	0	1	0	0	6174	Gene_ID	H. sapiens	6174	H. sapiens	RPL7P1	ribosomal protein L7 pseudogene 1								0	0	0	0	0	0	0	0	0	0	0	0	0	0	0	0	0	0	0	0	0
4200	ME2	0	0	1	0	4200	Gene_ID	H. sapiens	4200	H. sapiens	ME2	malic enzyme 2	GO:1902031 regulation of NADP metabolic process;GO:0006108 malate metabolic process;GO:0006739 NADP metabolic process		Predicted intracellular proteins; Enzymes; ENZYME proteins:Oxidoreductases	Mitochondria (Supported)	NADH; Fumaric Acid; D-Malic acid; Mesoxalic acid; Tartronate		(M5937)HALLMARK GLYCOLYSIS	0	0	0	0	0	0	0	0	0	0	0	0	0	0	0	0	0	0	0	0	0
467	ATF3	0	1	0	0	467	Gene_ID	H. sapiens	467	H. sapiens	ATF3	activating transcription factor 3	GO:0061394 regulation of transcription from RNA polymerase II promoter in response to arsenic-containing substance;GO:1903984 positive regulation of TRAIL-activated apoptotic signaling pathway;GO:1903121 regulation of TRAIL-activated apoptotic signaling pathway		Predicted intracellular proteins; Transcription factors:Basic domains	Nucleoli;Nucleoplasm (Supported)		(M166)PID ATF2 PATHWAY; (M167)PID AP1 PATHWAY; (M2)PID SMAD2 3NUCLEAR PATHWAY	(M5892)HALLMARK CHOLESTEROL HOMEOSTASIS; (M5922)HALLMARK UNFOLDED PROTEIN RESPONSE; (M5941)HALLMARK UV RESPONSE UP	0	0	0	0	0	0	0	0	1	0	0	1	0	0	0	1	0	0	0	0	0
9043	SPAG9	0	1	0	0	9043	Gene_ID	H. sapiens	9043	H. sapiens	SPAG9	sperm associated antigen 9	GO:1903860 negative regulation of dendrite extension;GO:1903859 regulation of dendrite extension;GO:0097484 dendrite extension		Predicted intracellular proteins	Centriolar satellite;Cytosol (Enhanced)		(M67)PID ARF6 TRAFFICKING PATHWAY		0	0	0	0	0	0	0	0	0	0	0	0	0	0	0	0	0	0	0	0	0
114799	ESCO1	0	1	0	0	114799	Gene_ID	H. sapiens	114799	H. sapiens	ESCO1	establishment of sister chromatid cohesion N-acetyltransferase 1	GO:0034421 post-translational protein acetylation;GO:0043687 post-translational protein modification;GO:0007062 sister chromatid cohesion		Predicted intracellular proteins					0	0	0	0	0	0	0	0	0	0	0	1	0	0	0	0	0	0	0	0	0
2633	GBP1	0	1	0	0	2633	Gene_ID	H. sapiens	2633	H. sapiens	GBP1	guanylate binding protein 1	GO:0010771 negative regulation of cell morphogenesis involved in differentiation;GO:1900025 negative regulation of substrate adhesion-dependent cell spreading;GO:0050860 negative regulation of T cell receptor signaling pathway		Predicted intracellular proteins					1	1	1	0	0	1	1	1	0	0	0	0	0	0	0	0	0	0	1	0	0
10200	MPHOSPH6	0	0	1	0	10200	Gene_ID	H. sapiens	10200	H. sapiens	MPHOSPH6	M-phase phosphoprotein 6	GO:0000460 maturation of 5.8S rRNA;GO:0006364 rRNA processing;GO:0016072 rRNA metabolic process		Predicted intracellular proteins	Nucleoli;Nucleoplasm (Supported)				0	0	0	0	0	0	0	0	0	0	0	0	0	0	0	0	0	0	0	0	0
132320	SCLT1	0	1	0	0	132320	Gene_ID	H. sapiens	132320	H. sapiens	SCLT1	sodium channel and clathrin linker 1	GO:0045162 clustering of voltage-gated sodium channels;GO:0045161 neuronal ion channel clustering;GO:0042551 neuron maturation		Predicted intracellular proteins					0	0	0	0	0	0	0	0	0	0	0	0	0	0	0	0	0	0	0	0	0
1843	DUSP1	0	1	0	0	1843	Gene_ID	H. sapiens	1843	H. sapiens	DUSP1	dual specificity phosphatase 1	GO:0090027 negative regulation of monocyte chemotaxis;GO:1903753 negative regulation of p38MAPK cascade;GO:0090231 regulation of spindle checkpoint		Cancer-related genes:Candidate cancer biomarkers; Predicted intracellular proteins; ENZYME proteins:Hydrolases; Enzymes	Nucleoli (Approved); Additional: Cytosol		(M76)PID P38 ALPHA BETA PATHWAY; (M12705)SIG CD40PATHWAYMAP; (M12012)ST P38 MAPK PATHWAY	(M5942)HALLMARK UV RESPONSE DN; (M5890)HALLMARK TNFA SIGNALING VIA NFKB; (M5891)HALLMARK HYPOXIA	0	0	0	0	0	0	1	0	1	0	0	0	0	0	0	0	0	0	0	0	0
23362	PSD3	0	1	0	0	23362	Gene_ID	H. sapiens	23362	H. sapiens	PSD3	pleckstrin and Sec7 domain containing 3	GO:0032012 regulation of ARF protein signal transduction;GO:0032011 ARF protein signal transduction;GO:0046578 regulation of Ras protein signal transduction		Predicted intracellular proteins	Nucleoplasm;Vesicles (Approved); Additional: Cytosol				0	0	0	0	0	0	0	0	0	0	0	0	0	0	0	0	0	0	0	0	0
90326	THAP3	1	0	0	0	90326	Gene_ID	H. sapiens	90326	H. sapiens	THAP3	THAP domain containing 3	GO:0045944 positive regulation of transcription by RNA polymerase II;GO:0045893 positive regulation of transcription, DNA-templated;GO:1903508 positive regulation of nucleic acid-templated transcription		Transcription factors:Zinc-coordinating DNA-binding domains; Predicted intracellular proteins	Nucleoplasm (Approved); Additional: Mitochondria;Nucleoli				0	0	0	0	0	0	0	0	0	0	0	0	0	0	0	0	0	0	0	0	0
200315	APOBEC3A	0	1	0	0	200315	Gene_ID	H. sapiens	200315	H. sapiens	APOBEC3A	apolipoprotein B mRNA editing enzyme catalytic subunit 3A	GO:0044355 clearance of foreign intracellular DNA;GO:0099046 clearance of foreign intracellular nucleic acids;GO:0070383 DNA cytosine deamination		Predicted intracellular proteins	Nucleoplasm (Uncertain)				1	0	0	0	0	0	0	0	0	0	0	0	0	0	0	0	0	0	0	0	0
7095	SEC62	0	0	1	0	7095	Gene_ID	H. sapiens	7095	H. sapiens	SEC62	SEC62 homolog, preprotein translocation factor	GO:0031204 posttranslational protein targeting to membrane, translocation;GO:0006620 posttranslational protein targeting to endoplasmic reticulum membrane;GO:0006613 cotranslational protein targeting to membrane			Endoplasmic reticulum (Approved); Additional: Intermediate filaments				0	0	0	0	1	0	0	0	0	0	0	0	0	0	0	0	0	0	0	0	0
644214	PHBP11	0	0	1	0	644214	Gene_ID	H. sapiens	644214	H. sapiens	PHBP11	prohibitin pseudogene 11								0	0	0	0	0	0	0	0	0	0	0	0	0	0	0	0	0	0	0	0	0
905	CCNT2	0	1	0	0	905	Gene_ID	H. sapiens	905	H. sapiens	CCNT2	cyclin T2	GO:0019085 early viral transcription;GO:0019086 late viral transcription;GO:0032786 positive regulation of DNA-templated transcription, elongation		Predicted intracellular proteins	Cytosol;Nucleoplasm;Plasma membrane (Approved)				1	0	0	0	0	0	0	0	0	0	0	0	0	0	0	0	0	0	0	0	0
2803	GOLGA4	0	0	1	0	2803	Gene_ID	H. sapiens	2803	H. sapiens	GOLGA4	golgin A4	GO:0043001 Golgi to plasma membrane protein transport;GO:0045773 positive regulation of axon extension;GO:0006893 Golgi to plasma membrane transport		Predicted intracellular proteins	Golgi apparatus (Supported); Additional: Nucleoplasm			(M5910)HALLMARK PROTEIN SECRETION	0	0	0	0	0	0	0	0	0	0	0	0	0	0	0	0	0	0	0	0	0
84146	ZNF644	0	1	0	0	84146	Gene_ID	H. sapiens	84146	H. sapiens	ZNF644	zinc finger protein 644	GO:0006357 regulation of transcription by RNA polymerase II;GO:0006366 transcription by RNA polymerase II;GO:0006355 regulation of transcription, DNA-templated		Transcription factors:Zinc-coordinating DNA-binding domains; Disease related genes; Predicted intracellular proteins	Vesicles (Uncertain)				0	0	0	0	0	0	0	0	0	0	0	0	0	0	0	0	0	0	0	0	0
3281	HSBP1	0	0	1	0	3281	Gene_ID	H. sapiens	3281	H. sapiens	HSBP1	heat shock factor binding protein 1	GO:0010286 heat acclimation;GO:0070370 cellular heat acclimation;GO:0019896 axonal transport of mitochondrion		Predicted intracellular proteins					0	0	0	0	1	0	0	0	0	0	0	1	0	0	0	0	0	0	0	0	0
22828	SCAF8	0	1	0	0	22828	Gene_ID	H. sapiens	22828	H. sapiens	SCAF8	SR-related CTD associated factor 8	GO:0060567 negative regulation of DNA-templated transcription, termination;GO:0120191 negative regulation of termination of RNA polymerase II transcription;GO:2000805 negative regulation of termination of RNA polymerase II transcription, poly(A)-coupled		Predicted intracellular proteins	Nucleoplasm (Enhanced)			(M5942)HALLMARK UV RESPONSE DN	0	0	0	0	0	0	0	0	0	0	0	0	0	0	0	0	0	0	0	0	0
6629	SNRPB2	0	0	1	0	6629	Gene_ID	H. sapiens	6629	H. sapiens	SNRPB2	small nuclear ribonucleoprotein polypeptide B2	GO:0000377 RNA splicing, via transesterification reactions with bulged adenosine as nucleophile;GO:0000398 mRNA splicing, via spliceosome;GO:0000375 RNA splicing, via transesterification reactions		Predicted intracellular proteins	Nuclear speckles (Supported); Additional: Cytoplasmic bodies			(M5926)HALLMARK MYC TARGETS V1	0	0	0	0	0	0	0	0	0	0	0	0	0	0	0	0	0	0	0	0	0
115294	PCMTD1	0	0	1	0	115294	Gene_ID	H. sapiens	115294	H. sapiens	PCMTD1	protein-L-isoaspartate (D-aspartate) O-methyltransferase domain containing 1	GO:0006479 protein methylation;GO:0008213 protein alkylation;GO:0043414 macromolecule methylation		Predicted intracellular proteins	Plasma membrane (Approved); Additional: Nucleoplasm				0	0	0	0	0	0	0	0	0	0	0	0	0	0	0	0	0	0	0	0	0
100507431	LINC02551	0	1	0	0	100507431	Gene_ID	H. sapiens	100507431	H. sapiens	LINC02551	long intergenic non-protein coding RNA 2551								0	0	0	0	0	0	0	0	0	0	0	0	0	0	0	0	0	0	0	0	0
57703	CWC22	0	1	0	0	57703	Gene_ID	H. sapiens	57703	H. sapiens	CWC22	CWC22 spliceosome associated protein homolog	GO:0048024 regulation of mRNA splicing, via spliceosome;GO:0050684 regulation of mRNA processing;GO:0043484 regulation of RNA splicing		Predicted intracellular proteins	Nuclear speckles (Supported); Additional: Cytosol				0	0	0	0	0	0	0	0	0	0	0	0	0	0	0	0	0	0	0	0	0
[truncated: 810 more rows]

## Sheet: Metascape_Enrichment (UP)
GroupID	Category	Term	Description	LogP	Log(q-value)	InTerm_InList	Genes	Symbols
[truncated: 312 more rows]

## Sheet: Metascape_GO analysis (UP)
GO	Description	_LogP_Mck40_Mck37 (UP)	_LogP_SCV37_Mck37 (UP)	_LogP_SCV40_Mck37 (UP)	_LogP_SCV40_Mck40 (UP)
[truncated: 20 more rows]

[truncated: 3 more sheets: Metascape_Annotation (Down), Metascape_Enrichment (Down), Metascpe_GO analysis (Down)]
