# Supplementary material for: Elevated temperature inhibits SARS-CoV-2 replication in respiratory epithelium independently of IFN-mediated innate immune defenses
Source: PLoS Biol. 2021 Dec 21;19(12):e3001065. doi: 10.1371/journal.pbio.3001065 (PMC8765667; doi:10.1371/journal.pbio.3001065)
Supplement: S7 Data — DEG, differentially expressed gene; lncRNA, long noncoding RNA; Mck, mock; miRNA, microRNA; RNA-Seq, RNA sequencing; SCV2, SARS-CoV-2. (XLSX) [file pbio.3001065.s014.xlsx]

## Sheet: lncRNA DEG Summary
SCV2_37C/Mck_37C				SCV2_40C/Mck_37C				SCV2_40C/Mck_40C				Mck_40C/Mck_37C
Upregulated		Downregulated		Upregulated		Downregulated		Upregulated		Downregulated		Upregulated		Downregulated
Gene stable ID	Transcript type	Gene stable ID	Transcript type	Gene stable ID	Transcript type	Gene stable ID	Transcript type	Gene stable ID	Transcript type	Gene stable ID	Transcript type	Gene stable ID	Transcript type	Gene stable ID	Transcript type
ENSG00000232884	lncRNA	ENSG00000226137	lncRNA	ENSG00000235609	lncRNA	ENSG00000275964	lncRNA	ENSG00000225721	lncRNA			ENSG00000186019	lncRNA	ENSG00000188185	lncRNA
ENSG00000273284	lncRNA	ENSG00000226950	lncRNA	ENSG00000273492	lncRNA	ENSG00000286330	lncRNA	ENSG00000255446	lncRNA			ENSG00000205853	lncRNA	ENSG00000196167	lncRNA
ENSG00000277534	lncRNA	ENSG00000228288	lncRNA	ENSG00000263884	lncRNA	ENSG00000276672	lncRNA	ENSG00000258504	lncRNA			ENSG00000223768	lncRNA	ENSG00000205325	lncRNA
ENSG00000260930	lncRNA	ENSG00000230487	lncRNA	ENSG00000229766	lncRNA	ENSG00000273192	lncRNA					ENSG00000224165	lncRNA	ENSG00000214546	lncRNA
ENSG00000267112	lncRNA	ENSG00000233695	lncRNA	ENSG00000280734	lncRNA	ENSG00000174365	lncRNA					ENSG00000224565	lncRNA	ENSG00000224505	lncRNA
ENSG00000267057	lncRNA	ENSG00000234869	lncRNA	ENSG00000286801	lncRNA	ENSG00000275216	lncRNA					ENSG00000225857	lncRNA	ENSG00000224609	lncRNA
ENSG00000228318	lncRNA	ENSG00000257913	lncRNA	ENSG00000274184	lncRNA	ENSG00000268573	lncRNA					ENSG00000226337	lncRNA	ENSG00000224621	lncRNA
ENSG00000281026	lncRNA	ENSG00000268858	lncRNA	ENSG00000286559	lncRNA	ENSG00000227486	lncRNA					ENSG00000228792	lncRNA	ENSG00000225762	lncRNA
ENSG00000269821	lncRNA	ENSG00000272086	lncRNA	ENSG00000235159	lncRNA	ENSG00000232624	lncRNA					ENSG00000229766	lncRNA	ENSG00000226200	lncRNA
ENSG00000231187	lncRNA	ENSG00000272141	lncRNA	ENSG00000247400	lncRNA	ENSG00000274536	lncRNA					ENSG00000230082	lncRNA	ENSG00000227486	lncRNA
ENSG00000230825	lncRNA	ENSG00000272264	lncRNA	ENSG00000267677	lncRNA	ENSG00000236384	lncRNA					ENSG00000231607	lncRNA	ENSG00000228526	lncRNA
ENSG00000266835	lncRNA	ENSG00000280623	lncRNA	ENSG00000281026	lncRNA	ENSG00000255153	lncRNA					ENSG00000232412	lncRNA	ENSG00000228801	lncRNA
ENSG00000243004	lncRNA	ENSG00000287398	lncRNA	ENSG00000224565	lncRNA	ENSG00000233695	lncRNA					ENSG00000233154	lncRNA	ENSG00000229155	lncRNA
ENSG00000286000	lncRNA			ENSG00000267666	lncRNA	ENSG00000266957	lncRNA					ENSG00000234281	lncRNA	ENSG00000231412	lncRNA
ENSG00000205853	lncRNA			ENSG00000280109	lncRNA	ENSG00000261105	lncRNA					ENSG00000234707	lncRNA	ENSG00000232453	lncRNA
ENSG00000283408	lncRNA			ENSG00000267251	lncRNA	ENSG00000226320	lncRNA					ENSG00000234807	lncRNA	ENSG00000232624	lncRNA
ENSG00000287860	lncRNA			ENSG00000285581	lncRNA	ENSG00000258474	lncRNA					ENSG00000235138	lncRNA	ENSG00000232756	lncRNA
ENSG00000267593	lncRNA			ENSG00000273151	lncRNA	ENSG00000286977	lncRNA					ENSG00000235159	lncRNA	ENSG00000233695	lncRNA
ENSG00000260779	lncRNA			ENSG00000267270	lncRNA	ENSG00000263677	lncRNA					ENSG00000235437	lncRNA	ENSG00000234432	lncRNA
ENSG00000176840	lncRNA			ENSG00000277938	lncRNA	ENSG00000254419	lncRNA					ENSG00000235560	lncRNA	ENSG00000235419	lncRNA
ENSG00000235448	lncRNA			ENSG00000273149	lncRNA	ENSG00000235523	lncRNA					ENSG00000236778	lncRNA	ENSG00000235523	lncRNA
ENSG00000246130	lncRNA			ENSG00000261468	lncRNA	ENSG00000271755	lncRNA					ENSG00000237301	lncRNA	ENSG00000238279	lncRNA
ENSG00000253838	lncRNA			ENSG00000264269	lncRNA	ENSG00000241769	lncRNA					ENSG00000238058	lncRNA	ENSG00000245750	lncRNA
ENSG00000251562	lncRNA			ENSG00000205853	lncRNA	ENSG00000226578	lncRNA					ENSG00000239705	lncRNA	ENSG00000246339	lncRNA
ENSG00000287077	lncRNA			ENSG00000260912	lncRNA	ENSG00000258380	lncRNA					ENSG00000240288	lncRNA	ENSG00000246548	lncRNA
ENSG00000277511	lncRNA			ENSG00000223768	lncRNA	ENSG00000224621	lncRNA					ENSG00000246016	lncRNA	ENSG00000246640	lncRNA
ENSG00000275413	lncRNA			ENSG00000267448	lncRNA	ENSG00000246548	lncRNA					ENSG00000247853	lncRNA	ENSG00000249436	lncRNA
ENSG00000236453	lncRNA			ENSG00000231607	lncRNA	ENSG00000226377	lncRNA					ENSG00000248015	lncRNA	ENSG00000249816	lncRNA
ENSG00000273599	lncRNA			ENSG00000236778	lncRNA	ENSG00000260063	lncRNA					ENSG00000249328	lncRNA	ENSG00000250508	lncRNA
ENSG00000286607	lncRNA			ENSG00000261663	lncRNA	ENSG00000269399	lncRNA					ENSG00000249825	lncRNA	ENSG00000253660	lncRNA
ENSG00000257830	lncRNA			ENSG00000216863	lncRNA	ENSG00000257298	lncRNA					ENSG00000250173	lncRNA	ENSG00000254363	lncRNA
ENSG00000261618	lncRNA			ENSG00000234396	lncRNA	ENSG00000259230	lncRNA					ENSG00000250602	lncRNA	ENSG00000254419	lncRNA
ENSG00000260317	lncRNA			ENSG00000226337	lncRNA	ENSG00000266208	lncRNA					ENSG00000251218	lncRNA	ENSG00000257038	lncRNA
ENSG00000286511	lncRNA			ENSG00000268670	lncRNA	ENSG00000272086	lncRNA					ENSG00000254473	lncRNA	ENSG00000258380	lncRNA
ENSG00000287051	lncRNA			ENSG00000265728	lncRNA	ENSG00000228801	lncRNA					ENSG00000254721	lncRNA	ENSG00000258449	lncRNA
ENSG00000225450	lncRNA			ENSG00000234707	lncRNA	ENSG00000277459	lncRNA					ENSG00000255026	lncRNA	ENSG00000259577	lncRNA
ENSG00000272669	lncRNA			ENSG00000229109	lncRNA	ENSG00000231789	lncRNA					ENSG00000255858	lncRNA	ENSG00000260063	lncRNA
ENSG00000269939	lncRNA			ENSG00000258377	lncRNA	ENSG00000245750	lncRNA					ENSG00000256152	lncRNA	ENSG00000260328	lncRNA
ENSG00000272666	lncRNA			ENSG00000250173	lncRNA	ENSG00000214546	lncRNA					ENSG00000258667	lncRNA	ENSG00000261105	lncRNA
ENSG00000270210	lncRNA			ENSG00000248949	lncRNA	ENSG00000268751	lncRNA					ENSG00000259663	lncRNA	ENSG00000263120	lncRNA
ENSG00000224074	lncRNA			ENSG00000259460	lncRNA	ENSG00000228526	lncRNA					ENSG00000259687	lncRNA	ENSG00000263400	lncRNA
ENSG00000281491	lncRNA			ENSG00000271653	lncRNA	ENSG00000224505	lncRNA					ENSG00000259768	lncRNA	ENSG00000263677	lncRNA
ENSG00000287868	lncRNA			ENSG00000267745	lncRNA	ENSG00000196167	lncRNA					ENSG00000259788	lncRNA	ENSG00000266680	lncRNA
ENSG00000286943	lncRNA			ENSG00000235437	lncRNA	ENSG00000266680	lncRNA					ENSG00000259940	lncRNA	ENSG00000268573	lncRNA
ENSG00000285650	lncRNA			ENSG00000285884	lncRNA	ENSG00000287757	lncRNA					ENSG00000260011	lncRNA	ENSG00000268996	lncRNA
ENSG00000258441	lncRNA			ENSG00000285669	lncRNA	ENSG00000224609	lncRNA					ENSG00000260088	lncRNA	ENSG00000272382	lncRNA
ENSG00000253842	lncRNA			ENSG00000259639	lncRNA	ENSG00000196696	lncRNA					ENSG00000260228	lncRNA	ENSG00000273084	lncRNA
ENSG00000233214	lncRNA			ENSG00000286952	lncRNA	ENSG00000231329	lncRNA					ENSG00000260810	lncRNA	ENSG00000274536	lncRNA
ENSG00000257894	lncRNA			ENSG00000232412	lncRNA	ENSG00000231412	lncRNA					ENSG00000260912	lncRNA	ENSG00000276672	lncRNA
ENSG00000232680	lncRNA			ENSG00000255858	lncRNA	ENSG00000205488	lncRNA					ENSG00000261087	lncRNA	ENSG00000279066	lncRNA
ENSG00000254842	lncRNA			ENSG00000246016	lncRNA	ENSG00000287566	lncRNA					ENSG00000261324	lncRNA	ENSG00000280758	lncRNA
ENSG00000237596	lncRNA			ENSG00000248079	lncRNA	ENSG00000259883	lncRNA					ENSG00000261578	lncRNA	ENSG00000281398	lncRNA
ENSG00000245556	lncRNA			ENSG00000258424	lncRNA	ENSG00000255364	lncRNA					ENSG00000263327	lncRNA	ENSG00000283959	lncRNA
ENSG00000274678	lncRNA			ENSG00000267064	lncRNA	ENSG00000253196	lncRNA					ENSG00000263884	lncRNA	ENSG00000286319	lncRNA
ENSG00000272145	lncRNA			ENSG00000226803	lncRNA	ENSG00000268996	lncRNA					ENSG00000264269	lncRNA	ENSG00000286330	lncRNA
ENSG00000236098	lncRNA			ENSG00000260810	lncRNA	ENSG00000229980	lncRNA					ENSG00000265728	lncRNA	ENSG00000286339	lncRNA
ENSG00000251022	lncRNA			ENSG00000286900	lncRNA	ENSG00000232386	lncRNA					ENSG00000267064	lncRNA	ENSG00000286360	lncRNA
ENSG00000229719	lncRNA			ENSG00000249592	lncRNA	ENSG00000253660	lncRNA					ENSG00000267128	lncRNA	ENSG00000286736	lncRNA
ENSG00000249917	lncRNA			ENSG00000258504	lncRNA	ENSG00000286736	lncRNA					ENSG00000267251	lncRNA	ENSG00000286830	lncRNA
ENSG00000247317	lncRNA			ENSG00000259663	lncRNA	ENSG00000228544	lncRNA					ENSG00000267270	lncRNA	ENSG00000286977	lncRNA
ENSG00000287906	lncRNA			ENSG00000286369	lncRNA	ENSG00000286339	lncRNA					ENSG00000267666	lncRNA	ENSG00000287059	lncRNA
ENSG00000287558	lncRNA			ENSG00000258231	lncRNA	ENSG00000204685	lncRNA					ENSG00000268230	lncRNA	ENSG00000287929	lncRNA
ENSG00000253824	lncRNA			ENSG00000267547	lncRNA	ENSG00000270177	lncRNA					ENSG00000268670	lncRNA	ENSG00000288096	lncRNA
ENSG00000223387	lncRNA			ENSG00000259687	lncRNA	ENSG00000249816	lncRNA					ENSG00000269887	lncRNA
ENSG00000223715	lncRNA			ENSG00000272582	lncRNA	ENSG00000277283	lncRNA					ENSG00000269956	lncRNA
ENSG00000251455	lncRNA			ENSG00000265401	lncRNA	ENSG00000253266	lncRNA					ENSG00000271653	lncRNA
ENSG00000273345	lncRNA			ENSG00000272720	lncRNA	ENSG00000250131	lncRNA					ENSG00000272144	lncRNA
ENSG00000287056	lncRNA			ENSG00000254721	lncRNA	ENSG00000248206	lncRNA					ENSG00000272510	lncRNA
ENSG00000262703	lncRNA			ENSG00000286607	lncRNA	ENSG00000248275	lncRNA					ENSG00000272582	lncRNA
ENSG00000283031	lncRNA			ENSG00000254473	lncRNA	ENSG00000232756	lncRNA					ENSG00000272597	lncRNA
ENSG00000260111	lncRNA			ENSG00000263327	lncRNA	ENSG00000255857	lncRNA					ENSG00000272663	lncRNA
ENSG00000226779	lncRNA			ENSG00000230286	lncRNA	ENSG00000188185	lncRNA					ENSG00000272720	lncRNA
ENSG00000230438	lncRNA			ENSG00000275857	lncRNA	ENSG00000212694	lncRNA					ENSG00000272870	lncRNA
ENSG00000256262	lncRNA			ENSG00000175147	lncRNA	ENSG00000287398	lncRNA					ENSG00000273007	lncRNA
ENSG00000234199	lncRNA			ENSG00000235138	lncRNA	ENSG00000254197	lncRNA					ENSG00000273113	lncRNA
ENSG00000253671	lncRNA			ENSG00000253983	lncRNA	ENSG00000260874	lncRNA					ENSG00000273230	lncRNA
ENSG00000237787	lncRNA			ENSG00000255337	lncRNA	ENSG00000285715	lncRNA					ENSG00000273492	lncRNA
ENSG00000267898	lncRNA			ENSG00000272510	lncRNA	ENSG00000234432	lncRNA					ENSG00000274156	lncRNA
ENSG00000245522	lncRNA			ENSG00000286043	lncRNA	ENSG00000273084	lncRNA					ENSG00000274184	lncRNA
ENSG00000172965	lncRNA			ENSG00000237301	lncRNA	ENSG00000286360	lncRNA					ENSG00000275857	lncRNA
ENSG00000259354	lncRNA			ENSG00000244383	lncRNA	ENSG00000288096	lncRNA					ENSG00000276166	lncRNA
ENSG00000261644	lncRNA			ENSG00000248508	lncRNA	ENSG00000225177	lncRNA					ENSG00000277559	lncRNA
ENSG00000253666	lncRNA			ENSG00000266921	lncRNA	ENSG00000229155	lncRNA					ENSG00000277938	lncRNA
ENSG00000260633	lncRNA			ENSG00000253115	lncRNA	ENSG00000272462	lncRNA					ENSG00000279317	lncRNA
ENSG00000239653	lncRNA			ENSG00000286511	lncRNA	ENSG00000235419	lncRNA					ENSG00000280734	lncRNA
ENSG00000232656	lncRNA			ENSG00000227908	lncRNA	ENSG00000270959	lncRNA					ENSG00000281501	lncRNA
ENSG00000287831	lncRNA			ENSG00000272597	lncRNA	ENSG00000269352	lncRNA					ENSG00000283064	lncRNA
ENSG00000234281	lncRNA			ENSG00000249328	lncRNA	ENSG00000224043	lncRNA					ENSG00000285068	lncRNA
ENSG00000271554	lncRNA			ENSG00000238058	lncRNA	ENSG00000286830	lncRNA					ENSG00000285677	lncRNA
ENSG00000249916	lncRNA			ENSG00000186019	lncRNA	ENSG00000280758	lncRNA					ENSG00000285884	lncRNA
ENSG00000272734	lncRNA			ENSG00000226833	lncRNA	ENSG00000250508	lncRNA					ENSG00000286043	lncRNA
ENSG00000228470	lncRNA			ENSG00000260788	lncRNA	ENSG00000281398	lncRNA					ENSG00000286366	lncRNA
ENSG00000287299	lncRNA			ENSG00000285128	lncRNA	ENSG00000255491	lncRNA					ENSG00000286369	lncRNA
ENSG00000287188	lncRNA			ENSG00000231170	lncRNA	ENSG00000257913	lncRNA					ENSG00000286511	lncRNA
ENSG00000226869	lncRNA			ENSG00000228414	lncRNA	ENSG00000262681	lncRNA					ENSG00000286559	lncRNA
ENSG00000285933	lncRNA			ENSG00000253633	lncRNA	ENSG00000182165	lncRNA					ENSG00000286900	lncRNA
ENSG00000272941	lncRNA			ENSG00000259867	lncRNA	ENSG00000228288	lncRNA					ENSG00000286923	lncRNA
ENSG00000282851	lncRNA			ENSG00000259768	lncRNA	ENSG00000246339	lncRNA					ENSG00000287707	lncRNA
ENSG00000264112	lncRNA			ENSG00000248489	lncRNA	ENSG00000259577	lncRNA
ENSG00000197536	lncRNA			ENSG00000225951	lncRNA	ENSG00000287929	lncRNA
ENSG00000225611	lncRNA			ENSG00000287868	lncRNA	ENSG00000246640	lncRNA
ENSG00000235947	lncRNA			ENSG00000259952	lncRNA	ENSG00000260328	lncRNA
ENSG00000262434	lncRNA			ENSG00000277559	lncRNA	ENSG00000254363	lncRNA
ENSG00000225721	lncRNA			ENSG00000238045	lncRNA	ENSG00000280587	lncRNA
ENSG00000227479	lncRNA			ENSG00000257761	lncRNA	ENSG00000228437	lncRNA
ENSG00000223960	lncRNA			ENSG00000258630	lncRNA	ENSG00000283959	lncRNA
ENSG00000271590	lncRNA			ENSG00000272418	lncRNA	ENSG00000229512	lncRNA
ENSG00000225964	lncRNA			ENSG00000234807	lncRNA	ENSG00000258449	lncRNA
ENSG00000226312	lncRNA			ENSG00000286315	lncRNA	ENSG00000263400	lncRNA
ENSG00000240710	lncRNA			ENSG00000249825	lncRNA	ENSG00000272382	lncRNA
ENSG00000240219	lncRNA			ENSG00000250602	lncRNA	ENSG00000205325	lncRNA
ENSG00000208028	miRNA			ENSG00000197813	lncRNA	ENSG00000264548	lncRNA
ENSG00000264175	miRNA			ENSG00000260911	lncRNA	ENSG00000287737	lncRNA
				ENSG00000261087	lncRNA	ENSG00000279066	lncRNA
				ENSG00000272663	lncRNA	ENSG00000262049	lncRNA
				ENSG00000286366	lncRNA	ENSG00000263120	lncRNA
				ENSG00000287899	lncRNA	ENSG00000225762	lncRNA
				ENSG00000272137	lncRNA	ENSG00000235919	lncRNA
				ENSG00000251218	lncRNA	ENSG00000262663	lncRNA
				ENSG00000272037	lncRNA	ENSG00000225285	lncRNA
				ENSG00000251396	lncRNA	ENSG00000224066	lncRNA
				ENSG00000271147	lncRNA	ENSG00000286389	lncRNA
				ENSG00000246394	lncRNA	ENSG00000272141	lncRNA
				ENSG00000234740	lncRNA	ENSG00000238279	lncRNA
				ENSG00000287960	lncRNA	ENSG00000283876	miRNA
				ENSG00000286118	lncRNA
				ENSG00000260228	lncRNA
				ENSG00000254226	lncRNA
				ENSG00000260156	lncRNA
				ENSG00000272343	lncRNA
				ENSG00000267458	lncRNA
				ENSG00000269275	lncRNA
				ENSG00000273891	lncRNA
				ENSG00000248015	lncRNA
				ENSG00000272361	lncRNA
				ENSG00000273007	lncRNA
				ENSG00000239705	lncRNA
				ENSG00000283064	lncRNA
				ENSG00000261305	lncRNA
				ENSG00000272870	lncRNA
				ENSG00000268006	lncRNA
				ENSG00000276166	lncRNA
				ENSG00000279317	lncRNA
				ENSG00000240288	lncRNA
				ENSG00000232656	lncRNA
				ENSG00000269887	lncRNA
				ENSG00000254873	lncRNA
				ENSG00000288109	lncRNA
				ENSG00000260088	lncRNA
				ENSG00000264914	lncRNA
				ENSG00000234281	lncRNA
				ENSG00000286223	lncRNA
				ENSG00000267980	lncRNA
				ENSG00000235560	lncRNA
				ENSG00000259426	lncRNA
				ENSG00000273113	lncRNA
				ENSG00000246308	lncRNA
				ENSG00000267469	lncRNA
				ENSG00000259788	lncRNA
				ENSG00000288018	lncRNA
				ENSG00000286817	lncRNA
				ENSG00000258667	lncRNA
				ENSG00000215068	lncRNA
				ENSG00000272144	lncRNA
				ENSG00000287299	lncRNA
				ENSG00000257681	lncRNA
				ENSG00000260011	lncRNA
				ENSG00000287707	lncRNA
				ENSG00000285280	lncRNA
				ENSG00000281501	lncRNA
				ENSG00000224177	lncRNA
				ENSG00000247853	lncRNA
				ENSG00000225857	lncRNA
				ENSG00000255026	lncRNA
				ENSG00000246560	lncRNA
				ENSG00000287401	lncRNA
				ENSG00000261578	lncRNA
				ENSG00000233154	lncRNA
				ENSG00000267128	lncRNA
				ENSG00000244161	lncRNA
				ENSG00000274156	lncRNA
				ENSG00000285677	lncRNA
				ENSG00000223991	lncRNA
				ENSG00000285068	lncRNA
				ENSG00000224985	lncRNA
				ENSG00000231407	lncRNA
				ENSG00000225721	lncRNA
				ENSG00000269956	lncRNA
				ENSG00000224165	lncRNA
				ENSG00000228792	lncRNA
				ENSG00000272864	lncRNA
				ENSG00000272622	lncRNA
				ENSG00000240710	lncRNA
				ENSG00000285752	lncRNA
				ENSG00000221792	miRNA

## Sheet: Venn analysis
upregulated lncRNAs and miRNAs				downregulated lncRNAs and miRNAs
Condition	total	Gene ID		Condition	total	Gene ID
SCV2_37C/Mck_37C SCV2_40C/Mck_37C SCV2_40C/Mck_40C	1	ENSG00000225721		Mck_40C/Mck_37C SCV2_37C/Mck_37C SCV2_40C/Mck_37C	1	ENSG00000233695
Mck_40C/Mck_37C SCV2_37C/Mck_37C SCV2_40C/Mck_37C	3	ENSG00000286511 ENSG00000234281 ENSG00000205853		SCV2_37C/Mck_37C SCV2_40C/Mck_37C	5	ENSG00000228288 ENSG00000287398 ENSG00000257913 ENSG00000272141 ENSG00000272086
SCV2_37C/Mck_37C SCV2_40C/Mck_37C	6	ENSG00000287868 ENSG00000240710 ENSG00000232656 ENSG00000281026 ENSG00000287299 ENSG00000286607		Mck_40C/Mck_37C SCV2_40C/Mck_37C	56	ENSG00000274536 ENSG00000281398 ENSG00000232624 ENSG00000258449 ENSG00000286830 ENSG00000224609 ENSG00000250508 ENSG00000238279 ENSG00000235419 ENSG00000286339 ENSG00000286330 ENSG00000254419 ENSG00000246339 ENSG00000227486 ENSG00000205325 ENSG00000249816 ENSG00000246640 ENSG00000266680 ENSG00000268996 ENSG00000261105 ENSG00000253660 ENSG00000225762 ENSG00000228526 ENSG00000272382 ENSG00000196167…
SCV2_40C/Mck_37C SCV2_40C/Mck_40C	1	ENSG00000258504		SCV2_37C/Mck_37C	7	ENSG00000268858 ENSG00000226137 ENSG00000272264 ENSG00000226950 ENSG00000230487 ENSG00000280623 ENSG00000234869
Mck_40C/Mck_37C SCV2_40C/Mck_37C	88	ENSG00000271653 ENSG00000234707 ENSG00000272144 ENSG00000273007 ENSG00000286366 ENSG00000250173 ENSG00000272663 ENSG00000251218 ENSG00000272582 ENSG00000267251 ENSG00000255858 ENSG00000229766 ENSG00000274184 ENSG00000261578 ENSG00000267064 ENSG00000240288 ENSG00000277938 ENSG00000250602 ENSG00000281501 ENSG00000261087 ENSG00000259768 ENSG00000264269 ENSG00000286369 ENSG00000224165 ENSG00000276166…		SCV2_40C/Mck_37C	63	ENSG00000241769 ENSG00000257298 ENSG00000270959 ENSG00000254197 ENSG00000268751 ENSG00000229980 ENSG00000280587 ENSG00000275964 ENSG00000250131 ENSG00000262049 ENSG00000275216 ENSG00000264548 ENSG00000225177 ENSG00000269399 ENSG00000228437 ENSG00000226578 ENSG00000277283 ENSG00000255153 ENSG00000259230 ENSG00000269352 ENSG00000285715 ENSG00000236384 ENSG00000271755 ENSG00000272462 ENSG00000174365…
SCV2_37C/Mck_37C	103	ENSG00000251455 ENSG00000237787 ENSG00000240219 ENSG00000267593 ENSG00000277511 ENSG00000283031 ENSG00000253824 ENSG00000259354 ENSG00000208028 ENSG00000228470 ENSG00000273345 ENSG00000253666 ENSG00000273284 ENSG00000253671 ENSG00000260633 ENSG00000235947 ENSG00000282851 ENSG00000264112 ENSG00000251562 ENSG00000287860 ENSG00000287051 ENSG00000261644 ENSG00000257830 ENSG00000234199 ENSG00000245556…		Mck_40C/Mck_37C	6	ENSG00000286319 ENSG00000226200 ENSG00000232453 ENSG00000249436 ENSG00000287059 ENSG00000257038
SCV2_40C/Mck_37C	96	ENSG00000269275 ENSG00000273151 ENSG00000221792 ENSG00000224177 ENSG00000259426 ENSG00000229109 ENSG00000228414 ENSG00000225951 ENSG00000268006 ENSG00000286952 ENSG00000254226 ENSG00000260911 ENSG00000226803 ENSG00000175147 ENSG00000285669 ENSG00000267458 ENSG00000273891 ENSG00000231170 ENSG00000257681 ENSG00000272418 ENSG00000257761 ENSG00000254873 ENSG00000261305 ENSG00000286817 ENSG00000272137…
SCV2_40C/Mck_40C	1	ENSG00000255446
Mck_40C/Mck_37C	7	ENSG00000273230 ENSG00000268230 ENSG00000261324 ENSG00000259940 ENSG00000256152 ENSG00000286923 ENSG00000230082
