# Supplementary material for: Elevated temperature inhibits SARS-CoV-2 replication in respiratory epithelium independently of IFN-mediated innate immune defenses
Source: PLoS Biol. 2021 Dec 21;19(12):e3001065. doi: 10.1371/journal.pbio.3001065 (PMC8765667; doi:10.1371/journal.pbio.3001065)
Supplement: S8 Data — RNA-Seq, RNA sequencing; SCV2, SARS-CoV-2. (XLSX) [file pbio.3001065.s015.xlsx]

## Sheet: DEGS (Q<0.05; SCV 40C, SCV 37C)
ID	NAME	logFC	Pval	FDR	Mean CPM SCV2 37C	Mean CPM SCV2 40C	norm CPM SCV2 37C (0=0.01)	norm CPM SCV2 40C (0=0.01)	log2 CPM SCV2 37C	log2 CPM SCV2 40C
ENSG00000250173	AC122719.2	4.9149	0.000260914	0.0126954	0	0.1509	0.01	0.1509	-6.64386	-2.72833
ENSG00000168159	RNF187	3.56491	0.00151831	0.048233	0.0329815	0.454309	0.0329815	0.454309	-4.9222	-1.13825
ENSG00000248949	AC122719.1	3.3548	0.00156156	0.0492204	0.0109495	0.158856	0.0109495	0.158856	-6.51299	-2.65421
ENSG00000172061	LRRC15	3.3437	0.000127888	0.00721834	0.0379931	0.436125	0.0379931	0.436125	-4.71812	-1.19719
ENSG00000121446	RGSL1	3.16296	0.000238128	0.0118529	0.0218991	0.237964	0.0218991	0.237964	-5.51299	-2.07118
ENSG00000287997	AL354950.3	3.11976	0.00120453	0.0404836	0.016227	0.184338	0.016227	0.184338	-5.94546	-2.43957
ENSG00000231725	VN1R110P	3.05316	2.46549e-05	0.00195295	0.0514555	0.453885	0.0514555	0.453885	-4.28053	-1.1396
ENSG00000180083	WFDC11	2.85746	0.000150305	0.00823098	0.0399743	0.313493	0.0399743	0.313493	-4.64478	-1.67349
ENSG00000248967	AC022493.2	2.69551	3.23086e-05	0.00241423	0.0765181	0.527702	0.0765181	0.527702	-3.70806	-0.922206
ENSG00000204710	SPDYC	2.64497	0.000185821	0.00971973	0.0447244	0.30314	0.0447244	0.30314	-4.48279	-1.72194
ENSG00000286587	AL133335.2	2.6376	3.9076e-06	0.000435041	0.0724285	0.475135	0.0724285	0.475135	-3.7873	-1.07359
ENSG00000285581	AC091196.1	2.55513	0.00018193	0.0095657	0.0492086	0.320435	0.0492086	0.320435	-4.34494	-1.6419
ENSG00000267448	AC010649.1	2.52227	0.000430356	0.0186118	0.0646424	0.40261	0.0646424	0.40261	-3.95138	-1.31254
ENSG00000265386	RN7SL219P	2.49573	2.3164e-05	0.00185178	0.139056	0.80595	0.139056	0.80595	-2.84626	-0.311237
ENSG00000286225	AC079163.2	2.43587	6.1345e-06	0.000623478	0.193286	1.05044	0.193286	1.05044	-2.37119	0.0709939
ENSG00000116771	AGMAT	2.41107	2.87691e-24	8.72796e-20	1.66524	8.77947	1.66524	8.77947	0.735728	3.13413
ENSG00000226337	TMEM252-DT	2.37813	0.000285786	0.0136431	0.328514	1.69729	0.328514	1.69729	-1.60597	0.763232
ENSG00000281974	AC025268.1	2.36385	0.000304954	0.014422	0.138525	0.735373	0.138525	0.735373	-2.85179	-0.443452
ENSG00000264269	AC016866.1	2.35551	1.47363e-09	6.43265e-07	1.20924	6.16518	1.20924	6.16518	0.274103	2.62414
ENSG00000184774	MGAT4EP	2.33549	3.07111e-12	3.21209e-09	0.46861	2.38148	0.46861	2.38148	-1.09354	1.25186
ENSG00000269956	MKNK1-AS1	2.31744	6.72134e-08	1.51607e-05	0.253962	1.28101	0.253962	1.28101	-1.97732	0.357278
ENSG00000147443	DOK2	2.30845	4.12703e-06	0.000451193	0.462796	2.31036	0.462796	2.31036	-1.11155	1.20812
ENSG00000105664	COMP	2.285	0.00154453	0.0488103	0.535507	2.60799	0.535507	2.60799	-0.901022	1.38294
ENSG00000103313	MEFV	2.23689	1.26546e-05	0.00113249	0.114644	0.564266	0.114644	0.564266	-3.12477	-0.825553
ENSG00000185615	PDIA2	2.23591	9.50072e-05	0.0056963	0.0843042	0.411857	0.0843042	0.411857	-3.56825	-1.27979
ENSG00000109758	HGFAC	2.17504	1.02621e-23	2.07555e-19	1.56249	6.96455	1.56249	6.96455	0.643845	2.80003
ENSG00000179165	PXT1	2.17068	3.32763e-08	8.70289e-06	0.254489	1.16695	0.254489	1.16695	-1.97432	0.222745
ENSG00000276166	AC092118.2	2.11721	2.26536e-13	3.81813e-10	0.617966	2.65823	0.617966	2.65823	-0.6944	1.41047
ENSG00000271392	AC006237.1	2.08997	0.00129118	0.0426603	0.0666236	0.301538	0.0666236	0.301538	-3.90782	-1.72959
ENSG00000257390	AC023055.1	2.08413	0.000389933	0.0172649	0.0864184	0.368474	0.0864184	0.368474	-3.53252	-1.44037
ENSG00000286900	AL590235.2	2.08266	0.000262309	0.0127531	0.0905078	0.397038	0.0905078	0.397038	-3.46581	-1.33265
ENSG00000128482	RNF112	2.04691	3.29438e-07	5.87912e-05	0.214126	0.888951	0.214126	0.888951	-2.22347	-0.169823
ENSG00000228792	AL356310.1	2.04197	7.30742e-10	3.6343e-07	0.890386	3.65537	0.890386	3.65537	-0.167498	1.87002
ENSG00000239705	AL354710.2	2.03535	3.49324e-08	8.97263e-06	0.238005	0.99334	0.238005	0.99334	-2.07094	-0.00964
ENSG00000231407	GORAB-AS1	2.0315	0.000415544	0.0180872	0.0879952	0.376972	0.0879952	0.376972	-3.50643	-1.40747
ENSG00000121075	TBX4	2.03047	7.84779e-06	0.000749878	0.292497	1.18904	0.292497	1.18904	-1.77351	0.249796
ENSG00000259207	ITGB3	2.02126	9.73239e-07	0.000140601	0.341568	1.38618	0.341568	1.38618	-1.54976	0.471111
ENSG00000159763	PIP	2.01161	8.1976e-07	0.000121317	1.89517	7.5641	1.89517	7.5641	0.92233	2.91917
ENSG00000181029	TRAPPC5	1.99885	2.74358e-12	3.02671e-09	0.511897	2.035	0.511897	2.035	-0.966076	1.02503
ENSG00000273492	AP000229.1	1.98873	1.27518e-10	8.12506e-08	0.845151	3.3339	0.845151	3.3339	-0.242718	1.73721
ENSG00000057468	MSH4	1.97557	3.13457e-10	1.76105e-07	0.567037	2.22743	0.567037	2.22743	-0.818485	1.15538
ENSG00000244361	RPL30P7	1.9601	6.30607e-07	9.71135e-05	0.960857	3.73336	0.960857	3.73336	-0.057606	1.90047
ENSG00000248015	AC005329.1	1.94213	1.59755e-08	4.70547e-06	0.533011	2.04334	0.533011	2.04334	-0.907762	1.03093
ENSG00000251218	AC103764.1	1.91405	2.92322e-05	0.00222267	0.302258	1.1333	0.302258	1.1333	-1.72615	0.180528
ENSG00000267251	AC139100.1	1.9077	9.28656e-10	4.472e-07	1.36352	5.06496	1.36352	5.06496	0.44734	2.34055
ENSG00000167968	DNASE1L2	1.89419	8.16133e-09	2.75109e-06	0.754659	2.77921	0.754659	2.77921	-0.406102	1.47467
ENSG00000272864	AC135803.1	1.86411	0.000648277	0.0253937	0.107262	0.397691	0.107262	0.397691	-3.22078	-1.33028
ENSG00000213901	SLC23A3	1.85787	4.12434e-13	6.41663e-10	1.1887	4.28198	1.1887	4.28198	0.24939	2.09828
ENSG00000140839	CLEC18B	1.85647	3.43107e-05	0.00251734	0.485789	1.74469	0.485789	1.74469	-1.0416	0.802968
ENSG00000286801	BX546033.1	1.84808	0.000304652	0.0144189	0.125205	0.456579	0.125205	0.456579	-2.99764	-1.13106
ENSG00000224565	LINC01754	1.84423	1.83949e-08	5.28972e-06	0.464249	1.70053	0.464249	1.70053	-1.10703	0.76598
ENSG00000086159	AQP6	1.8425	7.53247e-10	3.71578e-07	7.52203	26.7594	7.52203	26.7594	2.91112	4.74197
ENSG00000261663	AC009065.9	1.80944	0.000190663	0.00990468	0.138923	0.498529	0.138923	0.498529	-2.84764	-1.00425
ENSG00000137834	SMAD6	1.78748	6.61686e-07	0.00010113	2.60053	8.89744	2.60053	8.89744	1.3788	3.15339
ENSG00000173567	ADGRF3	1.78681	5.10151e-07	8.34338e-05	0.968902	3.32922	0.968902	3.32922	-0.0455774	1.73519
ENSG00000137474	MYO7A	1.76704	5.24981e-08	1.25209e-05	1.60162	5.42168	1.60162	5.42168	0.679535	2.43874
ENSG00000128285	MCHR1	1.75272	0.000774426	0.0291528	0.165701	0.569122	0.165701	0.569122	-2.59335	-0.813189
ENSG00000260011	AC132938.2	1.74142	2.85914e-05	0.00218215	0.24249	0.816039	0.24249	0.816039	-2.044	-0.293289
ENSG00000249825	AC012636.1	1.73067	1.23039e-10	8.02741e-08	0.996485	3.2847	0.996485	3.2847	-0.00508023	1.71576
ENSG00000237301	AL121992.1	1.72765	5.26209e-08	1.25209e-05	2.60996	8.57854	2.60996	8.57854	1.38403	3.10073
ENSG00000260088	DDX59-AS1	1.72562	8.8863e-06	0.000838546	0.509645	1.6841	0.509645	1.6841	-0.972437	0.751978
ENSG00000234707	AC074351.1	1.70464	0.000107375	0.00626452	0.297764	0.983564	0.297764	0.983564	-1.74776	-0.0239095
ENSG00000285752	CDC42-AS1	1.70264	2.68213e-05	0.00207842	0.291965	0.947639	0.291965	0.947639	-1.77613	-0.07759
ENSG00000254592	AC123788.1	1.68371	0.00104603	0.0366873	0.135095	0.443753	0.135095	0.443753	-2.88795	-1.17217
ENSG00000267666	AC004156.1	1.67806	0.000153543	0.00836305	0.29156	0.940773	0.29156	0.940773	-1.77813	-0.0880817
ENSG00000284649	AC009093.8	1.67712	2.1277e-05	0.00172825	0.745268	2.37979	0.745268	2.37979	-0.424168	1.25084
ENSG00000283141	LINC02666	1.67061	0.000307277	0.0144979	0.363079	1.14737	0.363079	1.14737	-1.46165	0.198334
ENSG00000265728	AP001099.1	1.66855	8.95604e-05	0.00541251	0.196711	0.628745	0.196711	0.628745	-2.34585	-0.669454
ENSG00000279821	AC145098.2	1.66119	5.40771e-07	8.7034e-05	0.597255	1.87681	0.597255	1.87681	-0.743581	0.908284
ENSG00000249680	TUBA3GP	1.64239	0.000781345	0.0293554	0.195918	0.610749	0.195918	0.610749	-2.35168	-0.71135
ENSG00000280537	AC068946.1	1.61294	1.76173e-07	3.51626e-05	0.65029	1.98987	0.65029	1.98987	-0.620844	0.992675
ENSG00000280623	PCAT14	1.60275	0.000503596	0.0210008	1.1069	3.34415	1.1069	3.34415	0.146526	1.74164
ENSG00000260367	AC109460.1	1.59538	0.000277614	0.0133263	0.337998	1.03556	0.337998	1.03556	-1.56491	0.0504051
ENSG00000126882	FAM78A	1.56451	0.000101996	0.00602598	0.315322	0.931696	0.315322	0.931696	-1.6651	-0.102069
ENSG00000213411	RBM22P2	1.56352	1.40501e-06	0.000189445	1.2275	3.58576	1.2275	3.58576	0.295719	1.84228
ENSG00000272442	AL353588.1	1.56325	0.00143856	0.0463301	0.153046	0.447955	0.153046	0.447955	-2.70796	-1.15857
ENSG00000138315	OIT3	1.56097	2.16395e-05	0.00174787	0.371789	1.09234	0.371789	1.09234	-1.42744	0.127428
ENSG00000255026	AC136475.3	1.5419	2.96357e-11	2.33529e-08	5.82849	16.8007	5.82849	16.8007	2.54312	4.07045
ENSG00000143127	ITGA10	1.52429	3.17198e-11	2.46748e-08	5.13427	14.631	5.13427	14.631	2.36016	3.87096
ENSG00000205277	MUC12	1.51663	1.44179e-05	0.00126055	7.72565	21.8051	7.72565	21.8051	2.94966	4.44659
ENSG00000285677	AL355388.2	1.49407	0.000633303	0.0250661	0.233374	0.676966	0.233374	0.676966	-2.09929	-0.562844
ENSG00000279633	AL137918.1	1.48978	4.32986e-05	0.0030718	0.300273	0.851	0.300273	0.851	-1.73565	-0.232769
ENSG00000198569	SLC34A3	1.48529	1.13693e-05	0.00103736	0.532216	1.48589	0.532216	1.48589	-0.909916	0.57133
ENSG00000274156	AC008121.3	1.48052	2.15411e-05	0.00174503	0.41677	1.16683	0.41677	1.16683	-1.26268	0.22259
ENSG00000142945	KIF2C	1.48025	1.7435e-19	1.38353e-15	6.01043	16.6066	6.01043	16.6066	2.58747	4.05369
ENSG00000072682	P4HA2	1.46785	2.27781e-12	2.60771e-09	65.2158	178.092	65.2158	178.092	6.02715	7.47648
ENSG00000265282	AC005828.4	1.44998	0.00080895	0.0301683	0.201457	0.550849	0.201457	0.550849	-2.31146	-0.860271
ENSG00000019186	CYP24A1	1.4481	0.00101789	0.0359286	16.8586	45.5878	16.8586	45.5878	4.07542	5.51058
ENSG00000261087	ZNNT1	1.44138	8.10164e-09	2.74623e-06	2.96968	7.9712	2.96968	7.9712	1.57031	2.9948
ENSG00000233154	LINC01762	1.43668	0.000244266	0.0120658	0.44197	1.19041	0.44197	1.19041	-1.17798	0.25146
ENSG00000074276	CDHR2	1.43322	4.62557e-09	1.68061e-06	3.28697	8.76924	3.28697	8.76924	1.71676	3.13245
ENSG00000116096	SPR	1.40165	4.48924e-20	4.53981e-16	17.3537	45.3383	17.3537	45.3383	4.11717	5.50266
ENSG00000179846	NKPD1	1.39643	0.000167646	0.00897007	0.439201	1.14488	0.439201	1.14488	-1.18705	0.195194
ENSG00000167483	NIBAN3	1.3929	0.000243232	0.0120378	0.474962	1.23742	0.474962	1.23742	-1.07412	0.307338
ENSG00000175946	KLHL38	1.37902	0.00122545	0.0409445	0.997266	2.57486	0.997266	2.57486	-0.0039503	1.36449
ENSG00000196950	SLC39A10	1.37896	1.88912e-23	2.8656e-19	37.5945	96.666	37.5945	96.666	5.23245	6.59494
ENSG00000133488	SEC14L4	1.37847	0.000375156	0.0167498	0.33115	0.85821	0.33115	0.85821	-1.59444	-0.220598
ENSG00000278959	AC006378.1	1.35383	5.28761e-06	0.000552205	0.582726	1.50524	0.582726	1.50524	-0.77911	0.589994
ENSG00000267938	EIF1P6	1.35277	0.00131297	0.0432261	0.281537	0.724789	0.281537	0.724789	-1.8286	-0.464366
ENSG00000099994	SUSD2	1.35217	6.21693e-06	0.000629232	1.27078	3.20724	1.27078	3.20724	0.345715	1.68133
ENSG00000142748	FCN3	1.35175	7.73473e-08	1.69427e-05	5.07442	12.8104	5.07442	12.8104	2.34324	3.67924
ENSG00000279405	AC004696.2	1.34941	0.000194878	0.0100977	0.401332	1.02102	0.401332	1.02102	-1.31713	0.0300077
ENSG00000286043	AC091214.1	1.34723	8.33963e-06	0.000793128	0.713751	1.80385	0.713751	1.80385	-0.486508	0.851082
ENSG00000285068	AC074008.2	1.34243	0.000360535	0.0162646	0.289456	0.735857	0.289456	0.735857	-1.78858	-0.442504
ENSG00000232489	MFAP1P1	1.34218	0.000237808	0.0118466	0.460445	1.15565	0.460445	1.15565	-1.1189	0.208709
ENSG00000099365	STX1B	1.34196	7.32983e-07	0.000110358	1.36786	3.44583	1.36786	3.44583	0.451916	1.78485
ENSG00000185437	SH3BGR	1.33579	0.000674798	0.0262799	0.270716	0.698327	0.270716	0.698327	-1.88515	-0.518026
ENSG00000259940	AC109449.1	1.32846	5.27412e-05	0.00356361	0.711494	1.78734	0.711494	1.78734	-0.491077	0.837813
ENSG00000272663	AC093635.1	1.32002	7.33544e-08	1.64079e-05	1.25664	3.13463	1.25664	3.13463	0.329567	1.64829
ENSG00000235609	AF127577.4	1.30506	0.000864662	0.0317005	0.849892	2.0971	0.849892	2.0971	-0.234648	1.06839
ENSG00000102057	KCND1	1.30403	9.37429e-07	0.000136402	3.88017	9.48286	3.88017	9.48286	1.95612	3.24532
ENSG00000111644	ACRBP	1.30132	1.56891e-11	1.36062e-08	3.52046	8.59215	3.52046	8.59215	1.81577	3.10302
ENSG00000232022	FAAHP1	1.2962	1.1852e-06	0.000164051	0.827494	2.00078	0.827494	2.00078	-0.273179	1.00056
ENSG00000234740	AL162386.2	1.29585	0.000219565	0.0111671	0.406875	0.99362	0.406875	0.99362	-1.29734	-0.00923453
ENSG00000280351	AC127496.7	1.29129	1.43202e-05	0.00125381	1.19199	2.89593	1.19199	2.89593	0.253374	1.53403
ENSG00000229766	AL021396.1	1.2887	0.0001262	0.00713638	1.37445	3.33133	1.37445	3.33133	0.458852	1.7361
ENSG00000120694	HSPH1	1.28339	6.06815e-17	2.45461e-13	740.014	1780.61	740.014	1780.61	9.53141	10.7982
ENSG00000249947	XBP1P1	1.27855	0.0011322	0.038827	0.462678	1.12819	0.462678	1.12819	-1.11192	0.174012
ENSG00000227053	MUC12-AS1	1.27674	0.00155392	0.0490206	4.17955	9.99351	4.17955	9.99351	2.06335	3.32099
ENSG00000255858	AC055720.1	1.26897	0.000348182	0.0158249	0.524427	1.25462	0.524427	1.25462	-0.931186	0.327254
ENSG00000164403	SHROOM1	1.26658	4.37523e-10	2.3287e-07	4.37764	10.4261	4.37764	10.4261	2.13015	3.38213
ENSG00000259687	LINC01220	1.25931	2.48714e-05	0.00196497	0.805309	1.91629	0.805309	1.91629	-0.312385	0.938316
ENSG00000176383	B3GNT4	1.25706	3.35761e-05	0.00247843	0.776547	1.831	0.776547	1.831	-0.364855	0.872632
ENSG00000258811	AL583810.2	1.25262	0.00143616	0.0462773	0.40489	0.967017	0.40489	0.967017	-1.3044	-0.0483865
ENSG00000183971	NPW	1.25119	8.19142e-06	0.000781482	0.838295	1.97363	0.838295	1.97363	-0.25447	0.980855
ENSG00000116161	CACYBP	1.24469	6.3155e-16	2.25411e-12	57.2561	134.11	57.2561	134.11	5.83936	7.06727
ENSG00000261305	AC005586.2	1.24323	0.000547239	0.0223749	1.26811	2.98655	1.26811	2.98655	0.342675	1.57848
ENSG00000254473	AL354920.1	1.23363	8.16307e-10	3.99438e-07	4.82433	11.2279	4.82433	11.2279	2.27033	3.48902
ENSG00000248079	DPH6-DT	1.22933	6.25704e-06	0.0006317	1.61969	3.78194	1.61969	3.78194	0.695722	1.91913
ENSG00000109501	WFS1	1.22822	1.07257e-10	7.23103e-08	56.0136	129.626	56.0136	129.626	5.80771	7.01821
ENSG00000260810	AL135818.2	1.228	0.000519136	0.0214473	0.641052	1.49232	0.641052	1.49232	-0.641487	0.577559
ENSG00000089847	ANKRD24	1.22706	3.37752e-14	6.83116e-11	7.23418	16.7672	7.23418	16.7672	2.85483	4.06757
ENSG00000249328	AC036214.1	1.22701	0.000167416	0.00896571	0.610589	1.41826	0.610589	1.41826	-0.711727	0.504118
ENSG00000125650	PSPN	1.2237	2.79896e-13	4.46921e-10	4.55785	10.5299	4.55785	10.5299	2.18835	3.39642
ENSG00000285884	AL022345.4	1.2174	4.91132e-06	0.000522806	3.30682	7.6164	3.30682	7.6164	1.72544	2.92911
ENSG00000167676	PLIN4	1.20293	5.5317e-07	8.83267e-05	8.38749	19.1263	8.38749	19.1263	3.06824	4.25749
ENSG00000276578	AC004696.1	1.202	0.000100409	0.00594962	1.63092	3.71588	1.63092	3.71588	0.705683	1.89371
ENSG00000275857	AC009133.4	1.20129	0.000552209	0.0225256	0.46584	1.07382	0.46584	1.07382	-1.10209	0.102748
ENSG00000250602	AC093535.1	1.19596	0.000491514	0.0205819	0.631424	1.44019	0.631424	1.44019	-0.66332	0.526258
ENSG00000267270	PARD6G-AS1	1.18777	8.535e-16	2.72563e-12	14.4371	32.6004	14.4371	32.6004	3.85171	5.02682
ENSG00000224165	DNAJC27-AS1	1.18129	1.37509e-06	0.000186239	2.93562	6.59468	2.93562	6.59468	1.55367	2.7213
ENSG00000241990	PRR34-AS1	1.17541	0.000137318	0.00764394	4.85801	10.8488	4.85801	10.8488	2.28036	3.43947
ENSG00000250067	YJEFN3	1.17445	9.69223e-10	4.59442e-07	9.12586	20.3654	9.12586	20.3654	3.18996	4.34805
ENSG00000235159	AL121672.2	1.16827	1.016e-05	0.000942171	1.52801	3.42176	1.52801	3.42176	0.611652	1.77474
ENSG00000205940	HSP90AB2P	1.1671	2.59547e-09	1.05693e-06	6.45891	14.377	6.45891	14.377	2.69129	3.84569
ENSG00000183199	HSP90AB3P	1.15764	1.06428e-09	4.96741e-07	31.933	70.4187	31.933	70.4187	4.99697	6.13789
ENSG00000171497	PPID	1.15199	5.48978e-15	1.38791e-11	65.2808	143.38	65.2808	143.38	6.02859	7.1637
ENSG00000258645	HSPE1P2	1.14258	1.32337e-05	0.00117242	3.08376	6.7424	3.08376	6.7424	1.62469	2.75326
ENSG00000180318	ALX1	1.14006	0.000138338	0.00768661	0.957823	2.0871	0.957823	2.0871	-0.0621688	1.0615
ENSG00000115541	HSPE1	1.13151	6.00464e-10	3.06166e-07	44.9777	97.4019	44.9777	97.4019	5.49114	6.60588
ENSG00000286585	AC104472.4	1.12961	0.000818459	0.0304481	1.18446	2.58002	1.18446	2.58002	0.244234	1.36738
ENSG00000272582	AL031587.3	1.12867	0.000101602	0.00601124	0.61863	1.3436	0.61863	1.3436	-0.692852	0.426103
ENSG00000197558	SSPO	1.12661	0.00109811	0.0380085	2.70356	5.86119	2.70356	5.86119	1.43486	2.55119
ENSG00000273971	AC009163.6	1.12526	2.98163e-05	0.00226425	0.967733	2.08238	0.967733	2.08238	-0.0473192	1.05823
ENSG00000096384	HSP90AB1	1.12208	4.93376e-10	2.5807e-07	1282.09	2757.8	1282.09	2757.8	10.3243	11.4293
ENSG00000286559	AC099845.1	1.12068	3.13219e-08	8.37219e-06	2.98602	6.42292	2.98602	6.42292	1.57823	2.68323
ENSG00000160570	DEDD2	1.12045	2.96283e-19	1.99747e-15	43.2344	92.9588	43.2344	92.9588	5.43411	6.53852
ENSG00000246394	ZNF84-DT	1.11868	5.53895e-05	0.00370951	3.48336	7.47578	3.48336	7.47578	1.80048	2.90222
ENSG00000251396	LINC01301	1.11686	0.000128655	0.00724816	2.07987	4.48481	2.07987	4.48481	1.05649	2.16505
ENSG00000283064	AL353759.1	1.11589	0.00135512	0.0443012	0.821002	1.76554	0.821002	1.76554	-0.284543	0.820111
ENSG00000142102	PGGHG	1.11587	3.12337e-12	3.21209e-09	69.1366	148.473	69.1366	148.473	6.11138	7.21406
ENSG00000279317	AC006994.2	1.11472	8.72167e-07	0.000128135	4.0901	8.77556	4.0901	8.77556	2.03214	3.13349
ENSG00000172250	SERHL	1.10638	2.05874e-05	0.00168578	1.07669	2.29501	1.07669	2.29501	0.106607	1.1985
ENSG00000226864	ATE1-AS1	1.10406	0.000614089	0.0245458	3.11672	6.62755	3.11672	6.62755	1.64003	2.72848
ENSG00000279328	AC073439.1	1.09602	0.00118256	0.0400271	1.12276	2.37297	1.12276	2.37297	0.167048	1.24669
ENSG00000272622	AC010735.2	1.09579	6.97585e-05	0.00440903	0.945292	2.00421	0.945292	2.00421	-0.0811676	1.00303
ENSG00000158815	FGF17	1.09471	5.39642e-07	8.7034e-05	4.71653	9.99663	4.71653	9.99663	2.23772	3.32144
ENSG00000198743	SLC5A3	1.09142	1.86744e-09	8.03101e-07	35.3099	74.3106	35.3099	74.3106	5.142	6.2155
ENSG00000224411	HSP90AA2P	1.08279	4.85262e-07	7.95777e-05	140.572	294.156	140.572	294.156	7.13516	8.20044
ENSG00000095637	SORBS1	1.0698	0.000154777	0.00841512	3.79255	7.85559	3.79255	7.85559	1.92317	2.97372
ENSG00000223855	AC147651.1	1.06484	0.000135787	0.00757265	1.10375	2.28339	1.10375	2.28339	0.142414	1.19118
ENSG00000152926	ZNF117	1.06071	7.86998e-15	1.83661e-11	62.8238	129.727	62.8238	129.727	5.97324	7.01933
ENSG00000232901	CYCSP10	1.05779	0.000906379	0.0328331	0.59342	1.23815	0.59342	1.23815	-0.752874	0.308191
ENSG00000272343	AC107952.2	1.05582	0.000709111	0.0272662	0.692887	1.44404	0.692887	1.44404	-0.529308	0.530107
ENSG00000100583	SAMD15	1.05456	6.96072e-10	3.49049e-07	76.8384	157.712	76.8384	157.712	6.26376	7.30115
ENSG00000181359	HSP90AA6P	1.05389	4.58589e-11	3.43523e-08	12.1677	25.0078	12.1677	25.0078	3.60498	4.6443
ENSG00000099957	P2RX6	1.05379	3.8675e-05	0.00280959	7.87644	16.173	7.87644	16.173	2.97754	4.01551
ENSG00000155749	FLACC1	1.04821	2.18843e-09	9.09489e-07	55.5234	113.688	55.5234	113.688	5.79502	6.82893
ENSG00000267980	AC007292.1	1.0477	0.00106024	0.0370143	0.769692	1.5761	0.769692	1.5761	-0.377646	0.656359
ENSG00000205041	AC118344.1	1.04604	0.000539972	0.0221225	3.95158	8.07457	3.95158	8.07457	1.98243	3.01339
ENSG00000255964	HSPD1P12	1.04587	1.95519e-09	8.18158e-07	7.11453	14.5038	7.11453	14.5038	2.83077	3.85836
ENSG00000230067	HSPD1P6	1.04371	0.000661465	0.0258602	1.32289	2.70042	1.32289	2.70042	0.403689	1.43318
ENSG00000285280	AL390957.1	1.04321	0.000377445	0.0168272	5.58806	11.3765	5.58806	11.3765	2.48235	3.50798
ENSG00000215915	ATAD3C	1.04167	3.16543e-07	5.68241e-05	2.39314	4.86553	2.39314	4.86553	1.2589	2.2826
ENSG00000213430	HSPD1P1	1.04091	3.34023e-10	1.84247e-07	10.721	21.8181	10.721	21.8181	3.42237	4.44745
ENSG00000080824	HSP90AA1	1.04056	1.75606e-08	5.09812e-06	4110.02	8355.66	4110.02	8355.66	12.0049	13.0285
ENSG00000180573	H2AC6	1.03892	1.33324e-20	1.61792e-16	92.4748	187.945	92.4748	187.945	6.53099	7.55417
ENSG00000101162	TUBB1	1.03527	0.000589981	0.0237228	0.820471	1.67303	0.820471	1.67303	-0.285476	0.742465
ENSG00000255150	EID3	1.03506	2.99086e-07	5.41711e-05	2.60814	5.30462	2.60814	5.30462	1.38302	2.40725
ENSG00000286369	AP002813.1	1.03494	0.000415091	0.0180805	1.69202	3.43621	1.69202	3.43621	0.758749	1.78082
ENSG00000286366	AC005052.2	1.03481	5.46303e-05	0.00367081	2.83597	5.75733	2.83597	5.75733	1.50384	2.5254
ENSG00000268234	FKBP4P6	1.03471	0.0002037	0.0104824	1.57277	3.18735	1.57277	3.18735	0.65331	1.67236
ENSG00000283078	AL137077.2	1.03232	0.00121048	0.0406335	0.759382	1.54771	0.759382	1.54771	-0.397103	0.630131
ENSG00000183091	NEB	1.03028	4.46138e-07	7.48124e-05	4.00832	8.12064	4.00832	8.12064	2.003	3.02159
ENSG00000267275	AC020911.2	1.02983	0.000214366	0.0109393	2.07828	4.21331	2.07828	4.21331	1.05539	2.07495
ENSG00000106397	PLOD3	1.02865	5.30332e-13	8.04461e-10	19.5415	39.3857	19.5415	39.3857	4.28847	5.2996
ENSG00000253133	AC009630.1	1.0267	0.000745377	0.0283374	0.723494	1.47201	0.723494	1.47201	-0.466947	0.557786
ENSG00000263606	AP000919.1	1.02516	3.18994e-06	0.000367972	1.91158	3.84091	1.91158	3.84091	0.934765	1.94145
ENSG00000175202	HIGD2B	1.02445	0.00105947	0.0370087	0.676155	1.36699	0.676155	1.36699	-0.564575	0.451007
ENSG00000106404	CLDN15	1.02362	9.64928e-12	9.14812e-09	11.9357	23.9988	11.9357	23.9988	3.57721	4.58489
ENSG00000162949	CAPN13	1.02198	8.34603e-05	0.00510488	78.6183	157.924	78.6183	157.924	6.29679	7.30309
ENSG00000273007	AC021205.3	1.0214	0.000134021	0.00749478	1.2734	2.5733	1.2734	2.5733	0.348684	1.36362
ENSG00000278828	H3C10	1.02139	8.27449e-07	0.000122156	5.91128	11.8694	5.91128	11.8694	2.56347	3.56918
ENSG00000125378	BMP4	1.01857	4.4859e-05	0.00315564	4.82698	9.65882	4.82698	9.65882	2.27112	3.27185
ENSG00000165171	METTL27	1.0178	0.000199473	0.0103006	12.7088	25.4124	12.7088	25.4124	3.66776	4.66746
ENSG00000246560	UBE2D3-AS1	1.01697	6.41462e-06	0.000646534	2.06802	4.14464	2.06802	4.14464	1.04825	2.05125
ENSG00000269896	AL513477.1	1.0169	1.38634e-07	2.84182e-05	20.8825	41.7677	20.8825	41.7677	4.38422	5.38432
ENSG00000062282	DGAT2	1.01649	8.26565e-05	0.00506592	4.54217	9.0877	4.54217	9.0877	2.18338	3.18392
ENSG00000095752	IL11	1.01543	2.55735e-05	0.00200144	2.3583	4.71674	2.3583	4.71674	1.23775	2.23779
ENSG00000260630	SNAI3-AS1	1.01305	5.13113e-05	0.00349833	4.44808	8.86521	4.44808	8.86521	2.15318	3.14815
ENSG00000100162	CENPM	1.01233	0.00158468	0.0497683	9.07425	18.0584	9.07425	18.0584	3.18178	4.1746
ENSG00000239831	RNF7P1	1.01153	0.00037028	0.0166054	1.48724	2.97649	1.48724	2.97649	0.572634	1.57361
ENSG00000259663	AC010478.1	1.00677	9.87006e-09	3.11914e-06	5.48271	10.9122	5.48271	10.9122	2.45489	3.44788
ENSG00000280231	AL031719.2	1.00527	0.000698451	0.0269931	0.585777	1.17327	0.585777	1.17327	-0.771577	0.230539
ENSG00000286817	AC105339.6	1.00505	0.000895337	0.0325888	0.888035	1.75952	0.888035	1.75952	-0.171311	0.815182
ENSG00000247853	AC006064.2	1.00345	0.000244584	0.0120658	3.40486	6.75818	3.40486	6.75818	1.76759	2.75663
ENSG00000177045	SIX5	1.00264	9.80757e-14	1.85964e-10	13.9275	27.5978	13.9275	27.5978	3.79986	4.78648
ENSG00000186019	AC021092.1	1.00142	2.41418e-08	6.75035e-06	4.14436	8.22799	4.14436	8.22799	2.05115	3.04054
ENSG00000158747	NBL1	1.00094	5.79848e-11	4.13916e-08	45.2992	89.6347	45.2992	89.6347	5.50141	6.48598
ENSG00000129646	QRICH2	1.00085	1.81821e-13	3.15205e-10	12.2361	24.232	12.2361	24.232	3.61307	4.59884
ENSG00000142544	CTU1	0.998932	1.88098e-07	3.70554e-05	3.39778	6.71104	3.39778	6.71104	1.76459	2.74654
ENSG00000258701	LINC00638	0.995712	6.88437e-05	0.00437858	2.30816	4.54833	2.30816	4.54833	1.20674	2.18534
ENSG00000281501	SEPSECS-AS1	0.994134	2.94693e-07	5.35352e-05	3.32542	6.57913	3.32542	6.57913	1.73354	2.7179
ENSG00000223768	LINC00205	0.991293	8.49083e-09	2.8179e-06	24.3625	47.9477	24.3625	47.9477	4.60659	5.58339
ENSG00000100591	AHSA1	0.987626	1.04392e-07	2.19934e-05	200.658	393.124	200.658	393.124	7.6486	8.61884
ENSG00000267288	AC138150.2	0.985233	1.6733e-06	0.000220237	11.51	22.5119	11.51	22.5119	3.52482	4.49262
ENSG00000076351	SLC46A1	0.982935	1.04157e-14	2.25709e-11	37.0602	72.5145	37.0602	72.5145	5.2118	6.1802
ENSG00000227908	AC016596.1	0.982493	0.00141199	0.0455955	0.736443	1.44732	0.736443	1.44732	-0.441355	0.533382
ENSG00000111199	TRPV4	0.9806	6.0549e-08	1.41303e-05	63.5393	123.8	63.5393	123.8	5.98958	6.95187
ENSG00000198003	CCDC151	0.976325	8.4691e-06	0.000801671	74.337	144.392	74.337	144.392	6.21601	7.17385
ENSG00000260193	LINC02846	0.974566	0.00017785	0.00940003	1.50071	2.92906	1.50071	2.92906	0.585646	1.55044
ENSG00000166819	PLIN1	0.970925	0.000474133	0.0200338	2.7	5.2346	2.7	5.2346	1.43296	2.38808
ENSG00000109182	CWH43	0.960791	9.40343e-07	0.000136498	15.2482	29.3618	15.2482	29.3618	3.93056	4.87587
ENSG00000168439	STIP1	0.95817	5.65638e-12	5.62633e-09	182.892	351.243	182.892	351.243	7.51485	8.45632
ENSG00000083444	PLOD1	0.956929	1.022e-18	5.63737e-15	29.7756	57.2026	29.7756	57.2026	4.89606	5.83801
ENSG00000257524	AL157935.3	0.95683	0.000344534	0.0157062	1.94215	3.73146	1.94215	3.73146	0.957652	1.89974
ENSG00000004478	FKBP4	0.955056	2.22572e-15	6.43085e-12	93.1608	178.597	93.1608	178.597	6.54165	7.48056
ENSG00000119042	SATB2	0.953996	6.46902e-06	0.000648784	4.86362	9.34203	4.86362	9.34203	2.28203	3.22374
ENSG00000267395	DM1-AS	0.953444	0.000791556	0.0296289	3.47162	6.65536	3.47162	6.65536	1.79561	2.73452
ENSG00000228221	LINC00578	0.952425	0.00133273	0.0437527	0.827597	1.59204	0.827597	1.59204	-0.272999	0.670876
ENSG00000143494	VASH2	0.949205	0.000260398	0.0126907	1.95271	3.73333	1.95271	3.73333	0.965477	1.90046
ENSG00000144381	HSPD1	0.948678	9.71635e-09	3.10289e-06	353.306	673.931	353.306	673.931	8.46477	9.39646
ENSG00000269887	AL391001.1	0.946647	0.00151243	0.0480966	0.551996	1.06232	0.551996	1.06232	-0.857269	0.087213
ENSG00000157064	NMNAT2	0.945183	0.000161829	0.00872037	4.26426	8.12423	4.26426	8.12423	2.0923	3.02223
ENSG00000235560	AC002310.1	0.945152	1.95379e-06	0.000248529	2.49678	4.78102	2.49678	4.78102	1.32007	2.25732
ENSG00000250510	GPR162	0.944496	3.01234e-12	3.20661e-09	163.275	310.569	163.275	310.569	7.35116	8.27877
ENSG00000261716	H2BC20P	0.943322	3.50349e-05	0.00256427	91.9496	174.965	91.9496	174.965	6.52277	7.45092
ENSG00000279696	AP001273.1	0.942332	1.51696e-06	0.000202738	3.53509	6.73154	3.53509	6.73154	1.82175	2.75094
ENSG00000261578	AP003119.3	0.941854	0.000185215	0.00969639	3.53722	6.74678	3.53722	6.74678	1.82261	2.7542
ENSG00000169750	RAC3	0.938257	6.62902e-06	0.000660143	3.08142	5.83528	3.08142	5.83528	1.62359	2.5448
ENSG00000101049	SGK2	0.932545	4.82001e-05	0.00331955	5.62038	10.5991	5.62038	10.5991	2.49067	3.40587
ENSG00000131480	AOC2	0.930847	1.75212e-06	0.000229119	3.47565	6.535	3.47565	6.535	1.79728	2.70819
ENSG00000146094	DOK3	0.930701	0.000372695	0.0166645	2.62823	4.96225	2.62823	4.96225	1.39409	2.31099
ENSG00000112208	BAG2	0.929396	1.60077e-10	9.81096e-08	10.5697	19.9158	10.5697	19.9158	3.40187	4.31584
ENSG00000124225	PMEPA1	0.929098	4.90793e-08	1.18643e-05	34.0805	64.2199	34.0805	64.2199	5.09088	6.00495
ENSG00000015285	WAS	0.927537	0.00121212	0.0406335	0.864421	1.62699	0.864421	1.62699	-0.210193	0.702202
ENSG00000142552	RCN3	0.919941	7.48731e-06	0.000730386	2.39959	4.49673	2.39959	4.49673	1.26279	2.16888
ENSG00000185838	GNB1L	0.918965	8.19449e-05	0.00503758	2.47913	4.64375	2.47913	4.64375	1.30983	2.21529
ENSG00000158156	XKR8	0.916397	4.73283e-09	1.70934e-06	5.78364	10.794	5.78364	10.794	2.53198	3.43216
ENSG00000197580	BCO2	0.91575	1.52878e-12	1.85521e-09	62.0019	115.694	62.0019	115.694	5.95424	6.85417
ENSG00000284748	AL513220.1	0.910326	0.00126841	0.0421479	0.750813	1.4117	0.750813	1.4117	-0.413474	0.497435
ENSG00000177943	MAMDC4	0.909395	2.56707e-07	4.79261e-05	16.6606	31.0055	16.6606	31.0055	4.05837	4.95445
ENSG00000143850	PLEKHA6	0.903662	7.7886e-05	0.00481244	101.732	188.347	101.732	188.347	6.66863	7.55725
ENSG00000164294	GPX8	0.903417	1.32756e-09	5.89008e-07	32.5409	60.244	32.5409	60.244	5.02418	5.91275
ENSG00000196747	H2AC13	0.898757	0.000548355	0.0224054	1.24176	2.28235	1.24176	2.28235	0.312391	1.19052
ENSG00000272144	AC025171.4	0.898007	1.03774e-07	2.19393e-05	7.57236	13.9828	7.57236	13.9828	2.92074	3.80558
ENSG00000275713	H2BC9	0.897309	5.5823e-05	0.0037262	6.55674	12.0813	6.55674	12.0813	2.71298	3.5947
ENSG00000188672	RHCE	0.897272	0.00144809	0.0465877	2.30972	4.27075	2.30972	4.27075	1.20772	2.09449
ENSG00000178252	WDR6	0.89719	2.61105e-15	7.20128e-12	281.925	519.35	281.925	519.35	8.13917	9.02056
ENSG00000108786	HSD17B1	0.896679	0.000651855	0.0255174	2.13823	3.93589	2.13823	3.93589	1.09641	1.97669
ENSG00000167653	PSCA	0.894769	1.01708e-05	0.000942171	495.931	909.997	495.931	909.997	8.954	9.82972
ENSG00000283689	AC018553.2	0.894528	0.000770581	0.0290409	1.33369	2.45915	1.33369	2.45915	0.415422	1.29816
ENSG00000148288	GBGT1	0.89429	0.00061369	0.0245458	1.31432	2.42027	1.31432	2.42027	0.394312	1.27517
ENSG00000226833	AC092164.1	0.890818	2.67399e-05	0.00207477	7.17975	13.1853	7.17975	13.1853	2.84393	3.72086
ENSG00000248489	LINC02062	0.889991	0.000155469	0.0084376	4.54284	8.33484	4.54284	8.33484	2.1836	3.05915
ENSG00000277559	AC018553.1	0.888772	4.97805e-06	0.000526216	4.5606	8.36106	4.5606	8.36106	2.18922	3.06369
ENSG00000272870	SAP30-DT	0.886776	7.03443e-06	0.000692891	9.99943	18.3167	9.99943	18.3167	3.32185	4.19508
ENSG00000267064	UXT-AS1	0.885211	8.46814e-05	0.00516771	1.7622	3.22804	1.7622	3.22804	0.817374	1.69066
ENSG00000287401	AC034139.1	0.883967	2.55969e-05	0.00200144	6.71141	12.2696	6.71141	12.2696	2.74662	3.61702
ENSG00000135407	AVIL	0.882176	4.50049e-07	7.52263e-05	27.6605	50.4868	27.6605	50.4868	4.78976	5.65784
ENSG00000103260	METRN	0.880986	6.01629e-06	0.000613048	25.6153	46.5543	25.6153	46.5543	4.67893	5.54084
ENSG00000122884	P4HA1	0.878889	1.42103e-13	2.6128e-10	73.2871	133.373	73.2871	133.373	6.19549	7.05932
ENSG00000210100	MT-TI	0.877714	0.000326637	0.0150945	2.04643	3.71575	2.04643	3.71575	1.03311	1.89365
ENSG00000265590	C21orf59-TCP10L	0.876385	0.000433567	0.0187162	2.71262	4.93619	2.71262	4.93619	1.43969	2.3034
ENSG00000137074	APTX	0.873583	5.52133e-19	3.35013e-15	63.8504	115.777	63.8504	115.777	5.99662	6.8552
ENSG00000254721	AP000879.1	0.871619	0.00134905	0.0441725	1.04873	1.89943	1.04873	1.89943	0.0686481	0.925567
ENSG00000168874	ATOH8	0.869558	7.12998e-05	0.00448775	7.18819	13.0129	7.18819	13.0129	2.84563	3.70188
ENSG00000134901	POGLUT2	0.86501	0.00159172	0.049946	2.08797	3.76985	2.08797	3.76985	1.0621	1.91451
ENSG00000196337	CGB7	0.861102	6.66431e-05	0.00427047	2.49235	4.47005	2.49235	4.47005	1.31751	2.16029
ENSG00000226380	AC016831.1	0.858666	0.0010922	0.0378686	0.940942	1.68251	0.940942	1.68251	-0.0878226	0.750617
ENSG00000254402	LRRC24	0.857846	0.000756341	0.0286287	1.57449	2.8286	1.57449	2.8286	0.654881	1.50009
ENSG00000129437	KLK14	0.854283	0.000253532	0.012436	1.2527	2.24178	1.2527	2.24178	0.32504	1.16465
ENSG00000139625	MAP3K12	0.850712	6.18001e-14	1.20961e-10	38.2839	68.3141	38.2839	68.3141	5.25867	6.09411
ENSG00000170935	NCBP2L	0.8406	0.000481742	0.0202988	5.01279	8.89384	5.01279	8.89384	2.32561	3.15281
ENSG00000165416	SUGT1	0.838331	2.32187e-11	1.92989e-08	84.5709	149.469	84.5709	149.469	6.40209	7.2237
ENSG00000168589	DYNLRB2	0.837779	0.000707365	0.0272323	119.722	211.249	119.722	211.249	6.90354	7.7228
ENSG00000173467	AGR3	0.834731	2.51433e-05	0.00197616	213.038	375.19	213.038	375.19	7.73497	8.55148
ENSG00000238058	AL355574.1	0.83118	0.000202526	0.0104316	2.2614	4.00154	2.2614	4.00154	1.17721	2.00056
ENSG00000189350	TOGARAM2	0.827568	7.00076e-13	9.87857e-10	277.949	487.835	277.949	487.835	8.11867	8.93025
ENSG00000163491	NEK10	0.826804	1.89983e-07	3.73055e-05	197.911	346.671	197.911	346.671	7.6287	8.43742
ENSG00000143248	RGS5	0.826327	4.22274e-05	0.0030108	6.77883	11.9052	6.77883	11.9052	2.76104	3.57352
ENSG00000163703	CRELD1	0.825708	6.04139e-07	9.39917e-05	6.66065	11.67	6.66065	11.67	2.73566	3.54473
ENSG00000283526	PRRT1B	0.824819	0.000171418	0.00912363	8.8331	15.4604	8.8331	15.4604	3.14292	3.9505
ENSG00000270820	AC016727.1	0.824725	0.00122628	0.0409499	7.00769	12.2589	7.00769	12.2589	2.80894	3.61576
ENSG00000187189	TSPYL4	0.824129	3.45317e-09	1.34311e-06	94.9434	166.138	94.9434	166.138	6.569	7.37624
ENSG00000198130	HIBCH	0.8207	1.01852e-11	9.3894e-09	60.9277	106.557	60.9277	106.557	5.92903	6.73548
ENSG00000204282	TNRC6C-AS1	0.81792	1.24425e-10	8.03148e-08	13.3437	23.2854	13.3437	23.2854	3.73809	4.54136
ENSG00000267128	RNF157-AS1	0.817327	3.97905e-05	0.0028742	10.4924	18.2954	10.4924	18.2954	3.39127	4.19341
ENSG00000245213	AC105285.1	0.812817	0.000557552	0.0226743	2.78696	4.84872	2.78696	4.84872	1.47869	2.2776
ENSG00000106992	AK1	0.812625	1.89153e-06	0.000243158	12.59	21.8932	12.59	21.8932	3.6542	4.45241
ENSG00000262583	TMEM231P1	0.809065	0.000502448	0.0209673	3.29222	5.70982	3.29222	5.70982	1.71906	2.51345
ENSG00000162927	PUS10	0.808327	1.16832e-06	0.000162589	12.8582	22.2817	12.8582	22.2817	3.68462	4.47779
ENSG00000189339	SLC35E2B	0.807501	1.8702e-05	0.00156088	81.3452	140.894	81.3452	140.894	6.34599	7.13847
ENSG00000268230	AC012313.3	0.804827	0.000275598	0.0132401	2.49441	4.31745	2.49441	4.31745	1.3187	2.11018
ENSG00000144401	METTL21A	0.804447	1.9389e-08	5.54927e-06	13.1051	22.6384	13.1051	22.6384	3.71206	4.5007
ENSG00000145386	CCNA2	0.803868	2.46017e-07	4.62146e-05	8.72156	15.0437	8.72156	15.0437	3.12459	3.91109
ENSG00000061455	PRDM6	0.803513	0.00050633	0.0210714	2.03635	3.52142	2.03635	3.52142	1.02599	1.81616
ENSG00000160471	COX6B2	0.801403	1.66601e-06	0.000220233	12.3286	21.2679	12.3286	21.2679	3.62394	4.41061
ENSG00000007516	BAIAP3	0.80123	0.000441303	0.0189793	181.111	311.529	181.111	311.529	7.50073	8.28322
ENSG00000260729	AC009690.1	0.799872	0.000464655	0.0197571	2.23055	3.85269	2.23055	3.85269	1.1574	1.94587
ENSG00000174327	SLC16A13	0.798575	2.33448e-08	6.55772e-06	10.1844	17.557	10.1844	17.557	3.34829	4.13398
ENSG00000177076	ACER2	0.797597	7.84288e-06	0.000749878	10.4117	17.9341	10.4117	17.9341	3.38014	4.16463
ENSG00000179965	ZNF771	0.794959	3.13955e-05	0.00236053	2.78151	4.78934	2.78151	4.78934	1.47587	2.25983
ENSG00000268061	NAPA-AS1	0.794878	0.000310346	0.0145634	3.2939	5.66544	3.2939	5.66544	1.71979	2.50219
ENSG00000254726	MEX3A	0.794542	0.000970942	0.0346954	19.5938	33.5659	19.5938	33.5659	4.29233	5.06893
ENSG00000149257	SERPINH1	0.791494	4.96236e-06	0.000526216	36.8374	63.1997	36.8374	63.1997	5.2031	5.98185
ENSG00000285589	AC010422.8	0.785986	2.81401e-07	5.17403e-05	13.8627	23.6831	13.8627	23.6831	3.79313	4.56578
ENSG00000230074	AL162231.2	0.783386	0.000872125	0.031897	2.13278	3.63876	2.13278	3.63876	1.09274	1.86345
ENSG00000258056	AC009779.3	0.783223	2.5986e-05	0.00202925	5.43208	9.22949	5.43208	9.22949	2.4415	3.20625
ENSG00000266921	AC006213.1	0.782574	0.00153814	0.0486844	1.97488	3.37198	1.97488	3.37198	0.981768	1.7536
ENSG00000164674	SYTL3	0.778481	0.000417485	0.018135	112.84	191.027	112.84	191.027	6.81813	7.57763
ENSG00000068097	HEATR6	0.775677	0.000199445	0.0103006	34.7411	58.9447	34.7411	58.9447	5.11857	5.88129
ENSG00000183773	AIFM3	0.769402	0.000443857	0.0190598	1.94771	3.30072	1.94771	3.30072	0.961779	1.72278
ENSG00000239306	RBM14	0.763099	1.36392e-12	1.68893e-09	57.9054	97.2215	57.9054	97.2215	5.85562	6.6032
ENSG00000185875	THNSL1	0.761121	3.62774e-07	6.3802e-05	21.2908	35.7	21.2908	35.7	4.41216	5.15785
ENSG00000111664	GNB3	0.756806	0.00121977	0.0408222	2.47664	4.13017	2.47664	4.13017	1.30838	2.0462
ENSG00000280734	LINC01232	0.753426	9.03493e-09	2.93157e-06	12.5044	20.8794	12.5044	20.8794	3.64437	4.38401
ENSG00000135472	FAIM2	0.753365	0.00047045	0.0199476	3.74478	6.24208	3.74478	6.24208	1.90488	2.64203
ENSG00000104960	PTOV1	0.752498	1.28463e-09	5.77379e-07	97.2351	161.899	97.2351	161.899	6.6034	7.33895
ENSG00000171357	LURAP1	0.752421	4.83722e-06	0.00051673	6.99814	11.6726	6.99814	11.6726	2.80697	3.54505
ENSG00000236778	INTS6-AS1	0.751301	1.2505e-06	0.000171664	8.80505	14.6854	8.80505	14.6854	3.13833	3.87631
ENSG00000110042	DTX4	0.748475	0.000223217	0.011296	165.781	275.864	165.781	275.864	7.37314	8.10781
ENSG00000165698	SPACA9	0.747394	2.46655e-10	1.45302e-07	178.724	296.817	178.724	296.817	7.48159	8.21343
ENSG00000105982	RNF32	0.744536	0.000431005	0.0186265	21.0486	34.8584	21.0486	34.8584	4.39565	5.12344
ENSG00000184678	H2BC21	0.744045	7.35537e-08	1.64079e-05	77.8716	129.035	77.8716	129.035	6.28302	7.01162
ENSG00000220323	H2BC19P	0.743125	2.34596e-07	4.46217e-05	69.3428	114.977	69.3428	114.977	6.11568	6.84521
ENSG00000234518	PTGES3P1	0.742258	0.000144682	0.00799522	19.7572	32.6779	19.7572	32.6779	4.30431	5.03024
ENSG00000108773	KAT2A	0.741419	1.90779e-14	3.99163e-11	57.2128	94.6296	57.2128	94.6296	5.83827	6.56422
ENSG00000135924	DNAJB2	0.741054	1.02952e-05	0.000950795	126.708	209.195	126.708	209.195	6.98536	7.70871
ENSG00000130684	ZNF337	0.740162	3.501e-12	3.54044e-09	42.4724	70.264	42.4724	70.264	5.40845	6.13471
ENSG00000170835	CEL	0.737894	0.00102737	0.0361372	3.2091	5.28914	3.2091	5.28914	1.68217	2.40303
ENSG00000241764	AC002467.1	0.736751	0.00077804	0.0292674	2.77385	4.58196	2.77385	4.58196	1.47189	2.19597
ENSG00000163686	ABHD6	0.736252	8.80809e-09	2.90456e-06	28.3221	46.6784	28.3221	46.6784	4.82385	5.54468
ENSG00000256029	AL590560.2	0.732583	2.8858e-06	0.000339338	22.5478	37.0352	22.5478	37.0352	4.49491	5.21083
ENSG00000269091	AC010624.3	0.731744	0.000242433	0.0120277	62.4981	102.463	62.4981	102.463	5.96574	6.67896
ENSG00000165704	HPRT1	0.731369	3.5993e-07	6.34858e-05	18.025	29.6135	18.025	29.6135	4.17193	4.88818
ENSG00000095397	WHRN	0.730575	4.57963e-07	7.59217e-05	88.2174	144.601	88.2174	144.601	6.46299	7.17593
ENSG00000117507	FMO6P	0.728516	0.000900999	0.0327163	28.6613	46.9738	28.6613	46.9738	4.84103	5.55378
ENSG00000141696	P3H4	0.725338	0.00109887	0.0380132	5.43909	8.91438	5.43909	8.91438	2.44336	3.15613
ENSG00000132906	CASP9	0.723814	6.36623e-05	0.0041269	31.9884	52.2061	31.9884	52.2061	4.99948	5.70615
ENSG00000102760	RGCC	0.722297	3.16497e-08	8.42272e-06	42.5393	69.4133	42.5393	69.4133	5.41072	6.11714
ENSG00000152705	CATSPER3	0.718459	0.00075769	0.028644	2.0439	3.3284	2.0439	3.3284	1.03133	1.73483
ENSG00000141084	RANBP10	0.718203	1.2591e-06	0.000172454	121.357	197.31	121.357	197.31	6.92311	7.62432
ENSG00000163885	CFAP100	0.717888	8.08516e-05	0.00498552	377.326	613.015	377.326	613.015	8.55967	9.25978
ENSG00000130701	RBBP8NL	0.715103	6.08026e-05	0.00398608	4.57328	7.43796	4.57328	7.43796	2.19323	2.89491
ENSG00000220201	ZGLP1	0.714987	0.000936142	0.0337501	1.93295	3.13972	1.93295	3.13972	0.950802	1.65063
ENSG00000164118	CEP44	0.714961	7.31208e-05	0.00457862	50.9558	82.6398	50.9558	82.6398	5.67118	6.36877
ENSG00000110958	PTGES3	0.712712	8.24619e-09	2.76434e-06	485.367	786.174	485.367	786.174	8.92293	9.61871
ENSG00000221890	NPTXR	0.71196	0.000115385	0.00664243	13.3284	21.6153	13.3284	21.6153	3.73644	4.43398
ENSG00000264920	AC018521.5	0.711386	0.00116576	0.0396267	3.53679	5.74766	3.53679	5.74766	1.82244	2.52297
ENSG00000260912	AL158206.1	0.71129	1.0554e-06	0.000151031	9.82116	15.9278	9.82116	15.9278	3.29589	3.99347
ENSG00000256525	POLG2	0.710351	3.58476e-09	1.38541e-06	29.6624	48.0609	29.6624	48.0609	4.89056	5.58679
ENSG00000105245	NUMBL	0.707306	2.83893e-05	0.00216946	81.3536	131.178	81.3536	131.178	6.34613	7.03538
ENSG00000109971	HSPA8	0.705916	7.6636e-07	0.000114531	1449.93	2339.27	1449.93	2339.27	10.5018	11.1918
ENSG00000170606	HSPA4	0.705763	4.10969e-05	0.002958	244.4	393.953	244.4	393.953	7.9331	8.62188
ENSG00000171368	TPPP	0.705415	2.45843e-06	0.000298934	94.127	151.625	94.127	151.625	6.55654	7.24436
ENSG00000179397	CATSPERE	0.704624	1.18693e-06	0.000164051	12.3825	19.9999	12.3825	19.9999	3.63023	4.32192
ENSG00000161055	SCGB3A1	0.704184	0.00104926	0.0367533	1088.08	1755.97	1088.08	1755.97	10.0876	10.7781
ENSG00000137266	SLC22A23	0.703712	9.65081e-09	3.09827e-06	179.095	288.261	179.095	288.261	7.48458	8.17123
ENSG00000259768	AC004943.2	0.703599	1.02168e-06	0.000146552	17.889	28.8124	17.889	28.8124	4.161	4.84862
ENSG00000157343	ARMC12	0.703387	0.000896262	0.0326029	2.71132	4.37112	2.71132	4.37112	1.43899	2.128
ENSG00000196263	ZNF471	0.702246	5.30272e-08	1.2537e-05	28.2667	45.5194	28.2667	45.5194	4.82103	5.50841
ENSG00000140403	DNAJA4	0.700014	6.17555e-05	0.00403345	784.601	1259.05	784.601	1259.05	9.61582	10.2981
ENSG00000136854	STXBP1	0.699162	1.36149e-08	4.06945e-06	43.9858	70.6109	43.9858	70.6109	5.45897	6.14182
ENSG00000246016	LINC01513	0.696205	9.3516e-05	0.00561244	15.1588	24.299	15.1588	24.299	3.92209	4.60282
ENSG00000124374	PAIP2B	0.695657	6.9207e-05	0.00439247	27.8777	44.6116	27.8777	44.6116	4.80104	5.47935
ENSG00000196787	H2AC11	0.695146	0.00037832	0.0168415	4.07593	6.53	4.07593	6.53	2.02713	2.70708
ENSG00000235527	HIPK1-AS1	0.694743	0.000169943	0.00906902	3.30293	5.29338	3.30293	5.29338	1.72375	2.40419
ENSG00000168811	IL12A	0.693816	0.000573483	0.0232443	4.08046	6.52111	4.08046	6.52111	2.02873	2.70512
ENSG00000130827	PLXNA3	0.693602	2.88645e-08	7.85374e-06	75.5868	120.972	75.5868	120.972	6.24006	6.91853
ENSG00000008710	PKD1	0.68862	7.50543e-09	2.57288e-06	167.798	267.304	167.798	267.304	7.39058	8.06234
ENSG00000253368	TRNP1	0.686387	0.000860746	0.031595	18.4919	29.4545	18.4919	29.4545	4.20882	4.88041
ENSG00000133872	SARAF	0.685509	6.83734e-06	0.000674573	462.433	734.681	462.433	734.681	8.8531	9.52097
ENSG00000163468	CCT3	0.682057	2.83009e-07	5.18787e-05	255.665	405.558	255.665	405.558	7.99811	8.66376
ENSG00000262903	AC027796.4	0.679552	0.00136282	0.0444813	5.11075	8.10485	5.11075	8.10485	2.35353	3.01879
ENSG00000162542	TMCO4	0.679258	6.19946e-11	4.37394e-08	49.773	78.877	49.773	78.877	5.63729	6.30153
ENSG00000112335	SNX3	0.678837	1.02133e-11	9.3894e-09	144.275	228.447	144.275	228.447	7.17267	7.83572
ENSG00000197903	H2BC12	0.676319	0.000411523	0.0179508	12.7702	20.1619	12.7702	20.1619	3.67471	4.33356
ENSG00000147174	GCNA	0.673551	0.000250876	0.0123256	4.18323	6.58459	4.18323	6.58459	2.06462	2.71909
ENSG00000114735	HEMK1	0.672557	2.63094e-10	1.50599e-07	57.7832	91.1394	57.7832	91.1394	5.85258	6.51
ENSG00000203734	ECT2L	0.671995	0.000508518	0.0211335	202.292	318.302	202.292	318.302	7.6603	8.31425
ENSG00000103021	CCDC113	0.671764	0.000103058	0.00607099	417.717	657.125	417.717	657.125	8.70638	9.36002
ENSG00000166228	PCBD1	0.671025	1.81429e-06	0.000235726	47.0112	74.0201	47.0112	74.0201	5.55493	6.20985
ENSG00000259426	AC027237.5	0.670824	9.64208e-05	0.00576965	33.9278	53.3755	33.9278	53.3755	5.0844	5.73811
ENSG00000164941	INTS8	0.670287	2.26673e-10	1.34839e-07	70.182	110.462	70.182	110.462	6.13303	6.78741
ENSG00000179335	CLK3	0.669872	1.44339e-08	4.27216e-06	59.2118	93.1794	59.2118	93.1794	5.88781	6.54194
ENSG00000111674	ENO2	0.669577	7.43971e-08	1.64749e-05	39.1898	61.6357	39.1898	61.6357	5.29241	5.94569
ENSG00000068971	PPP2R5B	0.669019	4.67615e-06	0.000503068	16.3391	25.7281	16.3391	25.7281	4.03025	4.68527
ENSG00000132481	TRIM47	0.667845	1.54313e-05	0.00133759	10.3833	16.3027	10.3833	16.3027	3.37619	4.02704
ENSG00000114988	LMAN2L	0.666234	1.84507e-10	1.10843e-07	25.999	40.8504	25.999	40.8504	4.70038	5.35228
ENSG00000234807	LINC01135	0.665242	7.09428e-06	0.000696526	8.8106	13.8439	8.8106	13.8439	3.13924	3.79118
ENSG00000273230	AC102953.2	0.664711	3.21214e-05	0.00240617	8.00231	12.5409	8.00231	12.5409	3.00042	3.64857
ENSG00000161091	MFSD12	0.664148	2.57841e-10	1.50431e-07	25.5621	40.0575	25.5621	40.0575	4.67593	5.324
ENSG00000092096	SLC22A17	0.663393	0.000254339	0.0124655	6.42082	10.0787	6.42082	10.0787	2.68276	3.33324
ENSG00000203879	GDI1	0.662713	1.25687e-05	0.00112737	138.989	217.432	138.989	217.432	7.11883	7.76442
ENSG00000233461	AL445524.1	0.659417	0.00136828	0.0446354	2.16237	3.38512	2.16237	3.38512	1.11261	1.75921
ENSG00000099875	MKNK2	0.658296	4.86555e-10	2.56715e-07	141.162	220.394	141.162	220.394	7.14121	7.78394
ENSG00000287104	AC097382.3	0.655727	0.000753554	0.0285666	2.86542	4.47733	2.86542	4.47733	1.51875	2.16264
ENSG00000115998	C2orf42	0.654738	2.99691e-05	0.002273	21.3638	33.278	21.3638	33.278	4.4171	5.05649
ENSG00000047457	CP	0.653843	0.000498936	0.0208782	356.101	554.23	356.101	554.23	8.47614	9.11434
ENSG00000166167	BTRC	0.650531	2.91821e-09	1.14236e-06	73.3173	113.945	73.3173	113.945	6.19608	6.8322
ENSG00000159915	ZNF233	0.650231	0.000175862	0.00931119	7.40264	11.5001	7.40264	11.5001	2.88804	3.52358
ENSG00000182318	ZSCAN22	0.648886	0.000273454	0.0131579	4.89535	7.59587	4.89535	7.59587	2.29141	2.92522
ENSG00000173113	TRMT112	0.646574	5.71897e-07	9.03734e-05	48.9424	75.759	48.9424	75.759	5.61301	6.24334
ENSG00000229109	AL137847.1	0.644907	0.000513824	0.0213248	4.63168	7.17341	4.63168	7.17341	2.21154	2.84266
ENSG00000125384	PTGER2	0.641068	0.000111418	0.00645694	12.6173	19.4824	12.6173	19.4824	3.65733	4.2841
ENSG00000172530	BANP	0.640538	3.6562e-06	0.0004118	13.9135	21.4483	13.9135	21.4483	3.79841	4.42279
ENSG00000116668	SWT1	0.640277	3.46299e-05	0.00253768	7.90098	12.1958	7.90098	12.1958	2.98203	3.60831
ENSG00000203965	EFCAB7	0.639715	0.000461794	0.019663	45.9401	70.7288	45.9401	70.7288	5.52168	6.14423
ENSG00000183864	TOB2	0.639214	1.7366e-08	5.06587e-06	60.8366	93.7032	60.8366	93.7032	5.92687	6.55003
ENSG00000102878	HSF4	0.639071	1.02124e-05	0.000944585	20.3581	31.3706	20.3581	31.3706	4.34753	4.97134
ENSG00000100228	RAB36	0.638519	2.00631e-06	0.000254143	202.524	311.627	202.524	311.627	7.66195	8.28367
ENSG00000164070	HSPA4L	0.637672	3.63963e-09	1.39771e-06	103.309	158.942	103.309	158.942	6.69082	7.31236
ENSG00000124587	PEX6	0.637125	7.36478e-05	0.00460211	88.965	136.896	88.965	136.896	6.47517	7.09694
ENSG00000002016	RAD52	0.636758	1.20237e-07	2.49847e-05	20.8768	32.1285	20.8768	32.1285	4.38383	5.00578
ENSG00000132002	DNAJB1	0.635594	3.22405e-06	0.0003712	225.307	346.287	225.307	346.287	7.81575	8.43583
ENSG00000184060	ADAP2	0.63554	0.000158466	0.00856959	5.79626	8.91269	5.79626	8.91269	2.53512	3.15586
ENSG00000197813	AC011450.1	0.635006	0.00120179	0.0404836	3.70304	5.6975	3.70304	5.6975	1.88871	2.51033
ENSG00000205129	C4orf47	0.634771	0.00100093	0.0354332	67.2307	103.088	67.2307	103.088	6.07105	6.68774
ENSG00000124813	RUNX2	0.634314	0.000644341	0.0253377	10.188	15.6378	10.188	15.6378	3.34881	3.96696
ENSG00000197847	SLC22A20P	0.631764	0.00119394	0.0402911	3.66178	5.62507	3.66178	5.62507	1.87254	2.49187
ENSG00000127954	STEAP4	0.630538	2.21329e-06	0.00027351	58.1089	89.0729	58.1089	89.0729	5.86069	6.47691
ENSG00000106537	TSPAN13	0.628833	0.000268235	0.0129891	107.634	164.78	107.634	164.78	6.74999	7.3644
ENSG00000142168	SOD1	0.628457	0.00120294	0.0404836	216.139	330.198	216.139	330.198	7.75581	8.36719
ENSG00000232434	AJM1	0.627646	0.000827201	0.0307356	6.13021	9.3748	6.13021	9.3748	2.61594	3.22879
ENSG00000189195	BTBD8	0.626562	2.38906e-05	0.00189985	15.452	23.6117	15.452	23.6117	3.94972	4.56143
ENSG00000139974	SLC38A6	0.626284	0.00153351	0.048578	33.1092	50.4706	33.1092	50.4706	5.04916	5.65737
ENSG00000025434	NR1H3	0.624919	4.31992e-05	0.00306927	6.58062	10.0382	6.58062	10.0382	2.71822	3.32743
ENSG00000110917	MLEC	0.62377	1.09883e-09	5.05094e-07	153.499	234.022	153.499	234.022	7.26208	7.8705
ENSG00000112186	CAP2	0.622305	4.79087e-08	1.16743e-05	62.7021	95.4423	62.7021	95.4423	5.97044	6.57656
ENSG00000183208	GDPGP1	0.622086	0.000487383	0.0204631	4.68887	7.13556	4.68887	7.13556	2.22924	2.83503
ENSG00000159674	SPON2	0.621786	0.00108476	0.0376557	58.2245	88.5365	58.2245	88.5365	5.86355	6.4682
ENSG00000188878	FBF1	0.621448	4.30072e-07	7.33007e-05	21.7574	33.1292	21.7574	33.1292	4.44344	5.05003
ENSG00000138587	MNS1	0.621277	0.000133802	0.00748944	137.523	209.15	137.523	209.15	7.10353	7.70839
ENSG00000196689	TRPV1	0.620643	1.83327e-05	0.00154066	12.8943	19.6162	12.8943	19.6162	3.68866	4.29397
ENSG00000215068	AC025171.2	0.620532	6.70283e-06	0.00066346	31.3795	47.7265	31.3795	47.7265	4.97175	5.57672
ENSG00000137161	CNPY3	0.620495	1.1832e-06	0.000164051	45.119	68.604	45.119	68.604	5.49566	6.10022
ENSG00000221994	ZNF630	0.618371	0.000461258	0.019654	4.79542	7.30756	4.79542	7.30756	2.26166	2.86939
ENSG00000086061	DNAJA1	0.618174	2.80928e-05	0.00215222	444.574	674.948	444.574	674.948	8.79628	9.39863
ENSG00000123552	USP45	0.617643	7.9283e-07	0.000117618	18.7592	28.4746	18.7592	28.4746	4.22952	4.83161
ENSG00000099260	PALMD	0.617465	0.00102685	0.0361372	55.491	84.093	55.491	84.093	5.79418	6.39391
ENSG00000213918	DNASE1	0.614539	3.30498e-07	5.88073e-05	32.1517	48.7325	32.1517	48.7325	5.00682	5.60681
ENSG00000114554	PLXNA1	0.612269	1.19271e-05	0.00108013	179.28	271.254	179.28	271.254	7.48607	8.0835
ENSG00000017260	ATP2C1	0.611808	3.98572e-07	6.90964e-05	177.846	268.63	177.846	268.63	7.47449	8.06948
ENSG00000133935	ERG28	0.611742	3.9723e-10	2.13295e-07	68.2831	103.268	68.2831	103.268	6.09346	6.69026
ENSG00000188352	FOCAD	0.610097	2.78565e-05	0.00213952	170.716	257.516	170.716	257.516	7.41545	8.00852
ENSG00000130758	MAP3K10	0.609973	0.000701606	0.027073	7.61136	11.4965	7.61136	11.4965	2.92815	3.52312
ENSG00000104419	NDRG1	0.608932	0.000439914	0.0189441	47.6042	71.8749	47.6042	71.8749	5.57302	6.16742
ENSG00000185567	AHNAK2	0.608303	0.00109444	0.0379248	551.055	829.628	551.055	829.628	9.10605	9.69632
ENSG00000196976	LAGE3	0.608114	0.000230935	0.0115517	5.55695	8.38439	5.55695	8.38439	2.47429	3.06771
ENSG00000152133	GPATCH11	0.607775	9.54029e-05	0.00571438	13.7032	20.6982	13.7032	20.6982	3.77644	4.37143
ENSG00000146733	PSPH	0.606519	9.94454e-05	0.00590985	36.3266	54.6705	36.3266	54.6705	5.18295	5.77269
ENSG00000183655	KLHL25	0.60538	1.98756e-05	0.00163855	8.74973	13.1779	8.74973	13.1779	3.12924	3.72005
ENSG00000185088	RPS27L	0.603099	1.10661e-06	0.000156515	39.717	59.7589	39.717	59.7589	5.31168	5.90108
ENSG00000161036	LRWD1	0.601818	1.46379e-05	0.0012755	97.1371	145.828	97.1371	145.828	6.60195	7.18812
ENSG00000051825	MPHOSPH9	0.601248	1.28554e-06	0.000175285	40.3638	60.5762	40.3638	60.5762	5.33499	5.92068
ENSG00000145348	TBCK	0.59933	1.07564e-06	0.00015249	44.9881	67.4831	44.9881	67.4831	5.49147	6.07645
ENSG00000175334	BANF1	0.597794	8.95409e-05	0.00541251	49.4304	73.9576	49.4304	73.9576	5.62733	6.20863
ENSG00000257556	LINC02298	0.597608	0.000945198	0.0340361	5.38716	8.07432	5.38716	8.07432	2.42953	3.01334
ENSG00000163071	SPATA18	0.597465	0.000103608	0.0060965	561.569	839.306	561.569	839.306	9.13332	9.71305
ENSG00000088986	DYNLL1	0.596452	0.0003142	0.0146885	464.955	694.742	464.955	694.742	8.86095	9.44033
ENSG00000185681	MORN5	0.596333	0.000125186	0.00712548	110.2	164.798	110.2	164.798	6.78397	7.36456
ENSG00000156966	B3GNT7	0.595639	0.000121974	0.00697539	54.7259	81.7088	54.7259	81.7088	5.77415	6.35242
ENSG00000115419	GLS	0.594735	2.17767e-06	0.000269658	34.648	51.7607	34.648	51.7607	5.1147	5.69379
ENSG00000135722	FBXL8	0.592538	8.24922e-05	0.00506097	10.6335	15.8691	10.6335	15.8691	3.41054	3.98814
ENSG00000158201	ABHD3	0.592319	3.07461e-06	0.000356232	50.5133	75.3306	50.5133	75.3306	5.65859	6.23516
ENSG00000227500	SCAMP4	0.592121	1.8463e-06	0.000238862	128.516	191.519	128.516	191.519	7.00581	7.58134
ENSG00000160953	PWWP3A	0.591655	1.23154e-08	3.77399e-06	59.1292	88.1783	59.1292	88.1783	5.8858	6.46235
ENSG00000137486	ARRB1	0.590656	3.40111e-07	6.0332e-05	33.5706	49.9881	33.5706	49.9881	5.06913	5.64351
ENSG00000182551	ADI1	0.58921	0.000152563	0.00833203	23.2936	34.7159	23.2936	34.7159	4.54186	5.11753
ENSG00000240401	AC012358.4	0.588764	0.00119475	0.0402959	5.22038	7.79213	5.22038	7.79213	2.38415	2.96202
ENSG00000123353	ORMDL2	0.587721	2.67245e-06	0.000320462	33.5127	49.8165	33.5127	49.8165	5.06664	5.63855
ENSG00000135519	KCNH3	0.583101	0.00140838	0.0455275	31.4624	46.5647	31.4624	46.5647	4.97556	5.54117
ENSG00000168005	SPINDOC	0.582526	0.00014219	0.00786463	14.0668	20.8253	14.0668	20.8253	3.81422	4.38026
ENSG00000279207	AC015813.6	0.582091	0.000541258	0.0221602	16.152	23.9345	16.152	23.9345	4.01364	4.58102
ENSG00000159147	DONSON	0.581888	0.000108222	0.00629573	9.90954	14.7051	9.90954	14.7051	3.30882	3.87825
ENSG00000141012	GALNS	0.580822	4.23711e-06	0.000460736	99.6632	147.347	99.6632	147.347	6.63899	7.20307
ENSG00000032444	PNPLA6	0.580081	1.95757e-08	5.57642e-06	40.3056	59.5891	40.3056	59.5891	5.33291	5.89698
ENSG00000168566	SNRNP48	0.579566	3.2459e-05	0.00241997	23.2648	34.417	23.2648	34.417	4.54008	5.10505
ENSG00000155761	SPAG17	0.577165	9.7918e-06	0.000911238	478.451	705.992	478.451	705.992	8.90223	9.46351
ENSG00000106211	HSPB1	0.576484	5.95533e-05	0.00391915	386.525	570.917	386.525	570.917	8.59442	9.15714
ENSG00000164088	PPM1M	0.576482	0.000702998	0.0270998	5.29721	7.80725	5.29721	7.80725	2.40523	2.96481
ENSG00000143499	SMYD2	0.575295	0.000358667	0.0161923	141.305	208.04	141.305	208.04	7.14267	7.70072
ENSG00000164347	GFM2	0.573864	4.4883e-05	0.00315564	161.729	237.927	161.729	237.927	7.33743	7.89438
ENSG00000170502	NUDT9	0.57288	2.69984e-08	7.44615e-06	44.2101	65.1237	44.2101	65.1237	5.4663	6.02511
ENSG00000137942	FNBP1L	0.571886	2.28216e-05	0.00183044	90.8411	133.719	90.8411	133.719	6.50527	7.06307
ENSG00000196437	ZNF569	0.571113	4.45587e-05	0.00314012	15.5783	22.9345	15.5783	22.9345	3.96146	4.51945
ENSG00000111145	ELK3	0.57074	8.29446e-05	0.00507845	96.207	141.227	96.207	141.227	6.58807	7.14187
ENSG00000204922	UQCC3	0.570487	0.000410394	0.0179144	9.44681	13.8739	9.44681	13.8739	3.23983	3.7943
ENSG00000198919	DZIP3	0.568728	0.000532889	0.0218766	288.239	422.256	288.239	422.256	8.17112	8.72198
ENSG00000115484	CCT4	0.567604	9.44301e-06	0.000884754	180.728	264.925	180.728	264.925	7.49768	8.04944
ENSG00000186635	ARAP1	0.567458	2.64118e-07	4.91584e-05	136.607	200.351	136.607	200.351	7.09389	7.64639
ENSG00000263327	TAPT1-AS1	0.566828	4.31875e-05	0.00306927	11.5048	16.8696	11.5048	16.8696	3.52416	4.07636
ENSG00000068724	TTC7A	0.566221	7.19204e-05	0.00451276	53.6489	78.4826	53.6489	78.4826	5.74548	6.2943
ENSG00000102897	LYRM1	0.56533	0.000304439	0.0144189	28.2433	41.322	28.2433	41.322	4.81984	5.36884
ENSG00000134255	CEPT1	0.564813	1.45509e-05	0.00127035	78.4183	114.69	78.4183	114.69	6.29312	6.8416
ENSG00000165113	GKAP1	0.564356	0.00113456	0.0388489	9.97753	14.5946	9.97753	14.5946	3.31868	3.86736
ENSG00000013392	RWDD2A	0.563967	0.00141124	0.0455955	9.39988	13.7672	9.39988	13.7672	3.23264	3.78316
ENSG00000159588	CCDC17	0.56384	4.21432e-05	0.00300833	966.647	1412.03	966.647	1412.03	9.91685	10.4636
ENSG00000119699	TGFB3	0.563165	2.47146e-05	0.00195513	11.9707	17.5029	11.9707	17.5029	3.58144	4.12952
ENSG00000110237	ARHGEF17	0.562179	2.48287e-06	0.0003007	63.4932	92.7225	63.4932	92.7225	5.98853	6.53485
ENSG00000154760	SLFN13	0.560113	0.0013608	0.0444392	318.585	464.041	318.585	464.041	8.31554	8.85811
ENSG00000070718	AP3M2	0.559873	7.11254e-06	0.00069719	51.327	74.918	51.327	74.918	5.68165	6.22724
ENSG00000174996	KLC2	0.559833	4.87538e-08	1.18327e-05	34.3092	50.042	34.3092	50.042	5.10052	5.64507
ENSG00000173040	EVC2	0.559822	0.00126051	0.0419313	6.84932	9.97681	6.84932	9.97681	2.77596	3.31858
ENSG00000106479	ZNF862	0.556627	1.64763e-05	0.00141004	49.1085	71.5205	49.1085	71.5205	5.6179	6.16029
ENSG00000185340	GAS2L1	0.556463	0.00092482	0.0333815	12.2976	17.8792	12.2976	17.8792	3.6203	4.16021
ENSG00000156453	PCDH1	0.555088	4.43503e-08	1.08508e-05	71.2576	103.541	71.2576	103.541	6.15497	6.69405
ENSG00000185187	SIGIRR	0.554428	1.61877e-06	0.000214924	63.7564	92.5843	63.7564	92.5843	5.9945	6.5327
ENSG00000119185	ITGB1BP1	0.553768	0.000463157	0.0197072	39.9096	57.906	39.9096	57.906	5.31866	5.85564
ENSG00000047578	KIAA0556	0.553383	9.89714e-06	0.000919631	330.382	479.06	330.382	479.06	8.36799	8.90406
ENSG00000187961	KLHL17	0.553312	0.000308268	0.0145108	11.0039	15.9811	11.0039	15.9811	3.45995	3.9983
ENSG00000181638	ZFP41	0.550368	0.000669268	0.0261148	8.14201	11.7981	8.14201	11.7981	3.02539	3.56048
ENSG00000246922	UBAP1L	0.55	0.000101647	0.00601124	13.6062	19.7309	13.6062	19.7309	3.7662	4.30239
ENSG00000237172	B3GNT9	0.549568	4.36729e-05	0.00308496	14.1597	20.5168	14.1597	20.5168	3.82372	4.35873
ENSG00000072401	UBE2D1	0.549233	0.000108861	0.00632688	14.7351	21.3237	14.7351	21.3237	3.88119	4.41439
ENSG00000183644	C11orf88	0.547534	0.000217532	0.0110899	171.987	248.473	171.987	248.473	7.42615	7.95694
ENSG00000125454	SLC25A19	0.546317	0.000522412	0.0215193	9.34842	13.4972	9.34842	13.4972	3.22472	3.75458
ENSG00000160049	DFFA	0.545767	3.06839e-08	8.23794e-06	56.2354	81.2027	56.2354	81.2027	5.81341	6.34346
ENSG00000162337	LRP5	0.545594	3.20178e-07	5.73071e-05	77.6412	112.076	77.6412	112.076	6.27875	6.80833
ENSG00000203485	INF2	0.541696	0.000587336	0.0236511	45.0211	64.8566	45.0211	64.8566	5.49253	6.01918
ENSG00000259583	AC015712.2	0.539002	0.00145255	0.0466568	9.28728	13.3795	9.28728	13.3795	3.21526	3.74195
ENSG00000188523	CFAP77	0.538002	0.000854365	0.0314942	71.6963	102.897	71.6963	102.897	6.16383	6.68506
ENSG00000187554	TLR5	0.537174	0.000791148	0.0296289	62.8519	90.3445	62.8519	90.3445	5.97388	6.49737
ENSG00000165506	DNAAF2	0.5368	0.000351224	0.0158918	62.1734	89.1192	62.1734	89.1192	5.95823	6.47766
ENSG00000087903	RFX2	0.536709	7.67638e-05	0.00475763	193.886	278.007	193.886	278.007	7.59906	8.11898
ENSG00000150873	C2orf50	0.536547	0.000259071	0.0126565	73.9915	106.046	73.9915	106.046	6.20929	6.72855
ENSG00000125703	ATG4C	0.535789	0.00074296	0.0282632	10.7484	15.4472	10.7484	15.4472	3.42605	3.94927
ENSG00000130309	COLGALT1	0.535719	1.99903e-06	0.000253752	47.6342	68.2515	47.6342	68.2515	5.57393	6.09279
ENSG00000138794	CASP6	0.534762	9.19035e-05	0.00553208	15.196	21.8094	15.196	21.8094	3.92562	4.44688
ENSG00000115486	GGCX	0.533222	2.00943e-07	3.89534e-05	46.8279	67.0778	46.8279	67.0778	5.5493	6.06776
ENSG00000182809	CRIP2	0.531466	0.00100054	0.0354332	86.4294	123.389	86.4294	123.389	6.43345	6.94707
ENSG00000101150	TPD52L2	0.531363	1.73594e-05	0.00147315	93.5326	133.748	93.5326	133.748	6.5474	7.06337
ENSG00000239779	WBP1	0.530608	4.33361e-05	0.0030718	41.9072	59.9437	41.9072	59.9437	5.38913	5.90554
ENSG00000103326	CAPN15	0.529678	7.70759e-06	0.000742665	33.8215	48.2581	33.8215	48.2581	5.07987	5.5927
ENSG00000143258	USP21	0.52897	4.87282e-06	0.000519619	79.2239	113.055	79.2239	113.055	6.30786	6.82088
ENSG00000127483	HP1BP3	0.528848	0.000220094	0.0111846	190.861	272.719	190.861	272.719	7.57637	8.09127
ENSG00000077514	POLD3	0.528331	6.95747e-05	0.00440659	65.3049	93.0786	65.3049	93.0786	6.02912	6.54038
ENSG00000112062	MAPK14	0.527154	3.5047e-08	8.97263e-06	73.0701	104.186	73.0701	104.186	6.19121	6.70301
ENSG00000168528	SERINC2	0.527076	7.70863e-06	0.000742665	91.9441	130.999	91.9441	130.999	6.52268	7.03342
ENSG00000196466	ZNF799	0.526094	0.00139948	0.0452881	7.45452	10.6247	7.45452	10.6247	2.89812	3.40935
ENSG00000284976	BX255925.3	0.525542	5.49593e-05	0.00368476	15.4549	21.9797	15.4549	21.9797	3.95	4.4581
ENSG00000166478	ZNF143	0.522206	0.000177227	0.00937527	36.6198	51.983	36.6198	51.983	5.19455	5.69997
ENSG00000231057	AC096637.3	0.52061	0.00068784	0.026668	37.9937	53.9011	37.9937	53.9011	5.24769	5.75224
ENSG00000115307	AUP1	0.519562	2.12893e-06	0.000265792	76.1016	107.986	76.1016	107.986	6.24985	6.7547
ENSG00000150456	EEF1AKMT1	0.518773	0.000484834	0.0204007	12.91	18.3174	12.91	18.3174	3.69042	4.19514
ENSG00000188566	NDOR1	0.518423	0.000284783	0.0136059	16.2614	23.0446	16.2614	23.0446	4.02338	4.52636
ENSG00000224078	SNHG14	0.51827	0.000130559	0.0073282	101.016	143.126	101.016	143.126	6.65843	7.16114
ENSG00000160199	PKNOX1	0.517283	2.77197e-06	0.000330436	33.2244	47.0701	33.2244	47.0701	5.05417	5.55674
ENSG00000178467	P4HTM	0.516912	0.000100262	0.00594674	202.647	286.545	202.647	286.545	7.66282	8.16262
ENSG00000103051	COG4	0.515867	7.09146e-05	0.00447278	107.237	151.61	107.237	151.61	6.74466	7.24422
ENSG00000120656	TAF12	0.51579	0.000180737	0.0095277	13.6918	19.3973	13.6918	19.3973	3.77524	4.27778
ENSG00000136937	NCBP1	0.51537	1.1217e-06	0.000157308	51.4966	72.8992	51.4966	72.8992	5.6864	6.18783
ENSG00000119041	GTF3C3	0.512606	3.64012e-07	6.38347e-05	90.7803	128.136	90.7803	128.136	6.50431	7.00153
ENSG00000148634	HERC4	0.512462	5.82611e-07	9.15817e-05	69.9959	98.8386	69.9959	98.8386	6.1292	6.627
ENSG00000196199	MPHOSPH8	0.512022	3.96217e-06	0.000436314	67.6948	95.586	67.6948	95.586	6.08097	6.57873
ENSG00000204852	TCTN1	0.511676	0.00039373	0.0173745	270.495	381.039	270.495	381.039	8.07946	8.57379
ENSG00000166888	STAT6	0.511147	5.19143e-07	8.44491e-05	451.873	637.069	451.873	637.069	8.81977	9.31531
ENSG00000131061	ZNF341	0.510599	0.00027001	0.013037	10.9676	15.4544	10.9676	15.4544	3.45518	3.94995
ENSG00000072134	EPN2	0.510521	1.93095e-06	0.000246658	73.6055	103.762	73.6055	103.762	6.20174	6.69714
ENSG00000251474	RPL32P3	0.510218	2.49836e-05	0.00196615	84.7326	119.351	84.7326	119.351	6.40484	6.89907
ENSG00000122729	ACO1	0.50952	0.000351102	0.0158918	27.4221	38.6871	27.4221	38.6871	4.77727	5.27378
ENSG00000166140	ZFYVE19	0.508027	1.76408e-06	0.000230188	33.9835	47.7949	33.9835	47.7949	5.08676	5.57879
ENSG00000112110	MRPL18	0.507771	4.56251e-07	7.59217e-05	56.1099	78.9367	56.1099	78.9367	5.81018	6.30262
ENSG00000162600	OMA1	0.507452	1.37061e-06	0.000186047	54.2051	76.2565	54.2051	76.2565	5.76036	6.25279
ENSG00000172037	LAMB2	0.5047	0.00118498	0.0400758	167.292	235.185	167.292	235.185	7.38622	7.87765
ENSG00000100307	CBX7	0.504626	1.82263e-05	0.00153384	37.5831	52.7341	37.5831	52.7341	5.23201	5.72067
ENSG00000177106	EPS8L2	0.504504	7.11909e-07	0.00010772	201.367	282.681	201.367	282.681	7.65369	8.14303
ENSG00000196922	ZNF252P	0.504231	0.000390155	0.0172649	43.3011	60.85	43.3011	60.85	5.43633	5.92719
ENSG00000103540	CCP110	0.50327	4.00277e-06	0.000439985	160.563	225.105	160.563	225.105	7.32699	7.81446
ENSG00000100380	ST13	0.502982	0.000268799	0.0130061	279.649	391.777	279.649	391.777	8.12747	8.61389
ENSG00000178980	SELENOW	0.50214	0.000368888	0.016578	229.346	321.06	229.346	321.06	7.84138	8.3267
ENSG00000169957	ZNF768	0.502033	7.5931e-07	0.000113758	36.0254	50.4761	36.0254	50.4761	5.17094	5.65753
ENSG00000125534	PPDPF	0.501506	7.53187e-06	0.000733553	95.5259	133.758	95.5259	133.758	6.57782	7.06349
ENSG00000136383	ALPK3	0.499971	0.0012284	0.0409982	20.3532	28.4736	20.3532	28.4736	4.34719	4.83155
ENSG00000269313	MAGIX	0.499109	0.000641399	0.0252547	18.3377	25.629	18.3377	25.629	4.19674	4.6797
ENSG00000137802	MAPKBP1	0.498684	2.03858e-05	0.00167153	70.7942	98.8555	70.7942	98.8555	6.14556	6.62725
ENSG00000167291	TBC1D16	0.498632	7.34476e-05	0.00459434	43.7459	61.1147	43.7459	61.1147	5.45107	5.93345
ENSG00000189050	RNFT1	0.497111	3.51961e-05	0.00257296	23.3386	32.6133	23.3386	32.6133	4.54465	5.02739
ENSG00000173598	NUDT4	0.496764	1.22096e-05	0.00110186	104.144	145.309	104.144	145.309	6.70244	7.18298
ENSG00000185324	CDK10	0.495263	5.16939e-07	8.43166e-05	91.2716	127.299	91.2716	127.299	6.51209	6.99208
ENSG00000099308	MAST3	0.4949	3.74036e-05	0.00272122	22.527	31.374	22.527	31.374	4.49358	4.9715
ENSG00000104936	DMPK	0.494581	0.000995026	0.0353065	46.5955	64.8465	46.5955	64.8465	5.54212	6.01896
ENSG00000137409	MTCH1	0.492528	6.97079e-05	0.00440903	136.663	190.163	136.663	190.163	7.09448	7.57109
ENSG00000090060	PAPOLA	0.492216	1.35724e-06	0.000184645	306.659	426.671	306.659	426.671	8.26049	8.73698
ENSG00000054654	SYNE2	0.492104	0.000979203	0.034847	450.863	626.353	450.863	626.353	8.81654	9.29083
ENSG00000164976	MYORG	0.491693	2.4299e-06	0.000296058	70.9009	98.5925	70.9009	98.5925	6.14773	6.62341
ENSG00000074935	TUBE1	0.491104	1.07552e-05	0.000987262	27.7961	38.6713	27.7961	38.6713	4.79681	5.27319
ENSG00000166126	AMN	0.489796	0.00064668	0.0253791	14.7232	20.4521	14.7232	20.4521	3.88002	4.35418
ENSG00000138074	SLC5A6	0.48894	0.00100025	0.0354332	17.682	24.5459	17.682	24.5459	4.14421	4.61741
ENSG00000135070	ISCA1	0.487366	9.27618e-05	0.00557821	36.7265	50.932	36.7265	50.932	5.19875	5.6705
ENSG00000139405	RITA1	0.487176	0.000991773	0.035253	29.0694	40.2885	29.0694	40.2885	4.86143	5.3323
ENSG00000249042	AC008771.1	0.486895	0.0010346	0.0363493	62.4429	86.5098	62.4429	86.5098	5.96447	6.43479
ENSG00000197530	MIB2	0.486828	6.4565e-06	0.000648784	50.3695	69.8208	50.3695	69.8208	5.65448	6.12559
ENSG00000116005	PCYOX1	0.486437	4.12765e-05	0.00296389	73.8927	102.482	73.8927	102.482	6.20736	6.67922
ENSG00000218510	LINC00339	0.486322	0.000668867	0.0261148	12.2779	17.0373	12.2779	17.0373	3.61799	4.09063
ENSG00000132763	MMACHC	0.485979	0.000956305	0.0342936	11.0584	15.3432	11.0584	15.3432	3.46707	3.93953
ENSG00000166311	SMPD1	0.485844	0.000972937	0.0347463	13.3002	18.4476	13.3002	18.4476	3.73338	4.20536
ENSG00000091490	SEL1L3	0.484814	5.18419e-06	0.000544214	221.268	306.388	221.268	306.388	7.78965	8.25922
ENSG00000176978	DPP7	0.48398	2.90147e-05	0.0022089	32.4408	44.8565	32.4408	44.8565	5.01974	5.48724
ENSG00000234420	ZNF37BP	0.483249	0.000848116	0.0313591	31.0278	42.9543	31.0278	42.9543	4.95549	5.42473
ENSG00000123975	CKS2	0.483024	0.00139924	0.0452881	11.8452	16.3923	11.8452	16.3923	3.56623	4.03494
ENSG00000091436	MAP3K20	0.481662	0.00032275	0.0149833	27.161	37.5422	27.161	37.5422	4.76347	5.23044
ENSG00000150753	CCT5	0.481116	0.000209912	0.0107392	236.674	326.634	236.674	326.634	7.88676	8.35153
ENSG00000144445	KANSL1L	0.480022	5.86079e-06	0.000599678	88.12	121.562	88.12	121.562	6.4614	6.92555
ENSG00000135473	PAN2	0.478305	2.92066e-06	0.000342774	125.518	173.058	125.518	173.058	6.97175	7.43512
ENSG00000157613	CREB3L1	0.477733	7.73884e-05	0.00479145	24.4358	33.6934	24.4358	33.6934	4.61092	5.07439
ENSG00000150756	ATPSCKMT	0.476999	0.000449577	0.0192781	17.4077	23.9757	17.4077	23.9757	4.12166	4.5835
ENSG00000108733	PEX12	0.476676	0.000397557	0.0174419	10.6795	14.7163	10.6795	14.7163	3.41677	3.87935
ENSG00000114626	ABTB1	0.476328	0.000120131	0.00687649	16.9185	23.2999	16.9185	23.2999	4.08053	4.54225
ENSG00000122490	SLC66A2	0.476278	4.31724e-06	0.000467773	52.4351	72.1222	52.4351	72.1222	5.71246	6.17237
ENSG00000105053	VRK3	0.476208	0.000252274	0.0123843	104.284	143.442	104.284	143.442	6.70438	7.16432
ENSG00000163060	TEKT4	0.474611	0.000726149	0.0278331	54.5454	74.9385	54.5454	74.9385	5.76939	6.22764
ENSG00000123607	TTC21B	0.473562	0.000270565	0.0130499	94.3171	129.423	94.3171	129.423	6.55945	7.01595
ENSG00000119408	NEK6	0.473346	0.000111774	0.00646892	38.7142	53.1684	38.7142	53.1684	5.27479	5.7325
ENSG00000248508	SRP14-AS1	0.473277	0.00024283	0.0120375	21.5725	29.6297	21.5725	29.6297	4.43112	4.88897
ENSG00000262879	AC005670.3	0.473058	0.000194011	0.0100614	35.2666	48.4526	35.2666	48.4526	5.14023	5.5985
ENSG00000185085	INTS5	0.473034	3.991e-05	0.0028794	20.7566	28.5008	20.7566	28.5008	4.3755	4.83293
ENSG00000167395	ZNF646	0.472036	7.62841e-05	0.00473758	26.0492	35.7407	26.0492	35.7407	4.70317	5.1595
ENSG00000167646	DNAAF3	0.471573	0.00142564	0.0459874	104.235	142.844	104.235	142.844	6.7037	7.1583
ENSG00000125967	NECAB3	0.471487	0.000500831	0.0209431	17.3322	23.7646	17.3322	23.7646	4.11539	4.57075
ENSG00000164896	FASTK	0.470884	1.14902e-06	0.000160271	54.337	74.5067	54.337	74.5067	5.76386	6.2193
ENSG00000120438	TCP1	0.469892	0.000361205	0.0162827	241.488	330.684	241.488	330.684	7.91581	8.36931
ENSG00000167566	NCKAP5L	0.469625	1.42269e-05	0.00124744	33.7571	46.24	33.7571	46.24	5.07712	5.53107
ENSG00000167778	SPRYD3	0.469445	0.000693335	0.0268638	52.2651	71.5284	52.2651	71.5284	5.70778	6.16044
ENSG00000090238	YPEL3	0.467983	0.000424774	0.0184097	43.1461	58.9803	43.1461	58.9803	5.43116	5.88216
ENSG00000012822	CALCOCO1	0.467623	4.97622e-06	0.000526216	194.039	265.452	194.039	265.452	7.6002	8.05231
ENSG00000165175	MID1IP1	0.465658	8.9795e-05	0.0054159	117.91	160.981	117.91	160.981	6.88154	7.33075
ENSG00000129250	KIF1C	0.465057	0.000106601	0.00623131	92.4774	126.239	92.4774	126.239	6.53103	6.98001
ENSG00000108523	RNF167	0.464766	1.11909e-06	0.000157308	80.6082	110.1	80.6082	110.1	6.33286	6.78267
ENSG00000151929	BAG3	0.464501	0.00045064	0.01931	93.7768	128.067	93.7768	128.067	6.55116	7.00075
ENSG00000143797	MBOAT2	0.463946	0.000228222	0.0114443	71.599	97.6505	71.599	97.6505	6.16187	6.60956
ENSG00000227372	TP73-AS1	0.463465	0.000371933	0.0166426	24.6082	33.6002	24.6082	33.6002	4.62107	5.0704
ENSG00000214517	PPME1	0.462643	0.000209124	0.0107169	81.4534	110.972	81.4534	110.972	6.3479	6.79405
ENSG00000123933	MXD4	0.462436	1.35597e-05	0.00119585	73.1441	99.6723	73.1441	99.6723	6.19267	6.63912
ENSG00000168152	THAP9	0.462246	0.00144938	0.0466046	11.9084	16.227	11.9084	16.227	3.57391	4.02032
ENSG00000117153	KLHL12	0.461269	6.17609e-07	9.5523e-05	58.0722	79.1274	58.0722	79.1274	5.85978	6.3061
ENSG00000183597	TANGO2	0.460604	0.000578986	0.0233892	16.8797	22.9884	16.8797	22.9884	4.07721	4.52283
ENSG00000110318	CEP126	0.460083	0.00111519	0.0384092	211.813	287.866	211.813	287.866	7.72665	8.16925
ENSG00000140995	DEF8	0.45942	7.55961e-06	0.00073392	41.5838	56.5564	41.5838	56.5564	5.37795	5.82162
ENSG00000243147	MRPL33	0.458712	5.65444e-05	0.0037537	36.6526	49.8763	36.6526	49.8763	5.19584	5.64028
ENSG00000147471	PLPBP	0.458308	1.13476e-06	0.000158647	44.0632	59.9176	44.0632	59.9176	5.4615	5.90491
ENSG00000205336	ADGRG1	0.457922	1.87008e-05	0.00156088	251.568	341.881	251.568	341.881	7.97481	8.41735
ENSG00000235706	DICER1-AS1	0.457466	0.000796828	0.0298078	23.4445	31.8524	23.4445	31.8524	4.55117	4.99333
ENSG00000167065	DUSP18	0.456506	0.000206058	0.0105777	68.1218	92.4039	68.1218	92.4039	6.09004	6.52988
ENSG00000151491	EPS8	0.455348	0.00137193	0.0446585	172.485	233.717	172.485	233.717	7.43033	7.86862
ENSG00000176903	PNMA1	0.454602	0.00135028	0.0441725	99.0256	134.111	99.0256	134.111	6.62973	7.06728
ENSG00000215039	CD27-AS1	0.454202	0.000328522	0.0151585	27.1435	36.8507	27.1435	36.8507	4.76253	5.20362
ENSG00000133805	AMPD3	0.452799	3.30626e-05	0.00245545	97.8566	132.469	97.8566	132.469	6.6126	7.04951
ENSG00000180198	RCC1	0.452621	1.91232e-05	0.00158514	40.6904	55.1072	40.6904	55.1072	5.34661	5.78417
ENSG00000173548	SNX33	0.45222	5.00987e-06	0.000528659	66.7907	90.4206	66.7907	90.4206	6.06157	6.49858
ENSG00000163516	ANKZF1	0.45211	0.000916571	0.0331232	158.366	214.218	158.366	214.218	7.30712	7.74293
ENSG00000102871	TRADD	0.451647	0.000726846	0.0278423	40.734	55.0541	40.734	55.0541	5.34816	5.78278
ENSG00000156976	EIF4A2	0.449483	1.66874e-05	0.00142209	700.907	947.002	700.907	947.002	9.45308	9.88722
ENSG00000144161	ZC3H8	0.449449	5.92313e-05	0.00390643	28.1281	38.0269	28.1281	38.0269	4.81394	5.24895
ENSG00000168890	TMEM150A	0.44706	0.00141322	0.045611	13.1555	17.7633	13.1555	17.7633	3.71759	4.15083
ENSG00000167280	ENGASE	0.446681	0.000103792	0.0060965	42.197	56.9097	42.197	56.9097	5.39907	5.8306
ENSG00000103248	MTHFSD	0.445767	0.000217682	0.0110899	31.641	42.6454	31.641	42.6454	4.98372	5.41432
ENSG00000185800	DMWD	0.442877	0.000564977	0.0229301	34.3719	46.1628	34.3719	46.1628	5.10316	5.52866
ENSG00000099949	LZTR1	0.442459	0.000455194	0.0194639	13.1105	17.626	13.1105	17.626	3.71265	4.13963
ENSG00000051009	FAM160A2	0.441221	2.46351e-05	0.00195295	86.9417	116.782	86.9417	116.782	6.44198	6.86767
ENSG00000126464	PRR12	0.440261	7.60701e-05	0.00472913	50.8175	68.2192	50.8175	68.2192	5.66725	6.09211
ENSG00000143418	CERS2	0.438605	3.90682e-05	0.00282876	100.005	134.088	100.005	134.088	6.64393	7.06704
ENSG00000053371	AKR7A2	0.437261	0.000911326	0.0329729	56.9535	76.2575	56.9535	76.2575	5.83171	6.25281
ENSG00000134815	DHX34	0.436803	0.00145452	0.0466956	28.1805	37.7417	28.1805	37.7417	4.81662	5.23809
ENSG00000135052	GOLM1	0.435517	0.0003835	0.0170097	257.58	344.98	257.58	344.98	8.00888	8.43037
ENSG00000196975	ANXA4	0.43503	0.000421742	0.0182914	212.887	284.752	212.887	284.752	7.73395	8.15356
ENSG00000197062	ZSCAN26	0.434027	0.000395409	0.0173851	17.122	22.9199	17.122	22.9199	4.09778	4.51853
ENSG00000157637	SLC38A10	0.433677	4.58146e-05	0.00318789	84.0288	112.335	84.0288	112.335	6.39281	6.81167
ENSG00000176700	SCAND2P	0.43308	0.00129107	0.0426603	18.3019	24.4369	18.3019	24.4369	4.19392	4.61099
ENSG00000151665	PIGF	0.43248	0.000151359	0.00828122	24.3676	32.5578	24.3676	32.5578	4.60689	5.02493
ENSG00000136367	ZFHX2	0.431842	0.000407734	0.017824	72.3331	96.4472	72.3331	96.4472	6.17658	6.59167
ENSG00000187954	CYHR1	0.431553	1.98481e-05	0.00163851	55.1662	73.6433	55.1662	73.6433	5.78571	6.20248
ENSG00000070061	ELP1	0.431435	1.37353e-05	0.00120958	122.571	163.514	122.571	163.514	6.93748	7.35327
ENSG00000169490	TM2D2	0.430813	1.78052e-05	0.00150048	35.5249	47.3946	35.5249	47.3946	5.15076	5.56665
ENSG00000072135	PTPN18	0.430494	0.00154121	0.0487392	71.6743	95.6243	71.6743	95.6243	6.16338	6.57931
ENSG00000164068	RNF123	0.430318	7.3726e-06	0.000721515	52.5621	70.1022	52.5621	70.1022	5.71595	6.13139
ENSG00000092531	SNAP23	0.429571	2.30854e-05	0.00184793	75.5546	100.677	75.5546	100.677	6.23945	6.6536
ENSG00000159625	DRC7	0.428873	0.000129728	0.00729442	133.783	178.14	133.783	178.14	7.06375	7.47687
ENSG00000206053	JPT2	0.428598	0.000767457	0.0289591	518.124	689.302	518.124	689.302	9.01715	9.42899
ENSG00000091542	ALKBH5	0.427278	6.57372e-05	0.00423426	102.421	136.182	102.421	136.182	6.67837	7.08939
ENSG00000144134	RABL2A	0.426295	0.000674551	0.0262799	154.793	205.853	154.793	205.853	7.2742	7.68547
ENSG00000225697	SLC26A6	0.425948	0.000898893	0.0326645	21.6515	28.7887	21.6515	28.7887	4.43639	4.84743
ENSG00000064601	CTSA	0.425125	0.000570091	0.0231222	64.8718	86.2805	64.8718	86.2805	6.01952	6.43096
ENSG00000109736	MFSD10	0.423948	0.000182262	0.00957481	83.1821	110.401	83.1821	110.401	6.3782	6.78661
ENSG00000113108	APBB3	0.423484	0.00131274	0.0432261	28.6536	38.0699	28.6536	38.0699	4.84065	5.25058
ENSG00000106078	COBL	0.423325	0.000321132	0.0149425	59.3241	78.6487	59.3241	78.6487	5.89055	6.29735
ENSG00000088340	FER1L4	0.423127	4.65238e-05	0.00322614	37.6012	49.8861	37.6012	49.8861	5.23271	5.64057
ENSG00000100083	GGA1	0.422095	6.64e-05	0.00426789	84.823	112.392	84.823	112.392	6.40638	6.8124
ENSG00000135624	CCT7	0.422062	0.000619539	0.0246661	205.719	272.602	205.719	272.602	7.68453	8.09065
ENSG00000197429	IPP	0.421434	0.00039543	0.0173851	27.619	36.589	27.619	36.589	4.78759	5.19334
ENSG00000173264	GPR137	0.421388	0.000208155	0.0106762	29.0863	38.5141	29.0863	38.5141	4.86227	5.26731
ENSG00000100266	PACSIN2	0.421249	0.000148407	0.00814173	99.6169	131.934	99.6169	131.934	6.63832	7.04368
ENSG00000039319	ZFYVE16	0.420997	0.000381061	0.0169386	87.1754	115.422	87.1754	115.422	6.44585	6.85078
ENSG00000145414	NAF1	0.420918	0.00144256	0.0464345	25.3204	33.5077	25.3204	33.5077	4.66223	5.06642
ENSG00000089091	DZANK1	0.420647	0.00121134	0.0406335	84.7393	112.166	84.7393	112.166	6.40496	6.80949
ENSG00000099910	KLHL22	0.420124	0.000434005	0.0187162	18.4102	24.3887	18.4102	24.3887	4.20243	4.60814
ENSG00000139641	ESYT1	0.418548	0.000119986	0.00687629	82.032	108.519	82.032	108.519	6.35812	6.76181
ENSG00000155827	RNF20	0.417567	0.00050559	0.0210651	80.3573	106.192	80.3573	106.192	6.32836	6.73053
ENSG00000197050	ZNF420	0.417545	0.00133157	0.0437527	13.5814	17.9646	13.5814	17.9646	3.76356	4.16709
ENSG00000148444	COMMD3	0.417335	0.00102913	0.0361782	17.1262	22.6436	17.1262	22.6436	4.09814	4.50103
ENSG00000168286	THAP11	0.415686	0.000244593	0.0120658	22.0383	29.0919	22.0383	29.0919	4.46194	4.86255
ENSG00000237440	ZNF737	0.413937	0.000875917	0.0320163	18.2872	24.1116	18.2872	24.1116	4.19276	4.59166
ENSG00000106290	TAF6	0.41294	3.04441e-05	0.0023	43.9427	57.8551	43.9427	57.8551	5.45755	5.85437
ENSG00000136870	ZNF189	0.412613	6.73304e-05	0.00430036	34.1107	44.9592	34.1107	44.9592	5.09215	5.49054
ENSG00000158863	FAM160B2	0.411814	0.000236814	0.0118069	76.454	100.673	76.454	100.673	6.25652	6.65353
ENSG00000139531	SUOX	0.40979	3.25293e-05	0.00242177	39.3348	51.7206	39.3348	51.7206	5.29773	5.69267
ENSG00000172671	ZFAND4	0.409542	0.00051041	0.0211976	33.6335	44.1859	33.6335	44.1859	5.07183	5.46552
ENSG00000008226	DLEC1	0.409213	0.000647486	0.0253791	850.55	1116.23	850.55	1116.23	9.73225	10.1244
ENSG00000172269	DPAGT1	0.408396	0.000534388	0.0219233	62.1368	81.5654	62.1368	81.5654	5.95737	6.34989
ENSG00000105443	CYTH2	0.408384	0.000993181	0.0352823	136.868	179.664	136.868	179.664	7.09665	7.48915
ENSG00000179981	TSHZ1	0.408205	0.000155236	0.0084325	26.7106	35.0799	26.7106	35.0799	4.73934	5.13257
ENSG00000160113	NR2F6	0.408093	0.000754016	0.0285666	38.1476	50.0379	38.1476	50.0379	5.25352	5.64495
ENSG00000184867	ARMCX2	0.407544	0.000123645	0.00705764	25.5978	33.6033	25.5978	33.6033	4.67795	5.07053
ENSG00000011376	LARS2	0.407243	0.000299618	0.0142251	33.7366	44.2744	33.7366	44.2744	5.07624	5.4684
ENSG00000182858	ALG12	0.407168	0.000842235	0.0312177	21.3127	27.9628	21.3127	27.9628	4.41364	4.80544
ENSG00000168397	ATG4B	0.405744	5.64327e-05	0.0037518	68.0192	89.1029	68.0192	89.1029	6.08787	6.4774
ENSG00000132581	SDF2	0.404391	0.00017083	0.00910676	32.629	42.746	32.629	42.746	5.02808	5.41772
ENSG00000146007	ZMAT2	0.404043	0.000519604	0.0214473	105.993	138.745	105.993	138.745	6.72782	7.11629
ENSG00000141736	ERBB2	0.403726	0.000296128	0.0140704	290.422	379.9	290.422	379.9	8.18201	8.56947
ENSG00000144711	IQSEC1	0.401707	0.000394744	0.0173813	92.1516	120.353	92.1516	120.353	6.52594	6.91113
ENSG00000138078	PREPL	0.401254	0.000815243	0.0303657	93.4552	122.024	93.4552	122.024	6.5462	6.93102
ENSG00000204070	SYS1	0.40005	0.00127903	0.0423849	47.0886	61.4991	47.0886	61.4991	5.55731	5.94249
ENSG00000119906	SLF2	0.3997	0.00102453	0.0360942	44.0456	57.5273	44.0456	57.5273	5.46093	5.84618
ENSG00000140264	SERF2	0.398502	0.000147733	0.00812209	370.163	482.712	370.163	482.712	8.53202	8.91502
ENSG00000228474	OST4	0.398096	8.79984e-05	0.00533939	60.6605	79.1699	60.6605	79.1699	5.92268	6.30688
ENSG00000183273	CCDC60	0.397582	0.000976839	0.0348152	71.5606	93.2714	71.5606	93.2714	6.16109	6.54336
ENSG00000099991	CABIN1	0.395786	0.00041302	0.0180031	117.082	152.308	117.082	152.308	6.87137	7.25085
ENSG00000008405	CRY1	0.395667	0.000471926	0.0199962	35.5615	46.2837	35.5615	46.2837	5.15224	5.53243
ENSG00000101460	MAP1LC3A	0.394531	0.00155052	0.0489653	27.0862	35.1938	27.0862	35.1938	4.75949	5.13725
ENSG00000235437	LINC01278	0.393564	0.000157507	0.00852533	52.0782	67.676	52.0782	67.676	5.70261	6.08057
ENSG00000076826	CAMSAP3	0.392897	0.000753988	0.0285666	24.4036	31.7	24.4036	31.7	4.60902	4.98641
ENSG00000153561	RMND5A	0.392316	0.000238949	0.011884	96.722	125.511	96.722	125.511	6.59577	6.97167
ENSG00000164111	ANXA5	0.392069	0.00108241	0.0376153	218.502	283.983	218.502	283.983	7.7715	8.14966
ENSG00000119471	HSDL2	0.391903	0.00022527	0.0113345	58.0268	75.3424	58.0268	75.3424	5.85865	6.23539
ENSG00000184381	PLA2G6	0.389894	0.00151706	0.0482187	76.9981	99.828	76.9981	99.828	6.26675	6.64137
ENSG00000072110	ACTN1	0.389747	7.37644e-05	0.00460466	147.491	191.259	147.491	191.259	7.20449	7.57938
ENSG00000182749	PAQR7	0.38847	0.00117063	0.0397254	39.6339	51.3404	39.6339	51.3404	5.30866	5.68202
ENSG00000104660	LEPROTL1	0.38733	0.000560589	0.0227825	45.0863	58.3312	45.0863	58.3312	5.49462	5.8662
ENSG00000177613	CSTF2T	0.387123	0.000165554	0.00888354	43.9505	56.8453	43.9505	56.8453	5.45781	5.82897
ENSG00000103932	RPAP1	0.386625	0.000538193	0.0220645	24.0611	31.1175	24.0611	31.1175	4.58863	4.95966
ENSG00000230989	HSBP1	0.386344	0.000141646	0.00784255	201.117	260.098	201.117	260.098	7.65189	8.02291
ENSG00000163348	PYGO2	0.385669	0.000131174	0.00735591	40.2067	51.992	40.2067	51.992	5.32937	5.70022
ENSG00000103502	CDIPT	0.384593	0.000381613	0.0169508	29.5456	38.1853	29.5456	38.1853	4.88487	5.25495
ENSG00000144867	SRPRB	0.383387	0.000890986	0.0324693	32.7205	42.2611	32.7205	42.2611	5.03212	5.40126
ENSG00000164877	MICALL2	0.383221	0.000473942	0.0200338	99.2778	128.096	99.2778	128.096	6.6334	7.00108
ENSG00000143458	GABPB2	0.382821	0.00112019	0.038509	67.5593	87.0912	67.5593	87.0912	6.07808	6.44445
ENSG00000120458	MSANTD2	0.382647	0.00118282	0.0400271	29.0345	37.479	29.0345	37.479	4.8597	5.22801
ENSG00000140391	TSPAN3	0.382252	0.00121566	0.0407072	407.883	525.68	407.883	525.68	8.67201	9.03804
ENSG00000152582	SPEF2	0.382118	0.00158032	0.0496827	323.097	416.259	323.097	416.259	8.33582	8.70134
ENSG00000171163	ZNF692	0.380831	0.000153916	0.00837581	44.7719	57.7228	44.7719	57.7228	5.48452	5.85107
ENSG00000110723	EXPH5	0.379484	0.000256086	0.0125309	112.594	144.884	112.594	144.884	6.81498	7.17876
ENSG00000175215	CTDSP2	0.379412	0.000175798	0.00931119	185.786	239.2	185.786	239.2	7.5375	7.90208
ENSG00000104290	FZD3	0.377831	0.000740742	0.0281965	30.6567	39.4246	30.6567	39.4246	4.93813	5.30102
ENSG00000139163	ETNK1	0.377819	0.00128194	0.0424126	114.027	146.457	114.027	146.457	6.83323	7.19433
ENSG00000166295	ANAPC16	0.377816	0.000521961	0.0215193	166.513	214.004	166.513	214.004	7.37949	7.74149
ENSG00000189241	TSPYL1	0.376871	8.74943e-05	0.00531412	125.783	161.634	125.783	161.634	6.97479	7.33659
ENSG00000167543	TP53I13	0.376439	0.00158148	0.0496933	24.5168	31.499	24.5168	31.499	4.6157	4.97723
ENSG00000117335	CD46	0.376091	0.000747074	0.0283841	292.481	375.645	292.481	375.645	8.1922	8.55323
ENSG00000146067	FAM193B	0.37594	0.000226588	0.0113812	69.8167	89.626	69.8167	89.626	6.1255	6.48585
ENSG00000114650	SCAP	0.374638	0.00127783	0.0423682	70.5684	90.6	70.5684	90.6	6.14095	6.50144
ENSG00000244005	NFS1	0.373298	0.000394618	0.0173813	24.8889	31.9191	24.8889	31.9191	4.63743	4.99635
ENSG00000119004	CYP20A1	0.372374	0.000732662	0.0279651	33.5568	42.9682	33.5568	42.9682	5.06853	5.4252
ENSG00000157224	CLDN12	0.370041	0.000527466	0.0216686	83.5291	106.776	83.5291	106.776	6.38421	6.73844
ENSG00000178802	MPI	0.369881	0.000621086	0.0246851	24.0157	30.7144	24.0157	30.7144	4.58591	4.94084
ENSG00000084652	TXLNA	0.36883	0.000134567	0.00751843	111.214	142.144	111.214	142.144	6.7972	7.15121
ENSG00000076924	XAB2	0.367849	0.000488003	0.0204631	38.2259	48.7925	38.2259	48.7925	5.25648	5.60859
ENSG00000063854	HAGH	0.36754	0.00111948	0.0385065	47.8201	61.0283	47.8201	61.0283	5.57954	5.93141
ENSG00000140943	MBTPS1	0.366551	0.000637402	0.025162	251.167	320.168	251.167	320.168	7.97251	8.32268
ENSG00000108828	VAT1	0.36627	0.000710037	0.0272845	34.7029	44.2858	34.7029	44.2858	5.11699	5.46877
ENSG00000253719	ATXN7L3B	0.366063	0.000954022	0.0342725	217.247	276.903	217.247	276.903	7.76319	8.11324
ENSG00000130304	SLC27A1	0.366003	9.69429e-05	0.00578948	59.7976	76.2405	59.7976	76.2405	5.90202	6.25249
ENSG00000140553	UNC45A	0.365345	0.000147915	0.00812209	47.6331	60.73	47.6331	60.73	5.57389	5.92434
ENSG00000160959	LRRC14	0.365281	0.000583436	0.0235376	36.8048	46.913	36.8048	46.913	5.20182	5.55192
ENSG00000047644	WWC3	0.364519	0.000309034	0.0145356	45.7818	58.2775	45.7818	58.2775	5.5167	5.86487
ENSG00000115392	FANCL	0.364073	0.00139338	0.0452352	30.0353	38.2708	30.0353	38.2708	4.90859	5.25817
ENSG00000127334	DYRK2	0.361356	0.000365667	0.0164594	65.7619	83.5148	65.7619	83.5148	6.03918	6.38396
ENSG00000063244	U2AF2	0.360895	0.000202386	0.0104316	162.004	205.788	162.004	205.788	7.33988	7.68502
ENSG00000168101	NUDT16L1	0.359908	0.00120404	0.0404836	24.1968	30.7215	24.1968	30.7215	4.59674	4.94118
ENSG00000115275	MOGS	0.358407	0.000156237	0.00847168	61.1634	77.5771	61.1634	77.5771	5.9346	6.27756
ENSG00000175662	TOM1L2	0.358226	0.000780216	0.0293311	75.3591	95.5838	75.3591	95.5838	6.23571	6.57869
ENSG00000172890	NADSYN1	0.356418	0.000682073	0.0265462	83.7115	106.089	83.7115	106.089	6.38735	6.72914
ENSG00000111817	DSE	0.355814	0.000323278	0.01499	76.5869	96.9552	76.5869	96.9552	6.25902	6.59925
ENSG00000135392	DNAJC14	0.353312	0.000820101	0.0304905	34.7531	43.9367	34.7531	43.9367	5.11907	5.45735
ENSG00000130175	PRKCSH	0.353028	0.00125173	0.0417079	114.61	144.958	114.61	144.958	6.84059	7.17949
ENSG00000131446	MGAT1	0.352831	0.000552411	0.0225256	77.8076	98.3472	77.8076	98.3472	6.28184	6.61981
ENSG00000160209	PDXK	0.351829	0.00102496	0.0360942	139.914	176.669	139.914	176.669	7.12839	7.46491
ENSG00000103168	TAF1C	0.351224	0.000616089	0.0245729	54.8658	69.2029	54.8658	69.2029	5.77784	6.11276
ENSG00000005882	PDK2	0.34941	0.000697101	0.0269581	38.6775	48.7796	38.6775	48.7796	5.27342	5.60821
ENSG00000131748	STARD3	0.348807	0.00101175	0.0357745	40.7068	51.3211	40.7068	51.3211	5.3472	5.68148
ENSG00000249115	HAUS5	0.348043	0.00133329	0.0437527	27.7568	34.9802	27.7568	34.9802	4.79477	5.12847
ENSG00000175137	SH3BP5L	0.348021	0.000346856	0.0157765	45.2696	57.0062	45.2696	57.0062	5.50047	5.83305
ENSG00000158545	ZC3H18	0.347884	0.000487814	0.0204631	47.6397	59.99	47.6397	59.99	5.57409	5.90665
ENSG00000108465	CDK5RAP3	0.34748	0.000827761	0.0307376	41.2233	51.9241	41.2233	51.9241	5.36539	5.69833
ENSG00000179912	R3HDM2	0.346295	0.00114992	0.03922	41.4272	52.1363	41.4272	52.1363	5.37251	5.70422
ENSG00000126226	PCID2	0.345898	0.00101395	0.0358105	44.9634	56.5607	44.9634	56.5607	5.49068	5.82173
ENSG00000144645	OSBPL10	0.345586	0.00114532	0.0391734	32.2343	40.5695	32.2343	40.5695	5.01053	5.34232
ENSG00000179364	PACS2	0.344882	0.000338948	0.0155215	70.596	88.7114	70.596	88.7114	6.14152	6.47105
ENSG00000105677	TMEM147	0.343129	0.00148005	0.0473545	26.3267	33.0524	26.3267	33.0524	4.71845	5.04668
ENSG00000105429	MEGF8	0.34301	0.000802865	0.0299782	67.4939	84.7079	67.4939	84.7079	6.07669	6.40442
ENSG00000133895	MEN1	0.342625	0.000592601	0.0238124	40.4423	50.7664	40.4423	50.7664	5.33779	5.6658
ENSG00000169223	LMAN2	0.341743	0.00115191	0.0392659	84.2057	105.56	84.2057	105.56	6.39585	6.72192
ENSG00000183751	TBL3	0.341181	0.00118129	0.0400266	25.9927	32.5746	25.9927	32.5746	4.70004	5.02567
ENSG00000171298	GAA	0.340933	0.000754232	0.0285666	38.5263	48.2658	38.5263	48.2658	5.26777	5.59293
ENSG00000105698	USF2	0.340282	0.000283647	0.0135623	52.4119	65.6761	52.4119	65.6761	5.71182	6.0373
ENSG00000151148	UBE3B	0.339912	0.000696311	0.0269448	105.53	132.132	105.53	132.132	6.72151	7.04584
ENSG00000125149	C16orf70	0.337886	0.000579861	0.0234089	36.842	46.0812	36.842	46.0812	5.20328	5.52611
ENSG00000173914	RBM4B	0.337081	0.00139919	0.0452881	36.1491	45.1988	36.1491	45.1988	5.17589	5.49821
ENSG00000119812	FAM98A	0.335377	0.00127119	0.0422172	35.8475	44.7767	35.8475	44.7767	5.1638	5.48468
ENSG00000187531	SIRT7	0.335069	0.00125261	0.0417141	40.9706	51.1033	40.9706	51.1033	5.35652	5.67534
ENSG00000116685	KIAA2013	0.333687	0.00101383	0.0358105	33.6704	41.9855	33.6704	41.9855	5.07341	5.39182
ENSG00000100568	VTI1B	0.332546	0.000617421	0.0245979	55.658	69.3715	55.658	69.3715	5.79852	6.11627
ENSG00000052841	TTC17	0.332091	0.00121158	0.0406335	139.119	173.23	139.119	173.23	7.12018	7.43654
ENSG00000077235	GTF3C1	0.329793	0.00114891	0.0392079	183.297	227.823	183.297	227.823	7.51804	7.83177
ENSG00000159692	CTBP1	0.32978	0.000595346	0.0239068	109.732	136.403	109.732	136.403	6.77784	7.09173
ENSG00000168395	ING5	0.328367	0.00122416	0.0409242	53.6732	66.6838	53.6732	66.6838	5.74613	6.05926
ENSG00000197858	GPAA1	0.324668	0.00126214	0.0419624	46.7359	57.9245	46.7359	57.9245	5.54646	5.8561
ENSG00000147548	NSD3	0.321698	0.00137391	0.044699	205.299	253.801	205.299	253.801	7.68158	7.98755
ENSG00000185359	HGS	0.321477	0.00148931	0.0475606	124.251	153.589	124.251	153.589	6.95712	7.26293
ENSG00000126107	HECTD3	0.321034	0.00149926	0.0477322	32.3502	39.9899	32.3502	39.9899	5.0157	5.32156
ENSG00000109390	NDUFC1	0.320857	0.00113315	0.038827	55.1501	68.1747	55.1501	68.1747	5.78529	6.09116
ENSG00000172113	NME6	0.32024	0.00105034	0.0367533	42.8985	52.9955	42.8985	52.9955	5.42286	5.7278
ENSG00000090266	NDUFB2	0.317634	0.00134447	0.0440481	45.7778	56.4775	45.7778	56.4775	5.51658	5.8196
ENSG00000103249	CLCN7	0.317147	0.000637799	0.025162	56.7461	69.9504	56.7461	69.9504	5.82645	6.12826
ENSG00000141699	RETREG3	0.311524	0.001164	0.0396112	56.6281	69.5613	56.6281	69.5613	5.82345	6.12021
ENSG00000111679	PTPN6	0.311307	0.00096147	0.0344178	56.4187	69.2852	56.4187	69.2852	5.8181	6.11447
ENSG00000087274	ADD1	0.308303	0.00156966	0.0494499	175.531	215.099	175.531	215.099	7.45559	7.74885
ENSG00000151502	VPS26B	0.298591	0.00155105	0.0489653	58.1807	70.8376	58.1807	70.8376	5.86247	6.14644
ENSG00000265491	RNF115	-0.310751	0.00106473	0.0371072	64.8375	51.7192	64.8375	51.7192	6.01876	5.69263
ENSG00000169375	SIN3A	-0.312062	0.00116842	0.039695	180.596	143.929	180.596	143.929	7.49662	7.16922
ENSG00000117859	OSBPL9	-0.320751	0.00127673	0.0423682	106.943	84.724	106.943	84.724	6.74069	6.4047
ENSG00000175265	GOLGA8A	-0.326848	0.00140716	0.0455122	71.8404	56.6919	71.8404	56.6919	6.16672	5.82507
ENSG00000166801	FAM111A	-0.327287	0.00113628	0.038886	148.839	117.411	148.839	117.411	7.21761	6.87542
ENSG00000124789	NUP153	-0.327454	0.000978138	0.0348295	142.568	112.411	142.568	112.411	7.15551	6.81263
ENSG00000075415	SLC25A3	-0.337526	0.00152289	0.0483532	276.069	216.326	276.069	216.326	8.10889	7.75707
ENSG00000111300	NAA25	-0.341456	0.00106577	0.0371219	65.3505	51.0408	65.3505	51.0408	6.03013	5.67358
ENSG00000156515	HK1	-0.341854	0.000696101	0.0269448	169.062	132.029	169.062	132.029	7.4014	7.04471
ENSG00000163605	PPP4R2	-0.343581	0.00145117	0.0466374	103.279	80.556	103.279	80.556	6.69041	6.33192
ENSG00000065559	MAP2K4	-0.347043	0.000271349	0.0130773	67.8301	52.7751	67.8301	52.7751	6.08385	5.72179
ENSG00000068878	PSME4	-0.352246	0.0013091	0.0431925	140.348	108.838	140.348	108.838	7.13287	6.76604
ENSG00000157593	SLC35B2	-0.354038	0.000906085	0.0328331	42.3243	32.7941	42.3243	32.7941	5.40341	5.03537
ENSG00000204628	RACK1	-0.358052	0.000614926	0.0245592	648.264	500.852	648.264	500.852	9.34044	8.96824
ENSG00000196757	ZNF700	-0.362513	0.00108233	0.0376153	29.9813	23.0987	29.9813	23.0987	4.90599	4.52974
ENSG00000152818	UTRN	-0.362606	0.000839264	0.0311266	157.801	121.41	157.801	121.41	7.30196	6.92375
ENSG00000151276	MAGI1	-0.363027	0.000403594	0.0176812	71.5491	54.9887	71.5491	54.9887	6.16086	5.78106
ENSG00000166508	MCM7	-0.363033	0.0014994	0.0477322	67.6599	52.0841	67.6599	52.0841	6.08023	5.70277
ENSG00000187164	SHTN1	-0.364274	0.00041754	0.018135	45.6697	35.1258	45.6697	35.1258	5.51317	5.13446
ENSG00000107262	BAG1	-0.364768	0.000738081	0.0281305	191.233	147.01	191.233	147.01	7.57919	7.19977
ENSG00000141446	ESCO1	-0.366129	0.000625046	0.0248202	42.2124	32.4123	42.2124	32.4123	5.3996	5.01847
ENSG00000170832	USP32	-0.368723	0.000473849	0.0200338	49.1228	37.6444	49.1228	37.6444	5.61832	5.23436
ENSG00000137842	TMEM62	-0.36897	0.00096099	0.0344178	44.3916	33.9925	44.3916	33.9925	5.47221	5.08715
ENSG00000118454	ANKRD13C	-0.369099	0.0006567	0.0256905	33.8521	25.9456	33.8521	25.9456	5.08117	4.69742
ENSG00000151553	FAM160B1	-0.369212	0.00130987	0.0431945	34.0556	26.0848	34.0556	26.0848	5.08982	4.70514
ENSG00000167380	ZNF226	-0.36989	0.000845617	0.0313049	37.0649	28.3889	37.0649	28.3889	5.21198	4.82726
ENSG00000122482	ZNF644	-0.371059	0.00109571	0.0379472	66.7547	51.0783	66.7547	51.0783	6.0608	5.67464
ENSG00000146776	ATXN7L1	-0.373034	0.00110139	0.0380788	38.31	29.2566	38.31	29.2566	5.25965	4.87069
ENSG00000169100	SLC25A6	-0.373161	0.000339976	0.0155569	224.235	171.387	224.235	171.387	7.80887	7.42112
ENSG00000163510	CWC22	-0.380434	0.00135045	0.0441725	48.9486	37.2342	48.9486	37.2342	5.61319	5.21856
ENSG00000060140	STYK1	-0.389233	0.000309756	0.014547	40.3213	30.48	40.3213	30.48	5.33347	4.92979
ENSG00000099968	BCL2L13	-0.39104	0.000138222	0.00768661	95.7331	72.2554	95.7331	72.2554	6.58095	6.17503
ENSG00000131263	RLIM	-0.396929	0.000105707	0.00619099	86.5186	64.9959	86.5186	64.9959	6.43494	6.02228
ENSG00000175782	SLC35E3	-0.39774	0.00152667	0.0484479	24.0859	18.1032	24.0859	18.1032	4.59012	4.17817
ENSG00000189060	H1-0	-0.40099	0.00120321	0.0404836	139.821	104.75	139.821	104.75	7.12744	6.71081
ENSG00000125107	CNOT1	-0.401951	3.61084e-05	0.00263331	387.584	290.278	387.584	290.278	8.59836	8.18129
ENSG00000036549	AC118549.1	-0.402659	0.000466314	0.0197934	56.3819	42.2315	56.3819	42.2315	5.81716	5.40025
ENSG00000240498	CDKN2B-AS1	-0.40374	0.000950543	0.0341677	31.9446	23.9192	31.9446	23.9192	4.9975	4.5801
ENSG00000215021	PHB2	-0.404688	0.000260753	0.0126954	90.7914	67.9292	90.7914	67.9292	6.50448	6.08596
ENSG00000038210	PI4K2B	-0.409248	0.000722523	0.0277292	53.7377	40.0194	53.7377	40.0194	5.74786	5.32263
ENSG00000083937	CHMP2B	-0.410994	7.49041e-05	0.00466142	62.3416	46.4118	62.3416	46.4118	5.96212	5.53642
ENSG00000100316	RPL3	-0.41157	0.000225669	0.0113444	829.435	617.537	829.435	617.537	9.69598	9.27038
ENSG00000227036	LINC00511	-0.412606	0.000159153	0.0085991	72.3755	53.8489	72.3755	53.8489	6.17743	5.75085
ENSG00000137073	UBAP2	-0.414538	0.000376892	0.0168149	80.0186	59.4246	80.0186	59.4246	6.32226	5.89299
ENSG00000135597	REPS1	-0.415111	0.000291528	0.0138736	52.5254	39.0109	52.5254	39.0109	5.71494	5.28581
ENSG00000104738	MCM4	-0.416412	0.000312045	0.0146319	58.8433	43.6697	58.8433	43.6697	5.87881	5.44856
ENSG00000107672	NSMCE4A	-0.4174	7.48024e-05	0.00465987	48.9335	36.2759	48.9335	36.2759	5.61275	5.18094
ENSG00000163811	WDR43	-0.417412	0.000790432	0.0296234	51.7073	38.3455	51.7073	38.3455	5.6923	5.26098
ENSG00000237807	AC022034.1	-0.417611	0.00036838	0.0165692	30.1689	22.3475	30.1689	22.3475	4.91499	4.48204
ENSG00000119514	GALNT12	-0.418089	0.000621221	0.0246851	42.4106	31.4368	42.4106	31.4368	5.40635	4.97438
ENSG00000121104	FAM117A	-0.420201	0.000960075	0.0344085	20.2046	14.9397	20.2046	14.9397	4.33661	3.90108
ENSG00000112306	RPS12	-0.420903	0.000943019	0.0339778	375.945	278.233	375.945	278.233	8.55438	8.12015
ENSG00000167565	SERTAD3	-0.42514	0.00138351	0.0449421	32.0099	23.5892	32.0099	23.5892	5.00045	4.56005
ENSG00000116918	TSNAX	-0.426618	0.000804858	0.0300342	25.9589	19.1186	25.9589	19.1186	4.69816	4.25691
ENSG00000095564	BTAF1	-0.429281	0.000174822	0.00927228	100.608	73.956	100.608	73.956	6.65261	6.2086
ENSG00000121864	ZNF639	-0.429578	0.000639181	0.0252001	32.9928	24.2389	32.9928	24.2389	5.04408	4.59925
ENSG00000157450	RNF111	-0.430731	0.000312446	0.0146394	58.6323	43.0519	58.6323	43.0519	5.87362	5.428
ENSG00000076604	TRAF4	-0.431952	0.000111101	0.00644468	168.227	123.448	168.227	123.448	7.39426	6.94776
ENSG00000008086	CDKL5	-0.432285	0.000701856	0.027073	25.2015	18.4796	25.2015	18.4796	4.65544	4.20786
ENSG00000122257	RBBP6	-0.432609	0.000735764	0.0280598	194.308	142.598	194.308	142.598	7.6022	7.15581
ENSG00000166012	TAF1D	-0.432794	5.13206e-05	0.00349833	65.6176	48.1162	65.6176	48.1162	6.03601	5.58845
ENSG00000139083	ETV6	-0.433793	0.000112946	0.00652679	135.354	99.2027	135.354	99.2027	7.0806	6.63231
ENSG00000104331	IMPAD1	-0.435048	1.07406e-05	0.000987262	69.1085	50.5832	69.1085	50.5832	6.11079	5.66059
ENSG00000166710	B2M	-0.436137	3.42143e-05	0.0025133	164.077	120.026	164.077	120.026	7.35823	6.9072
ENSG00000168813	ZNF507	-0.437094	0.000188875	0.00983705	71.4332	52.2089	71.4332	52.2089	6.15852	5.70622
ENSG00000143622	RIT1	-0.437148	4.92435e-05	0.00337997	65.1069	47.5934	65.1069	47.5934	6.02474	5.57269
ENSG00000151466	SCLT1	-0.437445	0.00129462	0.0427379	31.8053	23.2517	31.8053	23.2517	4.9912	4.53926
ENSG00000157540	DYRK1A	-0.438637	0.000684507	0.0266067	192.171	140.392	192.171	140.392	7.58625	7.13332
ENSG00000108039	XPNPEP1	-0.439211	1.83735e-05	0.00154195	103.466	75.5346	103.466	75.5346	6.69301	6.23907
ENSG00000121749	TBC1D15	-0.440248	1.3236e-05	0.00117242	79.5167	57.9657	79.5167	57.9657	6.31319	5.85713
ENSG00000146872	TLK2	-0.442368	3.33429e-05	0.00247325	52.3042	38.0909	52.3042	38.0909	5.70886	5.25137
ENSG00000143033	MTF2	-0.443117	0.000576209	0.0232925	29.0961	21.1822	29.0961	21.1822	4.86275	4.40478
ENSG00000188785	ZNF548	-0.443623	0.00148051	0.0473545	26.68	19.407	26.68	19.407	4.73769	4.27851
ENSG00000150991	UBC	-0.44521	0.000279641	0.0133919	967.949	703.967	967.949	703.967	9.91879	9.45936
ENSG00000151353	TMEM18	-0.445514	0.000136304	0.00759449	30.3667	22.0562	30.3667	22.0562	4.92442	4.46311
ENSG00000136147	PHF11	-0.445579	7.44572e-05	0.00464313	72.9747	53.0534	72.9747	53.0534	6.18932	5.72937
ENSG00000232573	RPL3P4	-0.44577	0.0010371	0.036395	41.718	30.337	41.718	30.337	5.3826	4.92301
ENSG00000048649	RSF1	-0.447764	5.61797e-05	0.00374178	90.9819	66.0354	90.9819	66.0354	6.50751	6.04517
ENSG00000104447	TRPS1	-0.449151	5.99118e-05	0.00393421	32.9909	23.9048	32.9909	23.9048	5.044	4.57923
ENSG00000178295	GEN1	-0.44935	0.00139603	0.0452487	34.2936	24.8007	34.2936	24.8007	5.09987	4.63231
ENSG00000163378	EOGT	-0.449455	0.000189058	0.00983815	58.3512	42.3063	58.3512	42.3063	5.86669	5.4028
ENSG00000185189	NRBP2	-0.450541	0.000404225	0.0176961	56.672	41.0133	56.672	41.0133	5.82456	5.35802
ENSG00000198742	SMURF1	-0.450885	0.000122503	0.00699907	118.735	85.9069	118.735	85.9069	6.89161	6.4247
ENSG00000065491	TBC1D22B	-0.450914	0.00106368	0.037092	75.5273	54.6729	75.5273	54.6729	6.23893	5.77276
ENSG00000126653	NSRP1	-0.451955	0.000107604	0.00626744	59.0299	42.7334	59.0299	42.7334	5.88337	5.41729
ENSG00000139722	VPS37B	-0.45206	0.00118775	0.0401268	58.0576	42.0225	58.0576	42.0225	5.85941	5.39309
ENSG00000170571	EMB	-0.455133	0.000353439	0.0159682	83.5613	60.2594	83.5613	60.2594	6.38476	5.91312
ENSG00000119541	VPS4B	-0.45606	2.08688e-05	0.00170193	115.815	83.6172	115.815	83.6172	6.85568	6.38573
ENSG00000185722	ANKFY1	-0.456219	0.000740372	0.0281965	162.916	117.619	162.916	117.619	7.34799	6.87798
ENSG00000127481	UBR4	-0.456289	0.000292362	0.0139023	263.198	189.897	263.198	189.897	8.04	7.56907
ENSG00000074590	NUAK1	-0.457242	0.000369122	0.016578	41.8219	30.1619	41.8219	30.1619	5.38619	4.91465
ENSG00000075213	SEMA3A	-0.45919	2.89438e-05	0.00220627	67.4923	48.5501	67.4923	48.5501	6.07665	5.6014
ENSG00000077458	FAM76B	-0.460887	0.000389896	0.0172649	28.3185	20.3675	28.3185	20.3675	4.82367	4.3482
ENSG00000010318	PHF7	-0.460915	0.000636007	0.0251239	20.0638	14.4475	20.0638	14.4475	4.32652	3.85274
ENSG00000136891	TEX10	-0.461126	0.00147334	0.0472498	24.5272	17.6478	24.5272	17.6478	4.61631	4.14142
ENSG00000126775	ATG14	-0.46124	4.74058e-05	0.00327235	34.5625	24.8398	34.5625	24.8398	5.11114	4.63458
ENSG00000120437	ACAT2	-0.462011	0.0013354	0.0437983	53.6358	38.5189	53.6358	38.5189	5.74513	5.2675
ENSG00000148187	MRRF	-0.46261	1.22215e-05	0.00110186	81.9544	58.8628	81.9544	58.8628	6.35675	5.87928
ENSG00000172840	PDP2	-0.465396	8.61174e-05	0.00523573	26.5254	19.014	26.5254	19.014	4.7293	4.24899
ENSG00000272888	LINC01578	-0.47104	0.000241355	0.011984	73.2175	52.2988	73.2175	52.2988	6.19412	5.70871
ENSG00000174808	BTC	-0.471076	0.000456942	0.0195249	46.098	32.9041	46.098	32.9041	5.52663	5.0402
ENSG00000196850	PPTC7	-0.471867	0.00070778	0.0272323	80.0424	57.1165	80.0424	57.1165	6.32269	5.83584
ENSG00000140386	SCAPER	-0.472194	0.00121305	0.0406423	21.4448	15.3	21.4448	15.3	4.42255	3.93546
ENSG00000188994	ZNF292	-0.472354	0.000349192	0.0158424	76.7096	54.7446	76.7096	54.7446	6.26133	5.77464
ENSG00000162601	MYSM1	-0.47257	0.00103554	0.0363614	95.526	68.1739	95.526	68.1739	6.57782	6.09115
ENSG00000164338	UTP15	-0.472827	0.000994589	0.0353065	22.5766	16.0991	22.5766	16.0991	4.49676	4.00891
ENSG00000025039	RRAGD	-0.475282	0.00147892	0.0473534	26.8423	19.1028	26.8423	19.1028	4.74643	4.25571
ENSG00000184900	SUMO3	-0.475629	2.7235e-06	0.000325939	60.739	43.2502	60.739	43.2502	5.92455	5.43463
ENSG00000013374	NUB1	-0.475812	0.00113328	0.038827	134.431	95.7405	134.431	95.7405	7.07072	6.58106
ENSG00000156011	PSD3	-0.476249	8.51124e-05	0.00518502	135.098	96.1155	135.098	96.1155	7.07786	6.5867
ENSG00000070778	PTPN21	-0.478603	5.27295e-06	0.000551623	57.9015	41.0985	57.9015	41.0985	5.85553	5.36102
ENSG00000196141	SPATS2L	-0.480263	0.000472936	0.020025	267.344	189.891	267.344	189.891	8.06255	7.56903
ENSG00000105656	ELL	-0.482291	0.00137589	0.0447392	18.7519	13.2666	18.7519	13.2666	4.22897	3.72972
ENSG00000112237	CCNC	-0.483269	2.3735e-05	0.00188996	47.0624	33.311	47.0624	33.311	5.5565	5.05793
ENSG00000132570	PCBD2	-0.48498	0.000260019	0.0126907	38.2831	27.0793	38.2831	27.0793	5.25863	4.75912
ENSG00000169155	ZBTB43	-0.486709	0.0008879	0.0323763	56.4551	39.8833	56.4551	39.8833	5.81903	5.31771
ENSG00000153207	AHCTF1	-0.48768	1.15519e-05	0.00105086	73.536	51.8938	73.536	51.8938	6.20038	5.69749
ENSG00000165916	PSMC3	-0.48974	2.07566e-05	0.00169734	78.2693	55.1654	78.2693	55.1654	6.29038	5.78569
ENSG00000147789	ZNF7	-0.491468	2.63999e-05	0.00205364	33.4069	23.5213	33.4069	23.5213	5.06207	4.55589
ENSG00000085788	DDHD2	-0.491762	0.00129156	0.0426603	50.3323	35.3833	50.3323	35.3833	5.65341	5.145
ENSG00000221914	PPP2R2A	-0.494115	6.08331e-05	0.00398608	128.015	90.0247	128.015	90.0247	7.00017	6.49225
ENSG00000096060	FKBP5	-0.494194	0.000902482	0.0327506	111.537	78.4445	111.537	78.4445	6.80138	6.2936
ENSG00000236699	ARHGEF38	-0.494308	0.000640209	0.0252242	45.742	32.1281	45.742	32.1281	5.51545	5.00576
ENSG00000140563	MCTP2	-0.49489	0.00139505	0.0452409	54.5349	38.336	54.5349	38.336	5.76911	5.26063
ENSG00000134480	CCNH	-0.495087	0.000171962	0.00914458	28.1066	19.7438	28.1066	19.7438	4.81284	4.30333
ENSG00000124688	MAD2L1BP	-0.496954	0.000337338	0.0154905	32.6707	22.9205	32.6707	22.9205	5.02993	4.51857
ENSG00000059758	CDK17	-0.497033	0.000133503	0.00747965	61.8576	43.3639	61.8576	43.3639	5.95088	5.43842
ENSG00000176915	ANKLE2	-0.499385	0.000516266	0.0213822	169.54	118.743	169.54	118.743	7.40549	6.8917
ENSG00000061936	SFSWAP	-0.500741	5.07562e-06	0.000534667	100.223	70.0967	100.223	70.0967	6.64706	6.13127
ENSG00000143398	PIP5K1A	-0.50186	0.000647224	0.0253791	125.48	87.7789	125.48	87.7789	6.97131	6.4558
ENSG00000136877	FPGS	-0.502408	5.78396e-06	0.000595836	36.2253	25.2984	36.2253	25.2984	5.17892	4.66097
ENSG00000005189	REXO5	-0.503136	0.000348821	0.0158421	19.311	13.502	19.311	13.502	4.27135	3.7551
ENSG00000128908	INO80	-0.503853	2.74927e-05	0.00211783	83.2942	58.1138	83.2942	58.1138	6.38014	5.86081
ENSG00000105402	NAPA	-0.503971	5.2023e-05	0.00352687	59.015	41.195	59.015	41.195	5.88301	5.3644
ENSG00000171132	PRKCE	-0.505217	0.000197665	0.0102247	47.6947	33.2319	47.6947	33.2319	5.57576	5.0545
ENSG00000130779	CLIP1	-0.50532	0.000731314	0.0279428	358.261	249.825	358.261	249.825	8.48487	7.96477
ENSG00000079432	CIC	-0.505509	0.00137151	0.0446585	107.603	75.0665	107.603	75.0665	6.74957	6.2301
ENSG00000109670	FBXW7	-0.507598	0.00125778	0.0418635	47.3012	32.971	47.3012	32.971	5.56381	5.04313
ENSG00000104517	UBR5	-0.508563	2.17047e-06	0.000269658	277.821	193.338	277.821	193.338	8.11801	7.59498
ENSG00000146409	SLC18B1	-0.508726	2.31557e-06	0.000283265	69.3592	48.2655	69.3592	48.2655	6.11602	5.59292
ENSG00000198804	MT-CO1	-0.508843	7.7111e-06	0.000742665	12943.6	8998.41	12943.6	8998.41	13.6599	13.1355
ENSG00000128272	ATF4	-0.509167	6.61009e-05	0.00425317	276.201	191.943	276.201	191.943	8.10957	7.58453
ENSG00000101596	SMCHD1	-0.509246	0.00073282	0.0279651	145.594	101.35	145.594	101.35	7.18581	6.6632
ENSG00000130749	ZC3H4	-0.509502	0.000976148	0.0348152	73.6621	51.2436	73.6621	51.2436	6.20285	5.6793
ENSG00000210082	MT-RNR2	-0.511968	0.000602661	0.0241686	5463.72	3799.18	5463.72	3799.18	12.4157	11.8915
ENSG00000101096	NFATC2	-0.512114	7.99931e-05	0.0049376	30.1796	20.9228	30.1796	20.9228	4.9155	4.38701
ENSG00000206199	ANKUB1	-0.51242	0.000318812	0.0148802	94.037	65.2204	94.037	65.2204	6.55516	6.02725
ENSG00000106462	EZH2	-0.512849	0.000128377	0.00723922	26.772	18.5745	26.772	18.5745	4.74265	4.21525
ENSG00000173726	TOMM20	-0.513501	3.41056e-07	6.0332e-05	144.09	99.8348	144.09	99.8348	7.17083	6.64147
ENSG00000108784	NAGLU	-0.514949	0.000187621	0.00978013	14.1864	9.81885	14.1864	9.81885	3.82643	3.29555
ENSG00000041880	PARP3	-0.514954	7.5977e-06	0.000736419	35.6364	24.6871	35.6364	24.6871	5.15528	4.62569
ENSG00000135299	ANKRD6	-0.515201	0.00131095	0.0432067	35.7493	24.788	35.7493	24.788	5.15984	4.63157
ENSG00000105339	DENND3	-0.515734	0.000946404	0.0340593	26.0001	18.0022	26.0001	18.0022	4.70044	4.1701
ENSG00000251562	MALAT1	-0.51718	1.87656e-06	0.000241746	688.424	475.788	688.424	475.788	9.42715	8.89418
ENSG00000092978	GPATCH2	-0.517948	3.95084e-06	0.000436015	37.6812	26.0372	37.6812	26.0372	5.23577	4.7025
ENSG00000096654	ZNF184	-0.518566	0.00101965	0.0359699	19.6718	13.5859	19.6718	13.5859	4.29806	3.76403
ENSG00000008294	SPAG9	-0.520094	2.61427e-05	0.00203886	117.611	81.1154	117.611	81.1154	6.87788	6.3419
ENSG00000144935	TRPC1	-0.520701	0.00112972	0.0387709	14.0852	9.71197	14.0852	9.71197	3.81611	3.27976
ENSG00000171791	BCL2	-0.520907	0.00105034	0.0367533	17.6868	12.1801	17.6868	12.1801	4.1446	3.60645
ENSG00000125386	FAM193A	-0.522013	0.000977162	0.0348152	63.5001	43.8037	63.5001	43.8037	5.98869	5.45298
ENSG00000189280	GJB5	-0.524173	0.00100326	0.0354948	21.9711	15.1286	21.9711	15.1286	4.45753	3.91921
ENSG00000109046	WSB1	-0.52418	1.65704e-06	0.000219525	278.69	191.884	278.69	191.884	8.12252	7.58409
ENSG00000183421	RIPK4	-0.524237	5.14192e-05	0.00349833	190.077	130.817	190.077	130.817	7.57044	7.03141
ENSG00000163257	DCAF16	-0.524819	1.5083e-05	0.00130926	44.1379	30.3784	44.1379	30.3784	5.46395	4.92498
ENSG00000070423	RNF126	-0.526604	0.000318182	0.0148622	22.8836	15.7275	22.8836	15.7275	4.51624	3.97522
ENSG00000059588	TARBP1	-0.526793	2.28367e-05	0.00183044	85.6612	58.8278	85.6612	58.8278	6.42057	5.87843
ENSG00000198780	FAM169A	-0.527868	0.000402166	0.0176314	19.2869	13.2408	19.2869	13.2408	4.26955	3.72691
ENSG00000100297	MCM5	-0.528342	0.000798392	0.0298296	17.6906	12.1268	17.6906	12.1268	4.14491	3.60013
ENSG00000063601	MTMR1	-0.528519	2.28122e-06	0.000280518	100.055	68.6432	100.055	68.6432	6.64465	6.10104
ENSG00000254087	LYN	-0.538677	2.8212e-05	0.00215863	132.432	90.3018	132.432	90.3018	7.04911	6.49668
ENSG00000125458	NT5C	-0.5397	0.000223889	0.0113177	17.5884	11.961	17.5884	11.961	4.13655	3.58027
ENSG00000175691	ZNF77	-0.54008	0.00114644	0.0391896	6.7601	4.59687	6.7601	4.59687	2.75704	2.20065
ENSG00000135999	EPC2	-0.540531	4.40931e-05	0.00311092	61.664	41.9676	61.664	41.9676	5.94636	5.3912
ENSG00000106829	TLE4	-0.540609	0.000254976	0.0124866	62.9735	42.8592	62.9735	42.8592	5.97667	5.42153
ENSG00000072364	AFF4	-0.54233	5.16144e-05	0.003507	194.712	132.367	194.712	132.367	7.6052	7.0484
ENSG00000101782	RIOK3	-0.542343	0.000213403	0.0108994	194.835	132.535	194.835	132.535	7.60611	7.05023
ENSG00000160710	ADAR	-0.54654	0.000514473	0.0213371	614.621	417.068	614.621	417.068	9.26355	8.70414
ENSG00000074657	ZNF532	-0.546817	5.06428e-05	0.00346239	72.8087	49.3502	72.8087	49.3502	6.18604	5.62499
ENSG00000113649	TCERG1	-0.548039	5.49872e-09	1.96259e-06	136.199	92.1839	136.199	92.1839	7.08957	6.52644
ENSG00000140525	FANCI	-0.549144	1.93349e-05	0.00159831	30.2432	20.4672	30.2432	20.4672	4.91854	4.35524
ENSG00000109111	SUPT6H	-0.550451	2.26286e-05	0.00182097	154.951	104.786	154.951	104.786	7.27566	6.71131
ENSG00000047634	SCML1	-0.550894	0.000110262	0.00640219	18.817	12.693	18.817	12.693	4.23397	3.66596
ENSG00000005486	RHBDD2	-0.551549	2.44161e-07	4.60084e-05	105.786	71.4109	105.786	71.4109	6.72501	6.15807
ENSG00000196116	TDRD7	-0.552197	0.000189572	0.00985642	82.7104	55.8465	82.7104	55.8465	6.37	5.8034
ENSG00000121390	PSPC1	-0.553365	3.99307e-08	9.97051e-06	63.4834	42.8276	63.4834	42.8276	5.98831	5.42047
ENSG00000178814	OPLAH	-0.553719	0.000634871	0.0250954	24.9143	16.8113	24.9143	16.8113	4.6389	4.07136
ENSG00000135048	CEMIP2	-0.554193	4.54244e-05	0.00317166	51.1771	34.4761	51.1771	34.4761	5.67743	5.10752
ENSG00000198026	ZNF335	-0.554588	4.57459e-05	0.00318789	43.0735	29.0138	43.0735	29.0138	5.42873	4.85867
ENSG00000086544	ITPKC	-0.554628	0.000153544	0.00836305	81.8869	55.2095	81.8869	55.2095	6.35556	5.78684
ENSG00000109756	RAPGEF2	-0.554723	3.02005e-05	0.0022877	98.9004	66.6476	98.9004	66.6476	6.62791	6.05848
ENSG00000154845	PPP4R1	-0.556362	1.29376e-05	0.00115611	334.351	225.001	334.351	225.001	8.38522	7.81379
ENSG00000183044	ABAT	-0.558208	0.000892933	0.0325208	73.1922	49.1406	73.1922	49.1406	6.19362	5.61884
ENSG00000166225	FRS2	-0.559552	0.000250651	0.0123245	57.8284	38.8389	57.8284	38.8389	5.85371	5.27943
ENSG00000101745	ANKRD12	-0.560635	3.34983e-05	0.00247843	90.327	60.6273	90.327	60.6273	6.49709	5.92189
ENSG00000062194	GPBP1	-0.56093	0.000519378	0.0214473	349.914	234.94	349.914	234.94	8.45086	7.87615
ENSG00000100226	GTPBP1	-0.561106	1.32322e-05	0.00117242	112.94	75.7657	112.94	75.7657	6.81941	6.24347
ENSG00000136536	MARCHF7	-0.561402	4.70647e-07	7.77599e-05	133.295	89.4686	133.295	89.4686	7.05848	6.48331
ENSG00000089123	TASP1	-0.561952	0.00057492	0.0232714	20.3054	13.5995	20.3054	13.5995	4.34379	3.76548
ENSG00000272886	DCP1A	-0.562383	1.34489e-05	0.00118781	50.56	33.8979	50.56	33.8979	5.65993	5.08312
ENSG00000015153	YAF2	-0.562499	0.000271927	0.0130948	12.3926	8.29879	12.3926	8.29879	3.63141	3.0529
ENSG00000173083	HPSE	-0.56355	0.00155441	0.0490206	16.8828	11.3107	16.8828	11.3107	4.07748	3.49961
ENSG00000105939	ZC3HAV1	-0.564176	0.000507064	0.0210875	181.345	121.539	181.345	121.539	7.50259	6.92527
ENSG00000060491	OGFR	-0.564587	0.000170951	0.00910676	63.1593	42.2905	63.1593	42.2905	5.98092	5.40226
ENSG00000145996	CDKAL1	-0.564838	1.18577e-05	0.00107545	27.3977	18.3158	27.3977	18.3158	4.77598	4.19501
ENSG00000281398	SNHG4	-0.565926	0.000221511	0.0112335	27.8318	18.6025	27.8318	18.6025	4.79866	4.21742
ENSG00000118007	STAG1	-0.566097	3.21885e-05	0.00240822	83.1796	55.6189	83.1796	55.6189	6.37816	5.7975
ENSG00000183347	GBP6	-0.567977	0.000314221	0.0146885	64.5896	43.0461	64.5896	43.0461	6.01323	5.42781
ENSG00000115840	SLC25A12	-0.568545	0.00128197	0.0424126	44.1156	29.4907	44.1156	29.4907	5.46322	4.88219
ENSG00000156831	NSMCE2	-0.568904	0.000127794	0.00721834	14.0817	9.39902	14.0817	9.39902	3.81575	3.23251
ENSG00000144136	SLC20A1	-0.569785	8.59679e-05	0.00523188	115.484	76.9799	115.484	76.9799	6.85155	6.26641
ENSG00000142657	PGD	-0.570528	1.55758e-06	0.000207709	237.083	158.094	237.083	158.094	7.88925	7.30464
ENSG00000134109	EDEM1	-0.571296	2.80778e-06	0.000332744	50.4953	33.6382	50.4953	33.6382	5.65808	5.07203
ENSG00000171988	JMJD1C	-0.571471	5.06724e-05	0.00346239	118.543	79.0129	118.543	79.0129	6.88926	6.30402
ENSG00000138670	RASGEF1B	-0.572701	0.00042161	0.0182914	57.4987	38.2287	57.4987	38.2287	5.84546	5.25658
ENSG00000111011	RSRC2	-0.573209	7.78294e-06	0.000747211	192.296	127.975	192.296	127.975	7.58718	6.99971
ENSG00000197976	AKAP17A	-0.573557	5.0523e-08	1.21167e-05	66.1168	43.9486	66.1168	43.9486	6.04695	5.45774
ENSG00000125871	MGME1	-0.573847	6.44732e-05	0.00416143	22.5713	15.0238	22.5713	15.0238	4.49642	3.90918
ENSG00000155313	USP25	-0.575102	4.31181e-06	0.000467773	81.0206	53.8249	81.0206	53.8249	6.34022	5.7502
ENSG00000005810	MYCBP2	-0.575665	0.000230355	0.0115417	107.342	71.3665	107.342	71.3665	6.74607	6.15718
ENSG00000172432	GTPBP2	-0.578427	0.000147392	0.00811536	79.1489	52.5175	79.1489	52.5175	6.3065	5.71473
ENSG00000164327	RICTOR	-0.57873	0.00016491	0.00886275	81.4967	53.9932	81.4967	53.9932	6.34867	5.75471
ENSG00000038382	TRIO	-0.578923	0.00068645	0.0266311	157.965	104.763	157.965	104.763	7.30346	6.71098
ENSG00000173933	RBM4	-0.579074	3.31941e-08	8.70289e-06	59.5178	39.4588	59.5178	39.4588	5.89525	5.30227
ENSG00000115295	CLIP4	-0.579242	7.66491e-08	1.68506e-05	47.4676	31.4414	47.4676	31.4414	5.56887	4.9746
ENSG00000166199	ALKBH3	-0.582304	0.0001134	0.00654676	19.3774	12.81	19.3774	12.81	4.2763	3.6792
ENSG00000123908	AGO2	-0.582782	0.000213077	0.0108919	121.972	80.6431	121.972	80.6431	6.93041	6.33348
ENSG00000146729	NIPSNAP2	-0.582925	0.000392987	0.0173544	123.599	81.5132	123.599	81.5132	6.94952	6.34896
ENSG00000148200	NR6A1	-0.583807	7.11319e-05	0.00448183	26.2276	17.2895	26.2276	17.2895	4.71301	4.11182
ENSG00000164611	PTTG1	-0.584516	0.000181424	0.00955562	12.2147	8.06669	12.2147	8.06669	3.61055	3.01198
ENSG00000185495	AC138393.1	-0.584555	0.000899032	0.0326645	7.73251	5.10339	7.73251	5.10339	2.95094	2.35146
ENSG00000174953	DHX36	-0.585903	2.87231e-07	5.2494e-05	52.1741	34.3884	52.1741	34.3884	5.70526	5.10385
ENSG00000148737	TCF7L2	-0.588325	0.000374409	0.0167287	70.1061	46.1703	70.1061	46.1703	6.13147	5.52889
ENSG00000115271	GCA	-0.589024	0.000196488	0.0101724	24.4905	16.1258	24.4905	16.1258	4.61415	4.0113
ENSG00000165521	EML5	-0.591334	0.00157239	0.0495103	8.3204	5.45812	8.3204	5.45812	3.05665	2.4484
ENSG00000072201	LNX1	-0.592144	0.000104888	0.00614897	39.9666	26.2445	39.9666	26.2445	5.32072	4.71394
ENSG00000198938	MT-CO3	-0.593371	9.2854e-07	0.000135433	7471.12	4904.77	7471.12	4904.77	12.8671	12.26
ENSG00000079387	SENP1	-0.593473	2.72039e-05	0.00210003	36.0212	23.6398	36.0212	23.6398	5.17077	4.56315
ENSG00000135655	USP15	-0.594987	1.55611e-05	0.00134488	83.2123	54.5779	83.2123	54.5779	6.37873	5.77025
ENSG00000151876	FBXO4	-0.596504	0.000517109	0.0214025	10.5369	6.91299	10.5369	6.91299	3.39738	2.78931
ENSG00000151304	SRFBP1	-0.597877	0.000145292	0.00802159	22.352	14.6226	22.352	14.6226	4.48233	3.87013
ENSG00000137200	CMTR1	-0.598674	5.1429e-05	0.00349833	93.9133	61.4588	93.9133	61.4588	6.55326	5.94155
ENSG00000170899	GSTA4	-0.600272	0.000300362	0.0142492	52.8369	34.5487	52.8369	34.5487	5.72347	5.11056
ENSG00000169679	BUB1	-0.600415	0.000857503	0.0315333	17.2405	11.2576	17.2405	11.2576	4.10773	3.49283
ENSG00000128512	DOCK4	-0.601097	0.000146596	0.0080789	40.6324	26.5059	40.6324	26.5059	5.34456	4.72824
ENSG00000078687	TNRC6C	-0.60177	0.000169587	0.00905795	20.6441	13.451	20.6441	13.451	4.36765	3.74964
ENSG00000114450	GNB4	-0.60293	1.56141e-05	0.00134574	26.7297	17.4144	26.7297	17.4144	4.74037	4.12221
ENSG00000089057	SLC23A2	-0.606449	2.17454e-06	0.000269658	46.697	30.3239	46.697	30.3239	5.54526	4.92238
ENSG00000121060	TRIM25	-0.606521	0.000555466	0.022635	214.005	139.361	214.005	139.361	7.7415	7.12269
ENSG00000112972	HMGCS1	-0.606979	3.24651e-05	0.00241997	274.452	178.458	274.452	178.458	8.10041	7.47944
ENSG00000166889	PATL1	-0.607093	3.05146e-05	0.0023	90.9064	59.1189	90.9064	59.1189	6.50631	5.88555
ENSG00000253200	AC037459.2	-0.607701	0.000846572	0.0313211	10.0041	6.48719	10.0041	6.48719	3.32252	2.69759
ENSG00000010704	HFE	-0.607821	0.000489246	0.020501	23.4303	15.2521	23.4303	15.2521	4.5503	3.93093
ENSG00000163249	CCNYL1	-0.607956	5.28999e-07	8.56309e-05	28.3748	18.4174	28.3748	18.4174	4.82654	4.203
ENSG00000205208	C4orf46	-0.609193	0.000954936	0.034285	8.36973	5.42008	8.36973	5.42008	3.06518	2.43831
ENSG00000140859	KIFC3	-0.612758	0.0003254	0.0150602	19.4854	12.6101	19.4854	12.6101	4.28432	3.65651
ENSG00000127720	METTL25	-0.613758	0.000266747	0.0129274	10.6752	6.91366	10.6752	6.91366	3.41619	2.78945
ENSG00000178568	ERBB4	-0.613996	0.000457505	0.0195352	48.9001	31.5214	48.9001	31.5214	5.61176	4.97826
ENSG00000103966	EHD4	-0.614437	0.000264383	0.0128436	90.0787	58.3118	90.0787	58.3118	6.49311	5.86572
ENSG00000135837	CEP350	-0.614792	1.13438e-05	0.00103659	112.903	73.0264	112.903	73.0264	6.81893	6.19035
ENSG00000178078	STAP2	-0.614838	0.000686105	0.0266311	64.2665	41.6004	64.2665	41.6004	6.00599	5.37853
ENSG00000253276	CCDC71L	-0.616514	0.000329302	0.0151714	9.35936	6.03131	9.35936	6.03131	3.22641	2.59247
ENSG00000113615	SEC24A	-0.616732	0.000563644	0.0228913	67.685	43.7394	67.685	43.7394	6.08076	5.45086
ENSG00000068784	SRBD1	-0.617688	0.000344079	0.0156972	18.0739	11.6642	18.0739	11.6642	4.17584	3.54402
ENSG00000110921	MVK	-0.619091	6.51106e-08	1.48521e-05	65.9461	42.4781	65.9461	42.4781	6.04322	5.40865
ENSG00000198517	MAFK	-0.620856	0.000125984	0.00713616	45.0104	28.9613	45.0104	28.9613	5.49219	4.85605
ENSG00000136816	TOR1B	-0.621331	0.00146542	0.0470207	62.7418	40.4188	62.7418	40.4188	5.97136	5.33695
ENSG00000110497	AMBRA1	-0.624636	9.69318e-06	0.000904836	47.4074	30.4488	47.4074	30.4488	5.56704	4.92831
ENSG00000123240	OPTN	-0.625827	4.51908e-05	0.00316628	195.009	125.128	195.009	125.128	7.6074	6.96726
ENSG00000198382	UVRAG	-0.627318	1.84988e-07	3.66808e-05	46.3619	29.6805	46.3619	29.6805	5.53487	4.89144
ENSG00000182150	ERCC6L2	-0.629575	1.09517e-05	0.00100379	42.8003	27.3972	42.8003	27.3972	5.41955	4.77596
ENSG00000065911	MTHFD2	-0.632046	1.74756e-05	0.00148094	25.9856	16.6132	25.9856	16.6132	4.69964	4.05425
ENSG00000160783	PMF1	-0.632349	0.000185132	0.00969639	12.2702	7.84883	12.2702	7.84883	3.61709	2.97248
ENSG00000173276	ZBTB21	-0.633252	5.21711e-05	0.00352903	59.3809	37.8736	59.3809	37.8736	5.89193	5.24312
ENSG00000140543	DET1	-0.633756	0.000856977	0.031533	7.49851	4.7917	7.49851	4.7917	2.9066	2.26054
ENSG00000173786	CNP	-0.634303	0.000443766	0.0190598	72.2555	46.127	72.2555	46.127	6.17504	5.52754
ENSG00000117569	PTBP2	-0.63524	0.000119631	0.00686727	27.9379	17.8174	27.9379	17.8174	4.80415	4.15521
ENSG00000144191	CNGA3	-0.635369	0.000866696	0.0317558	6.25761	3.98554	6.25761	3.98554	2.64561	1.99477
ENSG00000024526	DEPDC1	-0.635756	0.00116095	0.0395298	8.61715	5.48679	8.61715	5.48679	3.10721	2.45596
ENSG00000071243	ING3	-0.636086	1.58683e-05	0.00136377	29.7422	18.9434	29.7422	18.9434	4.89444	4.24362
ENSG00000184014	DENND5A	-0.637877	6.9553e-05	0.00440659	59.093	37.6027	59.093	37.6027	5.88492	5.23276
ENSG00000107864	CPEB3	-0.637926	6.30399e-05	0.00409092	27.3042	17.356	27.3042	17.356	4.77105	4.11736
ENSG00000166483	WEE1	-0.638818	1.7501e-05	0.00148102	151.123	96.0938	151.123	96.0938	7.23958	6.58637
ENSG00000151726	ACSL1	-0.640731	0.000277989	0.0133338	180.088	114.425	180.088	114.425	7.49256	6.83826
ENSG00000040275	SPDL1	-0.641333	5.54861e-05	0.00371167	13.7523	8.7391	13.7523	8.7391	3.7816	3.12748
ENSG00000108984	MAP2K6	-0.641702	6.03671e-08	1.41303e-05	31.3357	19.8854	31.3357	19.8854	4.96973	4.31364
ENSG00000096717	SIRT1	-0.642648	9.83322e-05	0.00585516	42.7812	27.1351	42.7812	27.1351	5.41891	4.76209
ENSG00000127914	AKAP9	-0.643477	5.93897e-07	9.28745e-05	458.352	290.162	458.352	290.162	8.84031	8.18072
ENSG00000123136	DDX39A	-0.643904	1.46519e-05	0.0012755	51.9113	32.8975	51.9113	32.8975	5.69798	5.03991
ENSG00000170340	B3GNT2	-0.645872	3.98653e-09	1.48397e-06	59.6289	37.7131	59.6289	37.7131	5.89794	5.237
ENSG00000125835	SNRPB	-0.646092	6.7112e-07	0.000102314	37.7442	23.8643	37.7442	23.8643	5.23818	4.57678
ENSG00000130803	ZNF317	-0.646892	1.54704e-05	0.00133907	55.6368	35.1964	55.6368	35.1964	5.79797	5.13736
ENSG00000187522	HSPA14	-0.648376	1.84744e-05	0.00154827	21.3203	13.4687	21.3203	13.4687	4.41416	3.75154
ENSG00000197329	PELI1	-0.648595	0.000134859	0.00752781	120.42	75.9823	120.42	75.9823	6.91193	6.24759
ENSG00000180773	SLC36A4	-0.648866	0.000610341	0.0244604	19.6391	12.3699	19.6391	12.3699	4.29566	3.62876
ENSG00000129422	MTUS1	-0.650074	4.53068e-05	0.00317074	325.767	205.699	325.767	205.699	8.3477	7.68439
ENSG00000236751	LINC01186	-0.651168	8.15355e-05	0.0050175	9.85129	6.20092	9.85129	6.20092	3.30031	2.63248
ENSG00000178607	1	-0.651354	0.000124669	0.00710941	38.2833	24.1125	38.2833	24.1125	5.25864	4.59171
ENSG00000108474	PIGL	-0.651788	9.53305e-07	0.00013805	29.7251	18.7071	29.7251	18.7071	4.89361	4.22551
ENSG00000204634	TBC1D8	-0.652492	7.77281e-07	0.000115777	253.06	159.094	253.06	159.094	7.98334	7.31374
ENSG00000165195	PIGA	-0.653324	9.78014e-06	0.000911238	43.6027	27.4211	43.6027	27.4211	5.44635	4.77721
ENSG00000134146	DPH6	-0.654719	0.000769728	0.0290267	4.82453	3.03192	4.82453	3.03192	2.27039	1.60023
ENSG00000099194	SCD	-0.654869	0.000209376	0.0107208	385.474	242.443	385.474	242.443	8.59049	7.9215
ENSG00000106868	SUSD1	-0.655769	4.21039e-05	0.00300833	17.5598	11.0198	17.5598	11.0198	4.13421	3.46203
ENSG00000069943	PIGB	-0.658801	4.51772e-05	0.00316628	12.7084	7.97649	12.7084	7.97649	3.66771	2.99575
ENSG00000132434	LANCL2	-0.66093	1.01513e-08	3.19142e-06	31.7963	19.8936	31.7963	19.8936	4.99079	4.31423
ENSG00000213062	Z99572.1	-0.661764	0.000147861	0.00812209	6.88193	4.30452	6.88193	4.30452	2.78281	2.10585
ENSG00000064989	CALCRL	-0.662013	4.67886e-05	0.00323342	11.2684	7.04304	11.2684	7.04304	3.49421	2.8162
ENSG00000148840	PPRC1	-0.663061	0.000859418	0.0315654	48.8367	30.5676	48.8367	30.5676	5.60989	4.93393
ENSG00000137770	CTDSPL2	-0.66484	3.95489e-05	0.00286015	54.4619	34.0375	54.4619	34.0375	5.76717	5.08905
ENSG00000120334	CENPL	-0.666685	0.000313226	0.0146646	5.73949	3.57285	5.73949	3.57285	2.52092	1.83708
ENSG00000112742	TTK	-0.668425	0.0008555	0.0314978	8.41617	5.24224	8.41617	5.24224	3.07316	2.39018
ENSG00000196482	ESRRG	-0.669164	0.000441357	0.0189793	17.8451	11.072	17.8451	11.072	4.15745	3.46884
ENSG00000251022	THAP9-AS1	-0.67146	9.32695e-08	1.99973e-05	43.13	26.8172	43.13	26.8172	5.43062	4.74509
ENSG00000253671	AC027117.1	-0.675034	2.10851e-07	4.06147e-05	44.8105	27.7679	44.8105	27.7679	5.48576	4.79535
ENSG00000071575	TRIB2	-0.677843	8.83293e-08	1.90766e-05	73.4525	45.4303	73.4525	45.4303	6.19874	5.50558
ENSG00000113240	CLK4	-0.678161	5.68475e-07	9.03734e-05	60.9189	37.6777	60.9189	37.6777	5.92882	5.23564
ENSG00000131979	GCH1	-0.678588	0.00131572	0.0432931	31.9171	19.743	31.9171	19.743	4.99626	4.30327
ENSG00000123505	1	-0.680945	1.06394e-07	2.23376e-05	80.6436	49.7772	80.6436	49.7772	6.33349	5.63741
ENSG00000164418	GRIK2	-0.683823	0.000870115	0.0318619	7.56414	4.65516	7.56414	4.65516	2.91918	2.21883
ENSG00000138182	KIF20B	-0.683969	0.000265061	0.012856	12.4333	7.67457	12.4333	7.67457	3.63614	2.94009
ENSG00000185842	DNAH14	-0.684159	0.000140731	0.00781242	8.62942	5.30426	8.62942	5.30426	3.10926	2.40715
ENSG00000144843	ADPRH	-0.685001	0.00149905	0.0477322	5.0782	3.12678	5.0782	3.12678	2.34432	1.64468
ENSG00000069667	RORA	-0.685198	4.29401e-05	0.00305802	30.0103	18.4605	30.0103	18.4605	4.90739	4.20637
ENSG00000104497	SNX16	-0.685906	0.000221078	0.0112252	18.7643	11.551	18.7643	11.551	4.22992	3.52995
ENSG00000112561	TFEB	-0.688847	5.21067e-06	0.000546049	35.9838	22.0919	35.9838	22.0919	5.16927	4.46545
ENSG00000165304	MELK	-0.691295	0.000433773	0.0187162	13.0126	7.97713	13.0126	7.97713	3.70184	2.99587
ENSG00000224505	AC138150.1	-0.693237	0.000486258	0.0204464	7.05975	4.32198	7.05975	4.32198	2.81962	2.11169
ENSG00000130449	ZSWIM6	-0.693452	2.81369e-08	7.72506e-06	91.1871	55.7891	91.1871	55.7891	6.51076	5.80191
ENSG00000105866	SP4	-0.698731	0.000346112	0.0157564	10.8418	6.59424	10.8418	6.59424	3.43853	2.72121
ENSG00000145780	FEM1C	-0.699154	3.15232e-06	0.000364324	38.2405	23.3096	38.2405	23.3096	5.25703	4.54285
ENSG00000166173	LARP6	-0.699652	1.2128e-07	2.51154e-05	26.2449	16.0004	26.2449	16.0004	4.71397	4.00004
ENSG00000143367	TUFT1	-0.699853	1.49757e-05	0.00130181	76.5002	46.6186	76.5002	46.6186	6.25739	5.54283
ENSG00000185379	RAD51D	-0.703399	4.16553e-05	0.00298404	9.62969	5.85721	9.62969	5.85721	3.26749	2.55021
ENSG00000136231	IGF2BP3	-0.703599	0.000626872	0.0248764	16.4373	10.0066	16.4373	10.0066	4.0389	3.32288
ENSG00000167165	UGT1A6	-0.70442	0.00027996	0.0133966	8.5216	5.16928	8.5216	5.16928	3.09112	2.36996
ENSG00000167964	RAB26	-0.704881	3.51059e-06	0.000398147	14.2046	8.62988	14.2046	8.62988	3.82829	3.10934
ENSG00000214290	COLCA2	-0.706745	1.29159e-08	3.91844e-06	33.8811	20.5573	33.8811	20.5573	5.08241	4.36158
ENSG00000138061	CYP1B1	-0.707499	0.000850691	0.0314074	35.6247	21.6006	35.6247	21.6006	5.15481	4.433
ENSG00000148841	ITPRIP	-0.707858	0.000749326	0.0284519	18.3492	11.1241	18.3492	11.1241	4.19764	3.47562
ENSG00000113580	NR3C1	-0.70789	2.79867e-06	0.000332314	112.451	68.17	112.451	68.17	6.81316	6.09107
ENSG00000138778	CENPE	-0.7084	0.00036171	0.0162933	4.30551	2.60378	4.30551	2.60378	2.10618	1.38061
ENSG00000079335	CDC14A	-0.708438	5.8332e-06	0.000598875	130.417	79.0645	130.417	79.0645	7.02699	6.30496
ENSG00000124224	PPP4R1L	-0.710374	0.000855351	0.0314978	21.5566	13.0594	21.5566	13.0594	4.43006	3.70702
ENSG00000073111	MCM2	-0.710669	4.3599e-05	0.00308496	27.2512	16.4479	27.2512	16.4479	4.76825	4.03984
ENSG00000131797	CLUHP3	-0.710794	2.75042e-05	0.00211783	29.4392	17.7881	29.4392	17.7881	4.87967	4.15284
ENSG00000163435	ELF3	-0.711508	3.79808e-07	6.64128e-05	783.745	474.006	783.745	474.006	9.61424	8.88876
ENSG00000137807	KIF23	-0.712472	8.47432e-05	0.00516771	13.4082	8.09493	13.4082	8.09493	3.74505	3.01702
ENSG00000197063	MAFG	-0.720108	5.91506e-07	9.27396e-05	45.6071	27.3645	45.6071	27.3645	5.51119	4.77423
ENSG00000162852	CNST	-0.725024	1.58858e-07	3.22369e-05	90.6881	54.2836	90.6881	54.2836	6.50284	5.76244
ENSG00000106346	USP42	-0.726881	2.96813e-06	0.000347003	55.1125	32.9544	55.1125	32.9544	5.78431	5.0424
ENSG00000197506	SLC28A3	-0.72906	0.000275091	0.0132262	29.8217	17.7627	29.8217	17.7627	4.89829	4.15078
ENSG00000009413	REV3L	-0.730552	1.8795e-09	8.03101e-07	118.293	70.5416	118.293	70.5416	6.88622	6.1404
ENSG00000196167	COLCA1	-0.73321	2.56831e-06	0.000310428	302.417	179.725	302.417	179.725	8.24039	7.48965
ENSG00000164045	CDC25A	-0.73417	0.000556454	0.0226558	4.20643	2.4945	4.20643	2.4945	2.07259	1.31875
ENSG00000206073	SERPINB4	-0.735284	0.000760832	0.0287449	76.9695	45.8804	76.9695	45.8804	6.26621	5.51981
ENSG00000187605	TET3	-0.736009	5.78224e-07	9.11281e-05	146.271	86.8874	146.271	86.8874	7.1925	6.44108
ENSG00000279425	AC092279.3	-0.739166	0.000850228	0.0314074	4.52645	2.68518	4.52645	2.68518	2.17838	1.42502
ENSG00000166183	ASPG	-0.740084	0.000371757	0.0166426	4.64284	2.75182	4.64284	2.75182	2.21501	1.46039
ENSG00000105894	PTN	-0.740415	0.000812905	0.0302972	20.5889	12.2253	20.5889	12.2253	4.3638	3.61179
ENSG00000029153	ARNTL2	-0.741089	0.00017394	0.00923357	42.0286	24.8981	42.0286	24.8981	5.3933	4.63797
ENSG00000165480	SKA3	-0.74143	7.78837e-05	0.00481244	7.07944	4.19453	7.07944	4.19453	2.82364	2.06851
ENSG00000217128	FNIP1	-0.744961	1.69304e-06	0.000222353	39.1809	23.1267	39.1809	23.1267	5.29208	4.53149
ENSG00000146918	NCAPG2	-0.745233	4.33764e-07	7.34582e-05	13.6337	8.05256	13.6337	8.05256	3.76911	3.00945
ENSG00000157456	CCNB2	-0.746746	2.51881e-05	0.00197712	7.94324	4.6865	7.94324	4.6865	2.98973	2.22851
ENSG00000157557	ETS2	-0.747192	1.25338e-05	0.00112667	256.946	151.684	256.946	151.684	8.00532	7.24493
ENSG00000163659	TIPARP	-0.749233	1.01995e-06	0.000146552	115.101	67.7689	115.101	67.7689	6.84676	6.08255
ENSG00000260751	AC008870.3	-0.751476	0.00110721	0.0382364	2.60405	1.5344	2.60405	1.5344	1.38076	0.617671
ENSG00000112984	KIF20A	-0.751727	0.000551576	0.0225218	13.997	8.21359	13.997	8.21359	3.80704	3.03801
ENSG00000006062	MAP3K14	-0.756712	0.00037021	0.0166054	23.3178	13.6602	23.3178	13.6602	4.54336	3.77191
ENSG00000251867	AC009812.1	-0.759035	0.000798033	0.0298296	2.60961	1.52269	2.60961	1.52269	1.38383	0.606622
ENSG00000121858	TNFSF10	-0.760713	0.000964194	0.0344746	360.592	211.18	360.592	211.18	8.49422	7.72233
ENSG00000114541	FRMD4B	-0.761819	3.53565e-05	0.00258158	47.2575	27.6273	47.2575	27.6273	5.56247	4.78802
ENSG00000272382	AC025171.5	-0.764459	0.00133223	0.0437527	3.15618	1.8424	3.15618	1.8424	1.65818	0.881584
ENSG00000128335	APOL2	-0.765189	5.74534e-05	0.00380572	46.5039	27.1117	46.5039	27.1117	5.53928	4.76084
ENSG00000196526	AFAP1	-0.765339	0.000858239	0.0315412	56.1566	32.7646	56.1566	32.7646	5.81138	5.03407
ENSG00000073803	MAP3K13	-0.76545	1.98004e-07	3.85067e-05	155.503	90.5745	155.503	90.5745	7.2808	6.50103
ENSG00000186529	CYP4F3	-0.766047	1.06162e-06	0.000151209	29.514	17.1839	29.514	17.1839	4.88333	4.10298
ENSG00000137812	KNL1	-0.766968	0.000165589	0.00888354	8.11407	4.72125	8.11407	4.72125	3.02042	2.23917
ENSG00000197299	BLM	-0.769769	0.000166911	0.00894655	4.79492	2.78539	4.79492	2.78539	2.26151	1.47788
ENSG00000286330	AL353660.1	-0.770233	0.000466487	0.0197934	21.3415	12.3667	21.3415	12.3667	4.41559	3.62839
ENSG00000284640	AL590434.2	-0.77202	0.00143523	0.046272	5.38768	3.11823	5.38768	3.11823	2.42966	1.64073
ENSG00000163328	GPR155	-0.772345	1.87481e-06	0.000241746	14.1576	8.20418	14.1576	8.20418	3.8235	3.03636
ENSG00000170456	DENND5B	-0.774083	0.00025806	0.0126173	6.45466	3.72641	6.45466	3.72641	2.69034	1.89779
ENSG00000155592	ZKSCAN2	-0.775286	1.11172e-05	0.00101742	13.9057	8.045	13.9057	8.045	3.7976	3.00809
ENSG00000072274	TFRC	-0.775439	3.89372e-10	2.10942e-07	71.4608	41.3178	71.4608	41.3178	6.15908	5.36869
ENSG00000004864	SLC25A13	-0.776941	2.23325e-09	9.218e-07	41.7663	24.129	41.7663	24.129	5.38427	4.5927
ENSG00000109320	NFKB1	-0.777019	1.30774e-05	0.00116518	153.918	89.0467	153.918	89.0467	7.26601	6.47649
ENSG00000087586	AURKA	-0.777176	0.000458235	0.0195527	7.14228	4.13075	7.14228	4.13075	2.83639	2.04641
ENSG00000157693	TMEM268	-0.777576	1.04112e-09	4.89698e-07	46.2563	26.6985	46.2563	26.6985	5.53158	4.73869
ENSG00000277496	AL357033.4	-0.778439	0.00105094	0.0367533	4.91081	2.81723	4.91081	2.81723	2.29596	1.49428
ENSG00000112343	TRIM38	-0.779132	1.58307e-06	0.000210645	103.022	59.4757	103.022	59.4757	6.6868	5.89423
ENSG00000258441	LINC00641	-0.785356	0.000351011	0.0158918	48.6784	27.9946	48.6784	27.9946	5.60521	4.80707
ENSG00000172071	EIF2AK3	-0.785431	2.14062e-05	0.00173642	109.665	63.0856	109.665	63.0856	6.77695	5.97924
ENSG00000133119	RFC3	-0.785737	4.19182e-06	0.000456894	8.11169	4.64943	8.11169	4.64943	3.02	2.21705
ENSG00000055483	AC022966.1	-0.78665	6.18948e-06	0.000628015	67.0055	38.4395	67.0055	38.4395	6.06621	5.26452
ENSG00000132109	TRIM21	-0.787322	0.000125667	0.00713616	47.034	27.0287	47.034	27.0287	5.55563	4.75642
ENSG00000171606	ZNF274	-0.787533	1.93067e-05	0.00159817	63.6233	36.5069	63.6233	36.5069	5.99148	5.1901
ENSG00000179833	SERTAD2	-0.789646	2.8312e-10	1.60547e-07	112.824	64.5849	112.824	64.5849	6.81793	6.01312
ENSG00000162241	SLC25A45	-0.789673	7.63919e-05	0.00473942	6.62522	3.79368	6.62522	3.79368	2.72797	1.9236
ENSG00000204930	FAM221B	-0.790355	0.00119078	0.0402069	2.99725	1.7157	2.99725	1.7157	1.58364	0.778796
ENSG00000008323	PLEKHG6	-0.7942	0.000408867	0.0178606	19.7489	11.2763	19.7489	11.2763	4.3037	3.49523
ENSG00000142731	PLK4	-0.794293	9.65467e-05	0.00577149	49.3029	28.1229	49.3029	28.1229	5.6236	4.81367
ENSG00000185947	ZNF267	-0.795009	1.87608e-05	0.00156364	26.698	15.224	26.698	15.224	4.73866	3.92827
ENSG00000178202	POGLUT3	-0.795807	1.42904e-08	4.25041e-06	79.543	45.3937	79.543	45.3937	6.31366	5.50442
ENSG00000223960	CHROMR	-0.797039	0.00114826	0.0392079	25.8117	14.7227	25.8117	14.7227	4.68995	3.87997
ENSG00000141579	ZNF750	-0.799727	9.73113e-05	0.00580006	61.6186	35.074	61.6186	35.074	5.94529	5.13233
ENSG00000055332	EIF2AK2	-0.800811	5.64538e-05	0.0037518	271.82	154.692	271.82	154.692	8.08651	7.27326
ENSG00000120254	MTHFD1L	-0.801231	0.000113754	0.00656094	10.569	6.01043	10.569	6.01043	3.40177	2.58747
ENSG00000248323	LUCAT1	-0.801459	0.00159199	0.049946	12.842	7.27839	12.842	7.27839	3.6828	2.86362
ENSG00000197763	TXNRD3	-0.804765	0.000247939	0.012211	7.59352	4.29084	7.59352	4.29084	2.92477	2.10126
ENSG00000286681	AF235103.3	-0.805653	0.000187295	0.00977153	3.92595	2.21808	3.92595	2.21808	1.97304	1.14931
ENSG00000107968	MAP3K8	-0.805679	2.76276e-06	0.000329987	55.748	31.566	55.748	31.566	5.80085	4.9803
ENSG00000065413	ANKRD44	-0.806662	2.44107e-05	0.00193867	15.7174	8.87889	15.7174	8.87889	3.97429	3.15038
ENSG00000169607	CKAP2L	-0.807668	0.000486995	0.0204631	6.36401	3.58827	6.36401	3.58827	2.66994	1.84329
ENSG00000113742	CPEB4	-0.808651	4.87385e-09	1.74986e-06	102.824	58.0999	102.824	58.0999	6.68404	5.86046
ENSG00000070540	WIPI1	-0.808769	7.30138e-12	7.09152e-09	73.391	41.5012	73.391	41.5012	6.19753	5.37508
ENSG00000161960	EIF4A1	-0.809284	6.46082e-06	0.000648784	17.3301	9.79256	17.3301	9.79256	4.11521	3.29169
ENSG00000096968	JAK2	-0.810284	1.27669e-06	0.00017447	33.194	18.7492	33.194	18.7492	5.05285	4.22875
ENSG00000132256	TRIM5	-0.810439	0.000701708	0.027073	49.2244	27.8424	49.2244	27.8424	5.6213	4.79921
ENSG00000131747	TOP2A	-0.812659	3.4047e-08	8.79079e-06	43.0954	24.2854	43.0954	24.2854	5.42946	4.60201
ENSG00000066651	TRMT11	-0.816937	3.20127e-08	8.47155e-06	13.8777	7.80109	13.8777	7.80109	3.79469	2.96368
ENSG00000126787	DLGAP5	-0.817836	4.57886e-05	0.00318789	9.88745	5.55173	9.88745	5.55173	3.3056	2.47294
ENSG00000111859	NEDD9	-0.823565	1.90121e-06	0.000243371	76.1071	42.5551	76.1071	42.5551	6.24996	5.41126
ENSG00000141232	TOB1	-0.823683	1.61913e-07	3.25306e-05	136.567	76.3426	136.567	76.3426	7.09347	6.25442
ENSG00000124201	ZNFX1	-0.827484	1.68775e-05	0.00143627	240.345	134.275	240.345	134.275	7.90896	7.06905
ENSG00000148468	FAM171A1	-0.827993	0.000309291	0.0145365	19.7479	10.9956	19.7479	10.9956	4.30363	3.45885
ENSG00000172244	C5orf34	-0.828769	0.000790241	0.0296234	2.03389	1.12606	2.03389	1.12606	1.02424	0.171283
ENSG00000118193	KIF14	-0.832818	0.000103746	0.0060965	4.36838	2.42587	4.36838	2.42587	2.1271	1.2785
ENSG00000151651	ADAM8	-0.83707	0.00118148	0.0400266	20.439	11.3311	20.439	11.3311	4.35325	3.50222
ENSG00000153922	CHD1	-0.837537	7.91372e-08	1.72724e-05	124.119	68.7949	124.119	68.7949	6.95558	6.10423
ENSG00000186871	ERCC6L	-0.83805	1.64134e-05	0.00140663	6.04798	3.3444	6.04798	3.3444	2.59645	1.74175
ENSG00000122952	ZWINT	-0.838953	8.65611e-06	0.000818097	10.5538	5.84652	10.5538	5.84652	3.39969	2.54758
ENSG00000185339	TCN2	-0.841554	2.17828e-07	4.18258e-05	27.0802	14.9576	27.0802	14.9576	4.75917	3.90281
ENSG00000140464	PML	-0.842868	0.000260284	0.0126907	130.538	72.2067	130.538	72.2067	7.02833	6.17406
ENSG00000083799	CYLD	-0.843234	2.08462e-07	4.02822e-05	131.784	72.7699	131.784	72.7699	7.04203	6.18527
ENSG00000151117	TMEM86A	-0.843431	0.000200168	0.0103277	3.80588	2.09035	3.80588	2.09035	1.92823	1.06375
ENSG00000143228	NUF2	-0.845539	6.66513e-05	0.00427047	5.08662	2.80337	5.08662	2.80337	2.34671	1.48716
ENSG00000227199	ST7-AS1	-0.845803	0.000956026	0.0342936	2.40143	1.32452	2.40143	1.32452	1.2639	0.405465
ENSG00000027075	PRKCH	-0.847528	8.9103e-09	2.92239e-06	51.0638	28.0928	51.0638	28.0928	5.67423	4.81213
ENSG00000069399	BCL3	-0.848497	0.000153536	0.00836305	34.356	18.9104	34.356	18.9104	5.10249	4.24111
ENSG00000143845	ETNK2	-0.848564	0.00112914	0.0387709	20.724	11.4181	20.724	11.4181	4.37323	3.51325
ENSG00000265972	TXNIP	-0.848736	0.00028974	0.0137993	1053.38	580.062	1053.38	580.062	10.0408	9.18006
ENSG00000140105	WARS1	-0.849105	0.000129837	0.00729442	330.59	181.739	330.59	181.739	8.3689	7.50573
ENSG00000176153	GPX2	-0.85233	2.30022e-06	0.000281955	58.2575	32.0153	58.2575	32.0153	5.86437	5.00069
ENSG00000172936	MYD88	-0.852688	8.84879e-05	0.00536373	102.438	56.2783	102.438	56.2783	6.67861	5.81451
ENSG00000135363	LMO2	-0.854775	1.08379e-08	3.37231e-06	55.4365	30.3749	55.4365	30.3749	5.79277	4.92481
ENSG00000152518	ZFP36L2	-0.855261	7.53504e-08	1.66253e-05	113.466	62.0964	113.466	62.0964	6.82611	5.95644
ENSG00000185920	PTCH1	-0.855874	5.86601e-05	0.00387297	40.6112	22.2243	40.6112	22.2243	5.34381	4.47407
ENSG00000102908	NFAT5	-0.855947	2.76923e-05	0.00212961	198.549	108.565	198.549	108.565	7.63335	6.76241
ENSG00000137135	ARHGEF39	-0.855981	0.000352818	0.015952	3.25994	1.77597	3.25994	1.77597	1.70485	0.828611
ENSG00000189431	RASSF10	-0.856965	0.000331043	0.0152285	11.0143	6.00115	11.0143	6.00115	3.46131	2.58524
ENSG00000103404	USP31	-0.857776	6.51621e-06	0.000651363	74.1488	40.5392	74.1488	40.5392	6.21235	5.34125
ENSG00000196428	TSC22D2	-0.858614	1.89945e-05	0.00157878	35.3105	19.288	35.3105	19.288	5.14202	4.26963
ENSG00000198208	RPS6KL1	-0.860044	5.76175e-06	0.000594957	7.53315	4.11036	7.53315	4.11036	2.91325	2.03927
ENSG00000088726	TMEM40	-0.86308	1.24293e-06	0.000171011	27.4122	14.9519	27.4122	14.9519	4.77674	3.90226
ENSG00000130164	LDLR	-0.863639	1.43255e-06	0.000192731	399.65	217.624	399.65	217.624	8.64259	7.7657
ENSG00000137193	PIM1	-0.864729	2.93395e-06	0.000343668	22.0637	11.9597	22.0637	11.9597	4.4636	3.58011
ENSG00000245556	SCAMP1-AS1	-0.86769	8.43585e-06	0.000799772	21.9033	11.8992	21.9033	11.8992	4.45307	3.57279
ENSG00000111252	SH2B3	-0.86918	0.000111838	0.00646892	22.4402	12.1615	22.4402	12.1615	4.48801	3.60424
ENSG00000168916	ZNF608	-0.870394	3.9462e-07	6.86073e-05	80.957	43.8754	80.957	43.8754	6.33908	5.45534
ENSG00000135451	TROAP	-0.871461	0.000683837	0.0265977	3.79548	2.04345	3.79548	2.04345	1.92428	1.03101
ENSG00000108448	TRIM16L	-0.873824	6.91813e-07	0.000104941	18.3134	9.8917	18.3134	9.8917	4.19483	3.30622
ENSG00000130813	SHFL	-0.875411	0.000325953	0.0150743	89.7328	48.5311	89.7328	48.5311	6.48756	5.60084
ENSG00000100342	APOL1	-0.875929	7.1577e-05	0.00450052	149.906	81.0258	149.906	81.0258	7.22791	6.34031
ENSG00000128268	MGAT3	-0.878066	3.07133e-07	5.52985e-05	27.9446	15.0357	27.9446	15.0357	4.8045	3.91032
ENSG00000229644	NAMPTP1	-0.879685	0.00124959	0.0416595	15.0437	8.09504	15.0437	8.09504	3.91108	3.01704
ENSG00000163840	DTX3L	-0.881555	0.000186541	0.00974057	162.655	87.6408	162.655	87.6408	7.34568	6.45353
ENSG00000173575	CHD2	-0.883018	8.83467e-08	1.90766e-05	387.763	208.268	387.763	208.268	8.59903	7.70229
ENSG00000227486	AL050309.1	-0.884883	0.000451011	0.0193123	1.77766	0.950174	1.77766	0.950174	0.829983	-0.0737359
ENSG00000065833	ME1	-0.888259	7.80381e-06	0.000748032	16.979	9.0794	16.979	9.0794	4.08568	3.1826
ENSG00000246640	PICART1	-0.893154	0.000337845	0.0154905	2.28991	1.22544	2.28991	1.22544	1.19529	0.293296
ENSG00000236830	CBR3-AS1	-0.893781	2.34125e-05	0.00186672	9.15685	4.86415	9.15685	4.86415	3.19485	2.28219
ENSG00000279861	AC073548.1	-0.894856	0.000320293	0.0149263	2.64754	1.39829	2.64754	1.39829	1.40465	0.483659
ENSG00000171408	PDE7B	-0.89769	0.00047878	0.020188	5.77067	3.05859	5.77067	3.05859	2.52874	1.61286
ENSG00000286977	Z83745.1	-0.898509	5.78902e-05	0.00382704	3.87349	2.06566	3.87349	2.06566	1.95363	1.04661
ENSG00000134107	BHLHE40	-0.898667	0.000522298	0.0215193	260.521	138.618	260.521	138.618	8.02526	7.11497
ENSG00000105835	NAMPT	-0.901726	3.03589e-05	0.00229683	107.698	57.1862	107.698	57.1862	6.75084	5.8376
ENSG00000155287	SLC25A28	-0.904017	5.3432e-05	0.00360227	61.2147	32.4509	61.2147	32.4509	5.93581	5.02019
ENSG00000183742	MACC1	-0.904262	6.76571e-07	0.000102886	93.9969	49.6865	93.9969	49.6865	6.55454	5.63478
ENSG00000120616	EPC1	-0.904476	2.68126e-08	7.42869e-06	128.69	68.1132	128.69	68.1132	7.00775	6.08986
ENSG00000268573	AC011815.1	-0.906496	0.000576107	0.0232925	3.25607	1.72148	3.25607	1.72148	1.70313	0.783646
ENSG00000040199	PHLPP2	-0.908879	1.18169e-05	0.00107336	33.0775	17.4466	33.0775	17.4466	5.04778	4.12487
ENSG00000263893	AC080037.2	-0.909072	0.00147672	0.0473081	1.27156	0.666975	1.27156	0.666975	0.346603	-0.584295
ENSG00000059728	MXD1	-0.909081	3.77833e-06	0.000422199	67.3553	35.5131	67.3553	35.5131	6.07372	5.15028
ENSG00000187741	FANCA	-0.910469	6.22222e-06	0.000629232	22.8775	12.0532	22.8775	12.0532	4.51586	3.59134
ENSG00000138035	PNPT1	-0.913306	1.60848e-07	3.24239e-05	145.432	76.5351	145.432	76.5351	7.1842	6.25805
ENSG00000054267	ARID4B	-0.913601	2.62398e-09	1.06142e-06	151.298	79.5461	151.298	79.5461	7.24125	6.31372
ENSG00000185158	LRRC37B	-0.915566	4.04374e-06	0.000443685	36.3245	19.0239	36.3245	19.0239	5.18287	4.24974
ENSG00000148429	USP6NL	-0.916216	6.83495e-09	2.36981e-06	82.4684	43.2734	82.4684	43.2734	6.36577	5.43541
ENSG00000159259	CHAF1B	-0.916657	5.96688e-05	0.0039225	11.4771	6.00643	11.4771	6.00643	3.52068	2.58651
ENSG00000273084	AC092171.5	-0.919806	0.000574503	0.02327	1.71327	0.894775	1.71327	0.894775	0.776754	-0.160403
ENSG00000263400	TMEM220-AS1	-0.92344	0.00018619	0.00973062	2.35787	1.23078	2.35787	1.23078	1.23748	0.299567
ENSG00000174738	NR1D2	-0.924673	5.33085e-08	1.2537e-05	164.47	85.7622	164.47	85.7622	7.36168	6.42227
ENSG00000129810	SGO1	-0.926178	0.0010564	0.0369228	2.29192	1.18879	2.29192	1.18879	1.19656	0.249495
ENSG00000113369	ARRDC3	-0.930954	0.000515487	0.0213646	350.934	182.581	350.934	182.581	8.45506	7.51239
ENSG00000077150	NFKB2	-0.933064	0.000329838	0.0151846	80.4752	41.7985	80.4752	41.7985	6.33047	5.38538
ENSG00000178750	STX19	-0.933323	6.43964e-05	0.00416114	19.9044	10.3174	19.9044	10.3174	4.31502	3.36701
ENSG00000068489	PRR11	-0.93341	0.00122351	0.0409242	1.76093	0.909547	1.76093	0.909547	0.816335	-0.136779
ENSG00000072310	SREBF1	-0.93381	2.14011e-08	6.03968e-06	223.391	115.75	223.391	115.75	7.80343	6.85487
ENSG00000036672	USP2	-0.934619	7.68975e-09	2.62125e-06	97.8151	50.5913	97.8151	50.5913	6.61199	5.66082
ENSG00000067066	SP100	-0.936894	2.22976e-07	4.2545e-05	257.357	133.33	257.357	133.33	8.00763	7.05886
ENSG00000144802	NFKBIZ	-0.937844	0.000340646	0.0155758	289.083	149.741	289.083	149.741	8.17534	7.22632
ENSG00000002549	LAP3	-0.939459	6.02176e-06	0.000613048	257.352	133.08	257.352	133.08	8.0076	7.05615
ENSG00000156587	UBE2L6	-0.941199	0.000221611	0.0112335	156.504	80.9316	156.504	80.9316	7.29006	6.33863
ENSG00000187678	SPRY4	-0.94236	0.00154148	0.0487392	2.39687	1.22807	2.39687	1.22807	1.26115	0.296388
ENSG00000229241	PNPT1P1	-0.946613	0.00092595	0.0334025	3.53875	1.81297	3.53875	1.81297	1.82324	0.858358
ENSG00000134532	SOX5	-0.94778	3.95227e-06	0.000436015	13.6868	6.99818	13.6868	6.99818	3.77472	2.80698
ENSG00000136997	MYC	-0.949896	0.000632131	0.025036	58.5974	30.1158	58.5974	30.1158	5.87276	4.91245
ENSG00000101448	EPPIN	-0.952673	0.000396566	0.017411	31.4516	16.0267	31.4516	16.0267	4.97506	4.0024
ENSG00000124466	LYPD3	-0.958054	0.000616387	0.0245729	13.2393	6.75758	13.2393	6.75758	3.72675	2.75651
ENSG00000114127	XRN1	-0.958064	3.66464e-09	1.39846e-06	97.527	49.7155	97.527	49.7155	6.60773	5.63562
ENSG00000163874	ZC3H12A	-0.959295	0.00020577	0.0105718	104.088	53.0976	104.088	53.0976	6.70166	5.73057
ENSG00000166839	ANKDD1A	-0.960421	0.000686392	0.0266311	5.37347	2.72794	5.37347	2.72794	2.42585	1.44781
ENSG00000158296	SLC13A3	-0.962039	0.000249922	0.0122987	25.7619	13.0816	25.7619	13.0816	4.68717	3.70947
ENSG00000277534	AC007996.1	-0.962925	4.06813e-07	7.01244e-05	13.7086	6.95552	13.7086	6.95552	3.77701	2.79816
ENSG00000165997	ARL5B	-0.965063	2.16625e-05	0.00174787	45.7199	23.2178	45.7199	23.2178	5.51475	4.53716
ENSG00000197142	ACSL5	-0.965579	7.47552e-07	0.000112273	23.9727	12.1356	23.9727	12.1356	4.58332	3.60118
ENSG00000261105	LMO7-AS1	-0.967687	2.4965e-05	0.00196615	3.40121	1.71078	3.40121	1.71078	1.76605	0.774655
ENSG00000132141	CCT6B	-0.970243	1.23035e-05	0.00110761	9.99919	5.04755	9.99919	5.04755	3.32181	2.33558
ENSG00000118707	TGIF2	-0.971735	2.32034e-05	0.00185249	25.1252	12.7047	25.1252	12.7047	4.65106	3.66729
ENSG00000163660	CCNL1	-0.97315	4.20114e-07	7.18051e-05	303.267	153.142	303.267	153.142	8.24444	7.25873
ENSG00000189007	ADAT2	-0.974386	3.36606e-05	0.00248164	9.50974	4.79707	9.50974	4.79707	3.24941	2.26215
ENSG00000135476	ESPL1	-0.976765	0.000615234	0.0245592	5.91857	2.97357	5.91857	2.97357	2.56525	1.57219
ENSG00000051180	RAD51	-0.97825	0.000774513	0.0291528	1.46867	0.736431	1.46867	0.736431	0.554512	-0.441377
ENSG00000110799	VWF	-0.978739	3.19979e-05	0.00240285	8.90058	4.4534	8.90058	4.4534	3.1539	2.15491
ENSG00000149972	CNTN5	-0.982798	0.000181661	0.00955983	5.03964	2.52137	5.03964	2.52137	2.33332	1.33421
ENSG00000213492	NT5C3AP1	-0.983151	0.000335259	0.0154107	8.68979	4.35294	8.68979	4.35294	3.11932	2.12199
ENSG00000176438	SYNE3	-0.985724	0.000416409	0.0181118	11.4008	5.68058	11.4008	5.68058	3.51106	2.50604
ENSG00000119969	HELLS	-0.986835	5.75663e-09	2.04263e-06	20.7171	10.3344	20.7171	10.3344	4.37275	3.36938
ENSG00000213500	LAP3P2	-0.987576	0.000100134	0.00594491	9.37697	4.68809	9.37697	4.68809	3.22912	2.229
ENSG00000105327	BBC3	-0.988884	4.86703e-05	0.00334442	14.6692	7.30876	14.6692	7.30876	3.87472	2.86963
ENSG00000152256	PDK1	-0.99009	4.15407e-07	7.12013e-05	4.90667	2.44715	4.90667	2.44715	2.29474	1.2911
ENSG00000127252	PLAAT1	-0.99063	0.00123781	0.0412893	1.81921	0.903272	1.81921	0.903272	0.863311	-0.146768
ENSG00000163584	RPL22L1	-0.990769	1.39317e-06	0.000188267	35.9815	17.9527	35.9815	17.9527	5.16918	4.16613
ENSG00000203995	ZYG11A	-0.991936	0.00157368	0.0495252	1.36905	0.673451	1.36905	0.673451	0.453175	-0.570356
ENSG00000213398	LCAT	-0.996343	0.000264903	0.012856	21.1247	10.4968	21.1247	10.4968	4.40086	3.39188
ENSG00000135679	MDM2	-0.996644	1.28614e-07	2.65435e-05	422.352	209.903	422.352	209.903	8.7223	7.71358
ENSG00000179715	PCED1B	-0.999148	6.11311e-05	0.00399697	2.22569	1.09614	2.22569	1.09614	1.15425	0.132433
ENSG00000110693	SOX6	-0.999895	0.00011433	0.00658795	9.13376	4.51445	9.13376	4.51445	3.19121	2.17455
ENSG00000287831	AL135926.2	-1.00056	0.000243893	0.0120607	2.53999	1.25621	2.53999	1.25621	1.34482	0.329076
ENSG00000176092	CRYBG2	-1.00138	0.000390392	0.0172649	8.21543	4.0602	8.21543	4.0602	3.03834	2.02155
ENSG00000246339	EXTL3-AS1	-1.00347	6.10552e-07	9.47464e-05	8.64896	4.28218	8.64896	4.28218	3.11253	2.09835
ENSG00000106785	TRIM14	-1.00366	1.25788e-05	0.00112737	116.049	57.4445	116.049	57.4445	6.8586	5.8441
ENSG00000156140	ADAMTS3	-1.00433	0.00120222	0.0404836	2.49945	1.22807	2.49945	1.22807	1.32161	0.29639
ENSG00000166592	RRAD	-1.00612	6.35083e-08	1.45874e-05	208.781	102.925	208.781	102.925	7.70585	6.68545
ENSG00000120539	MASTL	-1.00616	3.41527e-05	0.00251182	22.1064	10.9132	22.1064	10.9132	4.46639	3.448
ENSG00000221963	APOL6	-1.00652	4.12215e-07	7.08543e-05	128.698	63.5309	128.698	63.5309	7.00785	5.98939
ENSG00000171316	CHD7	-1.00917	3.94139e-09	1.48397e-06	75.5784	37.1984	75.5784	37.1984	6.2399	5.21717
ENSG00000163877	SNIP1	-1.00949	4.4634e-07	7.48124e-05	40.4739	19.8979	40.4739	19.8979	5.33892	4.31454
ENSG00000181472	ZBTB2	-1.01542	3.07479e-06	0.000356232	46.5249	22.8036	46.5249	22.8036	5.53993	4.51119
ENSG00000158402	CDC25C	-1.0175	0.000104103	0.00610886	2.0423	0.997465	2.0423	0.997465	1.03019	-0.00366161
ENSG00000251595	ABCA11P	-1.01781	3.70986e-06	0.00041685	3.9283	1.91951	3.9283	1.91951	1.97391	0.940739
ENSG00000092853	CLSPN	-1.01923	8.23703e-05	0.00505861	2.017	0.976778	2.017	0.976778	1.01221	-0.0338979
ENSG00000004468	CD38	-1.02183	2.91509e-09	1.14236e-06	117.032	56.9441	117.032	56.9441	6.87076	5.83147
ENSG00000165891	E2F7	-1.02245	2.75543e-09	1.09992e-06	39.1006	19.0418	39.1006	19.0418	5.28912	4.2511
ENSG00000143476	DTL	-1.02276	6.18503e-05	0.0040353	5.53154	2.69053	5.53154	2.69053	2.46768	1.42789
ENSG00000145040	UCN2	-1.02685	0.000501708	0.0209651	3.28161	1.58888	3.28161	1.58888	1.7144	0.668011
ENSG00000104312	RIPK2	-1.02689	1.06097e-06	0.000151209	16.3441	7.94114	16.3441	7.94114	4.03069	2.98935
ENSG00000183856	IQGAP3	-1.02696	3.39253e-05	0.00249812	5.56774	2.70163	5.56774	2.70163	2.47709	1.43383
ENSG00000172345	STARD5	-1.02706	9.01336e-05	0.00543093	37.7182	18.3652	37.7182	18.3652	5.23719	4.1989
ENSG00000170581	STAT2	-1.02818	1.93939e-09	8.17184e-07	415.858	202.092	415.858	202.092	8.69995	7.65887
ENSG00000089685	BIRC5	-1.02891	0.000141209	0.00783179	5.23328	2.52575	5.23328	2.52575	2.38772	1.33671
ENSG00000122643	NT5C3A	-1.02909	4.71614e-07	7.77599e-05	94.4304	45.8831	94.4304	45.8831	6.56118	5.51989
ENSG00000242550	SERPINB10	-1.03057	0.000240599	0.0119562	11.9837	5.77897	11.9837	5.77897	3.583	2.53081
ENSG00000261618	LINC02605	-1.03345	5.2923e-07	8.56309e-05	12.0791	5.82058	12.0791	5.82058	3.59444	2.54116
ENSG00000081320	STK17B	-1.03575	6.65997e-05	0.00427047	67.6564	32.7342	67.6564	32.7342	6.08015	5.03273
ENSG00000130066	SAT1	-1.03774	8.92595e-11	6.15444e-08	1090.61	526.63	1090.61	526.63	10.0909	9.04065
ENSG00000102317	RBM3	-1.03835	4.75038e-15	1.25319e-11	99.1142	47.7957	99.1142	47.7957	6.63102	5.57881
ENSG00000159388	BTG2	-1.0386	0.00097674	0.0348152	281.414	135.907	281.414	135.907	8.13655	7.08648
ENSG00000080986	NDC80	-1.04563	2.69079e-05	0.00208248	4.72322	2.26202	4.72322	2.26202	2.23977	1.17761
ENSG00000095951	HIVEP1	-1.04786	9.1534e-07	0.000133829	86.207	41.3419	86.207	41.3419	6.42973	5.36953
ENSG00000125319	HROB	-1.04872	6.30212e-05	0.00409092	4.26342	2.04075	4.26342	2.04075	2.09201	1.0291
ENSG00000121753	ADGRB2	-1.05232	2.25188e-09	9.23209e-07	7.66717	3.65592	7.66717	3.65592	2.93869	1.87023
ENSG00000094804	CDC6	-1.05248	0.00127753	0.0423682	4.31785	2.05956	4.31785	2.05956	2.11031	1.04234
ENSG00000136425	CIB2	-1.0551	0.000231789	0.0115658	4.40024	2.10276	4.40024	2.10276	2.13758	1.07228
ENSG00000261884	AC040162.1	-1.05774	6.76487e-05	0.00431614	2.40713	1.13531	2.40713	1.13531	1.26732	0.183082
ENSG00000117000	RLF	-1.06089	2.62083e-10	1.50599e-07	110.984	52.6863	110.984	52.6863	6.7942	5.71935
ENSG00000186517	ARHGAP30	-1.06273	0.00023176	0.0115658	17.0134	8.04272	17.0134	8.04272	4.0886	3.00768
ENSG00000008300	CELSR3	-1.06477	0.00078938	0.0296205	8.20621	3.8777	8.20621	3.8777	3.03672	1.9552
ENSG00000146410	MTFR2	-1.06784	6.18705e-07	9.5523e-05	3.78238	1.78052	3.78238	1.78052	1.91929	0.832298
ENSG00000278058	AC009159.3	-1.06909	0.000382823	0.0169921	1.39679	0.656094	1.39679	0.656094	0.482113	-0.608026
ENSG00000141622	RNF165	-1.07128	0.00117047	0.0397254	7.61254	3.59592	7.61254	3.59592	2.92838	1.84636
ENSG00000275894	AL021578.1	-1.07194	0.000502049	0.0209651	1.19176	0.559037	1.19176	0.559037	0.253093	-0.838984
ENSG00000276672	AL161891.1	-1.07225	0.000106125	0.0062095	1.48396	0.699461	1.48396	0.699461	0.569448	-0.515684
ENSG00000232756	AC004990.1	-1.07399	6.82343e-05	0.00434437	16.9086	7.93124	16.9086	7.93124	4.07969	2.98755
ENSG00000130649	20	-1.07423	0.00028637	0.0136508	4.23384	1.97387	4.23384	1.97387	2.08197	0.981028
ENSG00000196344	ADH7	-1.07549	3.92798e-06	0.000435711	459.447	215.33	459.447	215.33	8.84375	7.75041
ENSG00000239713	APOBEC3G	-1.0777	2.61934e-06	0.000315238	34.8273	16.3725	34.8273	16.3725	5.12215	4.0332
ENSG00000118507	AKAP7	-1.08259	0.000588745	0.0236888	6.26056	2.91162	6.26056	2.91162	2.64629	1.54182
ENSG00000129749	CHRNA10	-1.08421	4.47221e-06	0.0004837	6.26461	2.91436	6.26461	2.91436	2.64722	1.54318
ENSG00000115963	RND3	-1.08573	1.57359e-05	0.00135432	263.75	123.238	263.75	123.238	8.04303	6.9453
ENSG00000285976	AL135905.2	-1.08835	0.000908954	0.0329068	3.18346	1.47294	3.18346	1.47294	1.67059	0.558699
ENSG00000286389	AL731702.1	-1.09184	0.00061133	0.0244839	2.96596	1.37428	2.96596	1.37428	1.5685	0.458676
ENSG00000241635	UGT1A1	-1.10181	2.82824e-08	7.73001e-06	5.3356	2.45875	5.3356	2.45875	2.41565	1.29792
ENSG00000127666	TICAM1	-1.10224	6.22267e-05	0.00405114	29.5154	13.6153	29.5154	13.6153	4.8834	3.76715
ENSG00000162733	DDR2	-1.10243	5.76562e-06	0.000594957	3.86579	1.77068	3.86579	1.77068	1.95076	0.824304
ENSG00000260328	AC104024.2	-1.10261	0.000885987	0.032326	0.967594	0.446102	0.967594	0.446102	-0.0475266	-1.16455
ENSG00000128016	ZFP36	-1.10368	4.74242e-06	0.000508394	221.824	102.326	221.824	102.326	7.79327	6.67703
ENSG00000128342	LIF	-1.10747	0.000141661	0.00784255	22.5399	10.379	22.5399	10.379	4.49441	3.37559
ENSG00000121152	NCAPH	-1.10854	2.43368e-07	4.60018e-05	8.53289	3.91939	8.53289	3.91939	3.09303	1.97063
ENSG00000197536	IRF1-AS1	-1.10924	3.36988e-06	0.000385068	17.6187	8.09652	17.6187	8.09652	4.13904	3.0173
ENSG00000087074	PPP1R15A	-1.10955	8.87455e-08	1.90947e-05	319.718	146.869	319.718	146.869	8.32066	7.19839
ENSG00000287051	AC121757.2	-1.11061	0.000119292	0.00685435	2.23468	1.01218	2.23468	1.01218	1.16007	0.0174612
ENSG00000147536	GINS4	-1.11219	2.6237e-06	0.000315238	3.87525	1.77216	3.87525	1.77216	1.95429	0.82551
ENSG00000175643	RMI2	-1.1127	0.00107631	0.0374675	4.91576	2.25758	4.91576	2.25758	2.29741	1.17478
ENSG00000211454	AKR7L	-1.11582	0.00012944	0.00728561	1.59834	0.727576	1.59834	0.727576	0.676573	-0.458831
ENSG00000176208	ATAD5	-1.11792	4.32013e-07	7.34253e-05	4.17252	1.90323	4.17252	1.90323	2.06092	0.928449
ENSG00000234393	AL592546.2	-1.11799	5.79013e-05	0.00382704	2.63658	1.1925	2.63658	1.1925	1.39867	0.253987
ENSG00000132326	PER2	-1.11843	9.40515e-10	4.49344e-07	260.579	118.855	260.579	118.855	8.02558	6.89306
ENSG00000250508	LINC02701	-1.12188	1.11831e-06	0.000157308	3.6886	1.67264	3.6886	1.67264	1.88307	0.742131
ENSG00000272145	NFYC-AS1	-1.1252	2.67131e-07	4.95671e-05	4.30445	1.94854	4.30445	1.94854	2.10583	0.962394
ENSG00000249816	LINC00964	-1.12622	2.995e-08	8.07666e-06	67.9587	30.7432	67.9587	30.7432	6.08659	4.94219
ENSG00000144395	CCDC150	-1.1271	6.43267e-05	0.00416107	1.90193	0.860014	1.90193	0.860014	0.927466	-0.217567
ENSG00000121211	MND1	-1.12777	0.00108003	0.0375756	1.92967	0.868558	1.92967	0.868558	0.948351	-0.203305
ENSG00000161888	SPC24	-1.12868	0.00157656	0.0495901	1.44215	0.647735	1.44215	0.647735	0.528222	-0.626523
ENSG00000185950	IRS2	-1.12999	3.39661e-08	8.79079e-06	44.5418	20.1329	44.5418	20.1329	5.47709	4.33148
ENSG00000111247	RAD51AP1	-1.13025	3.3999e-06	0.000387768	4.36789	1.976	4.36789	1.976	2.12694	0.982583
ENSG00000165259	HDX	-1.1342	8.1287e-05	0.00500728	6.58818	2.96951	6.58818	2.96951	2.71988	1.57023
ENSG00000198342	ZNF442	-1.13651	4.15719e-05	0.00298158	4.63025	2.08454	4.63025	2.08454	2.21109	1.05973
ENSG00000145632	PLK2	-1.1427	0.000148707	0.00815082	152.954	68.8156	152.954	68.8156	7.25695	6.10466
ENSG00000013441	CLK1	-1.14294	2.233e-11	1.8818e-08	163.313	73.2328	163.313	73.2328	7.3515	6.19442
ENSG00000153721	CNKSR3	-1.14399	0.000342498	0.0156486	22.6405	10.1588	22.6405	10.1588	4.50083	3.34465
ENSG00000059378	PARP12	-1.14445	5.70293e-07	9.03734e-05	123.611	55.473	123.611	55.473	6.94966	5.79371
ENSG00000131389	SLC6A6	-1.14682	0.000428156	0.018543	279.205	124.389	279.205	124.389	8.12518	6.95871
ENSG00000259030	FPGT-TNNI3K	-1.1508	6.10868e-05	0.00399697	1.75942	0.784423	1.75942	0.784423	0.815097	-0.350296
ENSG00000168961	LGALS9	-1.15201	6.76721e-06	0.000668742	67.1132	29.9732	67.1132	29.9732	6.06853	4.9056
ENSG00000146426	TIAM2	-1.15389	3.12701e-05	0.00235403	11.2925	5.02923	11.2925	5.02923	3.49729	2.33034
ENSG00000234965	SHISA8	-1.15733	0.000880379	0.0321601	1.43991	0.631453	1.43991	0.631453	0.525974	-0.663252
ENSG00000173821	RNF213	-1.15752	5.39917e-06	0.000561921	479.025	213.109	479.025	213.109	8.90396	7.73545
ENSG00000109805	NCAPG	-1.15775	6.40595e-05	0.00414821	4.0133	1.77116	4.0133	1.77116	2.00479	0.824697
ENSG00000149289	ZC3H12C	-1.15856	2.69663e-07	4.98844e-05	42.9491	19.0668	42.9491	19.0668	5.42456	4.25299
ENSG00000152784	PRDM8	-1.16003	5.33205e-05	0.00359875	9.05873	4.00237	9.05873	4.00237	3.17931	2.00086
ENSG00000176046	NUPR1	-1.16425	0.000871045	0.0318767	194.2	85.7699	194.2	85.7699	7.6014	6.4224
ENSG00000137944	KYAT3	-1.16539	0.000646404	0.0253791	37.8788	16.7423	37.8788	16.7423	5.24332	4.06542
ENSG00000182010	RTKN2	-1.16623	1.38355e-07	2.84182e-05	5.62851	2.47704	5.62851	2.47704	2.49275	1.30862
ENSG00000225492	GBP1P1	-1.17188	6.9118e-05	0.00439142	9.34144	4.10029	9.34144	4.10029	3.22365	2.03572
ENSG00000141384	TAF4B	-1.17344	1.6732e-06	0.000220237	10.0774	4.4235	10.0774	4.4235	3.33306	2.14519
ENSG00000174680	GRIK1-AS1	-1.17614	7.24763e-05	0.00454295	2.26237	0.98906	2.26237	0.98906	1.17784	-0.0158695
ENSG00000168003	SLC3A2	-1.17685	8.49884e-09	2.8179e-06	118.292	51.8702	118.292	51.8702	6.88621	5.69683
ENSG00000100479	POLE2	-1.17808	2.22609e-05	0.00179376	1.69942	0.742969	1.69942	0.742969	0.765043	-0.428625
ENSG00000165244	ZNF367	-1.17885	0.000459866	0.0196084	2.21016	0.960713	2.21016	0.960713	1.14415	-0.0578231
ENSG00000163507	CIP2A	-1.17906	4.21429e-08	1.03525e-05	4.13435	1.80865	4.13435	1.80865	2.04766	0.854911
ENSG00000129682	FGF13	-1.17922	0.000707513	0.0272323	2.93091	1.27405	2.93091	1.27405	1.55135	0.34942
ENSG00000250420	AACSP1	-1.1795	0.000666372	0.0260353	1.254	0.551005	1.254	0.551005	0.32654	-0.859864
ENSG00000174371	EXO1	-1.18101	0.000184419	0.00967142	1.48347	0.642208	1.48347	0.642208	0.568976	-0.638887
ENSG00000286360	AC107081.5	-1.18181	0.000103046	0.00607099	1.87484	0.823651	1.87484	0.823651	0.90677	-0.279895
ENSG00000184371	CSF1	-1.18407	0.00148228	0.0473861	16.9236	7.39015	16.9236	7.39015	4.08097	2.8856
ENSG00000163995	ABLIM2	-1.18764	0.000230618	0.0115454	2.63956	1.14284	2.63956	1.14284	1.4003	0.192626
ENSG00000211459	MT-RNR1	-1.18906	5.51943e-13	8.16821e-10	632.202	274.759	632.202	274.759	9.30424	8.10202
ENSG00000229474	PATL2	-1.19188	1.81091e-06	0.000235726	22.3602	9.69505	22.3602	9.69505	4.48286	3.27725
ENSG00000163545	NUAK2	-1.19336	1.05325e-11	9.53833e-09	62.9983	27.2783	62.9983	27.2783	5.97724	4.76968
ENSG00000239653	PSMD6-AS2	-1.19809	9.7248e-05	0.00580006	5.4786	2.36192	5.4786	2.36192	2.45381	1.23996
ENSG00000026751	SLAMF7	-1.2005	1.71168e-06	0.000224315	11.5949	4.97824	11.5949	4.97824	3.53542	2.31563
ENSG00000265479	DTX2P1-UPK3BP1-PMS2P11	-1.20448	0.00105052	0.0367533	1.32885	0.566572	1.32885	0.566572	0.410178	-0.819668
ENSG00000249436	AC008780.1	-1.20492	0.000445362	0.0191109	0.86256	0.369001	0.86256	0.369001	-0.213303	-1.4383
ENSG00000166147	FBN1	-1.20779	4.11886e-05	0.00296109	10.3103	4.422	10.3103	4.422	3.36601	2.1447
ENSG00000140961	OSGIN1	-1.21311	1.35533e-08	4.06945e-06	8.20541	3.50206	8.20541	3.50206	3.03657	1.8082
ENSG00000122477	LRRC39	-1.21653	4.6382e-05	0.00322015	1.45771	0.618331	1.45771	0.618331	0.543703	-0.693549
ENSG00000090339	ICAM1	-1.21691	4.49033e-06	0.000484796	43.3505	18.5014	43.3505	18.5014	5.43798	4.20956
ENSG00000151014	NOCT	-1.21896	0.000391098	0.0172835	7.5961	3.23255	7.5961	3.23255	2.92526	1.69267
ENSG00000102174	PHEX	-1.22207	3.33898e-05	0.0024737	5.7653	2.43738	5.7653	2.43738	2.5274	1.28533
ENSG00000108771	DHX58	-1.2233	2.63654e-08	7.33828e-06	80.2968	34.1129	80.2968	34.1129	6.32727	5.09224
ENSG00000132510	KDM6B	-1.22827	1.28045e-08	3.90416e-06	116.349	49.2112	116.349	49.2112	6.86231	5.62092
ENSG00000272909	AL122035.2	-1.22895	5.81142e-06	0.00059765	1.77118	0.748947	1.77118	0.748947	0.824714	-0.417065
ENSG00000105559	PLEKHA4	-1.23282	8.42114e-05	0.00514563	49.4753	20.9111	49.4753	20.9111	5.62864	4.3862
ENSG00000168404	MLKL	-1.23559	0.000371851	0.0166426	14.2401	6.00456	14.2401	6.00456	3.83188	2.58606
ENSG00000067082	KLF6	-1.23594	6.29461e-08	1.45221e-05	602.099	253.37	602.099	253.37	9.23386	7.9851
ENSG00000186185	KIF18B	-1.23757	0.000246537	0.0121518	2.49905	1.04214	2.49905	1.04214	1.32138	0.0595526
ENSG00000236107	SCN1A-AS1	-1.24506	0.00152805	0.0484664	2.26783	0.947963	2.26783	0.947963	1.18131	-0.0770979
ENSG00000066279	ASPM	-1.25006	3.54182e-08	9.02955e-06	6.39625	2.65688	6.39625	2.65688	2.67723	1.40973
ENSG00000135899	SP110	-1.25251	5.73024e-06	0.000593324	90.0984	37.5643	90.0984	37.5643	6.49343	5.23129
ENSG00000172243	CLEC7A	-1.25413	0.000454098	0.0194308	7.87205	3.27081	7.87205	3.27081	2.97674	1.70965
ENSG00000114019	AMOTL2	-1.26	2.11266e-06	0.000264851	106.187	43.9795	106.187	43.9795	6.73047	5.45876
ENSG00000052795	FNIP2	-1.26385	5.99111e-07	9.34489e-05	41.1141	16.9737	41.1141	16.9737	5.36156	4.08523
ENSG00000069869	NEDD4	-1.26962	9.34584e-05	0.00561244	35.5733	14.6494	35.5733	14.6494	5.15272	3.87277
ENSG00000028277	POU2F2	-1.27213	2.73473e-07	5.04354e-05	11.9476	4.89464	11.9476	4.89464	3.57864	2.2912
ENSG00000163666	HESX1	-1.27649	1.65377e-05	0.00141131	4.72306	1.92863	4.72306	1.92863	2.23972	0.947577
ENSG00000132274	TRIM22	-1.2789	3.25082e-06	0.000373573	447.421	183.126	447.421	183.126	8.80549	7.51669
ENSG00000148339	SLC25A25	-1.27894	4.35488e-09	1.60144e-06	94.8257	38.6859	94.8257	38.6859	6.56721	5.27374
ENSG00000259577	CERNA1	-1.28311	3.2057e-05	0.00240432	1.60705	0.652872	1.60705	0.652872	0.684415	-0.615127
ENSG00000188313	PLSCR1	-1.28387	1.87458e-07	3.70494e-05	225.067	91.7907	225.067	91.7907	7.81421	6.52028
ENSG00000135069	PSAT1	-1.29489	5.60065e-05	0.00373434	39.2431	15.8013	39.2431	15.8013	5.29437	3.98197
ENSG00000148357	HMCN2	-1.29515	7.55982e-06	0.00073392	4.06552	1.63799	4.06552	1.63799	2.02344	0.711927
ENSG00000139174	PRICKLE1	-1.29728	3.48089e-10	1.90276e-07	11.9074	4.79013	11.9074	4.79013	3.57379	2.26007
ENSG00000205413	SAMD9	-1.29736	0.000337527	0.0154905	334.081	135.089	334.081	135.089	8.38406	7.07777
ENSG00000140279	DUOX2	-1.29894	0.00106318	0.037092	85.7655	34.597	85.7655	34.597	6.42233	5.11258
ENSG00000142677	IL22RA1	-1.2991	1.28921e-12	1.62967e-09	10.4042	4.18401	10.4042	4.18401	3.3791	2.06489
ENSG00000135604	STX11	-1.29946	3.69848e-09	1.40256e-06	11.4353	4.59314	11.4353	4.59314	3.51542	2.19948
ENSG00000245025	AC107959.1	-1.30168	0.000483715	0.0203677	12.6286	5.05244	12.6286	5.05244	3.65862	2.33698
ENSG00000168078	PBK	-1.30493	8.90193e-05	0.00539055	3.32827	1.32883	3.32827	1.32883	1.73477	0.410155
ENSG00000182866	LCK	-1.30664	1.75929e-07	3.51626e-05	7.19546	2.86808	7.19546	2.86808	2.84709	1.52008
ENSG00000148926	ADM	-1.30721	5.00954e-05	0.00343068	15.9621	6.39489	15.9621	6.39489	3.99658	2.67692
ENSG00000051341	POLQ	-1.32134	6.68457e-06	0.00066346	47.8432	18.8751	47.8432	18.8751	5.58024	4.23842
ENSG00000153208	MERTK	-1.32735	2.17479e-06	0.000269658	21.8346	8.62117	21.8346	8.62117	4.44854	3.10788
ENSG00000133816	MICAL2	-1.32859	3.57607e-08	9.0622e-06	61.3866	24.2466	61.3866	24.2466	5.93985	4.59971
ENSG00000156030	ELMSAN1	-1.32929	8.47086e-07	0.000124752	145.637	57.4787	145.637	57.4787	7.18623	5.84496
ENSG00000112541	PDE10A	-1.33539	0.00032889	0.0151639	10.0231	3.93327	10.0231	3.93327	3.32526	1.97573
ENSG00000172965	MIR4435-2HG	-1.33576	0.000613755	0.0245458	23.3881	9.20388	23.3881	9.20388	4.5477	3.20224
ENSG00000152689	RASGRP3	-1.34164	0.0014764	0.0473081	12.9561	5.0809	12.9561	5.0809	3.69556	2.34508
ENSG00000125347	IRF1	-1.34331	3.19576e-10	1.77895e-07	121.338	47.4317	121.338	47.4317	6.92289	5.56778
ENSG00000275638	AC011939.3	-1.34515	0.00153291	0.048578	0.582357	0.222802	0.582357	0.222802	-0.780025	-2.16616
ENSG00000138180	CEP55	-1.34537	2.42633e-06	0.000296058	4.41383	1.71335	4.41383	1.71335	2.14203	0.776823
ENSG00000175877	TMEM270	-1.35146	0.000783828	0.0294304	0.710447	0.274078	0.710447	0.274078	-0.493202	-1.86734
ENSG00000197153	H3C12	-1.35239	0.000983861	0.0349922	0.648994	0.244813	0.648994	0.244813	-0.623723	-2.03025
ENSG00000159450	TCHH	-1.35246	0.000126079	0.00713616	1.58978	0.615497	1.58978	0.615497	0.66883	-0.700176
ENSG00000138496	PARP9	-1.35291	5.71946e-07	9.03734e-05	313.8	122.029	313.8	122.029	8.2937	6.93108
ENSG00000171931	FBXW10	-1.35477	7.45619e-06	0.000728522	24.0049	9.25598	24.0049	9.25598	4.58526	3.21039
ENSG00000156970	BUB1B	-1.35558	1.46516e-06	0.000196247	5.84637	2.25872	5.84637	2.25872	2.54754	1.1755
ENSG00000263368	AC069366.1	-1.35937	1.65027e-05	0.00141031	3.26655	1.24637	3.26655	1.24637	1.70777	0.317736
ENSG00000075218	GTSE1	-1.36011	1.39714e-05	0.00122682	2.19551	0.841272	2.19551	0.841272	1.13456	-0.249356
ENSG00000123485	HJURP	-1.36248	7.72366e-06	0.000742695	2.84715	1.08844	2.84715	1.08844	1.50952	0.122258
ENSG00000112773	TENT5A	-1.3631	6.0918e-08	1.41619e-05	58.4891	22.5186	58.4891	22.5186	5.8701	4.49305
ENSG00000011422	PLAUR	-1.36798	0.0014955	0.0477081	11.885	4.56918	11.885	4.56918	3.57107	2.19194
ENSG00000146232	NFKBIE	-1.37874	6.62242e-08	1.50088e-05	20.3402	7.75402	20.3402	7.75402	4.34626	2.95494
ENSG00000177483	RBM44	-1.38076	0.000602354	0.0241686	0.61599	0.231644	0.61599	0.231644	-0.699022	-2.11002
ENSG00000124882	EREG	-1.38105	0.00153397	0.048578	9.86071	3.76172	9.86071	3.76172	3.30169	1.91139
ENSG00000181722	ZBTB20	-1.38641	0.000179679	0.00948015	3.37878	1.27657	3.37878	1.27657	1.7565	0.352273
ENSG00000188385	JAKMIP3	-1.38713	0.000225035	0.0113345	1.10453	0.414458	1.10453	0.414458	0.143437	-1.2707
ENSG00000253660	AC008464.1	-1.38938	2.66986e-05	0.00207422	1.43777	0.544794	1.43777	0.544794	0.523836	-0.876217
ENSG00000260063	AL512408.1	-1.392	3.77812e-06	0.000422199	1.35957	0.51005	1.35957	0.51005	0.443147	-0.971289
ENSG00000162654	GBP4	-1.39204	0.000125857	0.00713616	62.0566	23.4186	62.0566	23.4186	5.95551	4.54958
ENSG00000264548	AC132872.2	-1.39417	3.35407e-05	0.00247843	1.16773	0.43642	1.16773	0.43642	0.223701	-1.19621
ENSG00000140451	PIF1	-1.39745	0.000225285	0.0113345	0.904914	0.338228	0.904914	0.338228	-0.144148	-1.56393
ENSG00000235523	AL135924.2	-1.40204	0.00111602	0.0384092	0.851243	0.315719	0.851243	0.315719	-0.232357	-1.66329
ENSG00000213171	LINGO4	-1.40562	0.000629709	0.0249727	0.79781	0.294159	0.79781	0.294159	-0.325883	-1.76533
ENSG00000117228	GBP1	-1.40808	2.03331e-05	0.00166946	112.809	42.2401	112.809	42.2401	6.81774	5.40054
ENSG00000213386	AC022217.2	-1.41381	0.0015111	0.0480793	0.564282	0.202083	0.564282	0.202083	-0.825512	-2.30698
ENSG00000146859	TMEM140	-1.41519	2.83133e-06	0.000334229	19.5519	7.27765	19.5519	7.27765	4.28924	2.86347
ENSG00000140853	NLRC5	-1.41892	0.000346154	0.0157564	51.5797	19.1672	51.5797	19.1672	5.68873	4.26057
ENSG00000102524	TNFSF13B	-1.42222	0.000394333	0.0173813	9.57166	3.54294	9.57166	3.54294	3.25877	1.82495
ENSG00000196503	9	-1.4225	0.000192127	0.0099722	2.5002	0.921125	2.5002	0.921125	1.32204	-0.118531
ENSG00000053524	MCF2L2	-1.42425	2.23094e-06	0.000275132	2.36563	0.872189	2.36563	0.872189	1.24222	-0.197288
ENSG00000287929	AL354953.1	-1.42676	4.34317e-09	1.60144e-06	4.45642	1.63416	4.45642	1.63416	2.15588	0.708552
ENSG00000224316	GTF2IP5	-1.4297	6.19958e-05	0.00404045	0.849368	0.307468	0.849368	0.307468	-0.235539	-1.70149
ENSG00000103257	SLC7A5	-1.43239	1.97573e-12	2.30537e-09	19.5724	7.1672	19.5724	7.1672	4.29075	2.84141
ENSG00000256262	USP30-AS1	-1.43296	0.000225274	0.0113345	2.05268	0.749491	2.05268	0.749491	1.03751	-0.416016
ENSG00000167992	VWCE	-1.4385	1.65735e-08	4.85805e-06	6.97349	2.54399	6.97349	2.54399	2.80188	1.34709
ENSG00000255364	SMILR	-1.43884	0.000850975	0.0314074	1.49807	0.542413	1.49807	0.542413	0.583106	-0.882537
ENSG00000184979	USP18	-1.4406	3.04661e-06	0.00035481	45.2478	16.5389	45.2478	16.5389	5.49977	4.04779
ENSG00000112242	E2F3	-1.44444	5.93661e-09	2.09424e-06	22.4197	8.17017	22.4197	8.17017	4.4867	3.03037
ENSG00000168237	GLYCTK	-1.44652	2.66794e-09	1.07205e-06	4.78459	1.73256	4.78459	1.73256	2.2584	0.792906
ENSG00000139618	BRCA2	-1.45125	1.13168e-10	7.54572e-08	10.6874	3.86798	10.6874	3.86798	3.41783	1.95158
ENSG00000232618	AL355304.1	-1.45129	0.000343857	0.0156972	0.629058	0.22081	0.629058	0.22081	-0.668734	-2.17912
ENSG00000035499	DEPDC1B	-1.4559	5.42821e-05	0.00365552	1.4886	0.534865	1.4886	0.534865	0.573958	-0.902754
ENSG00000120217	CD274	-1.45713	1.12259e-06	0.000157308	12.1819	4.39525	12.1819	4.39525	3.60667	2.13595
ENSG00000148053	NTRK2	-1.46076	0.00148395	0.0474146	1.6303	0.576565	1.6303	0.576565	0.705136	-0.794445
ENSG00000117479	SLC19A2	-1.46674	2.84332e-11	2.30029e-08	72.3306	25.9218	72.3306	25.9218	6.17653	4.69609
ENSG00000213073	AL353625.1	-1.47029	1.80297e-07	3.58679e-05	2.57968	0.916847	2.57968	0.916847	1.36719	-0.125247
ENSG00000168398	BDKRB2	-1.47099	1.56971e-11	1.36062e-08	51.7257	18.4591	51.7257	18.4591	5.69281	4.20626
ENSG00000214553	LRRC37A11P	-1.47721	1.88251e-05	0.00156685	1.36745	0.487867	1.36745	0.487867	0.451485	-1.03544
ENSG00000171848	RRM2	-1.47754	7.18249e-08	1.61409e-05	14.1836	5.0317	14.1836	5.0317	3.82615	2.33105
ENSG00000238279	BX470102.1	-1.4837	0.0011049	0.0381783	0.75148	0.264038	0.75148	0.264038	-0.412193	-1.92118
ENSG00000142871	CCN1	-1.48661	1.95763e-07	3.81932e-05	290.181	102.636	290.181	102.636	8.18081	6.68139
ENSG00000132530	XAF1	-1.48854	4.36743e-05	0.00308496	551.456	195.374	551.456	195.374	9.1071	7.61009
ENSG00000144452	ABCA12	-1.49523	1.82415e-19	1.38353e-15	55.3384	19.4489	55.3384	19.4489	5.79021	4.28162
ENSG00000286319	AL135978.2	-1.497	1.76296e-05	0.00148775	0.960606	0.33326	0.960606	0.33326	-0.0579831	-1.58528
ENSG00000116017	ARID3A	-1.49992	8.97876e-05	0.0054159	6.77066	2.37744	6.77066	2.37744	2.7593	1.24941
ENSG00000198535	C2CD4A	-1.50397	0.000307721	0.014505	1.90083	0.653026	1.90083	0.653026	0.926626	-0.614787
ENSG00000113739	STC2	-1.50723	4.54242e-05	0.00317166	1.10191	0.38264	1.10191	0.38264	0.140005	-1.38594
ENSG00000130589	HELZ2	-1.50968	6.50975e-06	0.000651363	185.549	64.7123	185.549	64.7123	7.53566	6.01597
ENSG00000189057	FAM111B	-1.51047	0.00112691	0.0387182	3.82226	1.32305	3.82226	1.32305	1.93443	0.40387
ENSG00000165935	SMCO2	-1.51179	0.00149318	0.0476593	1.14742	0.394329	1.14742	0.394329	0.198389	-1.34253
ENSG00000275993	SIK1B	-1.51444	4.94928e-08	1.19168e-05	21.4936	7.45089	21.4936	7.45089	4.42583	2.89741
ENSG00000188060	RAB42	-1.51479	0.000160588	0.00866892	0.841615	0.286546	0.841615	0.286546	-0.248767	-1.80316
ENSG00000168309	FAM107A	-1.51883	1.21349e-05	0.00109731	2.67862	0.919632	2.67862	0.919632	1.42149	-0.120871
ENSG00000067842	ATP2B3	-1.5214	5.49221e-05	0.00368476	1.24148	0.420137	1.24148	0.420137	0.312067	-1.25107
ENSG00000175985	PLEKHD1	-1.52466	4.82538e-05	0.00331955	1.51644	0.51567	1.51644	0.51567	0.600688	-0.95548
ENSG00000139354	GAS2L3	-1.53207	2.09966e-06	0.000263766	3.82991	1.30622	3.82991	1.30622	1.93731	0.385403
ENSG00000111912	NCOA7	-1.53803	1.45114e-06	0.000194799	353.952	121.019	353.952	121.019	8.46741	6.91909
ENSG00000129195	PIMREG	-1.53919	4.18122e-05	0.00299174	0.920358	0.309896	0.920358	0.309896	-0.119733	-1.69014
ENSG00000120729	MYOT	-1.54038	3.0036e-07	5.42401e-05	2.30845	0.779583	2.30845	0.779583	1.20692	-0.359226
ENSG00000198723	TEX45	-1.54046	0.00110874	0.0382672	0.822364	0.275152	0.822364	0.275152	-0.28215	-1.8617
ENSG00000152778	IFIT5	-1.54234	1.79333e-08	5.18153e-06	73.1704	24.9525	73.1704	24.9525	6.19319	4.64111
ENSG00000173728	C1orf100	-1.54607	7.09138e-06	0.000696526	1.76458	0.595742	1.76458	0.595742	0.819324	-0.747241
ENSG00000178999	AURKB	-1.55121	5.17216e-05	0.00351035	1.42345	0.472566	1.42345	0.472566	0.509388	-1.08141
ENSG00000277511	AC116407.2	-1.55558	0.000338015	0.0154905	1.46172	0.490231	1.46172	0.490231	0.547662	-1.02847
ENSG00000141505	ASGR1	-1.55623	0.000102778	0.0060663	1.19956	0.395606	1.19956	0.395606	0.2625	-1.33786
ENSG00000125571	IL37	-1.55783	9.90822e-05	0.00589403	0.686057	0.224514	0.686057	0.224514	-0.5436	-2.15512
ENSG00000142089	IFITM3	-1.55909	0.000183483	0.00963064	363.214	122.679	363.214	122.679	8.50468	6.93875
ENSG00000143839	REN	-1.56341	0.000853412	0.0314782	0.497916	0.16228	0.497916	0.16228	-1.00603	-2.62344
ENSG00000147168	IL2RG	-1.56573	0.00111392	0.0384023	0.737789	0.242525	0.737789	0.242525	-0.43872	-2.04379
ENSG00000173193	PARP14	-1.56618	9.80907e-09	3.1161e-06	477.541	160.167	477.541	160.167	8.89948	7.32343
ENSG00000267598	AC011446.2	-1.57056	0.000885818	0.032326	1.01325	0.333667	1.01325	0.333667	0.0189861	-1.58352
ENSG00000138166	DUSP5	-1.57298	0.000279217	0.0133821	70.7959	23.6468	70.7959	23.6468	6.14559	4.56357
ENSG00000136514	RTP4	-1.57891	6.06008e-09	2.12544e-06	51.9324	17.2514	51.9324	17.2514	5.69856	4.10865
ENSG00000047365	ARAP2	-1.58002	1.01996e-12	1.34537e-09	231.505	76.7634	231.505	76.7634	7.8549	6.26235
ENSG00000165621	OXGR1	-1.58724	2.48153e-06	0.0003007	1.13289	0.366012	1.13289	0.366012	0.180013	-1.45004
ENSG00000081479	LRP2	-1.58892	0.000270083	0.013037	1.16773	0.376677	1.16773	0.376677	0.223704	-1.4086
ENSG00000137801	THBS1	-1.58902	5.35911e-06	0.000558711	189.849	62.2987	189.849	62.2987	7.56871	5.96113
ENSG00000155918	RAET1L	-1.5892	0.00022402	0.0113177	1.89552	0.621819	1.89552	0.621819	0.922593	-0.685434
ENSG00000285933	AP003498.3	-1.59043	8.39395e-06	0.000797045	3.15458	1.03015	3.15458	1.03015	1.65745	0.0428599
ENSG00000049246	PER3	-1.59405	6.97253e-16	2.35036e-12	113.928	37.3259	113.928	37.3259	6.83198	5.2221
ENSG00000115267	IFIH1	-1.5975	5.46755e-07	8.77643e-05	171.779	56.3963	171.779	56.3963	7.42441	5.81753
ENSG00000068079	IFI35	-1.6	1.01343e-06	0.000146059	57.0308	18.684	57.0308	18.684	5.83367	4.22373
ENSG00000155629	PIK3AP1	-1.60226	4.20643e-08	1.03525e-05	18.7646	6.09952	18.7646	6.09952	4.22994	2.60869
ENSG00000172159	FRMD3	-1.60315	4.63843e-05	0.00322015	7.82544	2.55303	7.82544	2.55303	2.96817	1.35221
ENSG00000142408	CACNG8	-1.60452	0.000321507	0.0149485	1.44074	0.460438	1.44074	0.460438	0.526805	-1.11892
ENSG00000137449	CPEB2	-1.61091	1.30767e-08	3.94746e-06	57.7614	18.7613	57.7614	18.7613	5.85203	4.22968
ENSG00000205847	OR7E91P	-1.62311	0.000505832	0.0210651	0.58036	0.185427	0.58036	0.185427	-0.78498	-2.43108
ENSG00000102048	ASB9	-1.62563	0.000646062	0.0253791	9.77764	3.1204	9.77764	3.1204	3.28949	1.64173
ENSG00000154451	GBP5	-1.63013	1.67936e-13	2.99697e-10	52.5842	16.8234	52.5842	16.8234	5.71656	4.0724
ENSG00000168062	BATF2	-1.63234	0.000222246	0.0112562	17.098	5.47782	17.098	5.47782	4.09576	2.4536
ENSG00000127578	WFIKKN1	-1.6439	5.64565e-06	0.000585565	13.429	4.25916	13.429	4.25916	3.74728	2.09057
ENSG00000148773	MKI67	-1.64678	2.94136e-07	5.35352e-05	14.4516	4.55039	14.4516	4.55039	3.85316	2.18599
ENSG00000164691	TAGAP	-1.6473	0.000225024	0.0113345	3.34495	1.05405	3.34495	1.05405	1.74199	0.0759441
ENSG00000115415	STAT1	-1.64732	7.40904e-08	1.64671e-05	684.331	217.032	684.331	217.032	9.41855	7.76176
ENSG00000110446	SLC15A3	-1.65309	0.00131686	0.0433071	19.9151	6.27449	19.9151	6.27449	4.31579	2.6495
ENSG00000159208	CIART	-1.6552	8.79528e-15	1.97653e-11	20.3377	6.38803	20.3377	6.38803	4.34608	2.67537
ENSG00000146192	FGD2	-1.65596	0.000307904	0.014505	8.95738	2.81949	8.95738	2.81949	3.16308	1.49543
ENSG00000183729	NPBWR1	-1.65702	0.000269039	0.0130073	0.525082	0.160645	0.525082	0.160645	-0.929385	-2.63805
ENSG00000185022	MAFF	-1.6603	5.78601e-11	4.13916e-08	39.1543	12.2727	39.1543	12.2727	5.2911	3.61738
ENSG00000180611	MB21D2	-1.66891	8.23579e-06	0.000784482	10.9766	3.42591	10.9766	3.42591	3.45635	1.77649
ENSG00000160888	IER2	-1.67473	1.18491e-08	3.64951e-06	166.329	51.6905	166.329	51.6905	7.3779	5.69183
ENSG00000115163	CENPA	-1.68331	2.81939e-06	0.000333469	1.02579	0.312169	1.02579	0.312169	0.0367303	-1.6796
ENSG00000232110	AL353751.1	-1.69609	0.00111539	0.0384092	0.423112	0.127411	0.423112	0.127411	-1.24089	-2.97244
ENSG00000196209	SIRPB2	-1.69615	0.00100057	0.0354332	0.669579	0.19939	0.669579	0.19939	-0.578675	-2.32633
ENSG00000165105	RASEF	-1.70423	1.46303e-11	1.30546e-08	184.31	56.0016	184.31	56.0016	7.52599	5.8074
ENSG00000139734	DIAPH3	-1.70462	1.41321e-07	2.88713e-05	2.4537	0.740996	2.4537	0.740996	1.29496	-0.432463
ENSG00000150457	LATS2	-1.70504	2.94229e-11	2.33529e-08	56.433	17.1524	56.433	17.1524	5.81847	4.10034
ENSG00000174326	SLC16A11	-1.70555	1.49034e-10	9.22735e-08	4.07682	1.23426	4.07682	1.23426	2.02745	0.303647
ENSG00000143507	DUSP10	-1.71404	5.49612e-07	8.79902e-05	99.8072	30.1601	99.8072	30.1601	6.64107	4.91457
ENSG00000230498	AL035409.1	-1.71578	0.000319961	0.0149223	0.480618	0.14248	0.480618	0.14248	-1.05704	-2.81117
ENSG00000196569	LAMA2	-1.71586	1.34154e-05	0.00118658	4.76604	1.43748	4.76604	1.43748	2.25279	0.523542
ENSG00000272666	U62317.1	-1.71746	1.04307e-05	0.000961841	2.02034	0.602965	2.02034	0.602965	1.0146	-0.729853
ENSG00000085840	ORC1	-1.72033	3.97491e-08	9.96618e-06	2.73222	0.81509	2.73222	0.81509	1.45007	-0.294969
ENSG00000129990	SYT5	-1.72786	5.40844e-11	3.95377e-08	6.32943	1.88103	6.32943	1.88103	2.66208	0.911523
ENSG00000186007	LEMD1	-1.73524	0.00149858	0.0477322	0.37007	0.105665	0.37007	0.105665	-1.43413	-3.24243
ENSG00000134070	IRAK2	-1.73668	9.28665e-09	2.99722e-06	32.3605	9.63822	32.3605	9.63822	5.01616	3.26877
ENSG00000117009	KMO	-1.748	6.63668e-06	0.000660143	15.0856	4.45966	15.0856	4.45966	3.9151	2.15693
ENSG00000261644	AC007728.2	-1.76504	2.49502e-05	0.00196615	1.48483	0.427749	1.48483	0.427749	0.570297	-1.22516
ENSG00000010030	ETV7	-1.76785	2.78269e-06	0.000331063	22.6944	6.61135	22.6944	6.61135	4.50426	2.72494
ENSG00000181381	DDX60L	-1.76787	3.92714e-06	0.000435711	209.221	60.9973	209.221	60.9973	7.70888	5.93067
ENSG00000155090	KLF10	-1.7742	2.57856e-12	2.89735e-09	191.472	55.5099	191.472	55.5099	7.58099	5.79467
ENSG00000057657	PRDM1	-1.77628	2.8052e-05	0.00215181	15.7263	4.55447	15.7263	4.55447	3.97511	2.18728
ENSG00000118503	TNFAIP3	-1.77796	8.58016e-13	1.15879e-09	660.469	190.773	660.469	190.773	9.36735	7.57571
ENSG00000120129	DUSP1	-1.78242	1.38509e-09	6.08998e-07	489.06	140.92	489.06	140.92	8.93387	7.13873
ENSG00000103485	QPRT	-1.78649	0.000107632	0.00626744	1.06551	0.302004	1.06551	0.302004	0.0915459	-1.72736
ENSG00000172818	OVOL1	-1.79308	9.16591e-10	4.44921e-07	17.6077	5.03108	17.6077	5.03108	4.13813	2.33087
ENSG00000198963	RORB	-1.79388	0.000172879	0.00918529	0.506499	0.137421	0.506499	0.137421	-0.981369	-2.86333
ENSG00000272734	ADIRF-AS1	-1.802	5.78049e-10	2.99775e-07	33.2258	9.43323	33.2258	9.43323	5.05423	3.23775
ENSG00000111981	ULBP1	-1.8043	0.000633811	0.0250698	0.438541	0.120967	0.438541	0.120967	-1.18922	-3.04731
ENSG00000275413	AC002553.2	-1.81335	3.47913e-06	0.000396059	1.84671	0.515032	1.84671	0.515032	0.884959	-0.957265
ENSG00000231412	AC005392.2	-1.81767	0.000949307	0.0341435	0.371517	0.1014	0.371517	0.1014	-1.4285	-3.30187
ENSG00000170345	FOS	-1.82041	4.09249e-08	1.01769e-05	555.101	156.012	555.101	156.012	9.11661	7.28552
ENSG00000272941	AC083862.2	-1.82268	2.0784e-06	0.000261637	1.89237	0.524743	1.89237	0.524743	0.920192	-0.930318
ENSG00000214546	AC087491.1	-1.83117	4.51691e-09	1.65101e-06	1.83125	0.501238	1.83125	0.501238	0.872826	-0.996432
ENSG00000285016	AC017002.4	-1.83392	3.65812e-06	0.0004118	0.921297	0.246665	0.921297	0.246665	-0.118261	-2.01937
ENSG00000234835	PHBP13	-1.83458	0.00114849	0.0392079	0.454526	0.11899	0.454526	0.11899	-1.13756	-3.07109
ENSG00000220771	BOLA2P3	-1.84319	0.000673282	0.0262545	0.424841	0.110163	0.424841	0.110163	-1.23501	-3.18228
ENSG00000287860	AC079804.3	-1.84487	6.69084e-05	0.00428242	1.44485	0.392521	1.44485	0.392521	0.530923	-1.34916
ENSG00000111335	OAS2	-1.84713	1.39561e-05	0.00122682	729.061	201.483	729.061	201.483	9.5099	7.65451
ENSG00000274536	AL034397.3	-1.84921	3.21125e-08	8.47155e-06	1.87628	0.515467	1.87628	0.515467	0.907879	-0.956049
ENSG00000160182	TFF1	-1.85403	2.00392e-05	0.0016498	0.961942	0.255632	0.961942	0.255632	-0.0559789	-1.96786
ENSG00000167874	TMEM88	-1.85417	1.89578e-06	0.000243189	2.38499	0.646039	2.38499	0.646039	1.25398	-0.630307
ENSG00000229155	LINC02038	-1.85824	0.0003044	0.0144189	0.438018	0.116204	0.438018	0.116204	-1.19094	-3.10527
ENSG00000127329	PTPRB	-1.87033	9.29451e-06	0.000874346	1.72184	0.460892	1.72184	0.460892	0.783951	-1.1175
ENSG00000196358	NTNG2	-1.8737	3.63996e-05	0.00265136	0.927249	0.24461	0.927249	0.24461	-0.108971	-2.03144
ENSG00000065328	MCM10	-1.88001	2.09675e-05	0.00170768	1.76198	0.464471	1.76198	0.464471	0.817199	-1.10634
ENSG00000171223	JUNB	-1.88012	1.32992e-09	5.89008e-07	247.901	66.8293	247.901	66.8293	7.95362	6.06241
ENSG00000124440	HIF3A	-1.88027	2.52812e-07	4.73444e-05	6.60039	1.77809	6.60039	1.77809	2.72255	0.830327
ENSG00000111181	SLC6A12	-1.88475	0.000243059	0.0120378	1.26921	0.33225	1.26921	0.33225	0.343932	-1.58966
ENSG00000176907	TCIM	-1.89322	5.55441e-05	0.00371167	13.3761	3.5703	13.3761	3.5703	3.74158	1.83605
ENSG00000185272	RBM11	-1.89934	0.00136913	0.0446392	2.05227	0.54406	2.05227	0.54406	1.03722	-0.878163
ENSG00000154553	PDLIM3	-1.90048	5.70954e-05	0.00378614	0.979238	0.251491	0.979238	0.251491	-0.0302683	-1.99142
ENSG00000114315	HES1	-1.90306	2.84502e-12	3.08257e-09	110.777	29.3735	110.777	29.3735	6.79151	4.87644
ENSG00000107201	DDX58	-1.9241	6.56743e-06	0.000655404	234.103	61.3647	234.103	61.3647	7.871	5.93934
ENSG00000262979	AC124319.1	-1.93277	0.00139451	0.0452409	0.355819	0.0868761	0.355819	0.0868761	-1.49078	-3.5249
ENSG00000286736	AC005753.2	-1.93664	0.000120014	0.00687629	0.512807	0.1271	0.512807	0.1271	-0.963511	-2.97597
ENSG00000112149	CD83	-1.94113	1.04792e-05	0.000964852	5.34305	1.37674	5.34305	1.37674	2.41766	0.461257
ENSG00000208028	MIR616	-1.94686	6.69649e-06	0.00066346	1.43231	0.3643	1.43231	0.3643	0.518344	-1.4568
ENSG00000089127	OAS1	-1.94692	4.93902e-06	0.000524833	269.692	69.5768	269.692	69.5768	8.07517	6.12053
ENSG00000163806	SPDYA	-1.95164	3.56271e-06	0.000403304	4.9691	1.27156	4.9691	1.27156	2.31299	0.346596
ENSG00000175003	SLC22A1	-1.95653	4.0369e-07	6.97844e-05	3.41978	0.869337	3.41978	0.869337	1.77391	-0.202012
ENSG00000137628	DDX60	-1.96033	6.31e-09	2.20038e-06	204.843	52.3078	204.843	52.3078	7.67838	5.70895
ENSG00000256817	TPT1P12	-1.96271	0.00016442	0.00885213	0.828269	0.203655	0.828269	0.203655	-0.271828	-2.2958
ENSG00000144655	CSRNP1	-1.97159	6.88851e-13	9.87857e-10	63.4842	16.0477	63.4842	16.0477	5.98833	4.00429
ENSG00000020577	SAMD4A	-1.98085	1.6387e-10	9.94298e-08	21.7659	5.46357	21.7659	5.46357	4.444	2.44984
ENSG00000233828	LINC01949	-1.98281	3.26571e-05	0.00242831	0.529172	0.130244	0.529172	0.130244	-0.91819	-2.94071
ENSG00000271554	AL138787.2	-1.99387	0.000921951	0.0332978	1.28036	0.311903	1.28036	0.311903	0.356549	-1.68083
ENSG00000158055	GRHL3	-1.99387	8.73456e-08	1.89956e-05	22.1724	5.5265	22.1724	5.5265	4.4707	2.46637
ENSG00000172183	ISG20	-1.99642	5.31921e-08	1.2537e-05	74.5812	18.5548	74.5812	18.5548	6.22074	4.21372
ENSG00000204936	CD177	-2.00663	0.000218627	0.0111287	0.579831	0.137421	0.579831	0.137421	-0.786295	-2.86333
ENSG00000185215	TNFAIP2	-2.00915	5.96008e-10	3.06166e-07	99.4542	24.5038	99.4542	24.5038	6.63596	4.61493
ENSG00000148677	ANKRD1	-2.01873	0.00138361	0.0449421	5.88949	1.44419	5.88949	1.44419	2.55814	0.53026
ENSG00000179750	APOBEC3B	-2.02001	4.70309e-06	0.00050507	9.89917	2.41876	9.89917	2.41876	3.30731	1.27427
ENSG00000205502	C2CD4B	-2.02107	6.35059e-07	9.75514e-05	3.98057	0.964341	3.98057	0.964341	1.99297	-0.0523852
ENSG00000177409	SAMD9L	-2.02154	3.81944e-06	0.000426008	246.782	60.4562	246.782	60.4562	7.94709	5.91782
ENSG00000123358	NR4A1	-2.02361	4.80177e-06	0.000513849	95.7241	23.3373	95.7241	23.3373	6.58081	4.54456
ENSG00000243650	RN7SL834P	-2.03248	1.15373e-09	5.26342e-07	2.74423	0.662304	2.74423	0.662304	1.4564	-0.594435
ENSG00000138642	HERC6	-2.03397	1.07856e-07	2.25665e-05	321	77.9058	321	77.9058	8.32643	6.28366
ENSG00000205189	ZBTB10	-2.04029	3.68219e-17	1.59586e-13	94.4755	22.7468	94.4755	22.7468	6.56187	4.50759
ENSG00000233723	LINC01122	-2.04205	0.0001572	0.00851633	0.424561	0.0986911	0.424561	0.0986911	-1.23596	-3.34094
ENSG00000168298	H1-4	-2.04275	6.62925e-08	1.50088e-05	2.36811	0.560484	2.36811	0.560484	1.24374	-0.835254
ENSG00000010818	HIVEP2	-2.05073	1.94176e-17	9.06294e-14	190.43	45.5473	190.43	45.5473	7.57311	5.50929
ENSG00000091879	ANGPT2	-2.05459	0.000526783	0.0216552	1.32996	0.308106	1.32996	0.308106	0.411388	-1.6985
ENSG00000288543	AL035409.2	-2.05541	0.000725108	0.0278108	0.459642	0.105525	0.459642	0.105525	-1.12142	-3.24435
ENSG00000100906	NFKBIA	-2.06285	7.36314e-12	7.09152e-09	306.347	72.8401	306.347	72.8401	8.25902	6.18666
ENSG00000223715	LINC01208	-2.06756	0.00040773	0.017824	0.845057	0.194626	0.845057	0.194626	-0.24288	-2.36122
ENSG00000104856	RELB	-2.06812	8.99755e-09	2.93157e-06	40.8994	9.68528	40.8994	9.68528	5.35401	3.27579
ENSG00000205436	EXOC3L4	-2.06933	0.000323423	0.01499	1.31867	0.307889	1.31867	0.307889	0.399089	-1.69952
ENSG00000081041	CXCL2	-2.07458	4.08382e-06	0.000447274	41.7621	9.86431	41.7621	9.86431	5.38412	3.30222
ENSG00000166510	CCDC68	-2.0812	4.2076e-08	1.03525e-05	21.7118	5.08755	21.7118	5.08755	4.44041	2.34697
ENSG00000090924	PLEKHG2	-2.08395	3.84589e-08	9.68272e-06	43.7838	10.2584	43.7838	10.2584	5.45233	3.35873
ENSG00000127325	BEST3	-2.11376	0.000542267	0.0221865	3.69664	0.838529	3.69664	0.838529	1.88622	-0.254067
ENSG00000162873	KLHDC8A	-2.11911	0.000306194	0.0144581	12.7821	2.92547	12.7821	2.92547	3.67606	1.54867
ENSG00000162772	ATF3	-2.11949	5.34375e-11	3.95377e-08	377.237	85.9144	377.237	85.9144	8.55933	6.42483
ENSG00000138646	HERC5	-2.1224	0.000124897	0.00711572	65.2972	14.9265	65.2972	14.9265	6.02895	3.89981
ENSG00000223387	LINC02068	-2.12269	0.000523879	0.021565	0.531842	0.116654	0.531842	0.116654	-0.910929	-3.09969
ENSG00000185338	SOCS1	-2.14264	1.5582e-05	0.00134488	3.89792	0.874378	3.89792	0.874378	1.9627	-0.193672
ENSG00000078081	LAMP3	-2.14362	3.87108e-05	0.00280959	106.96	24.099	106.96	24.099	6.74093	4.5909
ENSG00000168671	UGT3A2	-2.14884	0.000327395	0.015118	0.645823	0.140565	0.645823	0.140565	-0.63079	-2.83069
ENSG00000170542	SERPINB9	-2.15353	2.02685e-05	0.00166641	18.121	4.04969	18.121	4.04969	4.17959	2.01781
ENSG00000250796	AC112484.2	-2.15696	0.000477487	0.0201474	0.338153	0.0701422	0.338153	0.0701422	-1.56425	-3.83357
ENSG00000141682	PMAIP1	-2.15767	9.34963e-11	6.37414e-08	55.5034	12.3512	55.5034	12.3512	5.7945	3.62658
ENSG00000264175	MIR3189	-2.15863	0.00052572	0.0216261	0.5015	0.105525	0.5015	0.105525	-0.995679	-3.24435
ENSG00000238015	AC104837.2	-2.16654	0.00111384	0.0384023	0.696499	0.1502	0.696499	0.1502	-0.521807	-2.73505
ENSG00000181074	OR52N4	-2.17267	1.23538e-06	0.000170359	0.65359	0.13879	0.65359	0.13879	-0.613542	-2.84903
ENSG00000196684	HSH2D	-2.17717	2.95256e-08	7.99776e-06	77.3873	17.014	77.3873	17.014	6.27402	4.08865
ENSG00000002079	MYH16	-2.18561	1.14868e-05	0.0010465	1.48734	0.316202	1.48734	0.316202	0.572737	-1.66108
ENSG00000179388	EGR3	-2.19052	0.000556725	0.0226558	14.4192	3.14048	14.4192	3.14048	3.84992	1.65099
ENSG00000287188	AC068989.1	-2.20397	6.37101e-08	1.45874e-05	1.96743	0.419296	1.96743	0.419296	0.976315	-1.25396
ENSG00000157303	SUSD3	-2.21869	0.000226843	0.0113846	1.08677	0.225898	1.08677	0.225898	0.120053	-2.14625
ENSG00000150995	ITPR1	-2.22077	1.94753e-07	3.81188e-05	106.309	22.5099	106.309	22.5099	6.73212	4.49249
ENSG00000158050	DUSP2	-2.2399	5.49878e-06	0.000571308	9.88243	2.07334	9.88243	2.07334	3.30487	1.05196
ENSG00000271755	AL031118.1	-2.24712	0.000815969	0.0303741	0.282991	0.055183	0.282991	0.055183	-1.82117	-4.17963
ENSG00000163734	CXCL3	-2.24827	3.8744e-07	6.75525e-05	12.3448	2.5846	12.3448	2.5846	3.62583	1.36994
ENSG00000185885	IFITM1	-2.2496	5.46074e-05	0.00367081	133.862	28.0258	133.862	28.0258	7.06461	4.80868
ENSG00000179094	PER1	-2.25696	2.16291e-15	6.43085e-12	510.425	105.825	510.425	105.825	8.99556	6.72553
ENSG00000130775	THEMIS2	-2.26181	1.01633e-07	2.16375e-05	8.46226	1.74681	8.46226	1.74681	3.08104	0.804725
ENSG00000175592	FOSL1	-2.26191	6.45379e-05	0.00416143	14.3692	2.97901	14.3692	2.97901	3.84491	1.57483
ENSG00000078401	EDN1	-2.2743	1.07537e-06	0.00015249	33.2589	6.83478	33.2589	6.83478	5.05567	2.77289
ENSG00000137965	IFI44	-2.2764	1.91751e-09	8.13613e-07	271.31	55.7	271.31	55.7	8.0838	5.7996
ENSG00000099860	GADD45B	-2.29196	1.61071e-12	1.91631e-09	110.466	22.3712	110.466	22.3712	6.78746	4.48357
ENSG00000111331	OAS3	-2.31625	3.0513e-05	0.0023	552.954	110.571	552.954	110.571	9.11102	6.78883
ENSG00000008517	IL32	-2.31831	3.93959e-06	0.000436015	12.756	2.53836	12.756	2.53836	3.67311	1.3439
ENSG00000177606	JUN	-2.32704	8.59412e-13	1.15879e-09	1044.88	206.63	1044.88	206.63	10.0291	7.69091
ENSG00000205835	GMNC	-2.32787	0.000152549	0.00833203	27.8846	5.51627	27.8846	5.51627	4.8014	2.46369
ENSG00000225762	LINC01389	-2.32939	0.00115987	0.039515	0.378659	0.0706403	0.378659	0.0706403	-1.40103	-3.82336
ENSG00000126709	IFI6	-2.34035	1.75751e-05	0.00148522	457.631	89.9395	457.631	89.9395	8.83804	6.49088
ENSG00000171658	NMRAL2P	-2.34698	7.36089e-11	5.13367e-08	4.20548	0.808537	4.20548	0.808537	2.07227	-0.306614
ENSG00000263846	CIAPIN1P	-2.35234	2.05814e-06	0.000259625	0.731027	0.13686	0.731027	0.13686	-0.452004	-2.86923
ENSG00000228318	AP001610.2	-2.35418	4.50966e-05	0.00316628	0.818136	0.155431	0.818136	0.155431	-0.289587	-2.68565
ENSG00000187054	TMPRSS11A	-2.35432	0.000621235	0.0246851	2.22246	0.430195	2.22246	0.430195	1.15216	-1.21694
ENSG00000163823	CCR1	-2.36991	0.000864574	0.0317005	0.266246	0.0455782	0.266246	0.0455782	-1.90917	-4.45551
ENSG00000136492	BRIP1	-2.37295	2.58913e-11	2.12295e-08	7.61393	1.45361	7.61393	1.45361	2.92864	0.539636
ENSG00000266835	GAPLINC	-2.37973	0.000286397	0.0136508	0.318885	0.0561167	0.318885	0.0561167	-1.64889	-4.15543
ENSG00000135914	HTR2B	-2.38015	1.9352e-06	0.000246681	1.76357	0.334616	1.76357	0.334616	0.818496	-1.57942
ENSG00000226312	CFLAR-AS1	-2.3802	0.000586196	0.0236332	1.78101	0.335084	1.78101	0.335084	0.832692	-1.57741
ENSG00000273599	AL731571.1	-2.38835	2.19545e-07	4.20224e-05	4.09519	0.771471	4.09519	0.771471	2.03393	-0.374316
ENSG00000215262	KCNU1	-2.40484	0.000231752	0.0115658	0.323503	0.0564598	0.323503	0.0564598	-1.62815	-4.14663
ENSG00000175197	DDIT3	-2.41054	1.35554e-10	8.47926e-08	113.167	21.1362	113.167	21.1362	6.82231	4.40165
ENSG00000048052	HDAC9	-2.41159	1.1189e-08	3.46379e-06	175.021	32.6908	175.021	32.6908	7.45138	5.03081
ENSG00000286872	AC024270.5	-2.41247	0.00109103	0.0378498	0.246447	0.0419362	0.246447	0.0419362	-2.02065	-4.57566
ENSG00000119508	NR4A3	-2.41667	1.90989e-05	0.00158514	30.1395	5.56867	30.1395	5.56867	4.91358	2.47733
ENSG00000243004	AC005062.1	-2.4222	5.20861e-05	0.0035272	2.31638	0.425772	2.31638	0.425772	1.21187	-1.23185
ENSG00000137198	GMPR	-2.42262	2.60983e-06	0.00031482	14.6046	2.70459	14.6046	2.70459	3.86836	1.43541
ENSG00000164949	GEM	-2.42932	6.99363e-09	2.41105e-06	8.1509	1.48955	8.1509	1.48955	3.02696	0.57488
ENSG00000227479	AC124861.1	-2.43636	4.573e-07	7.59217e-05	0.739228	0.131598	0.739228	0.131598	-0.435909	-2.92579
ENSG00000123095	BHLHE41	-2.43637	1.67975e-11	1.4355e-08	91.368	16.6963	91.368	16.6963	6.51362	4.06146
ENSG00000120658	ENOX1	-2.45277	1.60611e-07	3.24239e-05	4.77939	0.860073	4.77939	0.860073	2.25683	-0.217469
ENSG00000157601	MX1	-2.46091	2.28386e-06	0.000280518	915.326	165.5	915.326	165.5	9.83814	7.37069
ENSG00000100652	SLC10A1	-2.46275	0.00137059	0.0446585	0.233659	0.0374529	0.233659	0.0374529	-2.09752	-4.73878
ENSG00000131203	IDO1	-2.46283	0.00116517	0.0396267	54.8733	9.91339	54.8733	9.91339	5.77803	3.30938
ENSG00000108924	HLF	-2.46616	2.98121e-18	1.5074e-14	12.1475	2.16961	12.1475	2.16961	3.60258	1.11744
ENSG00000134326	CMPK2	-2.46618	2.03888e-06	0.000257731	123.568	22.2485	123.568	22.2485	6.94916	4.47564
ENSG00000205364	MT1M	-2.47702	2.41457e-07	4.57833e-05	0.62959	0.107315	0.62959	0.107315	-0.667515	-3.22008
ENSG00000255406	LINC02730	-2.47913	2.16107e-05	0.00174787	0.409777	0.0696439	0.409777	0.0696439	-1.28709	-3.84386
ENSG00000122861	PLAU	-2.48217	3.23198e-11	2.48232e-08	114.92	20.4226	114.92	20.4226	6.84449	4.3521
ENSG00000234604	AL021068.1	-2.50893	0.000764477	0.0288646	0.270213	0.0422941	0.270213	0.0422941	-1.88783	-4.5634
ENSG00000005108	THSD7A	-2.51543	0.000912507	0.032996	3.1225	0.536807	3.1225	0.536807	1.6427	-0.897525
ENSG00000183486	MX2	-2.53071	0.000203858	0.0104824	403.009	69.5042	403.009	69.5042	8.65467	6.11903
ENSG00000134321	RSAD2	-2.53182	1.70936e-05	0.00145262	198.718	34.1894	198.718	34.1894	7.63458	5.09548
ENSG00000140274	DUOXA2	-2.54327	0.00082872	0.0307544	10.5958	1.80507	10.5958	1.80507	3.40542	0.852057
ENSG00000271590	AC108463.3	-2.54919	1.25684e-09	5.69105e-07	1.84129	0.3089	1.84129	0.3089	0.880714	-1.69479
ENSG00000234290	AC116366.2	-2.55497	3.58449e-08	9.0622e-06	2.1247	0.354836	2.1247	0.354836	1.08726	-1.49477
ENSG00000185745	IFIT1	-2.56468	4.66816e-05	0.00322971	582.012	97.9808	582.012	97.9808	9.1849	6.61443
ENSG00000133106	EPSTI1	-2.56971	2.12109e-06	0.000265359	88.2807	14.8051	88.2807	14.8051	6.46403	3.88803
ENSG00000214289	RPL39P5	-2.5705	2.70354e-05	0.00208968	0.389736	0.0592458	0.389736	0.0592458	-1.35943	-4.07714
ENSG00000187608	ISG15	-2.58117	0.000321097	0.0149425	252.799	42.105	252.799	42.105	7.98185	5.39592
ENSG00000234199	LINC01191	-2.5862	0.000518718	0.0214473	0.481048	0.074345	0.481048	0.074345	-1.05575	-3.74962
ENSG00000163568	AIM2	-2.61164	0.000642576	0.0252846	2.87824	0.465839	2.87824	0.465839	1.52519	-1.1021
ENSG00000164236	ANKRD33B	-2.62961	7.08177e-15	1.71877e-11	10.5064	1.678	10.5064	1.678	3.3932	0.746741
ENSG00000169896	ITGAM	-2.63343	3.07643e-06	0.000356232	8.04858	1.28573	8.04858	1.28573	3.00874	0.362584
ENSG00000163431	LMOD1	-2.63868	0.000164573	0.00885252	0.346061	0.0491278	0.346061	0.0491278	-1.5309	-4.34732
ENSG00000108342	CSF3	-2.65239	0.000378274	0.0168415	3.93981	0.620491	3.93981	0.620491	1.97813	-0.688518
ENSG00000254363	AC011379.2	-2.66343	3.99442e-30	2.42366e-25	6.06586	0.94163	6.06586	0.94163	2.60071	-0.0867676
ENSG00000137959	IFI44L	-2.67595	3.88335e-05	0.00281513	420.413	65.5599	420.413	65.5599	8.71566	6.03474
ENSG00000118137	APOA1	-2.68141	4.43568e-07	7.47609e-05	0.726308	0.106521	0.726308	0.106521	-0.461346	-3.23079
ENSG00000267593	LINC01926	-2.6841	0.000477377	0.0201474	0.454523	0.0662348	0.454523	0.0662348	-1.13758	-3.91627
ENSG00000130487	KLHDC7B	-2.70108	7.6608e-06	0.00074135	15.3465	2.34501	15.3465	2.34501	3.93984	1.2296
ENSG00000226521	AC087499.2	-2.71196	4.78072e-05	0.00329631	0.554667	0.0792639	0.554667	0.0792639	-0.850307	-3.65719
ENSG00000078098	FAP	-2.72259	0.00072012	0.0276544	2.70687	0.4051	2.70687	0.4051	1.43663	-1.30365
ENSG00000261402	AL591222.1	-2.72317	0.00117532	0.0398622	0.31059	0.0407997	0.31059	0.0407997	-1.68692	-4.6153
ENSG00000099985	OSM	-2.7297	0.000323636	0.01499	0.345279	0.0468548	0.345279	0.0468548	-1.53417	-4.41566
ENSG00000162771	FAM71A	-2.73567	3.26796e-06	0.000374126	1.78119	0.261126	1.78119	0.261126	0.83284	-1.93718
ENSG00000218358	RAET1K	-2.74595	4.00017e-05	0.00288259	0.693716	0.0979903	0.693716	0.0979903	-0.527584	-3.35122
ENSG00000118946	PCDH17	-2.74891	0.000843285	0.0312376	0.222976	0.0272724	0.222976	0.0272724	-2.16504	-5.19642
ENSG00000183160	TMEM119	-2.76149	0.000349349	0.0158424	0.254898	0.0333276	0.254898	0.0333276	-1.97201	-4.90714
ENSG00000270681	AC095055.1	-2.77124	0.000145663	0.00803475	0.288012	0.0384492	0.288012	0.0384492	-1.7958	-4.7009
ENSG00000120738	EGR1	-2.77589	4.296e-11	3.2583e-08	1369.71	198.809	1369.71	198.809	10.4197	7.63524
ENSG00000253666	AP000424.1	-2.77828	1.3157e-05	0.00117055	2.0681	0.296727	2.0681	0.296727	1.04831	-1.75279
ENSG00000119917	IFIT3	-2.77831	9.35626e-06	0.000878794	464.69	67.4739	464.69	67.4739	8.86012	6.07626
ENSG00000130513	GDF15	-2.7977	1.49819e-09	6.49314e-07	216.373	30.9194	216.373	30.9194	7.75738	4.95044
ENSG00000105499	PLA2G4C	-2.80145	3.40436e-08	8.79079e-06	11.6132	1.6522	11.6132	1.6522	3.53769	0.724392
ENSG00000129455	KLK8	-2.81464	0.00128073	0.0424126	0.199353	0.0232097	0.199353	0.0232097	-2.3266	-5.42913
ENSG00000144596	GRIP2	-2.81597	1.06513e-08	3.33132e-06	1.77996	0.244237	1.77996	0.244237	0.831848	-2.03364
ENSG00000113389	3	-2.83634	9.62703e-08	2.0568e-05	7.10616	0.987957	7.10616	0.987957	2.82907	-0.0174792
ENSG00000068976	PYGM	-2.84367	1.44574e-07	2.94368e-05	2.42052	0.329416	2.42052	0.329416	1.27532	-1.60202
ENSG00000100346	CACNA1I	-2.8451	6.2939e-05	0.00409092	0.676426	0.0894444	0.676426	0.0894444	-0.563997	-3.48286
ENSG00000092607	TBX15	-2.84746	0.00102375	0.0360936	0.473785	0.0605999	0.473785	0.0605999	-1.0777	-4.04454
ENSG00000271635	AC017002.2	-2.85154	1.30686e-05	0.00116518	0.375756	0.0458585	0.375756	0.0458585	-1.41213	-4.44667
ENSG00000260317	AC009812.4	-2.85874	3.98441e-09	1.48397e-06	3.9606	0.54084	3.9606	0.54084	1.98572	-0.886727
ENSG00000161011	SQSTM1	-2.87955	1.03272e-07	2.19096e-05	4.4353	0.592255	4.4353	0.592255	2.14903	-0.755709
ENSG00000250848	AC021087.2	-2.88382	0.000168599	0.00901315	0.280759	0.0319734	0.280759	0.0319734	-1.83259	-4.96699
ENSG00000197646	PDCD1LG2	-2.885	4.67376e-06	0.000503068	0.836206	0.109292	0.836206	0.109292	-0.25807	-3.19374
ENSG00000123329	ARHGAP9	-2.90954	0.000465337	0.0197723	0.566274	0.0705778	0.566274	0.0705778	-0.820427	-3.82464
ENSG00000119922	IFIT2	-2.91236	0.000305418	0.0144327	571.566	75.6969	571.566	75.6969	9.15878	6.24216
ENSG00000137571	SLCO5A1	-2.92377	0.000395688	0.0173851	0.288417	0.0323313	0.288417	0.0323313	-1.79377	-4.95093
ENSG00000253842	AP003472.2	-2.92977	0.00017911	0.00945835	0.46693	0.0558364	0.46693	0.0558364	-1.09872	-4.16265
ENSG00000136244	IL6	-2.95118	3.49862e-06	0.000397532	6.67799	0.856993	6.67799	0.856993	2.73941	-0.222645
ENSG00000232517	AC112198.2	-2.95715	9.44889e-06	0.000884754	0.583936	0.0709208	0.583936	0.0709208	-0.776118	-3.81765
ENSG00000136931	NR5A1	-2.98891	0.00118558	0.0400758	0.188931	0.0182283	0.188931	0.0182283	-2.40407	-5.77768
ENSG00000260633	AC010207.1	-2.99375	2.62057e-13	4.29746e-10	2.50309	0.307421	2.50309	0.307421	1.32371	-1.70171
ENSG00000246130	AC107959.2	-3.02044	4.66665e-05	0.00322971	0.64901	0.0737694	0.64901	0.0737694	-0.623688	-3.76083
ENSG00000224416	IFNA22P	-3.02908	0.000729936	0.0279078	0.385003	0.0425894	0.385003	0.0425894	-1.37706	-4.55336
ENSG00000187479	C11orf96	-3.04714	7.17999e-05	0.00450986	1.24693	0.14648	1.24693	0.14648	0.318378	-2.77123
ENSG00000179564	LSMEM2	-3.0715	0.000728378	0.0278657	0.198298	0.0184461	0.198298	0.0184461	-2.33426	-5.76054
ENSG00000260105	AOC4P	-3.0715	0.000728376	0.0278657	0.197505	0.0178703	0.197505	0.0178703	-2.34004	-5.80629
ENSG00000073756	PTGS2	-3.07356	6.73236e-10	3.40411e-07	68.7591	8.10639	68.7591	8.10639	6.10348	3.01906
ENSG00000161405	IKZF3	-3.09684	1.1114e-07	2.31736e-05	2.44266	0.278155	2.44266	0.278155	1.28846	-1.84604
ENSG00000135114	OASL	-3.09789	0.000160744	0.00866961	73.9713	8.60765	73.9713	8.60765	6.20889	3.10562
ENSG00000158517	NCF1	-3.10563	6.7315e-05	0.00430036	1.01078	0.111876	1.01078	0.111876	0.0154714	-3.16003
ENSG00000174145	NWD2	-3.12678	0.00120498	0.0404836	0.329973	0.0324715	0.329973	0.0324715	-1.59958	-4.94468
ENSG00000166268	MYRFL	-3.13647	1.07796e-12	1.39162e-09	16.1826	1.82678	16.1826	1.82678	4.01637	0.869301
ENSG00000233473	RAD1P2	-3.143	2.10566e-05	0.00171264	0.419036	0.0427297	0.419036	0.0427297	-1.25486	-4.54862
ENSG00000266975	FARSA-AS1	-3.15568	0.000962555	0.0344363	0.253711	0.0230695	0.253711	0.0230695	-1.97874	-5.43787
ENSG00000232133	IMPDH1P10	-3.16404	0.000125648	0.00713616	1.80648	0.195545	1.80648	0.195545	0.853184	-2.35443
ENSG00000146592	CREB5	-3.19115	7.78514e-07	0.000115777	25.375	2.75844	25.375	2.75844	4.66534	1.46386
ENSG00000137270	GCM1	-3.20354	2.08227e-08	5.90392e-06	2.85049	0.30272	2.85049	0.30272	1.51121	-1.72394
ENSG00000229961	AL357143.1	-3.22305	0.000756973	0.0286347	0.266784	0.0232873	0.266784	0.0232873	-1.90626	-5.42431
ENSG00000105246	EBI3	-3.23324	0.000903601	0.0327716	0.530899	0.0516961	0.530899	0.0516961	-0.91349	-4.2738
ENSG00000115844	DLX2	-3.23494	7.29402e-07	0.000110093	0.491993	0.0476334	0.491993	0.0476334	-1.02329	-4.39188
ENSG00000049249	TNFRSF9	-3.2478	1.83699e-06	0.000238164	0.850715	0.0854593	0.850715	0.0854593	-0.233252	-3.54862
ENSG00000253838	AC007991.2	-3.34694	4.34628e-07	7.34582e-05	0.577749	0.0511354	0.577749	0.0511354	-0.791486	-4.28953
ENSG00000257894	AC027288.3	-3.35091	6.5103e-07	9.97523e-05	2.16375	0.207718	2.16375	0.207718	1.11354	-2.2673
ENSG00000267898	AC026803.2	-3.39333	6.79434e-05	0.00433039	1.68231	0.155321	1.68231	0.155321	0.750446	-2.68667
ENSG00000164556	FAM183BP	-3.47579	2.28248e-05	0.00183044	1.20682	0.104046	1.20682	0.104046	0.271212	-3.26471
ENSG00000128815	WDFY4	-3.50211	5.85763e-06	0.000599678	2.18337	0.187202	2.18337	0.187202	1.12656	-2.41733
ENSG00000187775	DNAH17	-3.56611	1.08647e-09	5.03225e-07	4.36578	0.359474	4.36578	0.359474	2.12624	-1.47604
ENSG00000116962	NID1	-3.62977	0.00011607	0.00667552	61.1375	4.9275	61.1375	4.9275	5.93399	2.30086
ENSG00000105642	KCNN1	-3.64735	6.16367e-08	1.42743e-05	0.654012	0.0471353	0.654012	0.0471353	-0.612611	-4.40705
ENSG00000077522	ACTN2	-3.69289	4.93983e-05	0.00338677	0.370354	0.0234275	0.370354	0.0234275	-1.43302	-5.41566
ENSG00000225101	OR52K3P	-3.71719	4.19424e-06	0.000456894	0.868547	0.0612533	0.868547	0.0612533	-0.203325	-4.02907
ENSG00000287558	AL109933.5	-3.72351	4.79251e-07	7.8805e-05	0.872224	0.0608803	0.872224	0.0608803	-0.197229	-4.03788
ENSG00000122877	EGR2	-3.73316	1.21672e-10	8.02455e-08	43.1966	3.22732	43.1966	3.22732	5.43284	1.69034
ENSG00000169245	CXCL10	-3.73472	0.00108481	0.0376557	118.603	8.88257	118.603	8.88257	6.88999	3.15098
ENSG00000234424	AL353743.4	-3.76431	8.99685e-07	0.000131858	1.02278	0.0694264	1.02278	0.0694264	0.0324916	-3.84837
ENSG00000263677	AC012588.1	-3.7879	3.26159e-06	0.000374103	0.515048	0.0324715	0.515048	0.0324715	-0.957222	-4.94468
ENSG00000236013	AL357146.1	-3.79092	0.000631436	0.0250248	0.199348	0.0096824	0.199348	0.0096824	-2.32664	-6.69042
ENSG00000249916	AC119150.1	-3.79396	0.000321879	0.0149543	0.266784	0.0142432	0.266784	0.0142432	-1.90626	-6.13358
ENSG00000043462	LCP2	-3.79837	3.74302e-06	0.0004198	0.657971	0.0418736	0.657971	0.0418736	-0.603904	-4.57782
ENSG00000041515	MYO16	-3.80484	9.58694e-06	0.000896297	3.06955	0.212482	3.06955	0.212482	1.61803	-2.23459
ENSG00000188856	RPSAP47	-3.81247	2.54547e-05	0.00199547	0.86012	0.0558364	0.86012	0.0558364	-0.217391	-4.16265
ENSG00000233056	ERVH48-1	-3.84705	9.00283e-06	0.000848223	0.74769	0.0466372	0.74769	0.0466372	-0.419488	-4.42238
ENSG00000253824	AP003472.1	-3.86252	2.98587e-06	0.000348405	0.892149	0.0563345	0.892149	0.0563345	-0.164644	-4.14984
ENSG00000126368	NR1D1	-3.89463	3.12883e-16	1.18653e-12	156.573	10.4573	156.573	10.4573	7.29069	3.38644
ENSG00000283408	MIR548A1HG	-3.94297	5.14944e-06	0.000541503	0.297385	0.0145236	0.297385	0.0145236	-1.7496	-6.10546
ENSG00000104371	4	-3.96366	2.62992e-05	0.00204843	1.02712	0.0603973	1.02712	0.0603973	0.0386061	-4.04937
ENSG00000135625	EGR4	-4.03285	0.000380262	0.0169155	0.238681	0.0096824	0.238681	0.0096824	-2.06685	-6.69042
ENSG00000128383	APOBEC3A	-4.09284	6.99317e-05	0.00441537	8.15977	0.473702	8.15977	0.473702	3.02853	-1.07795
ENSG00000088992	TESC	-4.2453	2.0851e-05	0.00170193	0.541725	0.0235676	0.541725	0.0235676	-0.884368	-5.40705
ENSG00000138755	CXCL9	-4.27489	1.86386e-05	0.00155988	1.64451	0.0803378	1.64451	0.0803378	0.71766	-3.63778
ENSG00000161270	NPHS1	-4.33748	5.93528e-05	0.0039102	0.294492	0.00940203	0.294492	0.00940203	-1.7637	-6.73281
ENSG00000092295	TGM1	-4.33874	0.00135674	0.0443305	0.199637	0.00484119	0.199637	0.00484119	-2.32455	-7.69042
ENSG00000122254	HS3ST2	-4.37544	2.79647e-09	1.10901e-06	2.24107	0.102116	2.24107	0.102116	1.16419	-3.29173
ENSG00000238283	TBC1D3P1	-4.47721	0.00134383	0.0440481	0.116374	0	0.116374	0.01	-3.10317	-6.64386
ENSG00000183709	IFNL2	-4.51387	0.000439262	0.0189295	4.41106	0.188244	4.41106	0.188244	2.14113	-2.40933
ENSG00000160185	UBASH3A	-4.53441	2.8761e-06	0.000338855	0.985958	0.0372501	0.985958	0.0372501	-0.0204017	-4.74661
ENSG00000105507	CABP5	-4.53719	3.63056e-06	0.000410219	1.53196	0.0608954	1.53196	0.0608954	0.615382	-4.03752
ENSG00000119698	PPP4R4	-4.54595	0.000107335	0.00626452	0.231817	0.00484119	0.231817	0.00484119	-2.10894	-7.69042
ENSG00000056291	NPFFR2	-4.68138	1.60672e-05	0.00137892	2.90861	0.108529	2.90861	0.108529	1.54033	-3.20385
ENSG00000182393	IFNL1	-4.71142	0.000125741	0.00713616	6.54188	0.244999	6.54188	0.244999	2.70971	-2.02915
ENSG00000090104	RGS1	-4.83896	1.28553e-10	8.12506e-08	52.2598	1.81293	52.2598	1.81293	5.70763	0.858327
ENSG00000167916	KRT24	-5.05888	0.000587418	0.0236511	3.03145	0.0868611	3.03145	0.0868611	1.60001	-3.52515
ENSG00000123610	TNFAIP6	-5.19619	0.000429248	0.0185771	0.190646	0	0.190646	0.01	-2.39103	-6.64386
ENSG00000065325	GLP2R	-5.47628	5.9154e-06	0.000604247	0.441477	0.00470101	0.441477	0.00470101	-1.17959	-7.73281

## Sheet: Pathways (UP; FDR<0.05)
Pathway identifier	Pathway name	#Entities found	#Entities total	Entities ratio	Entities pValue	Entities FDR	#Reactions found	#Reactions total	Reactions ratio	Species identifier	Species name	Submitted entities found	Mapped entities	Found reaction identifiers
R-HSA-3371568	Attenuation phase	14	47	0.00329339	3.1741e-10	4.17076e-07	5	5	0.00036827	9606	Homo sapiens	HSPA8;DNAJB1;HSP90AA1;HSPH1;HSP90AB1;HSBP1;PTGES3;MRPL18;SERPINH1;HSPB1;FKBP4;DEDD2		R-HSA-3371554;R-HSA-5324617;R-HSA-5082369;R-HSA-3371582;R-HSA-5082384
R-HSA-3371571	HSF1-dependent transactivation	14	59	0.00413426	5.54075e-09	3.64027e-06	6	8	0.000589232	9606	Homo sapiens	HSPA8;DNAJB1;HSP90AA1;HSPH1;HSP90AB1;HSBP1;PTGES3;MRPL18;SERPINH1;HSPB1;FKBP4;DEDD2		R-HSA-3371554;R-HSA-5324617;R-HSA-5082356;R-HSA-5082369;R-HSA-3371582;R-HSA-5082384
R-HSA-3371556	Cellular response to heat stress	20	135	0.00945974	9.2999e-09	4.07336e-06	17	29	0.00213597	9606	Homo sapiens	HSPA8;HSP90AA1;HSP90AB1;ST13;HSPA4;HSBP1;PTGES3;MRPL18;HSPA4L;HSPB1;DEDD2;DNAJB1;HSPH1;BAG2;BAG3;SERPINH1;FKBP4		R-HSA-5251955;R-HSA-5082409;R-HSA-5251959;R-HSA-5324632;R-HSA-5082369;R-HSA-3371582;R-HSA-3371518;R-HSA-3371586;R-HSA-3371554;R-HSA-4793819;R-HSA-5251942;R-HSA-5324617;R-HSA-3371467;R-HSA-5252041;R-HSA-5082356;R-HSA-5082384;R-HSA-5252079
R-HSA-3371511	HSF1 activation	11	43	0.0030131	1.14509e-07	3.75591e-05	4	7	0.000515578	9606	Homo sapiens	DNAJB1;HSP90AA1;HSPH1;HSP90AB1;HSBP1;PTGES3;MRPL18;SERPINH1;HSPB1;FKBP4;DEDD2		R-HSA-3371586;R-HSA-4793819;R-HSA-5082409;R-HSA-5324632
R-HSA-2262752	Cellular responses to stress	57	952	0.0667087	6.35793e-07	0.000166578	88	381	0.0280622	9606	Homo sapiens	SLC46A1;HSP90AB1;ANAPC16;MRPL18;HSPA4L;HSPB1;UBE2D1;RPS27L;ADD1;CABIN1;DEDD2;H2AC11;STIP1;DNAJB1;H2AC13;HSPH1;BAG2;BAG3;CREB3L1;H2BC21;TUBB1;SERPINH1;H3C10;CAP2;H2BC9;MBTPS1;HSPA8;HSP90AA1;H2AC6;ST13;HSBP1;WFS1;HSPA4;PTGES3;GPX8;PPP2R5B;MAPK14;DYNLL1;SOD1;DNAJA1;H2BC12;CCNA2;DNAJA4;CTDSP2;CRY1;SRPRB;FKBP4		R-HSA-3790137;R-HSA-1791130;R-HSA-5324632;R-HSA-3790130;R-HSA-3788725;R-HSA-3788724;R-HSA-3371582;R-HSA-3229089;R-HSA-3223200;R-HSA-3371554;R-HSA-4793819;R-HSA-3697838;R-HSA-3788705;R-HSA-5324617;R-HSA-5252041;R-HSA-450333;R-HSA-3299753;R-HSA-187934;R-HSA-3788708;R-HSA-3229102;R-HSA-5251955;R-HSA-8951723;R-HSA-5251959;R-HSA-450222;R-HSA-9725885;R-HSA-3371422;R-HSA-9690534;R-HSA-5251942;R-HSA-5082…
R-HSA-8953897	Cellular responses to stimuli	57	970	0.06797	1.1381e-06	0.000249244	88	412	0.0303454	9606	Homo sapiens	SLC46A1;HSP90AB1;ANAPC16;MRPL18;HSPA4L;HSPB1;UBE2D1;RPS27L;ADD1;CABIN1;DEDD2;H2AC11;STIP1;DNAJB1;H2AC13;HSPH1;BAG2;BAG3;CREB3L1;H2BC21;TUBB1;SERPINH1;H3C10;CAP2;H2BC9;MBTPS1;HSPA8;HSP90AA1;H2AC6;ST13;HSBP1;WFS1;HSPA4;PTGES3;GPX8;PPP2R5B;MAPK14;DYNLL1;SOD1;DNAJA1;H2BC12;CCNA2;DNAJA4;CTDSP2;CRY1;SRPRB;FKBP4		R-HSA-3790137;R-HSA-1791130;R-HSA-5324632;R-HSA-3790130;R-HSA-3788725;R-HSA-3788724;R-HSA-3371582;R-HSA-3229089;R-HSA-3223200;R-HSA-3371554;R-HSA-4793819;R-HSA-3697838;R-HSA-3788705;R-HSA-5324617;R-HSA-5252041;R-HSA-450333;R-HSA-3299753;R-HSA-187934;R-HSA-3788708;R-HSA-3229102;R-HSA-5251955;R-HSA-8951723;R-HSA-5251959;R-HSA-450222;R-HSA-9725885;R-HSA-3371422;R-HSA-9690534;R-HSA-5251942;R-HSA-5082…
R-HSA-3371453	Regulation of HSF1-mediated heat shock response	15	113	0.00791816	2.50831e-06	0.000437263	7	14	0.00103116	9606	Homo sapiens	HSPA8;ST13;HSPA4;HSBP1;MRPL18;HSPA4L;HSPB1;DEDD2;DNAJB1;HSPH1;BAG2;BAG3;SERPINH1;FKBP4		R-HSA-5251955;R-HSA-5251942;R-HSA-5251959;R-HSA-3371467;R-HSA-5252041;R-HSA-3371518;R-HSA-5252079
R-HSA-3371497	HSP90 chaperone cycle for steroid hormone receptors (SHR) in the presence of ligand	12	72	0.0050452	2.66624e-06	0.000437263	16	16	0.00117846	9606	Homo sapiens	DNAJA1;DNAJB1;STIP1;HSPA8;HSP90AA1;HSP90AB1;DNAJA4;PTGES3;TUBB1;DYNLL1;FKBP4;CAP2		R-HSA-5618099;R-HSA-5618098;R-HSA-9725885;R-HSA-5618110;R-HSA-5618073;R-HSA-5618105;R-HSA-3371422;R-HSA-5618107;R-HSA-5618085;R-HSA-9705925;R-HSA-5618080;R-HSA-9690534;R-HSA-3371590;R-HSA-5618093;R-HSA-3371503;R-HSA-9678925
R-HSA-73728	RNA Polymerase I Promoter Opening	8	34	0.00238245	1.11998e-05	0.00150906	1	2	0.000147308	9606	Homo sapiens	H2AC11;H2BC12;H2BC9;H2AC13;H2AC6;H2BC21;H3C10		R-HSA-73718
R-HSA-427359	SIRT1 negatively regulates rRNA expression	9	45	0.00315325	1.15195e-05	0.00150906	4	5	0.00036827	9606	Homo sapiens	H2AC11;H2BC12;H2BC9;H2AC13;H2AC6;TAF1C;H2BC21;H3C10		R-HSA-427527;R-HSA-5211239;R-HSA-427514;R-HSA-427528
R-HSA-5334118	DNA methylation	8	36	0.0025226	1.68e-05	0.0019992	7	7	0.000515578	9606	Homo sapiens	H2AC11;H2BC12;H2BC9;H2AC13;H2AC6;H2BC21;H3C10		R-HSA-5334097;R-HSA-5334160;R-HSA-5334099;R-HSA-5334179;R-HSA-5334164;R-HSA-5334151;R-HSA-5334152
R-HSA-5250924	B-WICH complex positively regulates rRNA expression	10	62	0.00434447	2.37144e-05	0.00258486	3	3	0.000220962	9606	Homo sapiens	H2AC11;H2BC12;H2BC9;H2AC13;KAT2A;H2AC6;TAF1C;H2BC21;H3C10		R-HSA-5250930;R-HSA-5250947;R-HSA-5250938
R-HSA-68616	Assembly of the ORC complex at the origin of replication	8	40	0.00280289	3.51909e-05	0.00354674	2	11	0.000810194	9606	Homo sapiens	H2AC11;H2BC12;H2BC9;H2AC13;H2AC6;H2BC21;H3C10		R-HSA-9749197;R-HSA-9749098
R-HSA-3214847	HATs acetylate histones	13	110	0.00770794	3.8137e-05	0.00354674	10	15	0.00110481	9606	Homo sapiens	H2AC11;H2BC12;H2BC9;ING5;H2AC13;KAT2A;TAF12;H2AC6;H2BC21;ELP1;H3C10		R-HSA-5144542;R-HSA-3301345;R-HSA-3318486;R-HSA-3321975;R-HSA-3301237;R-HSA-3662335;R-HSA-3697008;R-HSA-3697920;R-HSA-3318415;R-HSA-3318413
R-HSA-201722	Formation of the beta-catenin:TCF transactivating complex	10	67	0.00469484	4.51573e-05	0.00392869	4	13	0.000957502	9606	Homo sapiens	H2AC11;H2BC12;H2BC9;PYGO2;H2AC13;H2AC6;H2BC21;H3C10;MEN1		R-HSA-201712;R-HSA-3364026;R-HSA-3364014;R-HSA-3451147
R-HSA-390450	Folding of actin by CCT/TriC	5	13	0.000910938	5.32654e-05	0.00436776	2	2	0.000147308	9606	Homo sapiens	CCT3;TCP1;CCT7;CCT5;CCT4		R-HSA-390453;R-HSA-390459
R-HSA-212300	PRC2 methylates histones and DNA	8	44	0.00308318	6.80289e-05	0.00523822	4	4	0.000294616	9606	Homo sapiens	H2AC11;H2BC12;H2BC9;H2AC13;H2AC6;H2BC21;H3C10		R-HSA-212263;R-HSA-212222;R-HSA-212269;R-HSA-212252
R-HSA-912446	Meiotic recombination	9	58	0.00406419	8.05366e-05	0.00555702	5	9	0.000662886	9606	Homo sapiens	H2AC11;H2BC12;H2BC9;H2AC13;H2AC6;MSH4;H2BC21;H3C10		R-HSA-912429;R-HSA-912458;R-HSA-912503;R-HSA-912496;R-HSA-1214188
R-HSA-171306	Packaging Of Telomere Ends	7	34	0.00238245	9.0506e-05	0.00588289	2	2	0.000147308	9606	Homo sapiens	H2AC11;H2BC12;H2BC9;H2AC13;H2AC6;H2BC21		R-HSA-181450;R-HSA-176700
R-HSA-2559582	Senescence-Associated Secretory Phenotype (SASP)	11	91	0.00637657	0.000122294	0.00701551	8	22	0.00162039	9606	Homo sapiens	H2AC11;H2BC12;H2BC9;CCNA2;H2AC13;H2AC6;ANAPC16;H2BC21;H3C10;UBE2D1		R-HSA-3788745;R-HSA-3790137;R-HSA-3788748;R-HSA-3788705;R-HSA-3790130;R-HSA-3788725;R-HSA-3788724;R-HSA-3788708
R-HSA-9670095	Inhibition of DNA recombination at telomere	8	48	0.00336346	0.000123079	0.00701551	4	4	0.000294616	9606	Homo sapiens	H2AC11;H2BC12;H2BC9;H2AC13;H2AC6;H2BC21;ADD1		R-HSA-9670114;R-HSA-9670149;R-HSA-9670101;R-HSA-9007926
R-HSA-427389	ERCC6 (CSB) and EHMT2 (G9a) positively regulate rRNA expression	8	48	0.00336346	0.000123079	0.00701551	2	4	0.000294616	9606	Homo sapiens	H2AC11;H2BC12;H2BC9;H2AC13;H2AC6;H2BC21;H3C10		R-HSA-427383;R-HSA-427336
R-HSA-5625886	Activated PKN1 stimulates transcription of AR (androgen receptor) regulated genes KLK2 and KLK3	8	49	0.00343354	0.000141458	0.00763876	8	11	0.000810194	9606	Homo sapiens	H2AC11;H2BC12;H2BC9;H2AC13;H2AC6;H2BC21;H3C10		R-HSA-5625797;R-HSA-5625796;R-HSA-5625870;R-HSA-5625774;R-HSA-5625849;R-HSA-5625848;R-HSA-5625784;R-HSA-5625883
R-HSA-3214815	HDACs deacetylate histones	9	63	0.00441455	0.000148821	0.00773868	4	5	0.00036827	9606	Homo sapiens	H2AC11;H2BC12;H2BC9;H2AC13;H2AC6;H2BC21;H3C10		R-HSA-3777129;R-HSA-3782637;R-HSA-3782655;R-HSA-3769447
R-HSA-73772	RNA Polymerase I Promoter Escape	9	64	0.00448462	0.000167078	0.0083539	2	2	0.000147308	9606	Homo sapiens	H2AC11;H2BC12;H2BC9;H2AC13;H2AC6;TAF1C;H2BC21;H3C10		R-HSA-73769;R-HSA-74986
R-HSA-5250913	Positive epigenetic regulation of rRNA expression	10	80	0.00560577	0.000189102	0.00875838	5	7	0.000515578	9606	Homo sapiens	H2AC11;H2BC12;H2BC9;H2AC13;KAT2A;H2AC6;TAF1C;H2BC21;H3C10		R-HSA-427383;R-HSA-5250930;R-HSA-5250947;R-HSA-5250938;R-HSA-427336
R-HSA-597592	Post-translational protein modification	73	1598	0.111975	0.0001904	0.00875838	116	526	0.038742	9606	Homo sapiens	DPAGT1;SPON2;ZNF692;PSCA;GPAA1;PRKCSH;MPI;UBE2D1;CCP110;ARRB1;H2AC11;H2AC13;H2BC21;TUBB1;MUC12;BTRC;MEN1;H2AC6;COG4;VASH2;COMMD3;MOGS;ALG12;DYNLL1;H2BC12;CCNA2;RNF123;B3GNT9;KAT2A;EID3;RAB36;B3GNT7;HGS;B3GNT4;NAF1;PIGF;WBP1;LMAN2L;CTBP1;SATB2;METTL21A;SNX3;LMAN2;MLEC;MGAT1;CAP2;RNF20;H2BC9;CTSA;MBTPS1;HSPA8;KLHL25;WFS1;USP21;LAMB2;GOLM1;TRAPPC5;NR1H3;KLHL22;PEX12;CP;RAD52;BMP4;FBXL8;GGCX;SSPO;EEF…		R-HSA-8956040;R-HSA-8853379;R-HSA-8956045;R-HSA-913675;R-HSA-446209;R-HSA-159752;R-HSA-8931974;R-HSA-8955289;R-HSA-6781814;R-HSA-548890;R-HSA-159761;R-HSA-162836;R-HSA-8852127;R-HSA-8955285;R-HSA-8852129;R-HSA-159795;R-HSA-981814;R-HSA-4084999;R-HSA-159803;R-HSA-981809;R-HSA-5694487;R-HSA-977228;R-HSA-8956106;R-HSA-5173005;R-HSA-3108203;R-HSA-5691411;R-HSA-159819;R-HSA-8956099;R-HSA-532549;R-HSA-…
R-HSA-110330	Recognition and association of DNA glycosylase with site containing an affected purine	7	39	0.00273281	0.000208216	0.00897545	2	10	0.00073654	9606	Homo sapiens	H2AC11;H2BC12;H2BC9;H2AC13;H2AC6;H2BC21		R-HSA-9629195;R-HSA-9629373
R-HSA-9710421	Defective pyroptosis	8	52	0.00364375	0.000210633	0.00897545	1	3	0.000220962	9606	Homo sapiens	H2AC11;H2BC12;H2BC9;H2AC13;H2AC6;H2BC21;H3C10		R-HSA-9710490
R-HSA-5689880	Ub-specific processing proteases	17	206	0.0144349	0.000213701	0.00897545	11	40	0.00294616	9606	Homo sapiens	H2BC9;H2AC6;USP21;CCP110;ARRB1;SNX3;H2AC11;H2BC12;CCNA2;RNF123;H2AC13;KAT2A;HGS;H2BC21		R-HSA-6781814;R-HSA-5696564;R-HSA-6782628;R-HSA-5690080;R-HSA-5696960;R-HSA-5696945;R-HSA-5697009;R-HSA-5690159;R-HSA-5690157;R-HSA-6782106;R-HSA-6783177
R-HSA-774815	Nucleosome assembly	8	54	0.0037839	0.000270581	0.0105526	4	4	0.000294616	9606	Homo sapiens	H2AC11;H2BC12;H2BC9;H2AC13;H2AC6;H2BC21;CENPM		R-HSA-606349;R-HSA-606287;R-HSA-606289;R-HSA-606326
R-HSA-606279	Deposition of new CENPA-containing nucleosomes at the centromere	8	54	0.0037839	0.000270581	0.0105526	4	4	0.000294616	9606	Homo sapiens	H2AC11;H2BC12;H2BC9;H2AC13;H2AC6;H2BC21;CENPM		R-HSA-606349;R-HSA-606287;R-HSA-606289;R-HSA-606326
R-HSA-389957	Prefoldin mediated transfer of substrate to CCT/TriC	6	29	0.00203209	0.000279747	0.0106304	2	2	0.000147308	9606	Homo sapiens	CCT3;TUBB1;TCP1;CCT7;CCT5;CCT4		R-HSA-389970;R-HSA-389980
R-HSA-9018519	Estrogen-dependent gene expression	14	154	0.0107911	0.000294827	0.0109086	22	66	0.00486116	9606	Homo sapiens	H2BC9;HSP90AA1;HSP90AB1;H2AC6;PTGES3;USF2;H2AC11;H2BC12;H2AC13;H2BC21;RAC3;H3C10;FKBP4		R-HSA-9009065;R-HSA-9011949;R-HSA-9011981;R-HSA-9011983;R-HSA-9011950;R-HSA-9012000;R-HSA-9023840;R-HSA-9009378;R-HSA-9008258;R-HSA-9011941;R-HSA-9011975;R-HSA-9023846;R-HSA-9009371;R-HSA-9008315;R-HSA-9008285;R-HSA-9011966;R-HSA-9011985;R-HSA-9038161;R-HSA-9011952;R-HSA-9011984;R-HSA-9023859;R-HSA-9023860
R-HSA-2299718	Condensation of Prophase Chromosomes	8	55	0.00385397	0.000305406	0.0109946	8	10	0.00073654	9606	Homo sapiens	H2AC11;H2BC12;H2BC9;H2AC13;H2AC6;H2BC21;H3C10		R-HSA-2245218;R-HSA-2288097;R-HSA-2301205;R-HSA-2294580;R-HSA-2172678;R-HSA-2294600;R-HSA-2294574;R-HSA-2294590
R-HSA-110328	Recognition and association of DNA glycosylase with site containing an affected pyrimidine	7	42	0.00294303	0.00032412	0.0113442	1	21	0.00154673	9606	Homo sapiens	H2AC11;H2BC12;H2BC9;H2AC13;H2AC6;H2BC21		R-HSA-9629372
R-HSA-389960	Formation of tubulin folding intermediates by CCT/TriC	6	30	0.00210217	0.000334397	0.0113695	2	2	0.000147308	9606	Homo sapiens	CCT3;TUBB1;TCP1;CCT7;CCT5;CCT4		R-HSA-389954;R-HSA-389961
R-HSA-2559586	DNA Damage/Telomere Stress Induced Senescence	9	71	0.00497512	0.000354509	0.0116558	4	18	0.00132577	9606	Homo sapiens	H2AC11;H2BC12;H2BC9;CCNA2;H2AC13;H2AC6;H2BC21;CABIN1		R-HSA-3878123;R-HSA-3785711;R-HSA-4647594;R-HSA-187934
R-HSA-73854	RNA Polymerase I Promoter Clearance	10	87	0.00609628	0.000364244	0.0116558	7	10	0.00073654	9606	Homo sapiens	H2AC11;H2BC12;H2BC9;H2AC13;KAT2A;H2AC6;TAF1C;H2BC21;H3C10		R-HSA-73729;R-HSA-73718;R-HSA-73769;R-HSA-73736;R-HSA-73739;R-HSA-74986;R-HSA-73758
R-HSA-73864	RNA Polymerase I Transcription	10	89	0.00623642	0.000433895	0.0134507	10	14	0.00103116	9606	Homo sapiens	H2AC11;H2BC12;H2BC9;H2AC13;KAT2A;H2AC6;TAF1C;H2BC21;H3C10		R-HSA-73729;R-HSA-74993;R-HSA-74992;R-HSA-74994;R-HSA-73718;R-HSA-73769;R-HSA-73736;R-HSA-73739;R-HSA-74986;R-HSA-73758
R-HSA-977225	Amyloid fiber formation	10	89	0.00623642	0.000433895	0.0134507	3	33	0.00243058	9606	Homo sapiens	H2AC11;H2BC12;H2BC9;GGA1;H2AC13;H2AC6;H2BC21;H3C10		R-HSA-5692934;R-HSA-977224;R-HSA-5692941
R-HSA-110331	Cleavage of the damaged purine	7	45	0.00315325	0.000486846	0.0146054	2	9	0.000662886	9606	Homo sapiens	H2AC11;H2BC12;H2BC9;H2AC13;H2AC6;H2BC21		R-HSA-9629216;R-HSA-9629483
R-HSA-73927	Depurination	7	46	0.00322332	0.000553605	0.0156484	4	19	0.00139943	9606	Homo sapiens	H2AC11;H2BC12;H2BC9;H2AC13;H2AC6;H2BC21		R-HSA-9629216;R-HSA-9629483;R-HSA-9629195;R-HSA-9629373
R-HSA-1500620	Meiosis	10	92	0.00644664	0.000558871	0.0156484	9	15	0.00110481	9606	Homo sapiens	H2AC11;H2BC12;H2BC9;H2AC13;H2AC6;MSH4;H2BC21;H3C10;SYNE2		R-HSA-912429;R-HSA-912408;R-HSA-912458;R-HSA-912503;R-HSA-912470;R-HSA-912496;R-HSA-1214188;R-HSA-912467;R-HSA-912450
R-HSA-1221632	Meiotic synapsis	8	62	0.00434447	0.000665317	0.0179636	4	6	0.000441924	9606	Homo sapiens	H2AC11;H2BC12;H2BC9;H2AC13;H2AC6;H2BC21;SYNE2		R-HSA-912408;R-HSA-912470;R-HSA-912467;R-HSA-912450
R-HSA-1852241	Organelle biogenesis and maintenance	22	338	0.0236844	0.000704604	0.0183197	46	86	0.00633424	9606	Homo sapiens	CCT3;HSP90AA1;GABPB2;FBF1;CCP110;HAUS5;MAPK14;DYNLL1;MCHR1;PKD1;POLG2;TTC21B;TUBB1;TCTN1;TCP1;DYNLRB2;CCT5;CCT4		R-HSA-5625424;R-HSA-5625426;R-HSA-5623519;R-HSA-5623513;R-HSA-5617816;R-HSA-5618328;R-HSA-5618331;R-HSA-5625421;R-HSA-2466367;R-HSA-5625416;R-HSA-5626699;R-HSA-5624949;R-HSA-1592249;R-HSA-5626228;R-HSA-1592250;R-HSA-1592251;R-HSA-5620918;R-HSA-1592252;R-HSA-5626227;R-HSA-5620914;R-HSA-1592240;R-HSA-5624125;R-HSA-1592241;R-HSA-5624127;R-HSA-1592243;R-HSA-5624126;R-HSA-5626681;R-HSA-5620921;R-HSA-5…
R-HSA-381038	XBP1(S) activates chaperone genes	10	95	0.00665686	0.000712271	0.018519	5	47	0.00346174	9606	Homo sapiens	WFS1;CTDSP2;PPP2R5B;SRPRB;ADD1		R-HSA-1791130;R-HSA-1791096;R-HSA-1791169;R-HSA-1791060;R-HSA-1791076
R-HSA-9006931	Signaling by Nuclear Receptors	24	387	0.0271179	0.000795998	0.0198999	86	192	0.0141416	9606	Homo sapiens	H2BC9;HSP90AA1;HSP90AB1;H2AC6;PTGES3;HSPB1;NR1H3;USF2;PAN2;H2AC11;H2BC12;H2AC13;H2BC21;RAC3;GNB3;H3C10;PLIN1;FKBP4;PPID;PDK2		R-HSA-9011981;R-HSA-9029517;R-HSA-9011983;R-HSA-9035279;R-HSA-9008258;R-HSA-9024386;R-HSA-202127;R-HSA-9011975;R-HSA-9035143;R-HSA-9029531;R-HSA-9008285;R-HSA-9021596;R-HSA-9035167;R-HSA-9011985;R-HSA-9029521;R-HSA-9035281;R-HSA-9011984;R-HSA-9021072;R-HSA-9009065;R-HSA-9028525;R-HSA-9035180;R-HSA-9028524;R-HSA-9032751;R-HSA-9029551;R-HSA-9028526;R-HSA-9035169;R-HSA-9021601;R-HSA-9012000;R-HSA-20…
R-HSA-427413	NoRC negatively regulates rRNA expression	9	80	0.00560577	0.000821846	0.0205462	4	7	0.000515578	9606	Homo sapiens	H2AC11;H2BC12;H2BC9;H2AC13;H2AC6;TAF1C;H2BC21;H3C10		R-HSA-427366;R-HSA-5227490;R-HSA-433672;R-HSA-427337
R-HSA-392499	Metabolism of proteins	91	2205	0.154509	0.000866554	0.0207973	183	798	0.0587759	9606	Homo sapiens	DPAGT1;EIF4A2;SPON2;ZNF692;PSCA;GPAA1;PRKCSH;GFM2;MPI;UBE2D1;CCP110;ARRB1;MRPL33;H2AC11;TRMT112;H2AC13;H2BC21;TUBB1;MUC12;BTRC;MEN1;CCT3;H2AC6;COG4;VASH2;COMMD3;MOGS;ALG12;DYNLL1;H2BC12;CCNA2;RNF123;LARS2;B3GNT9;KAT2A;EID3;RAB36;B3GNT7;HGS;TCP1;B3GNT4;CRY1;NAF1;PIGF;WBP1;LMAN2L;CTBP1;SATB2;MRPL18;RPS27L;METTL21A;SNX3;GGA1;LMAN2;MLEC;H3C10;MGAT1;CCT7;CCT5;CAP2;CCT4;RNF20;H2BC9;CTSA;MBTPS1;HSPA8;KL…		R-HSA-8956040;R-HSA-8853379;R-HSA-8956045;R-HSA-913675;R-HSA-8850560;R-HSA-446209;R-HSA-159752;R-HSA-8931974;R-HSA-8955289;R-HSA-6781814;R-HSA-548890;R-HSA-159761;R-HSA-162836;R-HSA-8852127;R-HSA-8955285;R-HSA-8852129;R-HSA-380200;R-HSA-390453;R-HSA-159795;R-HSA-981814;R-HSA-4084999;R-HSA-159803;R-HSA-390459;R-HSA-981809;R-HSA-5389842;R-HSA-5694487;R-HSA-389956;R-HSA-977228;R-HSA-8956106;R-HSA-51…
R-HSA-194315	Signaling by Rho GTPases	37	709	0.0496812	0.000904056	0.0216973	54	203	0.0149518	9606	Homo sapiens	HSP90AB1;SNAP23;WAS;CCP110;FNBP1L;H2AC11;STIP1;H2AC13;KLC2;H2BC21;TUBB1;RAC3;PLXNA1;H3C10;WDR6;CCT7;CAP2;MEN1;H2BC9;RNF20;HSP90AA1;H2AC6;ARHGEF17;ACTN1;PPP2R5B;NEB;ARAP1;MAPK14;DYNLL1;HSPE1;H2BC12;HGS;CENPM;KIF2C;ESYT1		R-HSA-2029466;R-HSA-5666129;R-HSA-9018766;R-HSA-8981637;R-HSA-5625797;R-HSA-9013145;R-HSA-5625796;R-HSA-9013144;R-HSA-9714694;R-HSA-9626880;R-HSA-9018778;R-HSA-9013023;R-HSA-9714691;R-HSA-9013009;R-HSA-9696266;R-HSA-2197691;R-HSA-2197690;R-HSA-9696271;R-HSA-9693198;R-HSA-9696268;R-HSA-9013161;R-HSA-9018794;R-HSA-9714481;R-HSA-5666160;R-HSA-5672304;R-HSA-9018785;R-HSA-9013024;R-HSA-9017507;R-HSA-9…
R-HSA-389958	Cooperation of Prefoldin and TriC/CCT in actin and tubulin folding	6	37	0.00259267	0.000988593	0.0227376	6	6	0.000441924	9606	Homo sapiens	CCT3;TUBB1;TCP1;CCT7;CCT5;CCT4		R-HSA-390453;R-HSA-389970;R-HSA-389954;R-HSA-389980;R-HSA-389961;R-HSA-390459
R-HSA-110329	Cleavage of the damaged pyrimidine	7	51	0.00357368	0.00100443	0.0230035	1	20	0.00147308	9606	Homo sapiens	H2AC11;H2BC12;H2BC9;H2AC13;H2AC6;H2BC21		R-HSA-9629497
R-HSA-73928	Depyrimidination	7	51	0.00357368	0.00100443	0.0230035	2	41	0.00301981	9606	Homo sapiens	H2AC11;H2BC12;H2BC9;H2AC13;H2AC6;H2BC21		R-HSA-9629497;R-HSA-9629372
R-HSA-5620922	BBSome-mediated cargo-targeting to cilium	5	25	0.0017518	0.00104562	0.0230035	3	5	0.00036827	9606	Homo sapiens	CCT3;TCP1;MCHR1;CCT5;CCT4		R-HSA-5624125;R-HSA-5624127;R-HSA-5624126
R-HSA-381070	IRE1alpha activates chaperones	10	101	0.00707729	0.00112372	0.0247218	5	53	0.00390366	9606	Homo sapiens	WFS1;CTDSP2;PPP2R5B;SRPRB;ADD1		R-HSA-1791130;R-HSA-1791096;R-HSA-1791169;R-HSA-1791060;R-HSA-1791076
R-HSA-9716542	Signaling by Rho GTPases, Miro GTPases and RHOBTB3	37	725	0.0508023	0.00133409	0.0280158	55	212	0.0156146	9606	Homo sapiens	HSP90AB1;SNAP23;WAS;CCP110;FNBP1L;H2AC11;STIP1;H2AC13;KLC2;H2BC21;TUBB1;RAC3;PLXNA1;H3C10;WDR6;CCT7;CAP2;MEN1;H2BC9;RNF20;HSP90AA1;H2AC6;ARHGEF17;ACTN1;PPP2R5B;NEB;ARAP1;MAPK14;DYNLL1;HSPE1;H2BC12;HGS;CENPM;KIF2C;ESYT1		R-HSA-9706390;R-HSA-2029466;R-HSA-5666129;R-HSA-9018766;R-HSA-8981637;R-HSA-5625797;R-HSA-9013145;R-HSA-5625796;R-HSA-9013144;R-HSA-9714694;R-HSA-9626880;R-HSA-9018778;R-HSA-9013023;R-HSA-9714691;R-HSA-9013009;R-HSA-9696266;R-HSA-2197691;R-HSA-2197690;R-HSA-9696271;R-HSA-9693198;R-HSA-9696268;R-HSA-9013161;R-HSA-9018794;R-HSA-9714481;R-HSA-5666160;R-HSA-5672304;R-HSA-9018785;R-HSA-9013024;R-HSA-9…
R-HSA-5688426	Deubiquitination	19	289	0.0202509	0.0014237	0.0298977	16	77	0.00567136	9606	Homo sapiens	H2BC9;H2AC6;USP21;UBE2D1;CCP110;ARRB1;SNX3;H2AC11;H2BC12;CCNA2;RNF123;H2AC13;KAT2A;HGS;H2BC21;NAF1		R-HSA-6783238;R-HSA-5696564;R-HSA-5691381;R-HSA-6782628;R-HSA-5691411;R-HSA-5696945;R-HSA-5697009;R-HSA-5690845;R-HSA-6783177;R-HSA-5690790;R-HSA-6781814;R-HSA-5690080;R-HSA-5696960;R-HSA-5690159;R-HSA-5690157;R-HSA-6782106
R-HSA-1474165	Reproduction	11	123	0.00861888	0.00144997	0.0304495	11	24	0.0017677	9606	Homo sapiens	H2AC11;H2BC12;H2BC9;CATSPER3;H2AC13;H2AC6;MSH4;H2BC21;H3C10;SYNE2		R-HSA-912429;R-HSA-2534359;R-HSA-2534388;R-HSA-912408;R-HSA-912458;R-HSA-912503;R-HSA-912470;R-HSA-912496;R-HSA-1214188;R-HSA-912467;R-HSA-912450
R-HSA-9616222	Transcriptional regulation of granulopoiesis	8	71	0.00497512	0.0015627	0.031254	1	27	0.00198866	9606	Homo sapiens	H2AC11;H2BC12;H2BC9;H2AC13;H2AC6;H2BC21;H3C10		R-HSA-8865505
R-HSA-6814122	Cooperation of PDCL (PhLP1) and TRiC/CCT in G-protein beta folding	6	41	0.00287296	0.0016572	0.0323009	10	11	0.000810194	9606	Homo sapiens	CCT3;TCP1;GNB3;CCT7;CCT5;CCT4		R-HSA-6814119;R-HSA-8850534;R-HSA-6814418;R-HSA-8850529;R-HSA-8850560;R-HSA-8850527;R-HSA-6814124;R-HSA-8850539;R-HSA-6814121;R-HSA-6814120
R-HSA-5250941	Negative epigenetic regulation of rRNA expression	9	89	0.00623642	0.00170005	0.0323009	8	12	0.000883848	9606	Homo sapiens	H2AC11;H2BC12;H2BC9;H2AC13;H2AC6;TAF1C;H2BC21;H3C10		R-HSA-427366;R-HSA-427527;R-HSA-5211239;R-HSA-427514;R-HSA-5227490;R-HSA-433672;R-HSA-427528;R-HSA-427337
R-HSA-1912408	Pre-NOTCH Transcription and Translation	9	89	0.00623642	0.00170005	0.0323009	6	28	0.00206231	9606	Homo sapiens	H2AC11;H2BC12;H2BC9;H2AC13;KAT2A;H2AC6;H2BC21;H3C10		R-HSA-9604834;R-HSA-1912415;R-HSA-9017835;R-HSA-9604831;R-HSA-1912416;R-HSA-9604829
R-HSA-9645723	Diseases of programmed cell death	9	90	0.0063065	0.001832	0.0348081	2	28	0.00206231	9606	Homo sapiens	H2AC11;H2BC12;H2BC9;H2AC13;H2AC6;TRADD;H2BC21;H3C10		R-HSA-9693929;R-HSA-9710490
R-HSA-5617833	Cilium Assembly	15	210	0.0147152	0.00203008	0.0385716	29	50	0.0036827	9606	Homo sapiens	CCT3;HSP90AA1;FBF1;CCP110;HAUS5;DYNLL1;MCHR1;PKD1;TTC21B;TUBB1;TCTN1;TCP1;DYNLRB2;CCT5;CCT4		R-HSA-5625424;R-HSA-5625426;R-HSA-5623519;R-HSA-5623513;R-HSA-5617816;R-HSA-5618328;R-HSA-5618331;R-HSA-5625421;R-HSA-5625416;R-HSA-5626699;R-HSA-5624949;R-HSA-5626228;R-HSA-5620918;R-HSA-5626227;R-HSA-5620914;R-HSA-5624125;R-HSA-5624127;R-HSA-5624126;R-HSA-5626681;R-HSA-5620921;R-HSA-5624952;R-HSA-5638009;R-HSA-5617829;R-HSA-5623525;R-HSA-5623524;R-HSA-5623527;R-HSA-5623521;R-HSA-5626220;R-HSA-5…
R-HSA-8941326	RUNX2 regulates bone development	6	43	0.0030131	0.00209872	0.0398756	29	32	0.00235693	9606	Homo sapiens	RBM14;SATB2;SMAD6;RUNX2		R-HSA-9008137;R-HSA-8937864;R-HSA-8878023;R-HSA-8985227;R-HSA-8939852;R-HSA-8985485;R-HSA-8937869;R-HSA-8877902;R-HSA-9008389;R-HSA-9008326;R-HSA-8985627;R-HSA-8939870;R-HSA-8877918;R-HSA-9008215;R-HSA-9008877;R-HSA-8877922;R-HSA-8985644;R-HSA-8984994;R-HSA-9009208;R-HSA-8985275;R-HSA-8877941;R-HSA-8878257;R-HSA-9008177;R-HSA-8878013;R-HSA-2064932;R-HSA-8938356;R-HSA-8985460;R-HSA-8878266;R-HSA-8…
R-HSA-157579	Telomere Maintenance	10	111	0.00777801	0.00222665	0.0400797	17	34	0.00250424	9606	Homo sapiens	H2AC11;POLD3;H2BC12;H2BC9;CCNA2;H2AC13;H2AC6;H2BC21;ADD1		R-HSA-174438;R-HSA-9670101;R-HSA-181450;R-HSA-9686521;R-HSA-174441;R-HSA-174446;R-HSA-174444;R-HSA-174445;R-HSA-9670114;R-HSA-174451;R-HSA-174448;R-HSA-9670149;R-HSA-163096;R-HSA-174456;R-HSA-176702;R-HSA-176700;R-HSA-9007926
R-HSA-8939211	ESR-mediated signaling	17	257	0.0180085	0.00233515	0.0420326	31	111	0.00817559	9606	Homo sapiens	H2BC9;HSP90AA1;HSP90AB1;H2AC6;PTGES3;HSPB1;USF2;H2AC11;H2BC12;H2AC13;H2BC21;RAC3;GNB3;H3C10;FKBP4;PPID		R-HSA-9011981;R-HSA-9011983;R-HSA-9008258;R-HSA-8939203;R-HSA-8939204;R-HSA-202127;R-HSA-9011975;R-HSA-9009371;R-HSA-9008285;R-HSA-9021596;R-HSA-9011985;R-HSA-9038161;R-HSA-9011984;R-HSA-9021072;R-HSA-9009065;R-HSA-9011949;R-HSA-9032751;R-HSA-9011950;R-HSA-9021601;R-HSA-9012000;R-HSA-9023840;R-HSA-9021600;R-HSA-9009378;R-HSA-9011941;R-HSA-9023846;R-HSA-9008315;R-HSA-9011966;R-HSA-9011952;R-HSA-90…
R-HSA-201681	TCF dependent signaling in response to WNT	15	216	0.0151356	0.00264038	0.0471429	22	71	0.00522943	9606	Homo sapiens	H2BC9;H2AC6;CTBP1;PPP2R5B;LRP5;KLHL12;H2AC11;H2BC12;PYGO2;H2AC13;H2BC21;H3C10;BTRC;MEN1		R-HSA-3769401;R-HSA-1504213;R-HSA-4641253;R-HSA-3361751;R-HSA-3601585;R-HSA-4641249;R-HSA-1504190;R-HSA-3364026;R-HSA-1504188;R-HSA-1504186;R-HSA-3769397;R-HSA-1458875;R-HSA-201677;R-HSA-4641236;R-HSA-201712;R-HSA-201685;R-HSA-1504193;R-HSA-201691;R-HSA-3364042;R-HSA-5368586;R-HSA-3364014;R-HSA-3451147
R-HSA-399954	Sema3A PAK dependent Axon repulsion	4	19	0.00133137	0.00276903	0.0471429	5	6	0.000441924	9606	Homo sapiens	HSP90AA1;HSP90AB1;PLXNA1;PLXNA3		R-HSA-399939;R-HSA-399952;R-HSA-419644;R-HSA-419645;R-HSA-399930
R-HSA-8936459	RUNX1 regulates genes involved in megakaryocyte differentiation and platelet function	8	78	0.00546563	0.00277311	0.0471429	20	33	0.00243058	9606	Homo sapiens	H2AC11;H2BC12;H2BC9;H2AC13;H2AC6;H2BC21;H3C10		R-HSA-8936584;R-HSA-8936616;R-HSA-8937097;R-HSA-8937037;R-HSA-8936621;R-HSA-8936608;R-HSA-8936481;R-HSA-8936995;R-HSA-8937016;R-HSA-8937113;R-HSA-8937050;R-HSA-8935740;R-HSA-8936989;R-HSA-8937118;R-HSA-8937022;R-HSA-8935730;R-HSA-8936979;R-HSA-8935731;R-HSA-8936628;R-HSA-8936599
R-HSA-381119	Unfolded Protein Response (UPR)	12	155	0.0108612	0.00293082	0.049824	14	94	0.00692347	9606	Homo sapiens	MBTPS1;WFS1;CTDSP2;CREB3L1;PPP2R5B;SRPRB;ADD1		R-HSA-1791130;R-HSA-8874212;R-HSA-1791096;R-HSA-381135;R-HSA-8874186;R-HSA-8874184;R-HSA-1791060;R-HSA-8874194;R-HSA-8874193;R-HSA-8874206;R-HSA-1791169;R-HSA-8874205;R-HSA-8874204;R-HSA-1791076

## Sheet: Pathways (DOWN; FDR<0.05)
Pathway identifier	Pathway name	#Entities found	#Entities total	Entities ratio	Entities pValue	Entities FDR	#Reactions found	#Reactions total	Reactions ratio	Species identifier	Species name	Submitted entities found	Mapped entities	Found reaction identifiers
R-HSA-909733	Interferon alpha/beta signaling	47	186	0.0130334	1.11022e-16	5.68434e-14	20	22	0.00162039	9606	Homo sapiens	IFITM3;IFITM1;IFI6;IFIT5;ADAR;IFI35;IFIT1;USP18;IFIT3;OASL;IFIT2;SOCS1;EGR1;RSAD2;STAT1;MX2;STAT2;MX1;ISG15;ISG20;OAS1;OAS2;OAS3;IRF1;XAF1		R-HSA-912685;R-HSA-9678935;R-HSA-912680;R-HSA-909732;R-HSA-909729;R-HSA-997314;R-HSA-909730;R-HSA-909725;R-HSA-997311;R-HSA-909724;R-HSA-997309;R-HSA-909726;R-HSA-913529;R-HSA-909721;R-HSA-909720;R-HSA-909722;R-HSA-1015702;R-HSA-909719;R-HSA-909718;R-HSA-1015699
R-HSA-913531	Interferon Signaling	87	394	0.0276084	1.11022e-16	5.68434e-14	61	69	0.00508212	9606	Homo sapiens	IFITM3;EIF4A1;SP100;IFITM1;IFI6;IFIT5;ADAR;UBE2L6;IFI35;IFIT1;USP18;IFIT3;OASL;ICAM1;IFIT2;HERC5;SOCS1;TRIM5;UBC;TRIM25;JAK2;GBP1;TRIM21;B2M;GBP4;TRIM22;GBP6;GBP5;EGR1;RSAD2;DDX58;STAT1;MX2;STAT2;MX1;EIF2AK2;NUP153;ISG15;PML;ISG20;OAS1;OAS2;OAS3;IRF1;NEDD4;TRIM14;TRIM38;XAF1		R-HSA-936462;R-HSA-8985097;R-HSA-8983688;R-HSA-8983680;R-HSA-1169307;R-HSA-8985091;R-HSA-909725;R-HSA-909724;R-HSA-909726;R-HSA-909721;R-HSA-909720;R-HSA-909722;R-HSA-1015702;R-HSA-8985104;R-HSA-909719;R-HSA-909718;R-HSA-1015699;R-HSA-912685;R-HSA-912680;R-HSA-909732;R-HSA-1031716;R-HSA-909729;R-HSA-1031713;R-HSA-909730;R-HSA-873917;R-HSA-997311;R-HSA-873919;R-HSA-997309;R-HSA-873918;R-HSA-898513…
R-HSA-1280215	Cytokine Signaling in Immune system	157	1092	0.0765188	1.11022e-16	5.68434e-14	437	708	0.052147	9606	Homo sapiens	IFITM3;CCDC71L;EIF4A1;IFITM1;CSF3;CSF1;IFIT5;RORA;IRS2;UBE2L6;IFI35;IFIT1;IFIT3;IFIT2;ICAM1;HERC5;MYC;PIM1;TRIM25;MAP3K8;LGALS9;TRIM21;B2M;JUNB;TRIM22;GBP6;GBP5;MAP2K4;RSAD2;PSME4;TRIM14;SQSTM1;EBI3;SOCS1;IRAK2;UBC;MAP2K6;LYN;CCR1;EGR1;JUN;TNFRSF9;LIF;EIF2AK2;NUP153;ISG15;NFKB1;NFKB2;NFKBIA;ISG20;IL22RA1;CXCL10;IL6;BCL2;XAF1;MAP3K14;MYD88;ITGAM;ADAR;CXCL3;CXCL2;OASL;TNFSF13B;TRIM5;JAK2;DDX58;RIPK…		R-HSA-8983688;R-HSA-8983680;R-HSA-1369114;R-HSA-1369115;R-HSA-1168393;R-HSA-1168394;R-HSA-913424;R-HSA-6786114;R-HSA-913451;R-HSA-6786124;R-HSA-1168445;R-HSA-8937656;R-HSA-451634;R-HSA-1168423;R-HSA-8937654;R-HSA-451649;R-HSA-6786095;R-HSA-448591;R-HSA-6786092;R-HSA-5684250;R-HSA-5684248;R-HSA-976991;R-HSA-6786101;R-HSA-8854738;R-HSA-6786096;R-HSA-1364044;R-HSA-1168456;R-HSA-6786110;R-HSA-9630923…
R-HSA-1640170	Cell Cycle	89	734	0.051433	1.52853e-11	5.86957e-09	269	449	0.0330706	9606	Homo sapiens	TOP2A;ANKLE2;AHCTF1;ERCC6L;MCM7;CCNH;NCAPG2;HJURP;BUB1B;PPP2R2A;MCM10;RSF1;BRCA2;CDC14A;PTTG1;EXO1;MYC;NUF2;PIM1;EMB;SPDL1;JAK2;CCN1;CCNL1;GTSE1;RFC3;RMI2;ESCO1;DYRK1A;KIF23;KNL1;MASTL;CDC25C;CDC25A;SGO1;CLIP1;ESPL1;AKAP9;PSME4;BIRC5;MCM4;MCM5;KIF20A;OPTN;MCM2;PIF1;BLM;NCAPG;PMF1;CENPA;NCAPH;AURKB;AURKA;CCNB2;BRIP1;ORC1;UBC;H3C12;E2F3;CLSPN;BUB1;PLK4;LYN;RRM2;GINS4;NUP153;MND1;CDC6;NDC80;ZWINT;CE…		R-HSA-375302;R-HSA-156673;R-HSA-156678;R-HSA-2562594;R-HSA-8961678;R-HSA-912389;R-HSA-174088;R-HSA-187916;R-HSA-8961671;R-HSA-2545203;R-HSA-912408;R-HSA-156699;R-HSA-174104;R-HSA-174105;R-HSA-174110;R-HSA-187934;R-HSA-75809;R-HSA-912429;R-HSA-380455;R-HSA-3000335;R-HSA-187937;R-HSA-9018017;R-HSA-174121;R-HSA-174124;R-HSA-187948;R-HSA-187949;R-HSA-75825;R-HSA-156723;R-HSA-75824;R-HSA-2470935;R-HSA…
R-HSA-69278	Cell Cycle, Mitotic	77	596	0.041763	2.30334e-11	7.07124e-09	219	350	0.0257789	9606	Homo sapiens	TOP2A;ANKLE2;AHCTF1;ERCC6L;MCM7;CCNH;NCAPG2;BUB1B;PPP2R2A;MCM10;CDC14A;PTTG1;MYC;NUF2;PIM1;EMB;SPDL1;JAK2;CCN1;CCNL1;GTSE1;RFC3;ESCO1;DYRK1A;KIF23;KNL1;MASTL;CDC25C;CDC25A;SGO1;CLIP1;ESPL1;AKAP9;PSME4;BIRC5;MCM4;MCM5;KIF20A;OPTN;MCM2;NCAPG;PMF1;CENPA;NCAPH;AURKB;AURKA;CCNB2;ORC1;UBC;H3C12;E2F3;BUB1;PLK4;LYN;RRM2;GINS4;NUP153;CDC6;NDC80;ZWINT;CENPE;STAG1;WEE1;PSMC3;POLE2;CHMP2B;CENPL;SPC24		R-HSA-375302;R-HSA-156673;R-HSA-156678;R-HSA-2562594;R-HSA-8961678;R-HSA-174088;R-HSA-187916;R-HSA-8961671;R-HSA-2545203;R-HSA-156699;R-HSA-174104;R-HSA-174105;R-HSA-174110;R-HSA-187934;R-HSA-380455;R-HSA-3000335;R-HSA-187937;R-HSA-9018017;R-HSA-174121;R-HSA-174124;R-HSA-187948;R-HSA-187949;R-HSA-75825;R-HSA-156723;R-HSA-75824;R-HSA-2470935;R-HSA-187959;R-HSA-2245218;R-HSA-174144;R-HSA-2545253;R-…
R-HSA-400253	Circadian Clock	26	105	0.00735758	7.10822e-10	1.8197e-07	42	59	0.00434558	9606	Homo sapiens	SREBF1;BHLHE41;RORA;NR1D1;NR3C1;SIRT1;ARNTL2;PER2;HELZ2;RBM4;PER1;ZC3H12C;NOCT;NAMPT;UBC;BHLHE40		R-HSA-549385;R-HSA-5663252;R-HSA-1368087;R-HSA-5663122;R-HSA-1368081;R-HSA-400256;R-HSA-5663258;R-HSA-400267;R-HSA-400342;R-HSA-5663174;R-HSA-1368069;R-HSA-1368133;R-HSA-5663170;R-HSA-1368065;R-HSA-549533;R-HSA-879770;R-HSA-5663105;R-HSA-1368140;R-HSA-5663246;R-HSA-5663118;R-HSA-5663245;R-HSA-400282;R-HSA-400219;R-HSA-5669302;R-HSA-879724;R-HSA-1368119;R-HSA-5663155;R-HSA-1801587;R-HSA-1856948;R-…
R-HSA-383280	Nuclear Receptor transcription pathway	23	86	0.00602621	1.64109e-09	3.59398e-07	2	2	0.000147308	9606	Homo sapiens	NR5A1;NR4A1;NR4A3;NR6A1;NR1D2;RORA;ESRRG;RORB;NR1D1;NR3C1		R-HSA-382096;R-HSA-376419
R-HSA-69620	Cell Cycle Checkpoints	44	280	0.0196202	2.17205e-09	3.61402e-07	35	56	0.00412462	9606	Homo sapiens	ERCC6L;AHCTF1;BLM;MCM7;BUB1B;MCM10;CENPA;PMF1;AURKB;AURKA;CCNB2;BRIP1;ORC1;EXO1;UBC;NUF2;EMB;SPDL1;CLSPN;CCN1;CCNL1;BUB1;GTSE1;RFC3;RMI2;CDC6;KNL1;CDC25C;NDC80;CDC25A;ZWINT;SGO1;CENPE;CLIP1;WEE1;PSMC3;PSME4;CENPL;MDM2;BIRC5;MCM4;MCM5;SPC24;MCM2		R-HSA-6799332;R-HSA-75010;R-HSA-8852354;R-HSA-170055;R-HSA-75016;R-HSA-349455;R-HSA-176264;R-HSA-264458;R-HSA-6804724;R-HSA-170070;R-HSA-75028;R-HSA-187934;R-HSA-69598;R-HSA-75809;R-HSA-69600;R-HSA-5633460;R-HSA-6804741;R-HSA-141409;R-HSA-69604;R-HSA-176101;R-HSA-176298;R-HSA-6804879;R-HSA-69608;R-HSA-9029987;R-HSA-141422;R-HSA-141423;R-HSA-141431;R-HSA-8852337;R-HSA-349426;R-HSA-8852351;R-HSA-26…
R-HSA-168256	Immune System	219	2684	0.188074	2.18745e-09	3.61402e-07	806	1623	0.11954	9606	Homo sapiens	IFITM3;CCDC71L;EIF4A1;CSF3;IFITM1;CSF1;NCF1;IFIT5;RORA;IRS2;UBE2L6;IFI35;IFIT1;IFIT3;ICAM1;IFIT2;HERC5;RNF115;PLAU;MYC;DHX58;PIM1;FBXO4;TRIM25;MAP3K8;EPPIN;LGALS9;JUNB;B2M;TRIM21;RNF111;TRIM22;PDK1;CD177;HERC6;GBP6;GBP5;MAP2K4;WSB1;FBXW10;RSAD2;FBXW7;PRKCE;TICAM1;RNF126;PSME4;TRIM14;TXNIP;ADAM8;KIF20A;LAP3;SQSTM1;CD274;EBI3;ITPR1;UBR4;RASGRP3;SOCS1;RNF213;CLEC7A;IRAK2;UBC;DHX36;SLAMF7;MAP2K6;LYN;…		R-HSA-741386;R-HSA-688136;R-HSA-688137;R-HSA-8863895;R-HSA-741395;R-HSA-913424;R-HSA-389158;R-HSA-913451;R-HSA-741411;R-HSA-8937656;R-HSA-430135;R-HSA-8937654;R-HSA-448591;R-HSA-976991;R-HSA-1364044;R-HSA-1364043;R-HSA-983150;R-HSA-430183;R-HSA-430180;R-HSA-8863973;R-HSA-983147;R-HSA-983146;R-HSA-430190;R-HSA-983142;R-HSA-9705726;R-HSA-983140;R-HSA-983138;R-HSA-913529;R-HSA-983162;R-HSA-448627;R-…
R-HSA-877300	Interferon gamma signaling	41	250	0.017518	2.3621e-09	3.61402e-07	16	16	0.00117846	9606	Homo sapiens	GBP6;GBP5;SP100;STAT1;PML;OASL;ICAM1;SOCS1;OAS1;OAS2;TRIM5;OAS3;IRF1;TRIM25;TRIM14;TRIM38;JAK2;B2M;GBP1;TRIM21;GBP4;TRIM22		R-HSA-997326;R-HSA-873924;R-HSA-873927;R-HSA-1031716;R-HSA-873926;R-HSA-873921;R-HSA-877281;R-HSA-1031713;R-HSA-873922;R-HSA-873917;R-HSA-877308;R-HSA-873919;R-HSA-9678561;R-HSA-873918;R-HSA-877269;R-HSA-909552
R-HSA-449147	Signaling by Interleukins	73	643	0.0450564	1.72772e-08	2.40152e-06	293	493	0.0363114	9606	Homo sapiens	CCDC71L;CSF3;ITGAM;CSF1;RORA;IRS2;CXCL3;CXCL2;ICAM1;MYC;PIM1;MAP3K8;LGALS9;JAK2;JUNB;MAP2K4;RIPK2;FOS;LCK;PSME4;PELI1;BIRC5;SQSTM1;EBI3;IL2RG;PTGS2;IFNL2;SOCS1;IFNL1;IRAK2;UBC;H3C12;MAP2K6;CCR1;IL32;LYN;JUN;IL37;STAT1;STAT2;OSM;LIF;NFKB1;NFKB2;IL22RA1;NFKBIA;CXCL10;IL6;PSMC3;BCL2;MYD88		R-HSA-452100;R-HSA-452097;R-HSA-450063;R-HSA-1112602;R-HSA-452108;R-HSA-8987266;R-HSA-1112604;R-HSA-8950405;R-HSA-8987270;R-HSA-1112587;R-HSA-452122;R-HSA-913424;R-HSA-8963734;R-HSA-8950423;R-HSA-8950441;R-HSA-6783556;R-HSA-6786114;R-HSA-913451;R-HSA-6783552;R-HSA-6786124;R-HSA-8937656;R-HSA-451634;R-HSA-8950448;R-HSA-8950453;R-HSA-8937654;R-HSA-6783524;R-HSA-451649;R-HSA-6786095;R-HSA-448591;R-H…
R-HSA-1169410	Antiviral mechanism by IFN-stimulated genes	21	94	0.00658678	1.63082e-07	2.08745e-05	25	31	0.00228327	9606	Homo sapiens	EIF4A1;DDX58;STAT1;MX2;MX1;EIF2AK2;UBE2L6;NUP153;ISG15;IFIT1;USP18;OASL;HERC5;OAS1;OAS2;OAS3;NEDD4;UBC;TRIM25		R-HSA-936462;R-HSA-8985097;R-HSA-8983688;R-HSA-8985153;R-HSA-8983680;R-HSA-1169307;R-HSA-8985091;R-HSA-8985157;R-HSA-8985104;R-HSA-1678841;R-HSA-1169395;R-HSA-1678843;R-HSA-1678842;R-HSA-1169394;R-HSA-1169397;R-HSA-1169399;R-HSA-1169398;R-HSA-1169403;R-HSA-1176059;R-HSA-1169402;R-HSA-1169405;R-HSA-1169404;R-HSA-1169406;R-HSA-8985138;R-HSA-8983671
R-HSA-212436	Generic Transcription Pathway	134	1555	0.108962	4.00113e-07	4.72134e-05	238	830	0.0611328	9606	Homo sapiens	BTG2;ELL;CCNH;MT-CO1;CCNC;RORA;PRDM1;RORB;NR3C1;BBC3;ZC3H12C;EXO1;SIN3A;MYC;EPC1;CCN1;YAF2;JUNB;RNF111;PDK1;ZNF442;SREBF1;GPX2;RFC3;RMI2;TGIF2;FBXW7;USP2;LMO2;FOS;CDC25C;SIRT1;NR5A1;RAD51D;DDIT3;RRAGD;PSME4;ZNF317;BIRC5;TXNIP;MT-CO3;ZNF750;FKBP5;BLM;ZNF274;THBS1;HDAC9;AURKB;AURKA;NUAK1;BRIP1;UBC;H3C12;ZNF548;PMAIP1;HES1;ZNF700;RICTOR;ZNF226;E2F7;ZNF267;MAP2K6;FANCI;TCF7L2;JUN;RRM2;ZNF184;STAT1;SM…		R-HSA-2186785;R-HSA-8936584;R-HSA-8937097;R-HSA-6805103;R-HSA-3222072;R-HSA-8936068;R-HSA-8951428;R-HSA-8956568;R-HSA-8937113;R-HSA-6805109;R-HSA-6805620;R-HSA-9009308;R-HSA-9023132;R-HSA-8937118;R-HSA-9622667;R-HSA-8951442;R-HSA-8878237;R-HSA-8951443;R-HSA-187934;R-HSA-9622668;R-HSA-9615501;R-HSA-8936599;R-HSA-8936616;R-HSA-5689972;R-HSA-8956586;R-HSA-6791235;R-HSA-8878243;R-HSA-8936621;R-HSA-89…
R-HSA-3700989	Transcriptional Regulation by TP53	56	487	0.0341251	5.77469e-07	6.29441e-05	84	259	0.0190764	9606	Homo sapiens	BTG2;BLM;ELL;MT-CO1;CCNH;PRDM1;AURKB;BBC3;AURKA;ZC3H12C;NUAK1;BRIP1;EXO1;UBC;PMAIP1;RICTOR;CCN1;E2F7;PDK1;MAP2K6;FANCI;GPX2;JUN;RFC3;RMI2;PLK2;USP2;ARID3A;FOS;CDC25C;PML;TNRC6C;RAD51D;CNOT1;AGO2;RRAGD;MDM2;TAF4B;BIRC5;MT-CO3		R-HSA-3215152;R-HSA-4331331;R-HSA-6801637;R-HSA-2318752;R-HSA-6799332;R-HSA-6804194;R-HSA-6804193;R-HSA-6798304;R-HSA-6805103;R-HSA-3222072;R-HSA-349455;R-HSA-139913;R-HSA-163214;R-HSA-3215295;R-HSA-6801641;R-HSA-4331340;R-HSA-6805109;R-HSA-6804724;R-HSA-6805620;R-HSA-3215144;R-HSA-187934;R-HSA-6806394;R-HSA-6797766;R-HSA-5689972;R-HSA-6795460;R-HSA-6798020;R-HSA-6797763;R-HSA-6791235;R-HSA-67913…
R-HSA-6785807	Interleukin-4 and Interleukin-13 signaling	32	211	0.0147852	7.16335e-07	7.05359e-05	28	47	0.00346174	9606	Homo sapiens	ITGAM;STAT1;OSM;LIF;RORA;FOS;PTGS2;IL2RG;ICAM1;IL6;SOCS1;MYC;PIM1;BCL2;BIRC5;JAK2;JUNB		R-HSA-6788582;R-HSA-6786095;R-HSA-6789615;R-HSA-6786092;R-HSA-6785898;R-HSA-6786101;R-HSA-6786096;R-HSA-6786110;R-HSA-6788346;R-HSA-6790022;R-HSA-6785860;R-HSA-6786050;R-HSA-6786114;R-HSA-6788623;R-HSA-6788622;R-HSA-6790029;R-HSA-6786124;R-HSA-6786058;R-HSA-6790025;R-HSA-6786070;R-HSA-451895;R-HSA-6790036;R-HSA-6788628;R-HSA-6789524;R-HSA-6785821;R-HSA-6788571;R-HSA-6790041;R-HSA-6786072
R-HSA-6783783	Interleukin-10 signaling	19	86	0.00602621	7.34749e-07	7.05359e-05	4	15	0.00110481	9606	Homo sapiens	CCR1;CXCL10;CSF3;IL6;CSF1;LIF;PTGS2;CXCL3;CXCL2;ICAM1		R-HSA-8937656;R-HSA-6784160;R-HSA-6790029;R-HSA-8937654
R-HSA-453279	Mitotic G1 phase and G1/S transition	28	173	0.0121225	1.03428e-06	9.30853e-05	42	99	0.00729174	9606	Homo sapiens	LYN;TOP2A;RRM2;MCM7;CCNH;DYRK1A;PPP2R2A;MCM10;CDC6;CDC25A;WEE1;ORC1;PSMC3;MYC;POLE2;UBC;MCM4;E2F3;MCM5;CCN1;JAK2;CCNL1;MCM2		R-HSA-187520;R-HSA-8961678;R-HSA-8942607;R-HSA-1362270;R-HSA-69195;R-HSA-68940;R-HSA-69199;R-HSA-8961671;R-HSA-1363331;R-HSA-1363276;R-HSA-8964498;R-HSA-8961619;R-HSA-68954;R-HSA-8961620;R-HSA-1363274;R-HSA-68960;R-HSA-8961961;R-HSA-187552;R-HSA-8964588;R-HSA-1363314;R-HSA-113638;R-HSA-9018017;R-HSA-8964580;R-HSA-68914;R-HSA-1363303;R-HSA-8964475;R-HSA-68917;R-HSA-187574;R-HSA-68916;R-HSA-187575;…
R-HSA-73857	RNA Polymerase II Transcription	140	1694	0.118702	2.05214e-06	0.000174432	289	891	0.0656257	9606	Homo sapiens	BTG2;ELL;CCNH;MT-CO1;CCNC;RORA;PRDM1;RORB;NR3C1;AFF4;BBC3;ZC3H12C;EXO1;SIN3A;MYC;EPC1;CCN1;YAF2;JUNB;RNF111;PDK1;ZNF442;SREBF1;GPX2;RFC3;RMI2;TGIF2;FBXW7;USP2;LMO2;FOS;CDC25C;SIRT1;NR5A1;RAD51D;DDX39A;DDIT3;RRAGD;PSME4;ZNF317;BIRC5;TXNIP;MT-CO3;SNRPB;ZNF750;FKBP5;BLM;ZNF274;THBS1;HDAC9;SUPT6H;AURKB;AURKA;NUAK1;BRIP1;UBC;H3C12;ZNF548;PMAIP1;HES1;ZNF700;RICTOR;ZNF226;E2F7;ZNF267;MAP2K6;FANCI;TCF7L2…		R-HSA-2186785;R-HSA-8936584;R-HSA-8937097;R-HSA-6805103;R-HSA-3222072;R-HSA-8936068;R-HSA-8951428;R-HSA-8956568;R-HSA-8937113;R-HSA-6805109;R-HSA-6805620;R-HSA-9009308;R-HSA-9023132;R-HSA-8937118;R-HSA-6810239;R-HSA-9622667;R-HSA-6810238;R-HSA-8951442;R-HSA-8878237;R-HSA-8951443;R-HSA-187934;R-HSA-6810235;R-HSA-6810234;R-HSA-6810233;R-HSA-9622668;R-HSA-9615501;R-HSA-8936599;R-HSA-8936616;R-HSA-56…
R-HSA-141444	Amplification of signal from unattached kinetochores via a MAD2 inhibitory signal	19	94	0.00658678	2.6367e-06	0.000200389	4	4	0.000294616	9606	Homo sapiens	ERCC6L;AHCTF1;BUB1B;KNL1;CENPA;PMF1;AURKB;NDC80;ZWINT;AURKA;SGO1;CENPE;CLIP1;NUF2;CENPL;BIRC5;SPDL1;EMB;BUB1;SPC24		R-HSA-141409;R-HSA-141431;R-HSA-141422;R-HSA-141439
R-HSA-141424	Amplification of signal from the kinetochores	19	94	0.00658678	2.6367e-06	0.000200389	4	4	0.000294616	9606	Homo sapiens	ERCC6L;AHCTF1;BUB1B;KNL1;CENPA;PMF1;AURKB;NDC80;ZWINT;AURKA;SGO1;CENPE;CLIP1;NUF2;CENPL;BIRC5;SPDL1;EMB;BUB1;SPC24		R-HSA-141409;R-HSA-141431;R-HSA-141422;R-HSA-141439
R-HSA-176187	Activation of ATR in response to replication stress	12	39	0.00273281	3.17142e-06	0.000231514	6	9	0.000662886	9606	Homo sapiens	RFC3;MCM7;ORC1;MCM4;MCM5;MCM10;CDC6;CLSPN;CCNL1;CDC25C;CDC25A;MCM2		R-HSA-75010;R-HSA-69604;R-HSA-176101;R-HSA-176298;R-HSA-176264;R-HSA-176318
R-HSA-1169408	ISG15 antiviral mechanism	17	83	0.00581599	7.3658e-06	0.00050824	16	16	0.00117846	9606	Homo sapiens	EIF4A1;DDX58;STAT1;MX2;MX1;EIF2AK2;UBE2L6;NUP153;ISG15;IFIT1;USP18;HERC5;NEDD4;UBC;TRIM25		R-HSA-1678841;R-HSA-936462;R-HSA-1169395;R-HSA-1678843;R-HSA-1678842;R-HSA-1169394;R-HSA-1169397;R-HSA-1169399;R-HSA-1169398;R-HSA-1169403;R-HSA-1169307;R-HSA-1176059;R-HSA-1169402;R-HSA-1169405;R-HSA-1169404;R-HSA-1169406
R-HSA-74160	Gene expression (Transcription)	147	1855	0.129984	1.01807e-05	0.000671927	343	1006	0.0740959	9606	Homo sapiens	CCNH;MT-CO1;CCNC;RORA;ARID4B;PRDM1;RORB;NR3C1;ZC3H12C;MYC;EPC1;CCN1;JUNB;RNF111;PDK1;ZNF442;FBXW7;USP2;LMO2;CDC25C;DDX39A;DDIT3;RRAGD;PSME4;ZNF317;TXNIP;MT-CO3;SNRPB;FKBP5;BLM;ZNF274;SUPT6H;NUAK1;BRIP1;UBC;ZNF548;PMAIP1;ZNF700;ZNF267;MAP2K6;FANCI;JUN;SMURF1;PLK2;NFATC2;NUP153;NR1D2;ESRRG;NR1D1;POU2F2;NFKB1;NR4A1;IL6;NR4A3;CNOT1;AGO2;MDM2;TAF4B;EZH2;BTG2;ELL;AFF4;BBC3;EXO1;SIN3A;YAF2;SREBF1;GPX2;R…		R-HSA-2186785;R-HSA-8936584;R-HSA-5334097;R-HSA-73729;R-HSA-8937097;R-HSA-427527;R-HSA-5334099;R-HSA-6805103;R-HSA-3222072;R-HSA-73736;R-HSA-73739;R-HSA-8936068;R-HSA-8951428;R-HSA-427528;R-HSA-433672;R-HSA-8956568;R-HSA-8937113;R-HSA-6805109;R-HSA-6805620;R-HSA-9009308;R-HSA-9023132;R-HSA-8937118;R-HSA-5220952;R-HSA-6810239;R-HSA-9622667;R-HSA-6810238;R-HSA-8951442;R-HSA-8878237;R-HSA-8951443;R-…
R-HSA-69618	Mitotic Spindle Checkpoint	19	111	0.00777801	2.58836e-05	0.00164104	6	7	0.000515578	9606	Homo sapiens	ERCC6L;AHCTF1;BUB1B;KNL1;CENPA;PMF1;AURKB;NDC80;ZWINT;AURKA;SGO1;CENPE;CLIP1;NUF2;CENPL;BIRC5;SPDL1;EMB;BUB1;SPC24		R-HSA-141409;R-HSA-141431;R-HSA-141422;R-HSA-141439;R-HSA-141423;R-HSA-141437
R-HSA-6791312	TP53 Regulates Transcription of Cell Cycle Genes	14	65	0.00455469	2.69022e-05	0.00164104	22	42	0.00309347	9606	Homo sapiens	ZC3H12C;BTG2;CNOT1;PLK2;ARID3A;CCN1;CDC25C;E2F7;AURKB;AURKA		R-HSA-3215152;R-HSA-6801637;R-HSA-6798020;R-HSA-6791235;R-HSA-6791363;R-HSA-6801666;R-HSA-6798304;R-HSA-6798031;R-HSA-6801675;R-HSA-6798347;R-HSA-8952996;R-HSA-6798282;R-HSA-6801641;R-HSA-6798353;R-HSA-3215144;R-HSA-6802973;R-HSA-6798044;R-HSA-6798268;R-HSA-6798299;R-HSA-187934;R-HSA-6791387;R-HSA-8953013
R-HSA-69481	G2/M Checkpoints	23	154	0.0107911	3.18876e-05	0.00188137	16	24	0.0017677	9606	Homo sapiens	BLM;RFC3;RMI2;MCM7;MCM10;CDC6;CDC25C;CDC25A;CCNB2;WEE1;BRIP1;ORC1;PSMC3;EXO1;UBC;PSME4;MCM4;MCM5;CLSPN;CCNL1;GTSE1;MCM2		R-HSA-75809;R-HSA-6799332;R-HSA-75010;R-HSA-8852354;R-HSA-69604;R-HSA-170055;R-HSA-176101;R-HSA-176298;R-HSA-75016;R-HSA-9029987;R-HSA-176264;R-HSA-170070;R-HSA-75028;R-HSA-8852337;R-HSA-8852351;R-HSA-176318
R-HSA-2500257	Resolution of Sister Chromatid Cohesion	21	134	0.00938967	3.53709e-05	0.00198077	8	8	0.000589232	9606	Homo sapiens	ERCC6L;AHCTF1;BUB1B;KNL1;CENPA;PMF1;AURKB;NDC80;ZWINT;AURKA;SGO1;CENPE;CCNB2;STAG1;CLIP1;NUF2;CENPL;BIRC5;SPDL1;EMB;BUB1;SPC24		R-HSA-2468293;R-HSA-2466068;R-HSA-2484822;R-HSA-2545253;R-HSA-2467794;R-HSA-1638803;R-HSA-2468287;R-HSA-1638821
R-HSA-1368108	BMAL1:CLOCK,NPAS2 activates circadian gene expression	11	43	0.0030131	4.28798e-05	0.00231551	10	20	0.00147308	9606	Homo sapiens	HELZ2;ZC3H12C;NOCT;NAMPT;BHLHE40;BHLHE41;ARNTL2		R-HSA-879724;R-HSA-5663122;R-HSA-5663138;R-HSA-5663170;R-HSA-879770;R-HSA-5663105;R-HSA-549424;R-HSA-879798;R-HSA-549364;R-HSA-1368889
R-HSA-68882	Mitotic Anaphase	31	249	0.017448	4.73651e-05	0.00249477	24	32	0.00235693	9606	Homo sapiens	ANKLE2;ERCC6L;AHCTF1;BUB1B;PPP2R2A;CENPA;PMF1;AURKB;AURKA;CCNB2;PTTG1;UBC;NUF2;PIM1;EMB;SPDL1;BUB1;NUP153;KNL1;NDC80;ZWINT;SGO1;CENPE;STAG1;CLIP1;ESPL1;PSMC3;CHMP2B;PSME4;CENPL;BIRC5;SPC24		R-HSA-174144;R-HSA-9667952;R-HSA-2467809;R-HSA-2467811;R-HSA-9668405;R-HSA-9634169;R-HSA-174121;R-HSA-9668415;R-HSA-9667965;R-HSA-9615901;R-HSA-2995389;R-HSA-9668419;R-HSA-2995388;R-HSA-9624800;R-HSA-2467798;R-HSA-2545203;R-HSA-9668389;R-HSA-174202;R-HSA-9634219;R-HSA-9618378;R-HSA-9668395;R-HSA-2467775;R-HSA-9668398;R-HSA-9624845
R-HSA-9648895	Response of EIF2AK1 (HRI) to heme deficiency	9	29	0.00203209	4.96628e-05	0.00249477	16	20	0.00147308	9606	Homo sapiens	PPP1R15A;DDIT3;ATF3;ATF4		R-HSA-9635927;R-HSA-9654774;R-HSA-9650710;R-HSA-9655071;R-HSA-381128;R-HSA-9653724;R-HSA-9650722;R-HSA-9654752;R-HSA-9653894;R-HSA-1791118;R-HSA-9653893;R-HSA-9635915;R-HSA-9635912;R-HSA-9654792;R-HSA-9653742;R-HSA-9655086
R-HSA-2555396	Mitotic Metaphase and Anaphase	31	250	0.017518	5.09136e-05	0.00249477	24	33	0.00243058	9606	Homo sapiens	ANKLE2;ERCC6L;AHCTF1;BUB1B;PPP2R2A;CENPA;PMF1;AURKB;AURKA;CCNB2;PTTG1;UBC;NUF2;PIM1;EMB;SPDL1;BUB1;NUP153;KNL1;NDC80;ZWINT;SGO1;CENPE;STAG1;CLIP1;ESPL1;PSMC3;CHMP2B;PSME4;CENPL;BIRC5;SPC24		R-HSA-174144;R-HSA-9667952;R-HSA-2467809;R-HSA-2467811;R-HSA-9668405;R-HSA-9634169;R-HSA-174121;R-HSA-9668415;R-HSA-9667965;R-HSA-9615901;R-HSA-2995389;R-HSA-9668419;R-HSA-2995388;R-HSA-9624800;R-HSA-2467798;R-HSA-2545203;R-HSA-9668389;R-HSA-174202;R-HSA-9634219;R-HSA-9618378;R-HSA-9668395;R-HSA-2467775;R-HSA-9668398;R-HSA-9624845
R-HSA-936440	Negative regulators of DDX58/IFIH1 signaling	10	37	0.00259267	6.04435e-05	0.00290129	11	13	0.000957502	9606	Homo sapiens	HERC5;IFIH1;CYLD;DDX58;UBC;NLRC5;TNFAIP3;TRIM25;UBE2L6;ISG15		R-HSA-936462;R-HSA-990526;R-HSA-937343;R-HSA-936412;R-HSA-936381;R-HSA-936378;R-HSA-936475;R-HSA-937337;R-HSA-936390;R-HSA-936563;R-HSA-990528
R-HSA-1538133	G0 and Early G1	10	38	0.00266274	7.51029e-05	0.00311166	13	27	0.00198866	9606	Homo sapiens	TOP2A;MYC;DYRK1A;CDC6;CCN1;CDC25A		R-HSA-8964588;R-HSA-1363314;R-HSA-1362270;R-HSA-8964580;R-HSA-1363303;R-HSA-8964475;R-HSA-8964498;R-HSA-188345;R-HSA-8961619;R-HSA-1363311;R-HSA-8964531;R-HSA-1363306;R-HSA-8964471
R-HSA-9701193	Defective HDR through Homologous Recombination (HRR) due to PALB2 loss of function	8	24	0.00168173	7.93426e-05	0.00311166	2	2	0.000147308	9606	Homo sapiens	RAD51AP1;RAD51D;BLM;BRIP1;RMI2;RAD51;EXO1;BRCA2		R-HSA-9704408;R-HSA-9704330
R-HSA-9704646	Defective HDR through Homologous Recombination Repair (HRR) due to PALB2 loss of BRCA2/RAD51/RAD51C binding function	8	24	0.00168173	7.93426e-05	0.00311166	1	1	7.3654e-05	9606	Homo sapiens	RAD51AP1;RAD51D;BLM;BRIP1;RMI2;RAD51;EXO1;BRCA2		R-HSA-9704408
R-HSA-9701192	Defective HDR through Homologous Recombination (HRR) due to BRCA1 loss-of-function	8	24	0.00168173	7.93426e-05	0.00311166	1	1	7.3654e-05	9606	Homo sapiens	RAD51AP1;RAD51D;BLM;BRIP1;RMI2;RAD51;EXO1;BRCA2		R-HSA-9701199
R-HSA-9704331	Defective HDR through Homologous Recombination Repair (HRR) due to PALB2 loss of BRCA1 binding function	8	24	0.00168173	7.93426e-05	0.00311166	1	1	7.3654e-05	9606	Homo sapiens	RAD51AP1;RAD51D;BLM;BRIP1;RMI2;RAD51;EXO1;BRCA2		R-HSA-9704330
R-HSA-9675136	Diseases of DNA Double-Strand Break Repair	8	24	0.00168173	7.93426e-05	0.00311166	3	5	0.00036827	9606	Homo sapiens	RAD51AP1;RAD51D;BLM;BRIP1;RMI2;RAD51;EXO1;BRCA2		R-HSA-9701199;R-HSA-9704408;R-HSA-9704330
R-HSA-9648025	EML4 and NUDC in mitotic spindle formation	19	121	0.00847873	7.9786e-05	0.00311166	1	5	0.00036827	9606	Homo sapiens	ERCC6L;AHCTF1;BUB1B;KNL1;CENPA;PMF1;AURKB;NDC80;ZWINT;AURKA;SGO1;CENPE;CLIP1;NUF2;CENPL;BIRC5;SPDL1;EMB;BUB1;SPC24		R-HSA-9648114
R-HSA-9701898	STAT3 nuclear events downstream of ALK signaling	7	18	0.0012613	8.62933e-05	0.00327915	6	10	0.00073654	9606	Homo sapiens	CD274;SIN3A;PRDM1;IL2RG		R-HSA-9701556;R-HSA-9701557;R-HSA-9701537;R-HSA-9701548;R-HSA-9701549;R-HSA-9701562
R-HSA-9031628	NGF-stimulated transcription	12	56	0.00392404	0.000103673	0.00374205	27	37	0.0027252	9606	Homo sapiens	FOSL1;EGR1;EGR2;EGR3;EGR4;RRAD;FOS;JUNB		R-HSA-9613202;R-HSA-9031624;R-HSA-9613207;R-HSA-9613210;R-HSA-9031616;R-HSA-9613213;R-HSA-9612483;R-HSA-9621386;R-HSA-9621385;R-HSA-9031575;R-HSA-9612493;R-HSA-9621042;R-HSA-9620723;R-HSA-9612534;R-HSA-9620663;R-HSA-9621048;R-HSA-9612514;R-HSA-9613219;R-HSA-9612516;R-HSA-9613476;R-HSA-9621035;R-HSA-9621032;R-HSA-9612073;R-HSA-9616105;R-HSA-9616110;R-HSA-9616367;R-HSA-9612076
R-HSA-69273	Cyclin A/B1/B2 associated events during G2/M transition	9	32	0.00224231	0.000103946	0.00374205	20	25	0.00184135	9606	Homo sapiens	CCNB2;WEE1;CCNH;PPP2R2A;EMB;CCN1;CDC25C;CDC25A		R-HSA-170087;R-HSA-170055;R-HSA-4088024;R-HSA-170116;R-HSA-170084;R-HSA-170149;R-HSA-170088;R-HSA-170153;R-HSA-170057;R-HSA-170158;R-HSA-170159;R-HSA-170156;R-HSA-8856951;R-HSA-4088141;R-HSA-170161;R-HSA-170070;R-HSA-8856945;R-HSA-170072;R-HSA-69756;R-HSA-170076
R-HSA-2467813	Separation of Sister Chromatids	25	195	0.0136641	0.000160285	0.00560999	8	8	0.000589232	9606	Homo sapiens	ERCC6L;AHCTF1;BUB1B;CENPA;PMF1;AURKB;AURKA;PTTG1;UBC;NUF2;EMB;SPDL1;BUB1;KNL1;NDC80;ZWINT;SGO1;CENPE;STAG1;CLIP1;ESPL1;PSMC3;PSME4;CENPL;BIRC5;SPC24		R-HSA-174144;R-HSA-2467798;R-HSA-2467809;R-HSA-2545203;R-HSA-2467811;R-HSA-174202;R-HSA-2467775;R-HSA-174121
R-HSA-201556	Signaling by ALK	10	43	0.0030131	0.000201887	0.00686416	32	40	0.00294616	9606	Homo sapiens	CD274;SIN3A;MYC;FRS2;PRDM1;PTN;IL2RG		R-HSA-9725332;R-HSA-9701524;R-HSA-9700120;R-HSA-201486;R-HSA-9700121;R-HSA-9700164;R-HSA-9701507;R-HSA-9725315;R-HSA-9700175;R-HSA-9700168;R-HSA-9700171;R-HSA-9701556;R-HSA-9701557;R-HSA-9700149;R-HSA-9700662;R-HSA-9701488;R-HSA-201510;R-HSA-9700156;R-HSA-201515;R-HSA-9725117;R-HSA-201519;R-HSA-9701562;R-HSA-9700154;R-HSA-201521;R-HSA-9700647;R-HSA-9701537;R-HSA-9701548;R-HSA-9701549;R-HSA-970148…
R-HSA-5693579	Homologous DNA Pairing and Strand Exchange	10	44	0.00308318	0.000241827	0.00813859	7	8	0.000589232	9606	Homo sapiens	RAD51AP1;RAD51D;BLM;BRIP1;RFC3;RMI2;RAD51;EXO1;BRCA2		R-HSA-5685318;R-HSA-5693620;R-HSA-5685838;R-HSA-5685230;R-HSA-5685341;R-HSA-5685242;R-HSA-5693561
R-HSA-5693568	Resolution of D-loop Structures through Holliday Junction Intermediates	9	36	0.0025226	0.000246624	0.00813859	7	9	0.000662886	9606	Homo sapiens	RAD51AP1;GEN1;RAD51D;BLM;BRIP1;RMI2;RAD51;EXO1;BRCA2		R-HSA-5686469;R-HSA-5686483;R-HSA-5693539;R-HSA-5693584;R-HSA-5686398;R-HSA-5686410;R-HSA-5686440
R-HSA-5685942	HDR through Homologous Recombination (HRR)	13	72	0.0050452	0.000284126	0.00909202	16	19	0.00139943	9606	Homo sapiens	RAD51AP1;GEN1;RAD51D;BLM;BRIP1;RFC3;RMI2;RAD51;EXO1;POLE2;UBC;BRCA2		R-HSA-5693620;R-HSA-5693589;R-HSA-5686483;R-HSA-5693584;R-HSA-5686398;R-HSA-5685341;R-HSA-5685242;R-HSA-5693593;R-HSA-5693561;R-HSA-5685318;R-HSA-5686469;R-HSA-5693539;R-HSA-5685838;R-HSA-5685230;R-HSA-5686410;R-HSA-5686440
R-HSA-5693537	Resolution of D-Loop Structures	9	37	0.00259267	0.000300521	0.00961667	8	10	0.00073654	9606	Homo sapiens	RAD51AP1;GEN1;RAD51D;BLM;BRIP1;RMI2;RAD51;EXO1;BRCA2		R-HSA-5693589;R-HSA-5686469;R-HSA-5686483;R-HSA-5693539;R-HSA-5693584;R-HSA-5686398;R-HSA-5686410;R-HSA-5686440
R-HSA-5693554	Resolution of D-loop Structures through Synthesis-Dependent Strand Annealing (SDSA)	8	30	0.00210217	0.000353526	0.0109593	1	1	7.3654e-05	9606	Homo sapiens	RAD51AP1;RAD51D;BLM;BRIP1;RMI2;RAD51;EXO1;BRCA2		R-HSA-5693589
R-HSA-156711	Polo-like kinase mediated events	7	23	0.00161166	0.000377815	0.0113344	7	15	0.00110481	9606	Homo sapiens	CCNB2;WEE1;CDC25C;CDC25A		R-HSA-162657;R-HSA-156678;R-HSA-4088299;R-HSA-4088152;R-HSA-156699;R-HSA-4088309;R-HSA-4088162
R-HSA-5663220	RHO GTPases Activate Formins	20	149	0.0104408	0.000397739	0.0119322	4	27	0.00198866	9606	Homo sapiens	ERCC6L;AHCTF1;BUB1B;KNL1;CENPA;PMF1;AURKB;NDC80;ZWINT;AURKA;SGO1;CENPE;CLIP1;DIAPH3;NUF2;CENPL;BIRC5;SPDL1;EMB;BUB1;SPC24		R-HSA-5666070;R-HSA-5666160;R-HSA-5666129;R-HSA-5666169
R-HSA-69206	G1/S Transition	20	150	0.0105108	0.000431976	0.0125273	25	61	0.00449289	9606	Homo sapiens	RRM2;MCM7;CCNH;MCM10;CDC6;CDC25A;WEE1;ORC1;PSMC3;MYC;POLE2;UBC;MCM4;MCM5;CCN1;CCNL1;MCM2		R-HSA-187520;R-HSA-8961678;R-HSA-69195;R-HSA-68940;R-HSA-69199;R-HSA-8961671;R-HSA-8961619;R-HSA-68954;R-HSA-8961620;R-HSA-68960;R-HSA-8961961;R-HSA-187552;R-HSA-113638;R-HSA-68914;R-HSA-68917;R-HSA-187574;R-HSA-68916;R-HSA-187575;R-HSA-68919;R-HSA-8961982;R-HSA-68918;R-HSA-8932400;R-HSA-188345;R-HSA-188350;R-HSA-8961972
R-HSA-1253288	Downregulation of ERBB4 signaling	5	11	0.000770794	0.000441928	0.0128159	5	5	0.00036827	9606	Homo sapiens	ERBB4;NEDD4;UBC		R-HSA-1253282;R-HSA-1253300;R-HSA-9612219;R-HSA-1973956;R-HSA-1977296
R-HSA-68886	M Phase	41	416	0.02915	0.000473142	0.013248	61	91	0.00670251	9606	Homo sapiens	ANKLE2;ERCC6L;AHCTF1;NCAPG2;NCAPG;BUB1B;PPP2R2A;CENPA;PMF1;AURKB;NCAPH;AURKA;CCNB2;PTTG1;UBC;H3C12;NUF2;PIM1;EMB;SPDL1;BUB1;PLK4;NUP153;KIF23;KNL1;MASTL;NDC80;ZWINT;SGO1;CENPE;STAG1;CLIP1;ESPL1;PSMC3;AKAP9;CHMP2B;PSME4;CENPL;BIRC5;KIF20A;SPC24		R-HSA-2514854;R-HSA-375302;R-HSA-156673;R-HSA-1638803;R-HSA-2294574;R-HSA-2990880;R-HSA-9615901;R-HSA-2990882;R-HSA-2995389;R-HSA-2995388;R-HSA-2520883;R-HSA-2545203;R-HSA-2294580;R-HSA-380316;R-HSA-2468287;R-HSA-2467775;R-HSA-2294590;R-HSA-9624845;R-HSA-9668405;R-HSA-2172678;R-HSA-174121;R-HSA-9668415;R-HSA-2168079;R-HSA-156723;R-HSA-2466068;R-HSA-2984220;R-HSA-2429719;R-HSA-2470935;R-HSA-230120…
R-HSA-68877	Mitotic Prometaphase	25	211	0.0147852	0.000503927	0.013606	16	20	0.00147308	9606	Homo sapiens	ERCC6L;AHCTF1;NCAPG;BUB1B;CENPA;PMF1;AURKB;NCAPH;AURKA;CCNB2;NUF2;EMB;SPDL1;BUB1;PLK4;KNL1;NDC80;ZWINT;SGO1;CENPE;STAG1;CLIP1;AKAP9;CENPL;BIRC5;SPC24		R-HSA-2514854;R-HSA-2468293;R-HSA-9648114;R-HSA-375302;R-HSA-2545253;R-HSA-1638803;R-HSA-2529015;R-HSA-2466068;R-HSA-2484822;R-HSA-2520883;R-HSA-2467794;R-HSA-380316;R-HSA-380508;R-HSA-2529020;R-HSA-2468287;R-HSA-1638821
R-HSA-170834	Signaling by TGF-beta Receptor Complex	14	87	0.00609628	0.000524364	0.0141578	42	88	0.00648155	9606	Homo sapiens	PPP1R15A;STAG1;USP15;TGIF2;SMURF1;MYC;NEDD4;UBC;CCNC;EMB;JUNB;RNF111		R-HSA-2186785;R-HSA-178178;R-HSA-2176417;R-HSA-870477;R-HSA-2176416;R-HSA-870479;R-HSA-2160931;R-HSA-2160932;R-HSA-2160935;R-HSA-2187368;R-HSA-2176491;R-HSA-2167917;R-HSA-9736984;R-HSA-2186607;R-HSA-178189;R-HSA-2186741;R-HSA-1484099;R-HSA-2167924;R-HSA-2176503;R-HSA-2176502;R-HSA-2187382;R-HSA-2186747;R-HSA-173542;R-HSA-178215;R-HSA-2176452;R-HSA-178218;R-HSA-870437;R-HSA-2179276;R-HSA-2186767;R…
R-HSA-400206	Regulation of lipid metabolism by PPARalpha	22	177	0.0124028	0.000578951	0.0150527	43	44	0.00324077	9606	Homo sapiens	SREBF1;HMGCS1;UGT1A1;ACSL1;APOA1;CCNC;RORA;NR1D1;HELZ2;TIAM2;ZC3H12C;SIN3A;ME1;ANKRD1		R-HSA-400143;R-HSA-1655826;R-HSA-1989778;R-HSA-1989779;R-HSA-560517;R-HSA-1989776;R-HSA-1989777;R-HSA-1989774;R-HSA-560473;R-HSA-1989775;R-HSA-1989772;R-HSA-1989773;R-HSA-1989770;R-HSA-1368065;R-HSA-1989771;R-HSA-1989768;R-HSA-1989767;R-HSA-1989764;R-HSA-1989765;R-HSA-1989762;R-HSA-1989760;R-HSA-1989761;R-HSA-1989758;R-HSA-1989759;R-HSA-879724;R-HSA-1989756;R-HSA-1989757;R-HSA-1989754;R-HSA-19897…
R-HSA-1362277	Transcription of E2F targets under negative control by DREAM complex	7	25	0.0017518	0.000615657	0.0160071	6	12	0.000883848	9606	Homo sapiens	TOP2A;MYC;CDC6;CDC25A		R-HSA-8964475;R-HSA-8964498;R-HSA-188345;R-HSA-8961619;R-HSA-8964531;R-HSA-8964471
R-HSA-5693616	Presynaptic phase of homologous DNA pairing and strand exchange	9	41	0.00287296	0.000622633	0.0161885	5	5	0.00036827	9606	Homo sapiens	RAD51D;BLM;BRIP1;RFC3;RMI2;RAD51;EXO1;BRCA2		R-HSA-5685318;R-HSA-5685230;R-HSA-5685341;R-HSA-5685242;R-HSA-5693561
R-HSA-176974	Unwinding of DNA	5	12	0.000840866	0.000652295	0.0163074	3	4	0.000294616	9606	Homo sapiens	MCM7;GINS4;MCM4;MCM5;CCNL1;MCM2		R-HSA-176942;R-HSA-169468;R-HSA-176956
R-HSA-3134963	DEx/H-box helicases activate type I IFN and inflammatory cytokines production	4	7	0.000490505	0.000718925	0.0172542	4	5	0.00036827	9606	Homo sapiens	DHX36;NFKB1;MYD88;NFKB2		R-HSA-9604480;R-HSA-9604487;R-HSA-3134953;R-HSA-3134962
R-HSA-193639	p75NTR signals via NF-kB	6	19	0.00133137	0.000811034	0.0194648	13	13	0.000957502	9606	Homo sapiens	NFKBIA;RIPK2;UBC;SQSTM1;NFKB1;MYD88		R-HSA-193665;R-HSA-209536;R-HSA-193703;R-HSA-193641;R-HSA-193705;R-HSA-193647;R-HSA-193686;R-HSA-193684;R-HSA-193691;R-HSA-193656;R-HSA-193694;R-HSA-209566;R-HSA-193695
R-HSA-9705462	Inactivation of CSF3 (G-CSF) signaling	7	27	0.00189195	0.000959302	0.0230233	9	9	0.000662886	9606	Homo sapiens	LYN;CSF3;SOCS1;STAT1;UBC;JAK2		R-HSA-9705461;R-HSA-9705729;R-HSA-9705458;R-HSA-9705726;R-HSA-9707977;R-HSA-9705465;R-HSA-9705738;R-HSA-9705466;R-HSA-9705467
R-HSA-68962	Activation of the pre-replicative complex	8	36	0.0025226	0.0011378	0.0257819	8	9	0.000662886	9606	Homo sapiens	MCM7;ORC1;POLE2;MCM4;MCM5;MCM10;CDC6;CCNL1;MCM2		R-HSA-68960;R-HSA-68914;R-HSA-68917;R-HSA-68916;R-HSA-68919;R-HSA-68918;R-HSA-68954;R-HSA-68940
R-HSA-1989781	PPARA activates gene expression	21	175	0.0122626	0.00117191	0.0257819	41	41	0.00301981	9606	Homo sapiens	SREBF1;HMGCS1;UGT1A1;ACSL1;APOA1;CCNC;RORA;NR1D1;HELZ2;TIAM2;ZC3H12C;ME1;ANKRD1		R-HSA-1655826;R-HSA-1989778;R-HSA-1989779;R-HSA-560517;R-HSA-1989776;R-HSA-1989777;R-HSA-1989774;R-HSA-560473;R-HSA-1989775;R-HSA-1989772;R-HSA-1989773;R-HSA-1989770;R-HSA-1368065;R-HSA-1989771;R-HSA-1989768;R-HSA-1989767;R-HSA-1989764;R-HSA-1989765;R-HSA-1989762;R-HSA-1989760;R-HSA-1989761;R-HSA-1989758;R-HSA-1989759;R-HSA-879724;R-HSA-1989756;R-HSA-1989757;R-HSA-1989754;R-HSA-1989755;R-HSA-1989…
R-HSA-2173788	Downregulation of TGF-beta receptor signaling	7	28	0.00196202	0.00117997	0.0259592	18	28	0.00206231	9606	Homo sapiens	PPP1R15A;USP15;STAG1;SMURF1;NEDD4;UBC;EMB		R-HSA-178178;R-HSA-2176417;R-HSA-2176416;R-HSA-173542;R-HSA-178215;R-HSA-2176452;R-HSA-178218;R-HSA-2187368;R-HSA-2167917;R-HSA-178189;R-HSA-2167924;R-HSA-2187382;R-HSA-2169046;R-HSA-2187355;R-HSA-2179291;R-HSA-2169050;R-HSA-2179293;R-HSA-2187358
R-HSA-9675135	Diseases of DNA repair	8	37	0.00259267	0.00135005	0.0287709	3	30	0.00220962	9606	Homo sapiens	RAD51AP1;RAD51D;BLM;BRIP1;RMI2;RAD51;EXO1;BRCA2		R-HSA-9701199;R-HSA-9704408;R-HSA-9704330
R-HSA-6806003	Regulation of TP53 Expression and Degradation	9	46	0.00322332	0.00137469	0.0287709	31	35	0.00257789	9606	Homo sapiens	USP2;UBC;MDM2;RICTOR;PRDM1;CCN1;PDK1		R-HSA-6792871;R-HSA-198599;R-HSA-6804194;R-HSA-6804193;R-HSA-3222072;R-HSA-349455;R-HSA-3215295;R-HSA-6804724;R-HSA-6793661;R-HSA-5633460;R-HSA-6804998;R-HSA-5689972;R-HSA-6804741;R-HSA-6804996;R-HSA-6795460;R-HSA-6793666;R-HSA-6804879;R-HSA-6804942;R-HSA-6795667;R-HSA-6795473;R-HSA-349426;R-HSA-6792863;R-HSA-3700992;R-HSA-6804191;R-HSA-6805022;R-HSA-6804188;R-HSA-6804955;R-HSA-6795290;R-HSA-3700…
R-HSA-5693538	Homology Directed Repair	17	130	0.00910938	0.00137877	0.0287709	35	50	0.0036827	9606	Homo sapiens	GEN1;POLQ;BLM;RFC3;RMI2;BRCA2;RAD51AP1;BRIP1;RAD51D;RAD51;PPP4R2;EXO1;POLE2;UBC;CLSPN;CCN1		R-HSA-5684887;R-HSA-5693589;R-HSA-5684882;R-HSA-5685011;R-HSA-5686483;R-HSA-5693584;R-HSA-5685341;R-HSA-5687640;R-HSA-5693593;R-HSA-5685318;R-HSA-5686469;R-HSA-5684096;R-HSA-5686657;R-HSA-5687758;R-HSA-5685838;R-HSA-5693580;R-HSA-5686410;R-HSA-5684875;R-HSA-5693620;R-HSA-5686642;R-HSA-5684081;R-HSA-5686398;R-HSA-5693564;R-HSA-5687484;R-HSA-5685242;R-HSA-5693561;R-HSA-5693542;R-HSA-5684071;R-HSA-5…
R-HSA-5633007	Regulation of TP53 Activity	21	178	0.0124728	0.00143639	0.0287709	46	98	0.00721809	9606	Homo sapiens	BLM;RFC3;RMI2;USP2;PRDM1;AURKB;PML;AURKA;BRIP1;NUAK1;EXO1;UBC;MDM2;TAF4B;RICTOR;CCN1;PDK1;MAP2K6		R-HSA-6792871;R-HSA-6798373;R-HSA-6799332;R-HSA-198599;R-HSA-6804194;R-HSA-6804193;R-HSA-3222006;R-HSA-6805103;R-HSA-3222072;R-HSA-349455;R-HSA-6805035;R-HSA-3215295;R-HSA-6805109;R-HSA-6804724;R-HSA-6805620;R-HSA-6793661;R-HSA-5633460;R-HSA-6804998;R-HSA-6805638;R-HSA-6805126;R-HSA-5689972;R-HSA-6804741;R-HSA-6804996;R-HSA-6795460;R-HSA-6793666;R-HSA-6805122;R-HSA-6804879;R-HSA-6804942;R-HSA-680…
R-HSA-8854691	Interleukin-20 family signaling	7	29	0.00203209	0.00143854	0.0287709	35	56	0.00412462	9606	Homo sapiens	IL22RA1;IFNL2;IFNL1;STAT1;STAT2;JAK2		R-HSA-8987080;R-HSA-9009227;R-HSA-448708;R-HSA-8987150;R-HSA-8987266;R-HSA-8987202;R-HSA-8987141;R-HSA-8987012;R-HSA-8987014;R-HSA-8987270;R-HSA-8987161;R-HSA-8987033;R-HSA-8987097;R-HSA-8987096;R-HSA-448661;R-HSA-8987230;R-HSA-8987218;R-HSA-8987156;R-HSA-8987220;R-HSA-8986985;R-HSA-8987179;R-HSA-448480;R-HSA-8987105;R-HSA-8987104;R-HSA-8987040;R-HSA-8987043;R-HSA-8987042;R-HSA-8987236;R-HSA-8854…
R-HSA-9634638	Estrogen-dependent nuclear events downstream of ESR-membrane signaling	7	29	0.00203209	0.00143854	0.0287709	4	12	0.000883848	9606	Homo sapiens	BTC;BCL2;FOS;EMB;EREG		R-HSA-9625479;R-HSA-9632873;R-HSA-9625465;R-HSA-9623999
R-HSA-9018519	Estrogen-dependent gene expression	19	154	0.0107911	0.00144358	0.0288716	35	66	0.00486116	9606	Homo sapiens	TNRC6C;ZC3H12C;JUN;STAG1;ERBB4;MYC;H3C12;AGO2;BCL2;TFF1;FOS;CHD1		R-HSA-9011981;R-HSA-9011983;R-HSA-9009536;R-HSA-9009541;R-HSA-9011975;R-HSA-9009371;R-HSA-9012186;R-HSA-9011997;R-HSA-8954207;R-HSA-9011985;R-HSA-9011984;R-HSA-8954199;R-HSA-9009065;R-HSA-1254386;R-HSA-9012203;R-HSA-9011949;R-HSA-9012205;R-HSA-9011950;R-HSA-8954208;R-HSA-9012000;R-HSA-9009378;R-HSA-1254392;R-HSA-9011941;R-HSA-9012196;R-HSA-9011961;R-HSA-9009533;R-HSA-9011966;R-HSA-9018494;R-HSA-9…
R-HSA-2173796	SMAD2/SMAD3:SMAD4 heterotrimer regulates transcription	8	38	0.00266274	0.00159261	0.0302596	9	19	0.00139943	9606	Homo sapiens	TGIF2;MYC;UBC;CCNC;JUNB;RNF111		R-HSA-2186785;R-HSA-2186771;R-HSA-9736992;R-HSA-1484099;R-HSA-2176475;R-HSA-2106586;R-HSA-2187293;R-HSA-9736984;R-HSA-2186780
R-HSA-2990846	SUMOylation	22	192	0.0134539	0.00160629	0.0305196	54	140	0.0103116	9606	Homo sapiens	TOP2A;BLM;SP100;NSMCE2;NUP153;RORA;NR3C1;AURKB;PML;AURKA;SENP1;NFKB2;NFKBIA;NR5A1;STAG1;NSMCE4A;SIN3A;SUMO3;MDM2;BIRC5		R-HSA-4641350;R-HSA-4719436;R-HSA-4551616;R-HSA-4615872;R-HSA-4755524;R-HSA-4755526;R-HSA-4719448;R-HSA-3000383;R-HSA-5228508;R-HSA-4546385;R-HSA-4086059;R-HSA-4568914;R-HSA-4546386;R-HSA-4755536;R-HSA-4615900;R-HSA-4570463;R-HSA-4551768;R-HSA-5228525;R-HSA-5228523;R-HSA-4551649;R-HSA-4570485;R-HSA-3000348;R-HSA-4570493;R-HSA-4551679;R-HSA-4655355;R-HSA-4085372;R-HSA-2993769;R-HSA-3108203;R-HSA-2…
R-HSA-69242	S Phase	21	180	0.012613	0.00163973	0.0311548	35	54	0.00397731	9606	Homo sapiens	RFC3;MCM7;ESCO1;CCNH;GINS4;CDC6;CDC25A;WEE1;STAG1;ORC1;PSMC3;MYC;POLE2;UBC;PSME4;MCM4;MCM5;CCN1;CCNL1;MCM2		R-HSA-187520;R-HSA-174273;R-HSA-69063;R-HSA-69005;R-HSA-69068;R-HSA-187916;R-HSA-69006;R-HSA-68944;R-HSA-68947;R-HSA-68946;R-HSA-68948;R-HSA-69015;R-HSA-174164;R-HSA-69016;R-HSA-69019;R-HSA-2473151;R-HSA-174110;R-HSA-187934;R-HSA-187552;R-HSA-2468039;R-HSA-174054;R-HSA-2473152;R-HSA-176942;R-HSA-2468041;R-HSA-187948;R-HSA-187949;R-HSA-75825;R-HSA-68913;R-HSA-75824;R-HSA-187574;R-HSA-187575;R-HSA-…
R-HSA-2122947	NOTCH1 Intracellular Domain Regulates Transcription	10	57	0.00399411	0.00169823	0.0312529	10	18	0.00132577	9606	Homo sapiens	TLE4;FBXW7;MYC;UBC;HES1;CCNC;HDAC9		R-HSA-4396371;R-HSA-1980047;R-HSA-1852623;R-HSA-1912393;R-HSA-4396347;R-HSA-1912388;R-HSA-1912359;R-HSA-1912391;R-HSA-1912385;R-HSA-1980067
R-HSA-8983711	OAS antiviral response	5	15	0.00105108	0.00173627	0.0312529	9	15	0.00110481	9606	Homo sapiens	OAS1;OAS2;DDX58;OAS3;OASL		R-HSA-8985097;R-HSA-8983688;R-HSA-8985153;R-HSA-8983680;R-HSA-8985104;R-HSA-8985091;R-HSA-8985138;R-HSA-8985157;R-HSA-8983671
R-HSA-168928	DDX58/IFIH1-mediated induction of interferon-alpha/beta	14	100	0.00700722	0.00191787	0.0345216	37	53	0.00390366	9606	Homo sapiens	DDX58;NLRC5;TNFAIP3;UBE2L6;ISG15;NFKB1;NFKB2;HERC5;IFIH1;NFKBIA;CYLD;DHX58;UBC;TRIM25		R-HSA-936462;R-HSA-936390;R-HSA-168140;R-HSA-168909;R-HSA-990528;R-HSA-936412;R-HSA-933532;R-HSA-933530;R-HSA-936475;R-HSA-918232;R-HSA-933528;R-HSA-933526;R-HSA-918230;R-HSA-933527;R-HSA-918229;R-HSA-933525;R-HSA-918227;R-HSA-933523;R-HSA-918224;R-HSA-918225;R-HSA-168934;R-HSA-168166;R-HSA-9705137;R-HSA-168935;R-HSA-933538;R-HSA-933539;R-HSA-9705145;R-HSA-933537;R-HSA-913725;R-HSA-990526;R-HSA-9…
R-HSA-3108232	SUMO E3 ligases SUMOylate target proteins	21	183	0.0128232	0.00199044	0.035828	49	131	0.00964867	9606	Homo sapiens	TOP2A;BLM;SP100;NSMCE2;NUP153;RORA;NR3C1;AURKB;PML;AURKA;NFKB2;NFKBIA;NR5A1;STAG1;NSMCE4A;SIN3A;SUMO3;MDM2;BIRC5		R-HSA-4641350;R-HSA-4719436;R-HSA-4551616;R-HSA-4615872;R-HSA-4755524;R-HSA-4755526;R-HSA-4719448;R-HSA-3000383;R-HSA-5228508;R-HSA-4546385;R-HSA-4086059;R-HSA-4568914;R-HSA-4546386;R-HSA-4755536;R-HSA-4615900;R-HSA-4570463;R-HSA-4551768;R-HSA-5228525;R-HSA-5228523;R-HSA-4551649;R-HSA-4570485;R-HSA-3000348;R-HSA-4570493;R-HSA-4551679;R-HSA-4655355;R-HSA-4085372;R-HSA-3108203;R-HSA-4085994;R-HSA-4…
R-HSA-975138	TRAF6 mediated induction of NFkB and MAP kinases upon TLR7/8 or 9 activation	14	101	0.00707729	0.00209683	0.0364016	30	48	0.00353539	9606	Homo sapiens	CCDC71L;MAP2K4;JUN;RIPK2;FOS;TICAM1;NFKB1;NFKB2;NFKBIA;IRAK2;UBC;PELI1;MAP3K8;MYD88;MAP2K6		R-HSA-451649;R-HSA-168136;R-HSA-5684250;R-HSA-5684248;R-HSA-168140;R-HSA-450325;R-HSA-9630923;R-HSA-450333;R-HSA-975122;R-HSA-975185;R-HSA-168162;R-HSA-168166;R-HSA-5684275;R-HSA-975147;R-HSA-450337;R-HSA-5684273;R-HSA-975142;R-HSA-450346;R-HSA-975139;R-HSA-450358;R-HSA-975103;R-HSA-450292;R-HSA-975100;R-HSA-5684261;R-HSA-451634;R-HSA-975097;R-HSA-168440;R-HSA-168184;R-HSA-5684267;R-HSA-450296
R-HSA-5693567	HDR through Homologous Recombination (HRR) or Single Strand Annealing (SSA)	16	124	0.00868895	0.00214127	0.0364016	32	42	0.00309347	9606	Homo sapiens	GEN1;BLM;RFC3;RMI2;BRCA2;RAD51AP1;BRIP1;RAD51D;RAD51;PPP4R2;EXO1;POLE2;UBC;CLSPN;CCN1		R-HSA-5684887;R-HSA-5693589;R-HSA-5684882;R-HSA-5685011;R-HSA-5686483;R-HSA-5693584;R-HSA-5685341;R-HSA-5693593;R-HSA-5685318;R-HSA-5686469;R-HSA-5684096;R-HSA-5686657;R-HSA-5687758;R-HSA-5685838;R-HSA-5693580;R-HSA-5686410;R-HSA-5684875;R-HSA-5693620;R-HSA-5686642;R-HSA-5684081;R-HSA-5686398;R-HSA-5693564;R-HSA-5685242;R-HSA-5693561;R-HSA-5693542;R-HSA-5684071;R-HSA-5685156;R-HSA-5693539;R-HSA-5…
R-HSA-198725	Nuclear Events (kinase and transcription factor activation)	12	80	0.00560577	0.00226387	0.0384858	27	48	0.00353539	9606	Homo sapiens	FOSL1;EGR1;EGR2;EGR3;EGR4;RRAD;FOS;JUNB		R-HSA-9613202;R-HSA-9031624;R-HSA-9613207;R-HSA-9613210;R-HSA-9031616;R-HSA-9613213;R-HSA-9612483;R-HSA-9621386;R-HSA-9621385;R-HSA-9031575;R-HSA-9612493;R-HSA-9621042;R-HSA-9620723;R-HSA-9612534;R-HSA-9620663;R-HSA-9621048;R-HSA-9612514;R-HSA-9613219;R-HSA-9612516;R-HSA-9613476;R-HSA-9621035;R-HSA-9621032;R-HSA-9612073;R-HSA-9616105;R-HSA-9616110;R-HSA-9616367;R-HSA-9612076
R-HSA-975155	MyD88 dependent cascade initiated on endosome	14	102	0.00714736	0.00228939	0.0389196	43	63	0.0046402	9606	Homo sapiens	CCDC71L;MAP2K4;JUN;RIPK2;FOS;TICAM1;NFKB1;NFKB2;NFKBIA;IRAK2;UBC;PELI1;MAP3K8;MYD88;MAP2K6		R-HSA-975118;R-HSA-975180;R-HSA-975115;R-HSA-451649;R-HSA-975111;R-HSA-975175;R-HSA-168136;R-HSA-5684250;R-HSA-975106;R-HSA-975170;R-HSA-5684248;R-HSA-168140;R-HSA-975134;R-HSA-450325;R-HSA-9630923;R-HSA-975188;R-HSA-450333;R-HSA-975125;R-HSA-975122;R-HSA-975185;R-HSA-168162;R-HSA-168166;R-HSA-5684275;R-HSA-975147;R-HSA-450337;R-HSA-5684273;R-HSA-975142;R-HSA-450346;R-HSA-975139;R-HSA-450358;R-HS…
R-HSA-168181	Toll Like Receptor 7/8 (TLR7/8) Cascade	14	103	0.00721743	0.00249631	0.0418996	43	66	0.00486116	9606	Homo sapiens	CCDC71L;MAP2K4;JUN;RIPK2;FOS;TICAM1;NFKB1;NFKB2;NFKBIA;IRAK2;UBC;PELI1;MAP3K8;MYD88;MAP2K6		R-HSA-975118;R-HSA-975180;R-HSA-975115;R-HSA-451649;R-HSA-975111;R-HSA-975175;R-HSA-168136;R-HSA-5684250;R-HSA-975106;R-HSA-975170;R-HSA-5684248;R-HSA-168140;R-HSA-975134;R-HSA-450325;R-HSA-9630923;R-HSA-975188;R-HSA-450333;R-HSA-975125;R-HSA-975122;R-HSA-975185;R-HSA-168162;R-HSA-168166;R-HSA-5684275;R-HSA-975147;R-HSA-450337;R-HSA-5684273;R-HSA-975142;R-HSA-450346;R-HSA-975139;R-HSA-450358;R-HS…
R-HSA-2559583	Cellular Senescence	22	200	0.0140144	0.00261873	0.0418996	53	90	0.00662886	9606	Homo sapiens	KDM6B;MAP2K4;JUN;FOS;H1-0;ETS2;NFKB1;TNRC6C;H1-4;IL6;UBC;H3C12;AGO2;MDM2;E2F3;CCN1;EZH2;MAP2K6		R-HSA-3790137;R-HSA-8979082;R-HSA-3228469;R-HSA-3790130;R-HSA-3240765;R-HSA-3788724;R-HSA-3209151;R-HSA-3240766;R-HSA-3229089;R-HSA-3223200;R-HSA-450325;R-HSA-3788705;R-HSA-450333;R-HSA-187934;R-HSA-3788708;R-HSA-3229102;R-HSA-3222546;R-HSA-3857305;R-HSA-3209109;R-HSA-3857308;R-HSA-3209111;R-HSA-3209114;R-HSA-3222533;R-HSA-3209096;R-HSA-3209098;R-HSA-168136;R-HSA-3240957;R-HSA-3229152;R-HSA-32402…
R-HSA-168643	Nucleotide-binding domain, leucine rich repeat containing receptor (NLR) signaling pathways	11	71	0.00497512	0.0026596	0.0425536	21	46	0.00338808	9606	Homo sapiens	CYLD;AIM2;IRAK2;RIPK2;UBC;BCL2;TNFAIP3;TXNIP;NFKB1;NFKB2;MAP2K6		R-HSA-727819;R-HSA-844620;R-HSA-741386;R-HSA-688136;R-HSA-688137;R-HSA-706479;R-HSA-622415;R-HSA-844618;R-HSA-844619;R-HSA-741411;R-HSA-1250264;R-HSA-1247960;R-HSA-879201;R-HSA-874079;R-HSA-1250272;R-HSA-688985;R-HSA-9603905;R-HSA-168405;R-HSA-741395;R-HSA-168184;R-HSA-1250253
R-HSA-975871	MyD88 cascade initiated on plasma membrane	13	94	0.00658678	0.00302763	0.0481711	40	58	0.00427193	9606	Homo sapiens	CCDC71L;MAP2K4;JUN;RIPK2;FOS;NFKB1;NFKB2;NFKBIA;IRAK2;UBC;PELI1;MAP3K8;MYD88;MAP2K6		R-HSA-937034;R-HSA-975880;R-HSA-451649;R-HSA-975878;R-HSA-975879;R-HSA-168136;R-HSA-5684250;R-HSA-975874;R-HSA-936963;R-HSA-5684248;R-HSA-168140;R-HSA-936960;R-HSA-975873;R-HSA-936991;R-HSA-450325;R-HSA-937050;R-HSA-936986;R-HSA-9630923;R-HSA-937044;R-HSA-450333;R-HSA-168162;R-HSA-936942;R-HSA-975852;R-HSA-975853;R-HSA-168166;R-HSA-5684275;R-HSA-450337;R-HSA-5684273;R-HSA-450346;R-HSA-450292;R-HS…
R-HSA-168176	Toll Like Receptor 5 (TLR5) Cascade	13	94	0.00658678	0.00302763	0.0481711	40	59	0.00434558	9606	Homo sapiens	CCDC71L;MAP2K4;JUN;RIPK2;FOS;NFKB1;NFKB2;NFKBIA;IRAK2;UBC;PELI1;MAP3K8;MYD88;MAP2K6		R-HSA-937034;R-HSA-975880;R-HSA-451649;R-HSA-975878;R-HSA-975879;R-HSA-168136;R-HSA-5684250;R-HSA-975874;R-HSA-936963;R-HSA-5684248;R-HSA-168140;R-HSA-936960;R-HSA-975873;R-HSA-936991;R-HSA-450325;R-HSA-937050;R-HSA-936986;R-HSA-9630923;R-HSA-937044;R-HSA-450333;R-HSA-168162;R-HSA-936942;R-HSA-975852;R-HSA-975853;R-HSA-168166;R-HSA-5684275;R-HSA-450337;R-HSA-5684273;R-HSA-450346;R-HSA-450292;R-HS…
R-HSA-168142	Toll Like Receptor 10 (TLR10) Cascade	13	94	0.00658678	0.00302763	0.0481711	40	59	0.00434558	9606	Homo sapiens	CCDC71L;MAP2K4;JUN;RIPK2;FOS;NFKB1;NFKB2;NFKBIA;IRAK2;UBC;PELI1;MAP3K8;MYD88;MAP2K6		R-HSA-937034;R-HSA-975880;R-HSA-451649;R-HSA-975878;R-HSA-975879;R-HSA-168136;R-HSA-5684250;R-HSA-975874;R-HSA-936963;R-HSA-5684248;R-HSA-168140;R-HSA-936960;R-HSA-975873;R-HSA-936991;R-HSA-450325;R-HSA-937050;R-HSA-936986;R-HSA-9630923;R-HSA-937044;R-HSA-450333;R-HSA-168162;R-HSA-936942;R-HSA-975852;R-HSA-975853;R-HSA-168166;R-HSA-5684275;R-HSA-450337;R-HSA-5684273;R-HSA-450346;R-HSA-450292;R-HS…
R-HSA-168138	Toll Like Receptor 9 (TLR9) Cascade	14	106	0.00742765	0.00321141	0.0481711	43	68	0.00500847	9606	Homo sapiens	CCDC71L;MAP2K4;JUN;RIPK2;FOS;TICAM1;NFKB1;NFKB2;NFKBIA;IRAK2;UBC;PELI1;MAP3K8;MYD88;MAP2K6		R-HSA-975118;R-HSA-975180;R-HSA-975115;R-HSA-451649;R-HSA-975111;R-HSA-975175;R-HSA-168136;R-HSA-5684250;R-HSA-975106;R-HSA-975170;R-HSA-5684248;R-HSA-168140;R-HSA-975134;R-HSA-450325;R-HSA-9630923;R-HSA-975188;R-HSA-450333;R-HSA-975125;R-HSA-975122;R-HSA-975185;R-HSA-168162;R-HSA-168166;R-HSA-5684275;R-HSA-975147;R-HSA-450337;R-HSA-5684273;R-HSA-975142;R-HSA-450346;R-HSA-975139;R-HSA-450358;R-HS…
R-HSA-6804756	Regulation of TP53 Activity through Phosphorylation	13	95	0.00665686	0.00330548	0.0495822	10	26	0.001915	9606	Homo sapiens	BLM;NUAK1;BRIP1;RFC3;RMI2;EXO1;UBC;MDM2;TAF4B;CCN1;AURKB;AURKA		R-HSA-6805399;R-HSA-6805126;R-HSA-6798373;R-HSA-6805109;R-HSA-6799332;R-HSA-3222020;R-HSA-6805122;R-HSA-3222006;R-HSA-6805103;R-HSA-6805035

## Sheet: IFN transcript expression
	IFN transcript expression (log2 CPM)
	Donor 1				Donor 2				Donor 3
	Mck 37C	Mck 40C	SCV2 37C	SCV2 40C	Mck 37C	Mck 40C	SCV2 37C	SCV2 40C	Mck 37C	Mck 40C	SCV2 37C	SCV2 40C
IFNB1	-6.64386	-6.64386	1.30584	-6.12591	-6.64386	-6.64386	4.32963	-0.245788	-6.64386	-6.64386	1.94227	-5.04879
IFNL1	-6.64386	-6.64386	0.564713	-5.13079	-6.64386	-6.64386	3.9668	-0.842409	-6.64386	-6.20176	1.69244	-2.86939
IFNL2	-6.64386	-6.64386	0.348759	-6.13079	-6.64386	-6.64386	3.33661	-1.06694	-6.64386	-6.64386	1.14812	-3.94002
IFNL3	-6.64386	-6.64386	0.420326	-6.64386	-6.64386	-6.64386	3.22479	-0.87222	-6.64386	-6.64386	1.35455	-4.35505
IFNL4	-6.64386	-6.64386	-4.46849	-6.64386	-6.64386	-6.64386	-1.31347	-6.64386	-6.64386	-6.64386	-4.29918	-6.64386
