# Supplementary material for: Elevated temperature inhibits SARS-CoV-2 replication in respiratory epithelium independently of IFN-mediated innate immune defenses
Source: PLoS Biol. 2021 Dec 21;19(12):e3001065. doi: 10.1371/journal.pbio.3001065 (PMC8765667; doi:10.1371/journal.pbio.3001065)
Supplement: S9 Data — (XLSX) [file pbio.3001065.s016.xlsx]

## Sheet: Figure 1
Fig. 1C
Time (h)	SCV2 37C (genome copies per ml)													Mean	SD	N
0	11000000	4380000	6230000	7960000	3440000	5060000	8630000	7340000	6960000					6.77778e+06	2.32233e+06	9
24	709000	2030000	278000	22700	105000	134000	3000000							896957	1.1618e+06	7
48	323000	777000	1730000	254000	42900	595000	975000	2330000	2330000	3980000	3230000	3370000	3000000	1.76438e+06	1.35679e+06	13
72	6300000	21000000	5300000	450000	25200000	45800000	68000000	71300000	20700000	782000	45100000	300000000		5.08277e+07	8.22474e+07	12
96	1450000000	60800000	3620000	479000000	144000000	650000000	1740000000	334000000	1980000	3170000000				803340000	1.02813e+09	10
120	11100000000	854000000	416000000	1470000000	274000000	2260000000	1510000000	1360000000	370000000	648000000	2240000000			2.04564e+09	3.0843e+09	11
144	376000000	442000000	783000000	498000000	1210000000	1010000000	1880000000	163000000	982000000	1630000000				897400000	5.58864e+08	10
Fig. 1D
Time (h)	SCV2 37C (TCID50 per ml)						Mean	SD	N
0	316	316	316	1	316	316	263.5	128.598	6
24	1	1	31.6	1	1	1	6.1	12.4924	6
48	1	562	3160	31600	31.6	3160	6419.1	12422.7	6
72	1000	5620	6810	31600	31600	68100	24121.7	25387.2	6
96	178000	5620	3160000	31600	14700	68100	576337	1.2673e+06	6
120	1780000	5620	6810000	14700	68100	6810	1.44754e+06	2.71946e+06	6
144	1780	1470	3160	14700	6810		5584	5519.87	5

## Sheet: Figure 2
Fig. 2B	TEER (Ohm per cm2)							Fig. 2D	Reference gene set (CPM per donor)						mean		log2 CPM
Time (h)	Mock 37C			Mean	SD	N		Gene ID	Donor 1 37C	Donor 2 37C	Donor 3 37C	Donor 1 40C	Donor 2 40C	Donor 3 40C	37C	40C	37C	40C
0	225.494	205.654	221.654	217.601	10.5228	3		HMBS	19.0505	19.7319	22.1019	19.1006	18.0322	20.2515	20.2948	19.1281	4.34304	4.25762
24	202.774	195.734	201.494	200.001	3.75006	3		SDHA	21.7041	20.1944	20.8228	20.387	17.9663	19.5833	20.9071	19.3122	4.38592	4.27144
48	203.734	197.014	208.854	203.201	5.93799	3		HPRT1	15.8387	14.2606	16.6336	27.4858	23.1744	24.6161	15.5776	25.0921	3.9614	4.64916
72	166.4	204.8	197.76	189.653	20.4433	3		TBP	20.4452	21.8609	23.1962	19.8425	21.436	22.2658	21.8341	21.1815	4.44851	4.40473
								TFRC	47.5895	56.4272	49.7754	30.4488	38.7781	35.1821	51.264	34.803	5.67988	5.12114
	Mock 40C							EMC7	34.7852	35.7706	37.7279	34.587	36.0175	35.404	36.0946	35.3362	5.17371	5.14307
0	225.174	212.694	224.534	220.801	7.02787	3		GUSB	45.6762	41.9836	47.8827	42.5694	40.4458	43.7318	45.1808	42.249	5.49764	5.40084
24	217.174	210.134	228.374	218.561	9.19872	3		SNRPD3	42.5699	45.7127	52.5478	48.3585	50.9818	53.7424	46.9435	51.0276	5.55285	5.67321
48	227.094	242.134	229.974	233.068	7.98292	3		VPS29	65.6343	65.825	74.3566	64.9265	65.143	71.802	68.6053	67.2905	6.10025	6.07233
72	226.88	240.96	233.92	233.92	7.04	3		GPI	74.6161	87.9444	95.9426	74.0011	79.0941	84.8832	86.1677	79.3261	6.42908	6.30972
								PSMB2	84.3813	84.9234	86.1178	79.6064	73.5539	77.6804	85.1408	76.9469	6.41178	6.26579
								CHMP2A	111.445	108.411	103.066	114.055	101.017	98.0213	107.641	104.364	6.75008	6.70549
								B2M	133.945	141.869	133.338	101.085	99.2948	96.5725	136.384	98.9841	7.09153	6.62913
Fig. 2C	ACE2 expression (CPM)							PSMB4	141.418	143.785	143.782	139.944	138.198	126.466	142.995	134.869	7.15982	7.07542
	Mock 37C	Mock 40C						REEP5	137.885	147.984	143.137	144.148	160.635	156.582	143.002	153.788	7.15989	7.2648
Donor 1	0.924519	0.767762						C1orf43	171.305	164.994	164.971	199.726	181.644	168.429	167.09	183.267	7.38448	7.5178
Donor 2	1.22539	1.10221						PPIA	260.607	247.391	268.502	225.849	220.013	218.932	258.834	221.598	8.01588	7.7918
Donor 3	1.76242	1.58169						RAB7A	212.329	209.962	198.05	213.466	194.662	185.459	206.78	197.862	7.69196	7.62835
								PGK1	245.662	238.148	259.513	282.671	250.939	264.158	247.774	265.922	7.95288	8.05486
Mean	1.304	1.151						VCP	394.865	387.882	379.885	423.55	363.371	341.304	387.544	376.075	8.59822	8.55488
SD	0.4245	0.4091						YWHAZ	473.676	477.535	533.212	486.578	456.898	538.338	494.808	493.938	8.95072	8.94819
N	3	3						RPLP0	656.816	649.411	790.856	570.636	616.797	644.032	699.028	610.489	9.44921	9.25382
								GAPDH	700.599	777.59	877.747	626.61	614.595	651.824	785.312	631.01	9.61712	9.30152
								ACTB	1212.62	1409.32	1561.63	1374.66	1442.03	1545.41	1394.53	1454.03	10.4456	10.5058
								Fig. 2G	Cellular Heat Stress DEGs (CPM per donor)						mean		log2 CPM
								Gene ID	Donor 1 37C	Donor 2 37C	Donor 3 37C	Donor 1 40C	Donor 2 40C	Donor 3 40C	37C	40C	37C	40C
								HSP90AA1	4099.88	2836.03	3533.35	8578.94	6350.33	7215.1	3489.75	7381.46	11.7689	12.8497
								HSP90AB1	1356.69	1031.76	1235.44	3211.56	2251.6	2384.86	1207.96	2616.01	10.2384	11.3532
								HSPA8	1463.22	1197.27	1332	2546.8	2105.37	2144.69	1330.83	2265.62	10.3781	11.1457
								HSPH1	636.159	525.083	544.534	1710.7	1389.75	1369.52	568.592	1489.99	9.15125	10.5411
								PTGES3	426.54	400.008	420.48	715.534	637.554	653.708	415.676	668.932	8.69932	9.38572
								HSPA5	351.806	370.91	380.966	627.165	612.821	610.066	367.894	616.684	8.52315	9.26839
								HSPA4	229.814	181.319	208.381	425.238	305.753	368.848	206.504	366.613	7.69003	8.51811
								ST13	282.637	247.086	245.062	403.36	335.437	335.807	258.262	358.202	8.01269	8.48463
								DNAJB1	179.952	181.125	186.093	351.624	315.449	309.388	182.39	325.487	7.51088	8.34646
								FKBP4	105.889	98.4435	101.315	202.736	172.624	175.08	101.883	183.48	6.67076	7.51948
								BAG3	91.3602	96.9019	99.5944	150.56	124.977	131.955	95.9522	135.83	6.58424	7.08566
								HSPA4L	81.1243	79.2352	79.2786	141.171	126.312	128.544	79.8794	132.009	6.31975	7.04449
								DEDD2	46.4153	42.5936	49.3789	108.831	93.5322	93.5073	46.1292	98.6236	5.52761	6.62386
								MRPL18	57.1874	56.6418	59.6079	77.6336	74.8217	72.9896	57.8124	75.1483	5.85331	6.23167
								SERPINH1	30.7863	40.9057	45.1506	57.0114	64.7363	68.8858	38.9475	63.5445	5.28346	5.9897
								BAG2	10.5062	9.12916	11.1747	19.4251	17.3201	19.1638	10.27	18.6363	3.36036	4.22005

## Sheet: Figure 3
	Fig. 3A											Fig. 3C
	SCV2 (genome copies per ml)											SCV2 (genome copies per ml)
	24 hpi			48 hpi			72 hpi					infect 37C, incubate 37C	infect 37C, incubate 40C
	37C	39C	40C	37C	39C	40C	37C	39C	40C			147000000000	2690000000
	66600	132000	290000	296000	60200	1190000	7070000	208000	511000			1230000000000	9830000000
	586000	326000	247000	662000	70500	275000	185000000	198000	213000			45700000000	2630000000
	913000	247000	70300	47900000	73000	173000	308000000	0.1	30300			19300000000	1270000000
	257000	403000	795000	2640000	14300	43900	105000000	275000	478000			12600000000	163000000
	1900000	416000	160000	2530000	638000	11900	33500000	5490000	20900			16800000000	2490000000
	1090000	419000	137000	17900000	142000	15000	296000000	4810000	10600			33900000000	643000000000
	286000	174000	494000	411000000	56700	343000	2720000000	145000	1330000			308000000000	10200000000
	728000	213000	279000	7080	14700	208000	1800	10000000	11200000			8310000000	47100000
	783000	120000	103000	18600000	3030	3070000	2020000000	2450000	85800000
	407000	272000	157000	5910000	7530000	406000	471000000	56200	672000		Median	33900000000	2630000000
	425000	341000	155000	318000	1150000	453000	104000000	1240000000	1570000		95% CI of median
			19000	104000000		37600	61000000000		28000		Actual confidence level	0.9609	0.9609
											Lower confidence limit	12600000000	163000000
Median	586000	272000	158500	4275000	70500	241500	240500000	275000	494500		Upper confidence limit	308000000000	10200000000
95% CI of median
Actual confidence level	0.9883	0.9883	0.9614	0.9614	0.9883	0.9614	0.9614	0.9883	0.9614
Lower confidence limit	257000	132000	103000	318000	14300	37600	33500000	56200	28000
Upper confidence limit	1090000	416000	290000	47900000	1150000	453000	2020000000	10000000	1570000
	Fig. 3B
	SCV2 (TCID50 per ml)
	24 hpi			48 hpi			72 hpi
	37C	39C	40C	37C	39C	40C	37C	39C	40C
	1	1	14.7	1	1	1	14.7	14.7	316
	1	1	1	316	1	1	6810	6.81	316
	6.81	1	1	1470	1	1	6810	1	1
	1	1	6.81	316	1	6.81	6810	6.81	316
	6.81	1	1	681	14.7	1	1470	316	1
	14.7	1	1	681	14.7	1	6810	316	1
	1	6.81	1	3160	6.81	14.7	6810	6.81	681
	1	1	316	1	1	1	1	681	316
	6.81	1	1	31600	1	14.7	147000	1	316
	14.7	1	1	681	316	6.81	6810	3160	6.81
	1	1	1	1470	316	316	31600	316	14.7
	316		1	68100		1	6810000		6.81
Median	3.905	1	1	681	1	1	6810	14.7	165.4
95% CI of median
Actual confidence level	0.9614	0.9883	0.9614	0.9614	0.9883	0.9614	0.9614	0.9883	0.9614
Lower confidence limit	1	1	1	316	1	1	1470	1	1
Upper confidence limit	14.7	1	6.81	3160	316	14.7	31600	681	316

## Sheet: Figure 4
Fig. 4A		SCV2 (genome copies per ml)																		Mean	SD	N	Mean	SD	N
	Time (h)	37C									40C									37C			40C
Donor 1	0	15800000	11600000	13600000	13700000	24000000	26700000	23800000	34400000	29000000	45900000	22600000	21200000	24800000	14700000	15000000	60600000	34100000	17100000	21400000	8.02262e+06	9	2.84444e+07	1.56881e+07	9
	24	6280000	2480000	4610000	1040000	3270000	16700000	10600000	2890000	3480000	889000	1410000	918000	1650000	953000	1270000	2160000	4360000	2050000	5.70556e+06	4.96673e+06	9	1740000	1.08938e+06	9
	48	305000000	1780000000	2710000000	102000000	713000000	3720000000	738000000	499000000	15100000000	3020000	278000	1690000	9880000	195000	110000	7860000	466000	501000	2.85189e+09	4.75088e+09	9	2.66667e+06	3.67366e+06	9
	72	53300000000	507000000000	547000000000	103000000000	47600000000	160000000000	136000000000	101000000000	378000000000	256000000	11900000	184000000	119000000	3243809	67925903	215000000	43600000	26100000	2.25878e+11	1.9684e+11	9	1.02974e+08	9.46656e+07	9
Donor 2	0	11400000	41900000	521000	13500000	35900000	16900000	28200000	35100000	47000000	67100000	12100000	10200000	7430000	15500000	16900000	22000000	13100000	24400000	2.56023e+07	1.57299e+07	9	20970000	1.81219e+07	9
	24	11100000	3510000	6100000	10100000	3270000	3290000	21500000	15400000	10400000	1080000	937000	821000	19700000	3150000	1430000	2840000	1410000	4220000	9.40778e+06	6.19759e+06	9	3.95422e+06	6.01992e+06	9
	48	27000000000	3590000000	32500000000	329000000000	22000000000	29300000000	3020000000	107000000	21700000000	66300000	29700000	62200000	92400000	3680000000	123000000	3920000	4790000	9890000	5.20241e+10	1.04584e+11	9	4.52467e+08	1.21103e+09	9
	72	1740000000000	280000000000	1770000000000	3000000000000	309000000000	316000000000	2240000000000	138000000000	608000000000	17100000000	2270000000	1180000000	9950000000	54600000000	12900000000	273000000	528000000	4760000000	1.15567e+12	1.05003e+12	9	1.15068e+10	1.72369e+10	9
Donor 3	0	34600000	21700000	25400000	22400000	23000000	24000000	692000	22400000	38000000	54700000	27000000	23500000	19400000	29700000	14600000	35500000	12200000	16500000	2.35769e+07	1.03886e+07	9	25900000	1.31767e+07	9
	24	1670000	8700000	3030000	68300000	11400000	12400000	7780000	2490000	11500000	1580000	1020000	934000	8670000	4220000	2740000	3040000	9960000	2180000	1.41411e+07	2.07229e+07	9	3816000	3.29835e+06	9
	48	3790000000	6030000000	8310000000	44700000000	2700000000	3520000000	14000000000	50200000000	36800000000	33800000	3830000	39800000	24600000	324000000	25400000	138000000	405000000	145000000	1.88944e+10	1.93482e+10	9	1.26603e+08	1.45261e+08	9
	72	72600000000	55200000000	168000000000	1270000000000	1040000000000	151000000000	104000000000	349000000000	174000000000	454000000	211000000	605000000	8610000000	1020000000	4120000000	2090000000	2450000000	920000000	3.75978e+11	4.5339e+11	9	2.27556e+09	2.67809e+09	9
	Fig. 4B
	SCV2 (genome copies per ml; 72 hpi)
	Donor 1_37C	Donor 2_37C	Donor 3_37C	Donor 1_40C	Donor 2_40C	Donor 3_40C
	53300000000	1740000000000	72600000000	256000000	17100000000	454000000
	507000000000	280000000000	55200000000	11900000	2270000000	211000000
	547000000000	1770000000000	168000000000	184000000	1180000000	605000000
	103000000000	3000000000000	1270000000000	119000000	9950000000	8610000000
	47600000000	309000000000	1040000000000	3240000	54600000000	1020000000
	160000000000	316000000000	151000000000	67900000	12900000000	4120000000
	136000000000	2240000000000	104000000000	215000000	273000000	2090000000
	101000000000	138000000000	349000000000	43600000	528000000	2450000000
	378000000000	608000000000	174000000000	26100000	4760000000	920000000
Median	136000000000	608000000000	168000000000	67900000	4760000000	1020000000
95% CI of median
Actual confidence level	0.9609	0.9609	0.9609	0.9609	0.9609	0.9609
Lower confidence limit	53300000000	280000000000	72600000000	11900000	528000000	454000000
Upper confidence limit	507000000000	2240000000000	1040000000000	215000000	17100000000	4120000000
	Fig. 4C
	SCV2 (RNA copies per tissue; 72 hpi)
	Donor 1				Donor 2				Donor 3
	N1 37C	N1 40C	Orf1a 37C	Orf1a 40C	N1 37C	N1 40C	Orf1a 37C	Orf1a 40C	N1 37C	N1 40C	Orf1a 37C	Orf1a 40C
	1960000000000	9580000000	201000000000	866000000	22200000000000	25200000000	2370000000000	713000000	13500000000000	13100000000	1270000000000	614000000
	4800000000000	1570000	532000000000	419000	3090000000000	32700000000	249000000000	776000000	597000000000	24600000000	52000000000	762000000
	6250000000000	1440000000	562000000000	70000000	5160000000000	13300000000	502000000000	468000000	5390000000000	80100000000	475000000000	7140000000
	1440000000000	3440000	117000000000	422000	5610000000000	255000000000	582000000000	18600000000	3900000000000	82600000000	482000000000	4340000000
	9290000000000	714000000	378000000000	80300000	10300000000000	12500000	1030000000000	1550000	855000000000	3830000000	39100000000	150000000
	1340000000000	5270000	38700000000	466000	9360000000000	16300000000	746000000000	1070000000	3300000000000	4030000000	191000000000	145000000
Median	3380000000000	359635000	289500000000	35233000	7485000000000	20750000000	664000000000	744500000	3600000000000	18850000000	333000000000	688000000
95% CI of median
Actual confidence level	0.9688	0.9688	0.9688	0.9688	0.9688	0.9688	0.9688	0.9688	0.9688	0.9688	0.9688	0.9688
Lower confidence limit	1340000000000	1570000	38700000000	419000	3090000000000	12500000	249000000000	1550000	597000000000	3830000000	39100000000	145000000
Upper confidence limit	9290000000000	9580000000	562000000000	866000000	22200000000000	255000000000	2370000000000	18600000000	13500000000000	82600000000	1270000000000	7140000000

## Sheet: Figure 5
Fig. 5A.								Fig. 5C	Upregulated (logP)
Upregulated (Q<0.05)				Downregulated (Q<0.05)				Description	SCV37/Mck37	SCV40/Mck37	SCV40/Mck40	Mck40/Mck37
Condition	total	Gene name		Condition	total	Gene name		GO:0044419: biological process involved in interspecies interaction between organisms	-44.554	-5.19218	-14.5374	-3.6435
SCV37/Mck37 SCV40/Mck37 SCV40/Mck40	28	CCT5P1		SCV37/Mck37 SCV40/Mck37 SCV40/Mck40	35	FUNDC2P2		GO:0016032: viral process	-28.7764	-5.74248	-4.95204	0
		EIF1P3				PRDX1P1		GO:0050896: response to stimulus	-22.7522	-12.7183	-6.26329	-10.9066
		HNRNPKP2				KRT8P48		GO:0023052: signaling	-17.9528	-3.2298	-2.24522	-2.251
		AL161787.1				TAGLN2P1		GO:0032501: multicellular organismal process	-17.3603	-3.59699	0	0
		IFIT2				MYL12AP1		GO:0048518: positive regulation of biological process	-14.3522	-5.94513	-2.3662	-7.50764
		MT-ATP8				PTMAP2		GO:0002376: immune system process	-11.8284	-3.35556	0	-2.6944
		MTCO1P40				RPL12P6		GO:0008152: metabolic process	-11.0794	-6.64108	0	-6.2404
		RPS27AP16				CALM2P3		GO:0050789: regulation of biological process	-10.1007	-5.91177	0	-6.29938
		AC113935.1				AC105339.4		GO:0048519: negative regulation of biological process	-9.74224	-4.35054	0	-3.00311
		EPSTI1				RPLP0P6		GO:0048511: rhythmic process	-9.70937	0	0	0
		ZBP1				AC008813.1		GO:0051179: localization	-6.91906	-5.33308	-2.79956	-6.61459
		OASL				ACAP3		GO:0009987: cellular process	-6.87212	-20.1385	0	-22.7159
		TXNP4				AC021074.1		GO:0022610: biological adhesion	-6.8417	-2.10255	0	-2.85752
		EEF1A1P11				Z74021.1		GO:0065007: biological regulation	-6.2485	-7.41111	0	-9.50131
		MX2				RPL13AP5		GO:0032502: developmental process	-6.1251	-2.91869	0	-3.06831
		ANP32C				ATP5PDP4		GO:0040011: locomotion	-4.59453	0	0	0
		AC126615.1				KRT18P17		GO:0022414: reproductive process	-4.34071	0	0	-2.06093
		YWHAEP5				KRT18P38		GO:0040007: growth	-3.76105	0	0	0
		AL592166.1				NDUFB7		GO:0051704: multi-organism process	-2.33395	0	0	-2.61132
		IFI44L				RPL10AP1
		IFIT1				AC010328.2		Fig. 5C	Downregulated (logP)
		TPT1P9				AC079140.2		Description	SCV37/Mck37	SCV40/Mck37	SCV40/Mck40	Mck40/Mck37
		CXCL10				RPL37P23		GO:0008152; metabolic process	-6.73907	-13.5044	0	-5.07885
		HERC5				RPS4XP11		GO:0050789; regulation of biological process	-6.72532	-4.11397	0	-3.29494
		AC092865.1				AL080243.4		GO:0009987; cellular process	-6.59356	-6.91427	0	-7.91607
		PRAL				BTF3P5		GO:0051179; localization	-5.29418	-5.88488	0	-5.20542
		AC005515.1				AC004801.1		GO:0048518; positive regulation of biological process	-5.22827	-4.10936	0	-3.48183
		IFIT3				CD24P4		GO:0048519; negative regulation of biological process	-4.8217	-3.42789	0	-4.41415
Mck40/Mck37 SCV37/Mck37 SCV40/Mck37	45	CASS4				RPS13P2		GO:0050896; response to stimulus	-4.45706	-7.19844	0	-4.1501
		OR2B6				YWHAQP6		GO:0065007; biological regulation	-4.2088	-3.06366	0	-3.27983
		MMP13				ELMO3		GO:0032502; developmental process	-3.96819	-2.70459	0	-3.02463
		H3C10				NDUFB4P12		GO:0023052; signaling	-3.88392	-2.95886	0	0
		H4C8				SRF		GO:0040007; growth	-3.80382	0	0	0
		CGAS				RPL26P19		GO:0032501; multicellular organismal process	-2.25564	-2.70396	0	-3.3966
		NOL8				AC008038.1		GO:0040011; locomotion	-2.03102	0	0	0
		H2BC21		Mck40/Mck37 SCV37/Mck37 SCV40/Mck37	25	FASN		GO:0002376; immune system process	0	0	0	-4.2801
		FERMT3				COL9A2		GO:0048511; rhythmic process	0	-2.35894	0	-3.86538
		HSPA4L				SLC35B2		GO:0007610; behavior	0	0	0	-2.1458
		NAA16				SCRN2		GO:0022414; reproductive process	0	-3.10809	0	0
		DYRK2				MAN2B1		GO:0022610; biological adhesion	0	-2.25978	0	0
		LSMEM1				TMCC2
		AOC3				RAB26
		AVIL				C15orf62
		H2BC19P				GALNT18
		DNAJB4				RABEP2
		WFIKKN1				VPS51
		H3C6				FAM83E
		H2AC13				HK1
		HSPE1P2				GGT6
		GAL3ST1				TAF6L
		AL031777.2				CAMK2G
		GCNA				ANKRD65
		ZNF385C				OPLAH
		Z95118.2				BPIFB1
		CCDC117				FPGS
		TG				NOL6
		RFPL3S				TENT5B
		HSP90AA2P				SLC25A10
		H2BC6				GAS6-AS1
		HSPA5				FBXO2
		XPO1		SCV37/Mck37 SCV40/Mck37	225	AP001024.1
		TRA2A				MMS19
		HSP90B1				ARPC3P2
		H2BC8				AC000089.1
		SCO2				PINK1
		OGA				FIBP
		NHLH1				YIF1B
		H2BC15				AHDC1
		ZNF816				CYBA
		LANCL1-AS1				H3-3A
		NPR 2.00				TMEM160
		TYMP				ARVCF
		RBM48				PNKP
SCV37/Mck37 SCV40/Mck37	129	VEZF1P1				PTRHD1
		NUFIP2				STK16
		ZNF473				MCRS1
		BTLA				SPPL2B
		AC122718.1				CROCC
		MIER1				NOXO1
		AC012459.1				ARL6IP1P3
		RC3H1				CCDC106
		ARHGAP21				GSS
		HNRNPA3P5				MRPS34
		ACSBG2				RPS27AP2
		PPIAP19				APEH
		INTS6				FLYWCH1
		AC092447.2				CFAP73
		IFNL1				NDUFS8
		EIF4EP5				MUC1
		HMGB1P5				TTYH3
		IDI2-AS1				AL139095.2
		N4BP2L2-IT2				RPS15AP17
		TENT4B				UQCRC1
		ZBTB11				ESRRA
		AC110588.1				CAPN1
		LTBP1				TSC22D3
		CASP8				PIH1D1
		STX19				DEGS2
		UBQLNL				FOLR1
		PPP1R2P2				GTPBP3
		EVI5				FBRSL1
		SMC4				DCTN3
		NOP58				AP003040.1
		ZNF441				ARMC6
		PPP4R3B				VILL
		COX20P2				TAB1
		RBBP6				MKRN9P
		ZC3HAV1				SLC25A5P3
		AP001992.1				BICDL1
		CBLB				TXNRD2
		OAS1				UBTD1
		RBM26				PRR36
		PTMAP4				PAFAH1B3
		RPS15P5				NOXA1
		RPS19P3				ZNF76
		BX323845.3				GSN
		AC104619.1				RAMP1
		LAP3P2				TPRG1LP1
		HSPA6				AC008870.1
		DAP3P2				KLHL21
		XAF1				RPS2P46
		DENND4A				PMVK
		MKLN1				CDC42BPG
		SMCHD1				PCAT6
		TRANK1				AC078991.1
		MTND5P11				NPM2
		NAA15				ASIC1
		INTS6P1				DDN-AS1
		ICAM2				SNRPFP1
		RESF1				GPS1
		AL162151.2				ASPSCR1
		RPF2				HCFC1R1
		ISG15				SLC7A4
		GPBP1				TMEM214
		PKN2				WNT9A
		AC107075.1				PRPS1P2
		ZC3H13				FBXW9
		EIF2AK2				BAD
		PHIP				SH3GLB2
		LRIF1				TOR2A
		MARCKS				SLC4A2
		VPS35P1				SINHCAFP2
		AC105245.1				FAUP1
		AL355377.4				AGFG2
		BMPR2				AC025181.2
		GLRX3P2				PGAP6
		PCGF5				TPD52L1
		PCF11				TMEM129
		RPL13P12				CTSD
		ST13P4				POR
		LIFR				PPP6R2
		ZBTB33				GCHFR
		AC025588.1				MAN2C1
		ARRDC3				SUN2
		KRT18P54				CHPF2
		AL512306.3				ADRM1
		TYW5				AC068631.4
		ZNF766				LZTS3
		TNFSF13B				ABHD14B
		BAZ2B				NAA40
		FTH1P20				PRRT3
		OAS2				TMEM134
		SRSF1				SSNA1
		ENDOD1				FBXO44
		RPL39P3				IRF2BPL
		FNDC3A				GHDC
		MT-ND3				NLRX1
		RPL31P2				ZMYM3
		KIF27				RPL22P1
		AC020898.1				CD14
		RPS23P8				MAGEF1
		MINDY2				INAVA
		NME2P1				NDUFB10
		PRPH				PGP
		GCNT4				NBEAL2
		NMI				TMEM9
		CCDC194				ZDHHC8
		AC069528.2				CDK9
		ZCCHC2				FBXL15
		DDX60L				AC007969.1
		AP003097.1				DNASE2
		TRIML2				AL390719.2
		FOXP1				EPN3
		OLFM5P				SBF1
		AL135818.3				ELP6
		EIF2S2P2				AC010677.1
		AC092017.1				COPE
		RBM27				AC130689.1
		LARP4				AC130472.1
		SKIL				DMBT1
		KITLG				EVA1B
		HNRNPLP2				TSPO
		SRP14P2				CYB5R1
		FBXO39				AQP3
		RANBP2				MRPL55
		BTF3P10				PLCD1
		DAAM1				GGT7
		RPL15P3				OSBPL7
		AL355309.1				CYP27A1
		EMSY				MRPL14
		TOP 1.00				HOOK2
		FNBP1				ALDH16A1
SCV37/Mck37 SCV40/Mck40	4	CMPK2				VDAC1P2
		RGS1				ACTR1B
		RSAD2				DBNDD1
		BACH2				RPL10P16
SCV40/Mck37 SCV40/Mck40	2	MT-ND6				ZFYVE28
		AL157871.1				MAPK3
Mck40/Mck37 SCV40/Mck37	373	RCN3				ARF5
		PLPBP				NACA4P
		DONSON				TRIOBP
		AL031587.3				MLST8
		DNASE1				RHOT2
		AC021092.1				PSMB5
		MEFV				ANKK1
		POLK				PC
		RBM15				AC115837.1
		PXT1				RPS7P10
		ZNF189				DDX54
		TMOD4				SEMA4G
		PAPOLA				WFDC2
		GPR180				MTA1
		EPN2				ZNF205
		POLG2				IDH3G
		TOB2				PRDX2
		AGR3				POLR3H
		DNAJB1				SPSB3
		AC008121.3				STX10
		GPR162				LYNX1
		PLIN4				AC117481.1
		AC103764.1				UBE2D3P2
		ATE1-AS1				FAAP100
		DNAJC27-AS1				DGCR6L
		AP000879.1				ILVBL
		BCO2				SLC29A2
		FAAHP1				VASP
		SIX5				EXOSC4
		KCND1				UBXN6
		NIBAN3				MSLN
		SHROOM1				TBC1D10B
		LINC01220				PPP1R16B
		CTDSP2				PKM
		GTF3C3				JMJD8
		AP3M2				SCNN1A
		RBM22P2				AL035411.1
		EVC2				TKFC
		AL022345.4				PLD3
		HSPD1				SGSM2
		BTRC				PLEKHJ1
		NPW				MAPK8IP3
		HSP90AB2P				CD164L2
		PGGHG				DUS1L
		TRMT112				MIF4GD
		ZNF117				ARRDC1
		AC093635.1				PGLS
		TSPYL4				GIPC1
		AC063944.3				AC007318.1
		AL590235.2				ZNF703
		ZSCAN26				AMPD2
		AC004696.1				AKR1A1
		AL355388.2				WDR13
		PTGES3				DCTN2
		METTL21A				CYB561A3
		AC018553.1				ESPN
		INTS8				SLC4A11
		H2BC5				ZFAND2B
		PSPN				ALG1
		WDR6				POMGNT2
		AL121601.1				MPG
		HSPA4				APRT
		PAN2				NDUFS7
		HSPA8				EVPL
		AC091825.3				MROH1
		AC068946.1				AL138878.2
		ATP2C1				NSUN5P2
		FKBP4				SEMA4C
		AP000919.1				TRAP1
		CRY1				ARFGAP1
		MT-TI				SUMO2P17
		AC006994.2				COMT
		NMNAT2				ZNF358
		CCT4				VEGFB
		MAPK14				PNKD
		AC004696.2				MFSD3
		HSPD1P12				PCIF1
		SATB2		SCV37/Mck37 SCV40/Mck40	1	FKBP4P1
		AC002310.1		Mck40/Mck37 SCV37/Mck37	1	OXTR
		AL356310.1		SCV40/Mck37 SCV40/Mck40	2	RASD1
		AL353759.1				EDN2
		P2RX6		Mck40/Mck37 SCV40/Mck37	275	ZHX3
		AC136475.3				PDE6A
		AC005052.2				TOMM20
		LINC01754				ADGRB2
		AL135818.2				SLC28A3
		LINC01513				NSMCE4A
		H2BC9				IGF2BP3
		TCP1				AC023510.1
		WBP1				HROB
		SUGT1				SNHG4
		AC012636.1				AL135924.2
		RNF112				UGT1A1
		AL121672.2				RFC3
		SPR				SLC23A2
		ACRBP				TMEM18
		LMAN2L				TMEM86A
		RAD52				AL354953.1
		AC009133.4				BIRC5
		DSE				ZNF513
		AL590560.2				SPTSSA
		TNNT2				CNGA3
		PTGES3P1				HIF3A
		DNAJA1				CCNE1
		HSF4				AL356481.3
		KIF2C				AC064807.1
		PKP4				SYT5
		H2AC6				AC104024.2
		VN1R110P				PMF1
		CLK3				AC004584.3
		TRAPPC5				QPRT
		PPID				SLC6A6
		AL121992.3				METTL25
		AC016866.1				RPL13AP17
		PRDM6				AC015656.1
		BAG3				AL050309.1
		MPHOSPH8				QARS1
		TOGARAM2				TASP1
		AC132938.2				AL356805.1
		CLEC18B				GHRL
		AL513477.1				FUCA2
		AC036214.1				MAN1B1-DT
		PKNOX1				DDHD2
		LRRC15				ACADL
		CEBPZ				LINC01517
		AC093535.1				MYOT
		APTX				TNNC1
		FAM160A2				HLF
		DLEU2				Z99496.2
		RPS3AP38				FADS2
		AC074008.2				CENPO
		AC004156.1				CIP2A
		STAT6				COLCA1
		ANKRD24				EPPIN
		H3C8				MAP2K6
		DHX34				AL135905.1
		YJEFN3				PIGL
		OMA1				AC025171.5
		CCNA2				AURKB
		AP001273.1				LANCL2
		PLOD3				DELE1
		C19orf38				RASSF4
		KAT2A				SLC25A18
		AC097359.3				GJB5
		AQP6				LINC02038
		HSPD1P4				PHB2
		SLC23A3				ERMAP
		BTBD8				AC010149.1
		AC074351.1				BX470102.1
		IL12A				VWCE
		DROSHA				SULT1A1
		PUS10				AC011815.1
		FUT8				Z83745.1
		NEK10				RHBDD2
		AMPD3				LMOD1
		ERG28				UCN2
		NEB				C1orf100
		ZNF761				LINC01101
		RPL17P50				NCAPG2
		SPRED3				SUMO3
		KANSL1L				CYP 20.00
		CKS2				LMO2
		KCNJ14				TBC1D8
		HNRNPC				CD177
		UBAP1L				ARHGEF39
		FXR1				AC092171.3
		HSP90AA1				AC011379.2
		AC005329.1				TMEM220-AS1
		WFS1				SPDL1
		MKNK1-AS1				SLC36A4
		ITGA10				IMPAD1
		THAP2				RASAL3
		HSPD1P6				MT-CO3
		TUBE1				ZDHHC19
		AL021396.1				VWF
		ZNNT1				FPGT-TNNI3K
		H2BC12				GALNT12
		AC092118.2				AL451042.1
		ZNF329				LINC02288
		ZNF610				MCM5
		AP000845.1				RBM3
		AL035252.4				CCT6B
		RGS5				CNTN5
		MRPL18				PCBD2
		SPAG17				WSB1
		P4HA2				SLC16A11
		PDIA2				CREBZF
		DFFA				TMEM40
		CLDN15				SCART1
		MKNK2				ABLIM2
		LURAP1				GTSE1
		TBX4				GLYCTK
		UXT-AS1				ABCA12
		SERPINH1				MFSD1
		SRSF7				AKAP17A
		NUDT9				DCAF16
		ESAM				E2F7
		AL355574.1				POLQ
		SAP30-DT				PBK
		HIF1A-AS3				STX16-NPEPL1
		AC115284.4				AL161891.1
		AHSA1				PRR11
		GHRLOS				TRMT11
		B3GNT4				NUDT3
		MSH4				LRRC39
		MGAT4EP				EFHC2
		HIBCH				PTTG1
		RBM14				SCGB2B2
		SORBS1				SNAI3
		AC011815.2				TROAP
		AL137918.1				LRRC36
		NPC1L1				TARBP1
		H2BC20P				HEXD-IT1
		ZC3H8				AC012588.1
		SLC10A6				MT-RNR1
		AL158206.1				NMRAL2P
		AC127496.7				TP53I3
		PPME1				CERNA1
		EXPH5				RNF165
		INTS6-AS1				PCSK1N
		AL445931.1				TMEM268
		AC004943.2				PDIA5
		GRIK5				AL512408.1
		DDX59-AS1				KIFC3
		CYCSP10				NCAPH
		WDR87				SLA2
		QRICH2				IQGAP3
		SRRM5				DIAPH3
		FAIM2				PLA2G3
		AC010422.8				PCED1B
		FLACC1				AL139349.1
		KCTD6				TMED3
		AC055720.1				LINC00964
		AC122719.2				COLCA2
		KLHL12				ECM2
		C7orf61				MTFR2
		COMP				ASPM
		HPRT1				DRC3
		ABHD3				PNPLA3
		AC015813.6				ASL
		BAG2				BTNL8
		THNSL1				STN 1.00
		NCBP1				PIMREG
		AC009690.1				PFKFB2
		FGFR1OP2				BLACAT1
		AL121992.1				RNF126
		STIP1				SLC7A5
		TM2D2				NAGLU
		MAP3K12				SORD2P
		EIF1P6				OSGIN1
		HSP90AB1				PTPRQ
		CCT3				GINS4
		LINC00205				CCNB2
		HSPE1				ASPG
		AP001099.1				CLEC7A
		CRELD1				PIF1
		AL022322.1				WIPI1
		WWC3				DENND3
		LINC01278				NPEPL1
		OIT3				AL034397.3
		BANP				AC093425.1
		EID3				AC138150.1
		AP002813.1				CEP55
		H2AC11				ACAT2
		ZNF569				AC005392.2
		RPL30P7				RRM2
		WFDC11				TOP2A
		SNX3				NPBWR1
		AC006064.2				KLK5
		H4C4				STAR
		SLFNL1				RTEL1-TNFRSF6B
		GPX8				HELLS
		AL391001.1				FANCI
		XBP1P1				ABCA11P
		HEATR6				ADK
		SLC46A1				SLC25A6
		TAPT1-AS1				IL22RA1
		MFSD12				EXTL3-AS1
		AL354710.2				MVK
		HSPH1				RPS6KL1
		KIAA1614				UVSSA
		NKPD1				HIF1A
		ZNF143				MCM4
		SAMD15				AC008464.1
		PCBD1				SLC47A2
		P4HA1				BUB1B
		DNASE1L2				CCNH
		RANBP10				PHEX
		GLS				CLIP4
		ADAP2				HJURP
		CAP2				VSTM5
		RNF157-AS1				IFT27
		AC010478.1				CLYBL
		ADGRF3				TRPM3
		AC139100.1				MKI67
		MAMDC4				PLEKHD1
		CTU1				PDK1
		SLC39A10				AC092171.5
		ZNF337				CIAPIN1P
		MDN1				DRAIC
		NBL1				LINC01389
		HERC4				LIPC
		LINC01232				PARP3
		PARD6G-AS1				TCEAL3
		HSP90AA6P				LAPTM5
		CACYBP				NRBP2
		CATSPERE				MIR34AHG
		AL353743.1				SLC35E3
		DOK2				CCDC150
		TNRC6C-AS1				EXO1
		HSP90AB3P				AC004990.1
		FCN3				FAM107A
		EIF4A2				ERICH6
		HEMK1				LINC00265
		SPACA9				H1-0
		CCT5				SOWAHA
		AC099845.1				TXNRD3
		TBCK				RND2
		STX1B				KIF20A
		NUDT4				SNRPB
		TTC17				JAKMIP3
		AL596325.1				CHRNA9
		ST13				SLC25A45
		ECT2L				AKR7L
		C2orf42				PSMC3
		TPPP				PICART1
		METTL27				LRRC37A11P
		AC021205.3				SREBF1
		IL11				HMCN2
		DEDD2				UHRF1
		GKAP1				MCF2L2
		C16orf70				AC005753.2
		PMEPA1				ALKBH3
		AC006378.1				AC109322.2
		CCP110				ARMCX4
		SEPSECS-AS1				EOGT
		FTCD				ATAD5
		PEX12				ASB9
		LINC01135				AP002851.1
		FKBP4P6				TCN2
		AP003119.3				PGD
		MFAP1P1				AC105052.5
		AGMAT				AL353660.1
		HGFAC				TRIB2
		LINC02816				SLC18B1
		AP000229.1				REEP2
		TMEM252-DT				SLC27A5
		RASSF6				LMO7-AS1
		ABHD6				AC087491.1
		WHRN				AC005863.1
		CCT6A				SAT1
		AC091214.1				TMEM270
		AL354920.1				B3GNT2
		ZNF300P1				AC107081.5
		AC133528.1				LINC02701
		AC016586.1				NRSN2
		TUBB1		SCV37/Mck37	456	GPAA1
		THAP9				TEX264
		ARMCX2				CEP250
		SMAD6				HSPB1
		AOC2				VAMP8
		ZNF280D				THEM6
		LINC01762				PRADC1
		HSPD1P1				RAB1B
		SERHL				ATP13A1
		AC145098.2				LZTR1
		SPART				XAB2
		ZNF471				NUBP2
		GNB3				GYS1
		CDHR2				PWWP3A
		AC009119.1				CSNK1A1L
		AC025171.4				HMG20B
		ZNF638				USF2
SCV37/Mck37	863	AL021707.1				KLC4
		LTV1				MAP3K3
		SAMD4A				ALPK3
		LINC01905				COX14
		AC092747.2				SUSD2
		UGCG				VSTM2L
		CCDC116				SNX33
		APOL2				GPR162
		HIVEP1				PKD1
		AL021707.6				WDR34
		EDN1				KIAA1522
		H3C12				STK25
		CLK4				ITGA3
		AEN				DOLK
		WWC2				TOP3B
		BRIX1				ABCD4
		CXCL3				SLC44A2
		PLAU				TBL3
		FAM214A				B3GNT9
		KMT2E				ASB13
		LAMA2				PTOV1
		DNAH14				NEIL1
		TAF4B				HAGHL
		FRMD3				SPIRE2
		GDF15				TMEM250
		SCAF8				CCDC124
		GTF2A1				DNAAF3
		CRNKL1				THAP11
		NID1				AL133268.1
		SETD2				MIB2
		SENP1				CAMSAP3
		SIRPB2				IL17RC
		TICAM1				SLC16A12
		LY6E-DT				MINK1
		AC234775.4				TNNT3
		OOSP3				SLC66A2
		USP47				FAM89B
		SP140L				DAPK3
		RPL7AP31				SLC38A10
		C17orf67				SIPA1
		PNPT1				NTHL1
		AC005062.1				TRIM3
		CHD9				CDIPT
		NAMPTP1				MXD4
		VCPIP1				GAS2L1
		LINC01416				KIAA0100
		AC027288.2				LLGL2
		ITLN2				PMM1
		IRF1				ULK1
		ING3				INTS1
		TET3				RNF166
		SCAMP1-AS1				TMEM143
		BBC3				PPP6R1
		SOX4				ZNF692
		MIR4435-2HG				NCF2
		HMGB2P1				TSR3
		PPM1J				RNF215
		CHD1				MRPL28
		TRIM22				ZNHIT2
		ATAD2B				MRPL34
		PHLPP2				BCAP31
		ARL 9.00				POMT1
		TCIM				FRAT1
		ABL2				LAGE3
		SLK				CCM2
		RPL10AP6				PIGR
		MIR7-3HG				TSC2
		TBK1				IGFBP7
		SNIP1				DHX30
		UTRN				ENDOG
		CDC14A				EML3
		USP6NL				PACS2
		SNX16				ATG4B
		CCDC66				KDM4B
		PPP1R15B				TMEM125
		MAML2				ACTR1A
		RPL7AP6				TECR
		MCUB				INPP5J
		SQSTM1				HGH1
		PHF20				CIAO2B
		CD55				ARAP1
		HES1				ANKS6
		BOLA2P3				CACNG4
		BISPR				IPO13
		DCP1A				COMMD5
		LNPEP				MYORG
		CTDSPL2				CTXN1
		ZNF274				GPRC5C
		ATF3				PNPLA6
		CEP350				VWA1
		AC068647.1				CPAMD8
		SSTR2				YIPF2
		AC104389.5				RPS19BP1
		DLX2				LPIN3
		APOL6				SYTL1
		FBN2				SCAND1
		EGOT				GGA1
		ZC3H7A				E4F1
		STARD5				ANKRD52
		DNAH17				CORO1B
		BCLAF1				C16orf71
		BMT2				GAA
		NEDD4				TRAF7
		SLFN12				SERINC2
		TRA2B				HID1
		PPIL4				MOGS
		BTG1				STUB1
		CD38				ILK
		ZBTB38				POLRMT
		TNFRSF9				DOK4
		MYH16				DEF8
		DUSP4				MRPL41
		DUOXA2				MTG1
		ARL5B				SLC27A1
		RASGRF1				AP2M1
		FRS2				RPUSD1
		GMPR				NPRL2
		AL138787.2				AP2A1
		CNKSR3				BCKDK
		LCOR				EHBP1L1
		ZNF596				DCTN1
		CCAR1				CYHR1
		SEMA3A				AC091230.1
		COMMD2				TBC1D2B
		CABP5				DLG4
		LAMP3				ZBTB45
		CSF1				HAGH
		TNFSF10				DGKZ
		TIPARP				GTF3C5
		USP7				MAP2K2
		DTX3L				VIM
		HMGN2P46				P4HTM
		FNIP1				MAGIX
		PPM1K				SPR
		AC097059.1				CARS2
		MAP3K13				BTBD2
		CPEB3				PTK7
		BCL2				CSNK1G2
		NFKB2				SH2B1
		AP001033.4				SLC50A1
		HESX1				DPP7
		MAP3K14				FER1L4
		NPM1P47				PCAT14
		PHC3				ATP6AP1
		WDR43				ZDHHC12
		TMEM156				PDK2
		RPL13AP20				ACADVL
		UBLCP1				PLIN3
		NUP153				CTBP1
		NRIR				JRK
		LINC02068				WIPI2
		BDKRB2				TCTA
		FAM133B				SUMF1
		USP42				MEGF8
		PLAAT2				RSAD1
		NIPBL				ARL 2.00
		ZBTB2				NCKAP5L
		HSPD1P10				VPS16
		RICTOR				IGFBP2
		AL591135.1				ACO1
		AC104837.2				TOGARAM2
		PIK3AP1				MFSD10
		KLHDC7B				ARRB1
		TRIP12				PARD6A
		CDK17				CLCN7
		DUOX2				DVL1
		SEPTIN4				SLC12A9
		TBC1D22B				DGKQ
		IKZF3				HRAS
		QKI				TOM1
		AC087499.2				RABL6
		PDP1				SCGB3A1
		ARIH1				ANG
		ITSN2				TMC6
		PLEKHG2				LYPLA2
		AL135926.2				RETREG2
		MERTK				NYAP1
		NFIL3				CCDC40
		PPIAP22				THOP1
		AEBP2				NELFB
		GCA				PPP1R12C
		AP001992.2				VAT1
		GPATCH2				MRPS26
		AC092658.1				TUFM
		CXCL11				COG8
		ZBTB20				DNAAF5
		ZNF639				MUS81
		UBE2L6				ZNF444
		HLF				MED16
		PPIG				DNASE1L1
		CBARP				DAG1
		NPHS1				SLC9A3R2
		MASTL				KAT2A
		AC025580.2				EPN1
		APOBEC3B				ANKRD9
		ANKLE2				RAVER1
		GNB4				ATG16L2
		RASEF				LASP1
		RNF103				ATAD3A
		MYO16				SFXN3
		AC106886.3				TLE5
		AC068491.1				PLXND1
		FRYL				TEPSIN
		EGR1				INTS5
		ARHGEF38				RAB11B
		ZNF543				TBC1D16
		ESRRG				TPRA1
		RIPK2				FKBP8
		HDAC9				ADGRG1
		PARP14				HEXD
		LINC02551				AK1
		GORAB				EML2
		IFNL3				INTS11
		RAB21				RILPL2
		FAM126B				PTPN23
		KRT18P25				STK11IP
		PPP1R12A				INPPL1
		SHFL				ATP6V1F
		CHMP2B				TMCO6
		SERTAD2				CCDC107
		ZBTB43				COPS6
		USP9X				KCNH3
		WAPL				SIGIRR
		KLF6				UCKL1
		USPL1				ACSS1
		NR3C1				GIT1
		NR5A1				AC241584.1
		NFYC-AS1				THAP4
		NPR 3.00				RHPN1
		IFI27				BMF
		ARNTL2				LMAN2
		TAGAP				TAF6
		MAGOHB				FCGRT
		TMEM171				MYH14
		C6orf62				NIBAN2
		TMEM140				TELO2
		ZNF92				ANAPC11
		IFI16				PCDH1
		PSMD6-AS2				MOSPD3
		RN7SL834P				SLC22A23
		TNFAIP6				SH3BP5L
		UBR5				STK36
		KCNQ1OT1				RNF167
		SLC22A1				DDRGK1
		NPFFR2				CLIC3
		ATF4P3				FOXO4
		RORB				ANAPC2
		CUL4B				LRP1
		OAS3				RNF26
		AL157893.2				MCOLN1
		SLC25A13				ATP13A2
		MORC3				PSD
		WARS1				DANCR
		FANCA				BRAT1
		AFF4				FHOD1
		C2CD4B				TUBGCP2
		LYST				AL021392.1
		NEDD4L				AP1G2
		GAS2L3				EMC10
		AL031274.1				ST6GALNAC4
		MYH3				UQCC3
		TLK1				SLC16A13
		AGO2				NAA38
		CREBBP				AL031729.1
		SENP6				AL118506.1
		COPS2				TMCO4
		RIF1				PRRG2
		LINC02709				DCTPP1
		USP30-AS1				PIGQ
		AL109933.5				TMEM190
		AC009716.2				ABCC10
		DKK 4.00				SLC39A13
		PIP5K1A				TRPV4
		SAMD9L				SLC25A11
		FAM193A				GADD45GIP1
		CSF3				SLC27A4
		ABCE1				KLHL22
		REV3L				CBX7
		DDX60				BCL2L1
		AC009121.3				HECTD3
		NFKBIZ				IQSEC1
		SPAG9				TAZ
		ZNF439				CRIP2
		JAK2				BX255925.3
		HELZ2				NT5DC2
		ETV7				ABHD8
		HERC6				NHLRC4
		CASP1				PSMG3-AS1
		CD2AP				METTL26
		RASSF10				DNM2
		LINC02605				NUDT16L1
		PLA2G4C				KIF1C
		SMCO2				CDAN1
		ZNF442				FAM98C
		STX11				ADCY6
		ZNF627				ANPEP
		AL021068.1				CCDC184
		USP25				HDAC11
		PTGS2				VMO1
		ITPR1				TST
		AC002511.2				TMEM161A
		OSM				PSKH1
		DUSP1				CYB5R3
		APOBEC3A				NECAB3
		SPRED1				ZER1
		ARFGEF2				TSC22D4
		NCF1				NR2F6
		REV1				YIF1A
		MAP4K3				CYSRT1
		CHROMR				ARHGEF1
		NAV2				THRA
		GCM1				HIP1R
		ELF1				GFER
		FAM71A				MAN1B1
		FAM183BP				SUFU
		AC068989.1				KANK2
		CD83				CUL9
		AL512353.3				CCDC69
		WNK4				DPEP2
		C1GALT1				EPS8L2
		ZNF644				ALKBH5
		LINC02158				OTUB1
		IL4I1				TMEM115
		DNAJC25				CPTP
		WDFY4				STK11
		KDM6B				MAP4K2
		USP18				CIZ1
		KLF12				LAMB2
		NR6A1				MBD3
		NFAT5				PBXIP1
		TAF1D				ALS2CL
		NUB1				MED24
		AC007728.2				REEP4
		ERN 1.00				RAB11FIP5
		GRHL3				ZNF768
		CCNYL1				HTRA2
		ZSWIM6				KIAA2013
		LINC01191				PLPP1
		DENND5B				AGAP3
		RND3				GET3
		RUFY4				CUL7
		PNRC1				OMP
		PDE4D				LYPD2
		SPATS2L				AC009686.2
		NR1D2				TMEM120A
		ITGB8				IDUA
		LINC00641				ABCA2
		PER2				SHARPIN
		GABPB1				GUK1
		IMPDH1P10				TAF1C
		CFLAR-AS1				TMEM150A
		SERPINB9P1				SCAMP2
		CSRNP1				CAPN10
		APOL1				SLC6A9
		TRIM14				SERF2
		TUBB3				TMEM179B
		RIOK3				KLHL17
		PER3				SSH3
		AHCTF1				PHETA1
		PCF11-AS1				ANO8
		DOCK4				KLC2
		PTCH1				VSIG2
		TFRC				PRR12
		EPC1				FASTK
		ADIRF-AS1				MICALL2
		KAT6A				ZNRD2
		NR4A3				HDGFL2
		SPDYA				CGN
		MCTP2				CAPN15
		CCNT2				MAPKBP1
		AL353743.4				VOPP1
		ZC3H12C				PIDD1
		DDX18P5				TUBGCP6
		AC021066.2				POLD1
		MTUS1				FAM160B2
		AC005324.3				COLGALT1
		CCNC				OAZ1
		LEMD3				AC108479.1
		PHBP13				FAM193B
		MRC1				CTSH
		MAGI1				FCSK
		MAP3K1				PRSS36
		APOBEC3F				GTF3C1
		THEMIS2				LTK
		SRSF3				CASTOR3
		SP4				DEXI
		LSMEM2				PHB
		ACHE				ACTN1
		GSK3B				ELOB
		GNA13				AC005077.4
		POU2F2				REX1BD
		ZNF292				WDR83
		AMOTL2				NME3
		ZNF184				ANKRD13D
		TNFAIP3				ENGASE
		WDFY1				DENND6B
		AP001180.1				GPX1
		FOXO1				RRNAD1
		ZNF267				PSCA
		DUSP10				SPRYD3
		GBP4				GAS6
		ACTN2				SERPINA3
		FAF2				ZFYVE19
		STAT1				SHKBP1
		PPP4R1				RETSAT
		LHFPL3-AS1				PGS1
		RSBN1L				CLPP
		EIF2AK3				TECPR1
		TMEM62				CENPT
		RBMXL1				RNF123
		AC127526.5				DGCR2
		AL512306.2				SFXN5
		TLR3				UNC45A
		IL6				SCAP
		CCDC93				BAIAP2-DT
		IL18RAP				SPINT2
		BATF				KAZN
		GTPBP2				CALCOCO1
		ATF7IP				ANKS3
		TOR1B				LRRC14
		WEE1				IDH3B
		TOPORS				HGS
		PARP8				ABTB1
		GADD45B				MAF 1.00
		NWD2				TMEM147
		FGD2				YIPF3
		CREB5				PDE4A
		AC119150.1				YPEL3
		ANGPT2				MIGA2
		UBASH3A				NCLN
		CCDC68				SPHK2
		TRIP11				MAST3
		ZNF608				CDK10
		GRIN3A				PNPLA2
		PHLPP1				RNPEPL1
		RNF213				JOSD2
		CLK1				TRMT2A
		AC002553.2				BICDL2
		AL606970.5				PLOD1
		AC083862.2		SCV40/Mck37	495	ESPL1
		ITGAM				C11orf16
		IFNL2				AACS
		SHD				AC106820.5
		FAM111A				AL161431.1
		BLNK				BTG2
		PHACTR4				TKT
		WASHC4				RPL34P18
		AC015813.1				CNTD2
		AC021087.2				IER2
		ZNF140				NMB
		AL929236.1				SLC25A3
		IDO1				EIF6
		PPP1R15A				ZNF837
		NAALADL2-AS2				LINC02474
		DENND5A				DEPDC1B
		AC093063.1				CA13
		LATS2				AC063960.1
		PNPT1P1				TCF25
		MYD88				CYP4F23P
		AL450405.1				NSMCE2
		NOCT				PIR
		PML				RPL7A
		ZNF44				FADS1
		LINC00536				RPL23AP42
		BATF2				AC087222.1
		IFITM3				ZNF219
		FOXJ3				TUBAL3
		AC118549.1				RHOQP2
		AC018644.1				CA14
		NT5C3A				GRK6
		SIK1B				TCHH
		BRCA2				CLCN6
		RORA				AC009022.1
		PARP12				NEURL2
		XPO6				NUDT1
		FAP				NUP93
		FMR1				SMYD3
		PLK2				CES2
		ARHGAP9				DDB2
		CCR1				WDR45
		HTR2B				NDUFA11
		USP15				FOXJ1
		UVRAG				EXOC3
		LONRF3				PEX14
		FLCN				GTF2IP5
		RN7SL265P				RIPK4
		NAMPT				PLTP
		RAET1K				NPAS1
		OPTN				ETNK2
		HDX				NR2E3
		CCNL1				SLC25A5
		AF127936.1				AL731702.1
		IRAK2				ZNF598
		AC116366.1				TMEM222
		SP100				ATP5F1D
		SP110				BDNF
		IFI6				R3HDM4
		BTC				SCDP1
		WDR33				AL732437.3
		ATP5PDP2				DNASE1L3
		TTC36				RPL7AP50
		USP31				RPLP1
		ZSCAN12P1				MYO15B
		HIVEP2				SNHG11
		CPEB2				DUSP5
		FNIP2				TRIM29
		TLR10				LMF1
		CHD7				DUSP2
		TXK				KIF18B
		AC087392.4				C9orf50
		AC092611.1				C9orf16
		AL596087.1				ELF3
		JAML				CD6
		BRIP1				AC015712.1
		SLC8A2				ZSCAN4
		TRIM21				SND1
		NLRC5				MPPED1
		EPC2				PRR22
		CCNJ				AC131212.2
		AC012184.1				AC084809.1
		MDM2				ZZEF1
		PIGA				CLDN22
		THSD7A				PHF7
		AC022966.1				FAM216A
		CXCL2				E2F1
		ELL2P1				MMP24OS
		PIP4K2A				DEPDC5
		DENND1B				RAET1G
		RASGEF1B				TOLLIP-AS1
		EIF4A1				FUT6
		TIAM2				AFAP1L1
		AC027288.3				ARHGAP33
		ZNF317				POU6F1
		NBPF10				MAL
		CHD2				ISOC2
		UBA6				BAG1
		MIR194-2HG				WDR62
		AC026412.2				NT5C
		TSC22D2				SPACA6
		SMAD1				PCCB
		DDIT3				RPSA
		IFIT5				EHD4-AS1
		TUT7				CYP4F3
		STAG1				AURKA
		MYCBP2				SMTNL2
		HSPA14				PABPC3
		MIR616				GIPR
		AC009487.2				IL17RE
		KCNN1				ZFP36L2
		LARP1P1				PXN-AS1
		LATS1				PIM1
		ZBTB21				PLXNB3
		GBP1				ARHGEF16
		AP000424.1				ACSF2
		MIR548A1HG				HDAC3
		RNF144B				AL365357.1
		GBP1P1				ACOT2
		AC010343.1				AC016739.1
		IRF5				RPS2
		RBM11				CHMP6
		LRRC37B				TOMM20L
		IPCEF1				ARFRP1
		TET2				MTHFD1
		DNAJB5-DT				TOB1-AS1
		SPIRE1				AC007686.1
		ESF1				MEIS3P2
		TCERG1				CCN2
		PLSCR1				NHP2
		ZNF460				PACSIN3
		SP140				TUFT1
		AKAP9				LRRC29
		EHD4				ZC3H12A
		ZNF14				MFSD2A
		AC112484.2				LCK
		ARAP2				MAP3K8
		PPP2R2A				QPCTL
		MYRFL				NDUFB8
		MICAL2				SGF29
		CPEB4				PGAM1
		MED13				EGR2
		PARP10				ADH7
		ICAM1				AC011676.5
		CALCRL				ERCC1
		CXCL9				AC015802.6
		AC093844.1				SDC4
		ESCO1				ZBTB16
		THBS1				ANXA8
		AL157827.2				PIK3CD-AS2
		CAMSAP2				AVPI1
		SCLT1				AP000553.5
		SMIM31				CYC1
		ACSL1				SCN4B
		GTF3C4				B4GALT2
		LGALS9				AC004812.2
		CMTR1				S1PR4
		ZNF433				AL132657.1
		SRGAP1				CAPG
		AP003472.2				FUOM
		PATL2				ZBED6CL
		TRIM38				POGLUT3
		AC098848.1				TALDO1
		AP003498.3				LYPD3
		CWC22				SPG7
		C16orf72				AC008147.2
		AC108463.1				BX537318.2
		NEXN				ATP5PO
		IL6ST				FIS1
		PMAIP1				ATG4D
		SLC3A2				FOXRED1
		ISG20				OXA1L
		PPP4R3A				GALM
		GSDMB				KDM8
		IFNA22P				U91328.1
		RASGRP3				LRCH4
		SH2B3				CHTF18
		RABEP1				CCNT2-AS1
		AC104109.4				MVD
		SUZ12				CRYBG2
		PI4K2B				ATP5F1A
		USP41				CYP4F12
		MACC1				C1orf210
		IRF1-AS1				NUDT22
		HSH2D				CNFN
		SOCS1				IRS2
		TGS1				RHOV
		ZBTB10				CBX8
		RAD1P2				AACSP1
		RNF111				COMTD1
		AC108463.3				GPX2
		LINC01926				AC132872.2
		C21orf91				SMILR
		C3orf79				GRTP1
		RTP4				RABAC1
		ADAR				DNAJC4
		SLC15A3				RALGDS
		PDE10A				MDH2
		AC107959.2				DHCR7
		MAP3K4				PPP1R26
		CYLD				SDR39U1
		RIT1				ZWINT
		AC009812.4				PER3
		LINC01208				SHISA8
		FBXW7				ZXDC
		WTAP				LRRC8E
		ZNF720				S100A6
		AC007991.2				APEX1
		XRN1				CAVIN2
		JMJD1C				ZNF787
		MYOZ3				FZD10
		SP3P				TMEM259
		RPL39P5				ULBP1
		ZNF507				LARP6
		AP001610.2				PICK1
		ODC1				RPLP2
		AC078817.1				DPY19L2P2
		PCDH17				RPS6KB2
		BAZ1A				PI3
		SOX6				GTF3C2
		NSRP1				AL031118.1
		ZCCHC8				AL590617.2
		ENO3				EGR3
		AC002511.1				ALAS1
		UBA2				MRPL37
		IFI35				ALKBH7
		ANKRD12				TMEM205
		RAB30				ALDH3B2
		AC104695.3				C16orf86
		ZNF532				RAB43P1
		FYTTD1				HYAL2
		AC022106.1				AC100858.3
		LCP2				ZNF629
		MB21D2				NME4
		IL10RA				ZNF335
		LURAP1L-AS1				RPL12P8
		ARG2				SLC2A1
		THAP9-AS1				HTR3D
		STAT2				ATP2A3
		ADAM8				SMARCA1
		LRRC3				LIMK2
		HSPA7				ADGRF2
		REL				AC068580.1
		RAPGEF2				MTATP6P1
		SRFBP1				AC011676.3
		AC007996.1				EBP
		CREBRF				PPP1CA
		AC009242.1				CC2D1B
		MX1				PTDSS1
		PAXBP1				KIF23
		FGF13				FGFRL1
		RELB				KLHDC8A
		OR52K3P				CNTROB
		PPP4R2				SLC25A25
		FNTA				OR7E91P
		SUCO				MFSD2B
		TAB3				ZBTB42
		TNFAIP2				AC012254.1
		RPL7P1				ZC4H2
		DYRK1A				OBSL1
		SYNJ1				SLC23A1
		NFKBIE				EEF2
		IL32				CALML5
		PTBP2				ASH1L-AS1
		TCF7L2				RNF220
		NEDD9				ARHGEF37
		HS3ST2				UROD
		AC124861.1				COMMD4
		TBC1D15				DUSP8P5
		AP003472.1				RACK1
		ZC3H4				PLD2
		HNRNPA3				SLC10A1
		MMP25				PMEL
		RPSAP47				MARCHF9
		N4BP1				IGSF10
		SLC25A28				AC139530.1
		DDX58				GMPPB
		ZNF462				CTNNBIP1
		PRKCH				CDCA3
		AL356056.2				CBX4
		AC021066.3				ZNF428
		COL6A3				MZT2B
		CARD17				S100A4
		APOBEC3G				CES3
		RABGAP1L				FRMD8
		MLKL				CNIH2
		PDLIM3				AC074194.1
		LAP3				AC244636.3
		ANKRD33B				MTA3
		ELMSAN1				FAM117A
		IFIH1				MBD6
		RSRC2				CAPNS1
		AZI2				CLDN3
		NUAK2				POLL
		PER1				NIPSNAP2
		RBM39				ASS1P7
		ZNF888				ENOX1
		MALAT1				FCHO1
		KMO				FBXW5
		FNDC3B				RBM42
		BLZF1				LINC02313
		AL138828.1				NR4A1
		FBXO38				TTC39A
		AIM2				TMEM175
		NFKB1				POLE2
		SIRT1				RPL15
		ZNF654				ALDH3A1
		AC027117.1				NDUFV1
		SLFN5				FUT3
		H3-3B				AC008764.6
		CLIP1				JUNB
		OVOL1				AL671710.1
		TDRD7				NOP53
		CDKL5				RPS3AP49
		SLCO5A1				NAT2
		LCAT				CCDC80
		PDCD1LG2				FAHD2A
		AC005912.1				PSD4
		EXOC3L1				AC009303.4
		SLC25A51				WDR77
		RLIM				RPL28
		ATP2B3				D2HGDH
		SAMD9				AP1B1
		C11orf96				TRAF4
		TLE4				RDH12
		ARID4B				G6PD
		TLK2				C19orf48
		SETX				NEK8
		CEMIP2				AP001527.2
		COL24A1				ZNF784
		NFKBIA				CX3CL1
		NT5C3AP1				VPS18
		TEX29				OXGR1
		ANKRD1				FEN1
		UCP3				PGAP3
		GMNC				RPL3
		TMEM119				TCTEX1D4
		APOA1				FARSA
		PYGM				ASMTL
		SPRED2				SLC20A2
		PRICKLE1				CCDC9B
		ZNFX1				TXNRD1
		GBP5				AC100860.1
		RSF1				PRR5L
		KLF10				GPER1
		B3GALNT2				TMEM109
		IFNB1				C1orf74
		AC021078.1				TMEM177
		TMEM269				EIF4EBP1
		AC005532.1				EXD3
		RBM25				CYP2W1
		DHX58				PRKRIP1
		ADM5				MCM2
		IFITM1				NUTM2HP
		SEC24A				TRIM52-AS1
		RELN				CHST12
		AC121757.2				KANSL3
		TRPS1				LINC01089
		INO80				RAB34
		TESC				PANX2
		AMOT				CFAP410
		AC010207.1				LINC01348
		AC116366.2				BAP1
		JUN				DCPS
		AL135905.2				C4orf54
		AC003092.1				RPL35AP21
		PARP9				MT-CO1
		AC026803.2				LINC02323
		SLC26A7				RRM1
		MT2A				PSME2P2
		AL731571.1				RPL13
		AC007790.1				PTGES2
		VNN 3.00				TMEM198
		TMEM88				L3HYPDH
		LINC00691				CALML3-AS1
		TRIM25				ENO1
		GLP2R				TNFRSF18
		PLAUR				AKAP8L
		TENT5A				TCF3
		GAPLINC				LINC00893
		OR52N4				GDPD2
		AC079804.3				TP53TG1
		BHLHE41				ARC
		E2F3				C7orf31
		DHX36				FBXO4
		BRAF				ACTG2
		WAC				BCL7B
		MIR3189				MAFG
		CD274				CD320
		MAFF				PEX10
		EEA1				LPP-AS2
		CDKAL1				CCN1
		TRIM36				CXorf40B
		UTP15				RAD51
		ERCC6L2				CIT
		TNFRSF10D				RPL13A
		PHF11				RAD51D
		FOSL1				AKR1C1
		LNX1				DAGLA
		STK17B				RPL41
		GULP1				LINC00479
		NR1D1				PEMT
		AL160313.1				CHCHD6
		TRIM5				PTOV1-AS2
		PPM1D				RANGRF
		AC021066.1				DNAJB12
		AC116407.2				SLC6A12
		CACNA1I				MGAT3
		H1-4				DNAJC17
		IFI44				P2RX4
		RBMS1				TIMM13
		CNST				TOR4A
		PATL1				SV2A
		SMIM18				STAG3L2
		SLC19A2				TEDC2
		C9				NUAK2
		PSD3				TBRG4
		CIART				SLC25A12
		DCLRE1C				TFEB
		HELQ				AC132872.5
		GRIP2				PLB1
		ERVH48-1				SELENOO
		ZNHIT6				PIP5KL1
		U62317.1				CLDN1
		RLF				RHBDD3
SCV40/Mck37	429	AP003120.1				REN
		ZNF799				LPCAT3
		U2SURP				AL355001.2
		SOS 1				PRDM15
		TGFB2				RPL3P9
		MBNL2				CCDC159
		AC009065.9				ZNF821
		RDH10				AP5S1
		AL137847.1				AC078881.1
		AASDH				CARD19
		FNBP1L				KIF22
		SLC33A1				LINC01811
		DNAJC3-DT				MYL6B
		AC139769.1				AC104109.2
		AC083873.1				LINC02677
		MRPL1				EIF3FP3
		MNS1				KCNK5
		AC016596.1				AL049795.1
		EPS8				GAPDH
		ZNF510				ERRFI1
		CRYZL1				COMMD9
		HOOK3				TRIM16L
		AC020763.1				PHOSPHO1
		LYRM1				MECR
		AADAC				TMED1
		ZNF879				BPI
		EED				GLB1
		MAP3K20				HMGA1
		SCOC				GEM
		GABPB2				MAGED1
		INTU				AC103810.3
		DGKH				PDHB
		AC073415.1				FTLP12
		AC122719.1				ATP6V0E2
		ZNF397				AC080112.2
		DCAF4L1				TNPO2
		TSPAN13				MIR4260
		PGRMC2				TMPOP2
		AC078860.2				GOLGA2P2Y
		ZNF749				LBH
		AC087627.1				RSPH9
		DNAJA4				ITPRIP
		MRPL33				RPL3P7
		C12orf40				PCSK7
		AC068042.1				FDPS
		HSPE1P4				G6PC3
		CETN3				UBE3AP2
		N4BP2L2				CCDC183-AS1
		OTUD4				CCDC115
		GCC2				RASSF1
		CSNK1A1P1				PYCARD
		MCU				PGPEP1
		AF127577.4				ITGAL
		TAF12				STARD7-AS1
		FANCL				LINC01770
		H2AC8				SHMT2
		UPF3AP3				PPP1R7
		PTGES3P4				RPSAP70
		MAGI3				AC083841.1
		ZNF334				AP1S1
		ATR				S100A13
		FRA10AC1				SCGB1B2P
		ZFAND4				TOB1
		AC060766.7				SPC24
		EFCAB7				INCENP
		SWT1				ZNRF1
		H2BC7				AC005722.3
		ABI2				BORCS8
		TMEM87B				PIK3IP1
		SEC11C				CDC25A
		EEF1E1P1				AL031772.1
		RSKR		Mck40/Mck37	58	ERBB4
		AC092306.1				RTKN2
		AC138392.1				AL162274.3
		PRRG4				LINC02777
		PLD1				RBM4
		C12orf4				TMEM200A
		UBN2				AC090004.2
		H2AZ2P1				RPL22L1
		AC135050.3				FAM221B
		LINC02292				KIF14
		CEL				CHMP2B
		HP1BP3				JPH2
		AC020637.1				SNX4
		ZNF432				BLM
		SLC3A1				CYB5R4
		PIGF				LRRC37A12P
		FOCAD				PARPBP
		CR392000.1				SFTPD
		LCA5L				B2M
		CEP162				GK5
		AP002907.1				TSNAX
		TTC21B				CYP2G1P
		ZNF583				ACSL5
		TTC41P				TFRC
		MUC15				AL135978.2
		RGSL1				MTNR1A
		KLKB1				MARCHF7
		YWHAZP4				PDE7B
		AC120057.3				AP002761.3
		AC026979.4				AC138393.1
		ACTR6				ANKUB1
		LEPR				EMB
		AL451064.1				KNL1
		AC007292.1				VPS4B
		ST13P10				IL1R2
		MANF				TRABD2A
		STEAP4				TCERG1
		DYNLL2				ETS1
		CCDC113				EDEM1
		TOR1AIP1				ADTRP
		UBE2D3-AS1				SLAMF7
		ZNF137P				MRPS31P4
		TMEM170A				DLGAP5
		ANP32AP1				SSXP10
		ANKRD26				AC008780.1
		AC087672.1				TNFAIP2
		AC011450.1				ERMN
		AC096921.2				NDRG4
		CGGBP1				SGMS1-AS1
		CALR				NMU
		RPL23AP3				S100A7
		AL590714.1				IGFBP3
		LINC01301				SAA2
		IRF7				BCAT1
		SERP1				ABCA5
		GTF2IP1				SKINT1L
		ZNF518A				TFPI2
		AP001830.1				ME1
		AL162386.2
		CRISPLD1
		EPS15
		NACAP8
		AC016229.2
		UBE2D3
		NT5DC3
		SSC5D
		ARMCX5-GPRASP2
		AC010649.1
		KIAA0753
		TLR5
		AC025171.2
		CA15P1
		AC008567.3
		LINC00570
		AC055714.1
		PHBP11
		LINC01185
		TRMT13
		VIRMA
		AC093928.1
		NSD3
		USP45
		ZNF681
		MTERF1
		CDC42-AS1
		E2F5
		ZNF630
		RBM12B
		AC034139.1
		AC116535.2
		ZNF195
		DERL2
		ZBTB41
		LIPT1
		COL25A1
		SLC5A3
		AC139887.2
		SNRNP48
		AC104162.1
		AC009133.2
		BIRC2
		GOPC
		UBE2B
		GNG5P2
		CSNK1A1
		ISCA1
		RNF138
		DYNLRB2
		AC091196.1
		HNRNPH3
		DPH6-DT
		SPDYC
		ADCY10
		CLASP2
		AC009063.2
		RPRD2
		GABPA
		HMGB2
		PRICKLE2
		AC023055.1
		ATP1B3P1
		ZMYM1
		BANF1
		UBE2D1
		NDUFC2
		AC015845.1
		ZNF165
		ZDHHC17
		CLDN12
		H2BC4
		ROCK1
		TIGD7
		VASH2
		GFM2
		LETM2
		TMEM51-AS1
		AC027237.5
		OGT
		AC092069.1
		ME2
		MIR1282
		DHX9P1
		AC078909.1
		RB1CC1
		AC093484.3
		EFNA5
		CBFB
		RMND5A
		AL157935.3
		FAM200A
		AC025265.1
		AC079331.3
		LINC01933
		AC018809.1
		EIF4A2P4
		ZNF493
		TXLNG
		AC090607.4
		RNFT1
		LCLAT1
		AC234031.1
		GORAB-AS1
		AASS
		AL365440.1
		WHSC1L2P
		AC021351.1
		ZNF808
		SNAP23
		CLASP1
		FMO6P
		MGA
		ZBTB1
		PTOV1-AS1
		TAF1
		SPTLC2
		PGAP1
		AC018445.2
		JMY
		DCUN1D1
		AC013472.1
		PURA
		TRIM52
		ZNF844
		AP001267.1
		CREG1
		CCDC144CP
		AC073439.1
		SRP14-AS1
		AC010735.2
		ZNF451-AS1
		AL049776.1
		WDR35
		GNAQ
		PALMD
		MPHOSPH6
		NEMF
		ZNF841
		AC092164.1
		TCP1P3
		DDX6
		FKBP3
		AP3M1
		TBL1XR1
		NAP1L4P1
		JSRP1
		AC064836.4
		FGF18
		AFDN
		TTF1
		SLC30A1
		C4orf47
		LRRCC1
		DNAJB9
		PCMTD1
		RN7SL219P
		FAM3D-AS1
		GIN1
		RALGPS2
		AL390728.4
		SLF2
		SLC43A2
		UTP6
		SGMS2
		AC020922.3
		OR51E1
		AC105411.1
		ZNF616
		AL390957.1
		MCMDC2
		RNU6-42P
		MPP5
		AC105339.6
		ZNF84-DT
		ARHGAP5
		ZNF160
		ZFP2
		AC002310.3
		FLNB-AS1
		ERP44
		RAB13
		GOLGA6L4
		RUNX2
		PHF14
		OGFOD1
		AC005586.2
		ZFYVE16
		LINC02062
		PAIP2B
		FTLP3
		ACER2
		SEC62
		USP32P3
		RPL4P3
		TRMT10A
		CEP126
		IL16
		DIPK1A
		MYO7A
		CCT6P2
		PRPF38A
		LRRIQ1
		LLPH
		MLEC
		NT5C2
		NAF1
		ZNF525
		YBX3P1
		COBL
		RPS27L
		PDIA6
		BCCIP
		AC005014.2
		AL512791.1
		AL138963.4
		RBBP5
		MPHOSPH9
		CTAGE11P
		PDS5A
		MIS12
		PIP
		ACSL6
		AC073957.3
		AC060766.4
		RAD51AP2
		RPGR
		PREPL
		GPX1P1
		AC107952.2
		ZNF737
		RPL35P6
		CERT1
		EFCAB13
		TCP11L2
		BMI1
		AC025268.1
		ZNF28
		UBE2U
		AC005944.1
		RPAP2
		MIA3
		ITGB3
		RNU6-3P
		SREK1
		UBR2
		MAK
		WWP1P1
		AL590822.1
		LY86-AS1
		SNRPB2
		ZNF788P
		PLAC4
		BX546033.1
		MIOS
		TFCP2
		PPP2R5E
		PLVAP
		ZNF37A
		AC135803.1
		AC104809.1
		IGIP
		CEPT1
		ZNF91
		C11orf65
		ETNK1
		CEP44
		ZC3H15
		ZNF233
		WNK1
		AL031719.2
		AC002451.1
		MAP1LC3B2
		LYRM7
		CAPN7
		SERPINI2
		ZNF845
		PXK
		ODF2-AS1
		GOLGA4
		AC006213.1
		TMF1
		CRB1
		MSANTD2
		AP002852.1
		HSBP1
		MIB1
		C2orf66
		KLRD1
		ZNF420
		AC087175.1
		TMA7
		TRMT112P6
		HHATL
		AGR2
		AL139099.2
		SPEF2
		RNF169
		AL731566.2
		AC009133.1
SCV40/Mck40	1	AP003064.2
Mck40/Mck37	90	CREB3L1
		ZNF646
		AC010168.2
		PWWP3A
		LYG1
		MID1IP1
		RPL4P6
		PRAM1
		PKD1
		AC027290.2
		PTOV1
		MIB2
		FGF17
		HSD17B1P1
		TJAP1
		GDI1
		AC004522.6
		METRN
		VASH1
		GNB1L
		NADSYN1
		TRAF2
		PLA2G6
		ESPNL
		FBF1
		ZGLP1
		SERTAD1
		MPP2
		ENO2
		LRP5
		RGCC
		MTCH1
		MCHR1
		HAPLN2
		PPDPF
		AC102953.2
		NUMBL
		RPAP1
		RCC1
		THAP3
		ZC3H18
		SLC22A20P
		SLC26A6
		CGB7
		CCDC154
		AC109449.1
		SCAMP4
		CNPY3
		SLC5A6
		LRRC24
		AC012313.3
		AC000095.1
		USP21
		SLC16A13
		ATAD3C
		TMCO4
		HSPA8P11
		AJM1
		TCAP
		AC009093.8
		AC027031.2
		GGCX
		CATSPER3
		SDF2
		RAC3
		XKR8
		CASP9
		ZNF768
		AUP1
		STXBP1
		PRRT3-AS1
		HIGD2B
		ARHGDIG
		KLC2
		AIFM3
		FASTK
		CAPN15
		SYVN1
		ITGA7
		ALB
		UBTF
		LARS2
		ZNF341
		ZSCAN22
		NPTXR
		N4BP3
		AC022167.2
		RFX2
		PLXNA3
		PLOD1

## Sheet: Figure 6
Fig. 6C and D	Immune system DEGS (SCV2 37C/SCV2 40C; CPM)																									Fig. 6E	Relative trnscript levels (mock 37 or 40C; ∆∆CT)
	Donor 1 (CPM)				Donor 2 (CPM)				Donor 3 (CPM)				Mean (CPM)				norm. CPM (0=0.01)				log2 CPM						IFNB1 Mock 40C	IFNB1 SCV2 37C	IFNB1 SCV2 40C	IFNL1 Mock 40C	IFNL1 SCV2 37C	IFNL1 SCV2 40C
Gene ID	Mock 37C	Mock 40C	SCV2 37C	SCV2 40C	Mock 37C	Mock 40C	SCV2 37C	SCV2 40C	Mock 37C	Mock 40C	SCV2 37C	SCV2 40C	Mock 37C	Mock 40C	SCV2 37C	SCV2 40C	Mock 37C	Mock 40C	SCV2 37C	SCV2 40C	Mock 37C	Mock 40C	SCV2 37C	SCV2 40C			2.16347	13.0341	-0.180846	4.29691	15.2101	1.93999
TNFAIP6	0.012663	0	0.0475295	0	0	0	0.143827	0	0	0	0.365121	0	0.00422101	0	0.185493	0	0.00422101	0.01	0.185493	0.01	-7.88819	-6.64386	-2.43057	-6.64386			2.22486	12.9191	-0.759387	2.68908	16.1135	7.07222
OSM	0	0.0170622	0.137507	0.0221377	0	0.0446693	0.427001	0.0543039	0.0134986	0.0128326	0.574649	0.0601342	0.00449953	0.0248547	0.379719	0.0455253	0.00449953	0.0248547	0.379719	0.0455253	-7.79601	-5.33034	-1.397	-4.45719			1.90224	7.23563	-0.897317	-2.42959	9.20259	1.50264
IFNL1	0	0	1.47909	0.0285416	0	0	15.6361	0.557711	0	0.0135857	3.23204	0.136844	0	0.00452858	6.78239	0.241032	0.01	0.00452858	6.78239	0.241032	-6.64386	-7.78673	2.76179	-2.0527
IFNL2	0	0	1.27346	0.0142708	0	0	10.1023	0.47733	0	0	2.21625	0.0651533	0	0	4.53067	0.185585	0.01	0.01	4.53067	0.185585	-6.64386	-6.64386	2.17973	-2.42985		Mean	2.097	11.06	-0.6125	1.519	13.51	3.505
LCP2	0.0399807	0.0250599	0.21533	0.0253397	0.0277303	0.0484185	0.788459	0.0678799	0.0131053	0.0641629	1.02886	0.0272699	0.0269388	0.0458804	0.677548	0.0401632	0.0269388	0.0458804	0.677548	0.0401632	-5.21417	-4.44598	-0.561605	-4.63798		SD	0.1713	3.315	0.3801	3.513	3.756	3.097
ARHGAP9	0.056627	0.0570581	0.167528	0.0142708	0.0138651	0.0228478	0.637317	0.150432	0.0401025	0.01276	1.01619	0.0409049	0.0368649	0.0308887	0.607011	0.0685358	0.0368649	0.0308887	0.607011	0.0685358	-4.76161	-5.01678	-0.720205	-3.867		N	3	3	3	3	3	3
CCR1	0.0419723	0	0.213426	0.0571316	0.0825851	0.00912518	0.356742	0.0857741	0	0	0.262563	0	0.0415191	0.00304173	0.277577	0.0476352	0.0415191	0.00304173	0.277577	0.0476352	-4.59008	-8.36089	-1.84904	-4.39183
TNFRSF9	0	0.0380362	0.470929	0	0.0550361	0	0.862117	0.166156	0.0890354	0.0783566	1.34363	0.0847507	0.0480238	0.0387976	0.892226	0.0836355	0.0480238	0.0387976	0.892226	0.0836355	-4.38011	-4.68789	-0.164519	-3.57974		Fig. 6F	Relative trnscript levels (mock 37 or 40C; ∆∆CT)
AIM2	0.107292	0.0306591	1.08725	0.0902899	0.165047	0.166229	4.0375	0.972049	0.0911284	0.0785017	3.75835	0.316959	0.121156	0.0917965	2.96103	0.459766	0.121156	0.0917965	2.96103	0.459766	-3.04507	-3.44542	1.5661	-1.12103			Mx1 Mock 40C	Mx1 SCV2 37C	Mx1 SCV2 40C	ISG15 Mock 40C	ISG15 SCV2 37C	ISG15 SCV2 40C	IFIT2 Mock 40C	IFIT2 SCV2 37C	IFIT2 SCV2 40C
H3C12	0.147298	0.216316	0.44009	0.22175	0.139134	0.334192	0.873655	0.280704	0.0776298	0.171052	0.650616	0.218942	0.121354	0.24052	0.654787	0.240465	0.121354	0.24052	0.654787	0.240465	-3.04271	-2.05577	-0.610902	-2.0561			-0.276667	3.355	1.32167	0.03	4.82333	2.13333	0.54	6.08	1.78167
PDCD1LG2	0.123925	0.0215946	0.41397	0.0364085	0.124968	0.0601968	0.885372	0.0543039	0.154562	0.130585	1.28572	0.233439	0.134485	0.0707922	0.861686	0.108051	0.134485	0.0707922	0.861686	0.108051	-2.89448	-3.82027	-0.214765	-3.21022			0.353333	3.21167	0.458333	0.606667	5.32667	1.345	0.663333	6.055	0.908333
NCF1	0.06929	0.0896693	0.19973	0.0618448	0.219963	0.0739194	1.24906	0.181354	0.184439	0.0926955	1.73956	0.0879792	0.157897	0.0854281	1.06278	0.110393	0.157897	0.0854281	1.06278	0.110393	-2.66294	-3.54915	0.0878486	-3.17928			-0.61	2.03333	0.21	-0.0216667	2.80167	-0.0066667	-0.123333	4.615	0.721667
EBI3	0	0.0125299	0.274103	0.0221377	0.397424	0	0.397624	0.055378	0.139668	0.0135857	0.891927	0.0711157	0.179031	0.00870523	0.521218	0.0495438	0.179031	0.00870523	0.521218	0.0495438	-2.48172	-6.8439	-0.940041	-4.33515
IL2RG	0.147323	0.196673	0.41506	0.18708	0.440532	0.160783	0.940346	0.22423	0.209647	0.105456	0.927925	0.317615	0.265834	0.154304	0.76111	0.242975	0.265834	0.154304	0.76111	0.242975	-1.9114	-2.69615	-0.393822	-2.04112		Mean	-0.1778	2.867	0.6633	0.205	4.317	1.157	0.36	5.583	1.137
IL37	0.427264	0.281099	0.660143	0.274313	0.298307	0.116005	0.849039	0.223156	0.258098	0.115956	0.569059	0.173593	0.32789	0.17102	0.692747	0.223687	0.32789	0.17102	0.692747	0.223687	-1.60872	-2.54776	-0.5296	-2.16045		SD	0.4892	0.7252	0.5835	0.3488	1.336	1.082	0.4231	0.8387	0.5659
CXCL10	0.588513	0.0356379	31.3298	1.15837	0.303578	0.155159	140.017	22.1828	0.104234	0.0896103	195.067	2.66628	0.332108	0.0934692	122.138	8.66915	0.332108	0.0934692	122.138	8.66915	-1.59027	-3.41937	6.93237	3.11589		N	3	3	3	3	3	3	3	3	3
ULBP1	0.207895	0.158811	0.400367	0.125429	0.438109	0.199829	0.401158	0.0418239	0.537434	0.195964	0.588122	0.202941	0.394479	0.184868	0.463216	0.123398	0.394479	0.184868	0.463216	0.123398	-1.34198	-2.43543	-1.11024	-3.01861
SQSTM1	0.505297	1.15485	7.87267	0.502467	0.493689	0.483867	3.13348	0.795488	0.584869	0.612442	2.40772	0.472473	0.527952	0.750388	4.47129	0.590143	0.527952	0.750388	4.47129	0.590143	-0.921522	-0.414292	2.16069	-0.760865				Genome copies per ml (donor 1)						SCV2 37C (DMSO)			SCV2 37C (Ruxo; 5𝜇M)
CD177	0.839734	0.143262	0.481188	0.183927	0.534196	0.0785169	0.312147	0.083078	0.645816	0.170444	1.05615	0.140441	0.673249	0.130741	0.616496	0.135815	0.673249	0.130741	0.616496	0.135815	-0.570788	-2.93522	-0.697836	-2.88028		Fig. 6G	Time (h)	SCV2 37C (DMSO)			SCV2 37C (Ruxo; 5𝜇M)			Mean	SD	N	Mean	SD	N
CSF3	0.277937	0.232659	1.77251	0.185293	1.29672	0.0803914	3.21548	1.09368	0.70321	0.077676	7.10373	0.528964	0.759288	0.130242	4.03058	0.602645	0.759288	0.130242	4.03058	0.602645	-0.397281	-2.94073	2.01099	-0.73062			0	6.20609e+07	2.62844e+07	112454935	108091644	2.45567e+07	86086039	6.69334e+07	4.32914e+07	3	7.29114e+07	4.32978e+07	3
SOCS1	0.538501	0.375922	2.34802	0.380433	1.00597	0.692929	4.77129	1.57579	0.821438	0.666494	4.80416	0.618078	0.788635	0.578448	3.97449	0.858099	0.788635	0.578448	3.97449	0.858099	-0.34257	-0.78974	1.99077	-0.220784			24	4.66215e+07	6.11585e+06	3.53951e+07	2.76453e+07	8.85333e+06	32873911	2.93775e+07	2.09125e+07	3	2.31242e+07	1.26324e+07	3
OASL	1.19434	0.459901	27.0764	2.32229	0.776259	0.209201	102.312	19.204	0.457735	0.340598	98.951	3.90421	0.809444	0.336567	76.113	8.47684	0.809444	0.336567	76.113	8.47684	-0.304997	-1.57104	6.25007	3.08353			48	27647000000	1657666667	24197000000	5940000000	65237000000	12545000000	17833888889	1.41148e+10	3	2.79073e+10	3.24967e+10	3
IL6	0.385342	0.196052	2.93343	0.350284	1.09811	0.547179	5.77607	1.04758	1.12522	0.431397	12.1503	1.1441	0.869559	0.391543	6.95326	0.84732	0.869559	0.391543	6.95326	0.84732	-0.201645	-1.35276	2.79769	-0.239021			72	202000000000	48390000000	145730000000	988300000000	1238300000000	94003000000	132040000000	7.77147e+10	3	7.73534e+11	6.0162e+11	3
PTPRB	1.16836	0.497673	1.51457	0.534404	0.703665	0.28319	1.47478	0.280748	1.60832	0.616498	2.22798	0.565264	1.16011	0.465787	1.73911	0.460139	1.16011	0.465787	1.73911	0.460139	0.214267	-1.10226	0.798351	-1.11986
TNFSF13B	1.31448	2.09264	4.05018	2.50227	1.38964	2.41903	11.8404	4.50533	1.55093	3.1726	13.3856	3.55942	1.41835	2.56142	9.75873	3.52234	1.41835	2.56142	9.75873	3.52234	0.504216	1.35695	3.28669	1.81653
ITGAM	0.641835	0.508424	3.14605	0.940598	1.88843	0.549726	7.94928	1.01325	1.74226	0.861867	14.084	1.93214	1.42418	0.640006	8.39311	1.29533	1.42418	0.640006	8.39311	1.29533	0.510127	-0.643843	3.0692	0.37332
HERC5	2.22477	1.92572	35.3333	5.88569	2.06218	1.92242	93.1917	29.4923	1.7636	2.3549	69.8155	9.12545	2.01685	2.06768	66.1135	14.8345	2.01685	2.06768	66.1135	14.8345	1.01211	1.04801	6.04687	3.89088
IL32	1.24043	1.45437	6.38761	1.84753	2.56674	0.701384	13.3427	1.65127	2.39309	1.63896	19.2911	3.97026	2.06675	1.2649	13.0071	2.48969	2.06675	1.2649	13.0071	2.48969	1.04736	0.339026	3.70123	1.31596
CD274	2.92553	3.01837	7.16647	3.36789	3.19977	2.69847	13.9377	5.59058	3.03439	2.86274	15.8939	4.01361	3.05323	2.85986	12.3327	4.32403	3.05323	2.85986	12.3327	4.32403	1.61034	1.51594	3.62442	2.11238
CENPE	3.02846	2.25471	4.11895	2.53314	3.57988	2.18093	4.77583	2.48823	3.40623	2.01601	4.03652	2.78807	3.33819	2.15055	4.31043	2.60315	3.33819	2.15055	4.31043	2.60315	1.73907	1.10471	2.10783	1.38026
PLAUR	3.26708	3.5975	4.29428	3.65125	4.74885	2.79074	17.7835	4.25633	3.94774	4.36992	14.9343	5.6002	3.98789	3.58605	12.3373	4.5026	3.98789	3.58605	12.3373	4.5026	1.99563	1.8424	3.62496	2.17076
CXCL3	2.63284	1.85067	6.44257	1.315	5.30236	2.26479	13.1868	2.85611	4.10154	2.09535	17.7909	3.5575	4.01225	2.07027	12.4734	2.57621	4.01225	2.07027	12.4734	2.57621	2.00441	1.04982	3.64079	1.36525
PDK1	3.82498	2.36795	4.97194	2.25166	4.06565	2.01884	4.63898	2.49653	4.35358	2.50843	5.14511	2.61815	4.0814	2.29841	4.91868	2.45545	4.0814	2.29841	4.91868	2.45545	2.02907	1.20063	2.29827	1.29598
RASGRP3	2.597	2.48455	6.99321	2.82797	4.71451	3.63883	14.192	6.90232	5.69954	3.88058	18.4095	5.44511	4.33702	3.33465	13.1982	5.05847	4.33702	3.33465	13.1982	5.05847	2.1167	1.73754	3.72227	2.3387
BIRC5	4.89471	3.30703	4.74508	2.90306	4.72619	2.15349	5.92103	2.40369	5.16275	1.65018	5.12017	2.2066	4.92788	2.37024	5.26209	2.50445	4.92788	2.37024	5.26209	2.50445	2.30097	1.24503	2.39564	1.32449
LCK	5.69969	3.741	7.38084	3.13979	6.62544	3.63838	7.92629	3.48808	5.76393	2.6561	6.37113	2.00666	6.02969	3.34516	7.22609	2.87818	6.02969	3.34516	7.22609	2.87818	2.59208	1.74208	2.85321	1.52516
PIK3AP1	6.7814	5.0057	15.7016	6.74327	7.11809	5.74725	21.6954	7.5986	5.85045	3.22278	19.7819	3.88385	6.58331	4.65858	19.0597	6.07524	6.58331	4.65858	19.0597	6.07524	2.71881	2.21989	4.25245	2.60294
DET1	6.5747	4.05974	8.6712	4.33299	7.11167	5.0185	6.70566	5.37918	6.23873	4.81815	7.02565	4.68434	6.6417	4.63213	7.4675	4.79884	6.6417	4.63213	7.4675	4.79884	2.73155	2.21168	2.90063	2.26269
CSF1	3.73471	5.18313	9.71977	5.53037	10.2676	5.90273	19.5867	8.38953	6.09946	5.41217	22.4481	8.18813	6.7006	5.49935	17.2515	7.36934	6.7006	5.49935	17.2515	7.36934	2.74429	2.45926	4.10865	2.88154
CCDC71L	6.88661	4.7043	8.06267	5.92246	7.08953	4.8134	9.96135	6.03684	7.65254	5.56683	10.1664	6.06995	7.20956	5.02818	9.39681	6.00975	7.20956	5.02818	9.39681	6.00975	2.84991	2.33004	3.23217	2.5873
IFIT2	7.83826	7.19337	212.945	16.4581	7.67677	6.39385	836.063	178.18	7.91089	8.22568	716.881	28.4181	7.80864	7.27097	588.63	74.3521	7.80864	7.27097	588.63	74.3521	2.96507	2.86215	9.20122	6.2163
RIPK2	7.04104	6.93592	11.7342	7.10958	9.03685	7.43543	18.6874	7.97219	8.42695	7.31221	19.21	8.67038	8.16828	7.22785	16.5439	7.91738	8.16828	7.22785	16.5439	7.91738	3.03003	2.85357	4.04823	2.98502
SLAMF7	9.33965	5.90705	11.6175	5.66005	7.34556	3.81167	10.4278	4.81748	8.3147	3.25467	13.1102	4.48875	8.33331	4.32446	11.7185	4.98876	8.33331	4.32446	11.7185	4.98876	3.05889	2.11252	3.55071	2.31868
CLEC7A	6.75822	3.26411	4.68593	2.85621	11.4727	2.84935	10.8417	2.4923	6.89379	4.13321	8.61622	4.46279	8.37491	3.41556	8.04795	3.27043	8.37491	3.41556	8.04795	3.27043	3.06607	1.77212	3.00862	1.70948
ISG15	9.84888	7.2763	102.541	10.8566	7.74973	5.41653	349.219	92.8525	8.25487	7.04884	327.138	20.6228	8.61783	6.58056	259.633	41.444	8.61783	6.58056	259.633	41.444	3.10732	2.71821	8.02033	5.37309
NFKBIE	7.54012	7.74597	12.6239	6.33645	9.63954	7.72854	23.5706	8.29635	9.48686	7.59212	25.5583	8.56709	8.88884	7.68888	20.5843	7.7333	8.88884	7.68888	20.5843	7.7333	3.152	2.94277	4.36347	2.95108
MX2	8.192	5.33684	187.408	18.2903	9.21475	5.01968	487.093	144.237	10.2606	10.6571	564.891	43.6189	9.22244	7.00452	413.131	68.7156	9.22244	7.00452	413.131	68.7156	3.20515	2.80829	8.69045	6.10256
SERPINB10	10.4056	6.79089	12.5364	7.58022	10.6275	5.60663	12.9629	5.22649	7.39315	3.8881	10.6773	4.64534	9.4754	5.42854	12.0589	5.81735	9.4754	5.42854	12.0589	5.81735	3.24419	2.44056	3.59202	2.54036
RELB	6.92107	6.75509	20.0439	7.03256	10.8992	7.07505	49.3897	11.1912	11.8268	8.50014	56.8739	10.7893	9.88235	7.44342	42.1025	9.67102	9.88235	7.44342	42.1025	9.67102	3.30485	2.89597	5.39583	3.27367
FBXO4	9.3734	6.6461	10.8876	5.70469	9.72961	7.0796	10.5939	7.43852	11.2516	6.4743	10.0154	7.64162	10.1182	6.73333	10.499	6.92828	10.1182	6.73333	10.499	6.92828	3.33888	2.75132	3.39218	2.7925
BCL2	10.1314	9.57907	15.6798	12.5411	10.5707	12.5471	18.8589	12.6081	9.86908	10.5201	19.078	11.3658	10.1904	10.8821	17.8722	12.1716	10.1904	10.8821	17.8722	12.1716	3.34914	3.44388	4.15965	3.60545
ADAM8	8.21066	11.0534	12.1492	10.6107	12.1709	12.0875	25.1796	11.2874	10.3683	12.8983	25.2236	12.1581	10.25	12.0131	20.8508	11.3521	10.25	12.0131	20.8508	11.3521	3.35755	3.58653	4.38203	3.50488
RSAD2	13.2945	7.54093	95.2714	14.674	8.70174	4.98198	234.281	67.5899	8.90317	5.97254	279.062	19.2874	10.2998	6.16515	202.872	33.8505	10.2998	6.16515	202.872	33.8505	3.36455	2.62414	7.66442	5.0811
NEDD4	8.10234	8.37606	21.3669	10.3531	13.2336	15.1332	43.2146	17.8421	10.1076	13.4367	45.0057	15.5792	10.4812	12.3153	36.5291	14.5915	10.4812	12.3153	36.5291	14.5915	3.38973	3.62238	5.19097	3.86705
CXCL2	6.78405	4.95621	21.3544	5.33268	14.5265	7.49981	40.9048	11.2964	10.9753	6.37253	66.1148	12.8195	10.762	6.27618	42.7914	9.8162	10.762	6.27618	42.7914	9.8162	3.42787	2.64989	5.41925	3.29516
IL22RA1	11.0281	4.20054	9.48262	3.76651	11.3338	4.31213	11.2913	4.61352	10.0249	5.23334	10.3428	4.23395	10.7956	4.58201	10.3722	4.20466	10.7956	4.58201	10.3722	4.20466	3.43237	2.19598	3.37465	2.07199
EIF4A1	10.0211	8.6339	14.4664	8.69224	11.3941	10.1103	17.8709	10.1329	12.8735	9.68664	20.9428	10.583	11.4296	9.47694	17.7601	9.80272	11.4296	9.47694	17.7601	9.80272	3.5147	3.24442	4.15056	3.29318
IFITM1	9.77736	7.84207	64.3431	10.8694	15.4826	8.71721	177.065	52.9675	9.48619	6.36043	170.978	19.4542	11.5821	7.6399	137.462	27.7637	11.5821	7.6399	137.462	27.7637	3.53382	2.93355	7.10289	4.79513
ASB9	19.8239	5.48617	14.2686	4.02087	7.03641	2.57338	8.63719	2.58602	8.13846	3.2169	6.1286	2.82998	11.6663	3.75881	9.67814	3.14562	11.6663	3.75881	9.67814	3.14562	3.54427	1.91028	3.27473	1.65335
USP18	12.4045	13.0455	28.1935	12.1435	11.768	13.0461	55.4982	24.1369	11.641	10.5498	54.0418	13.0771	11.9379	12.2138	45.9112	16.4525	11.9379	12.2138	45.9112	16.4525	3.57747	3.61044	5.52077	4.04023
KIF23	11.8371	9.22605	13.1979	8.10861	11.6645	8.30927	13.3984	7.00651	12.6737	6.51264	13.7569	9.02039	12.0584	8.01599	13.4511	8.04517	12.0584	8.01599	13.4511	8.04517	3.59197	3.00288	3.74965	3.00812
IRAK2	9.70341	7.92704	18.5141	7.39517	13.9758	8.47232	36.3456	9.97677	13.1828	10.0889	43.9362	11.7456	12.2873	8.82941	32.9319	9.70586	12.2873	8.82941	32.9319	9.70586	3.6191	3.14232	5.04142	3.27886
TRPC1	13.0539	8.60905	14.1339	9.90263	11.8009	7.87885	13.5386	8.81267	12.6794	10.3305	14.4045	10.4679	12.5114	8.93945	14.0257	9.72774	12.5114	8.93945	14.0257	9.72774	3.64517	3.16019	3.81	3.2821
MAP3K14	11.0131	14.3917	18.0323	12.3815	13.8446	15.7557	26.81	16.9425	13.6533	12.3142	26.051	11.7054	12.837	14.1539	23.6311	13.6765	12.837	14.1539	23.6311	13.6765	3.68223	3.82313	4.56262	3.77362
PTGS2	7.18284	5.22154	32.4448	6.54515	22.0303	7.99372	71.4318	7.48284	9.92353	7.9804	103.803	10.2435	13.0456	7.06522	69.2267	8.09051	13.0456	7.06522	69.2267	8.09051	3.70549	2.82073	6.11326	3.01623
SH2B3	10.5354	10.2912	15.2903	11.8168	14.1501	10.0144	28.5148	11.2107	14.8721	10.4019	24.8184	13.5346	13.1858	10.2359	22.8745	12.1874	13.1858	10.2359	22.8745	12.1874	3.72092	3.35556	4.51567	3.60732
TICAM1	12.1675	14.9886	16.0673	12.9107	13.7518	13.7909	32.6761	14.9336	14.3928	15.5463	42.5954	13.0402	13.4373	14.7753	30.4463	13.6282	13.4373	14.7753	30.4463	13.6282	3.74818	3.88511	4.92819	3.76852
IFI35	13.9991	13.4267	32.8806	12.3774	13.085	11.6405	69.3669	27.2614	13.5046	12.0111	71.605	16.1682	13.5295	12.3594	57.9508	18.6023	13.5295	12.3594	57.9508	18.6023	3.75804	3.62754	5.85676	4.21741
IFIT3	13.8631	9.36659	211.179	21.9281	14.5461	7.45691	606.045	138.18	14.3452	10.5764	610.302	40.1507	14.2515	9.13328	475.842	66.7528	14.2515	9.13328	475.842	66.7528	3.83304	3.19113	8.89434	6.06076
HPSE	12.2621	9.59512	14.3243	10.2717	15.4268	11.7705	17.1094	11.1648	15.1225	12.6429	19.82	12.4982	14.2705	11.3362	17.0846	11.3116	14.2705	11.3362	17.0846	11.3116	3.83496	3.50286	4.09462	3.49973
RORA	13.5721	11.4191	24.9678	18.0895	15.2504	15.5859	33.0661	20.2803	14.2777	14.7861	32.7759	16.8655	14.3667	13.9304	30.27	18.4118	14.3667	13.9304	30.27	18.4118	3.84466	3.80016	4.91981	4.20256
NLRC5	11.2421	10.3192	28.1027	11.8703	19.7272	16.2069	65.6048	29.2128	13.9509	12.5184	63.8843	16.0809	14.9734	13.0148	52.5306	19.0547	14.9734	13.0148	52.5306	19.0547	3.90433	3.70208	5.71509	4.25207
GCA	14.7235	13.7082	20.3602	14.0313	14.2524	12.5671	26.8728	17.0483	16.1627	13.5625	26.7441	17.1645	15.0462	13.2793	24.659	16.0814	15.0462	13.2793	24.659	16.0814	3.91133	3.73111	4.62404	4.00732
KIF20A	15.3694	10.9202	15.1195	9.07684	14.9654	7.15063	13.068	6.90823	15.9195	6.64389	13.8227	8.50398	15.4181	8.23824	14.0034	8.16302	15.4181	8.23824	14.0034	8.16302	3.94655	3.04234	3.80771	3.0291
JAK2	15.1254	12.9651	27.0583	16.1365	16.7504	16.1479	37.7692	21.4603	16.2427	15.6911	35.478	18.3249	16.0395	14.9347	33.4352	18.6405	16.0395	14.9347	33.4352	18.6405	4.00356	3.9006	5.06329	4.22037
IFIT5	13.7347	15.0112	47.7171	16.5271	16.2194	15.7395	85.0208	32.1493	18.3439	19.1328	89.4613	26.086	16.0994	16.6278	74.0664	24.9208	16.0994	16.6278	74.0664	24.9208	4.00893	4.05553	6.21075	4.63928
GBP5	16.6235	14.2726	37.7489	16.0025	14.2327	10.1659	64.6338	17.5831	17.8747	15.2874	56.6266	16.9574	16.2436	13.2419	53.0031	16.8477	16.2436	13.2419	53.0031	16.8477	4.0218	3.72704	5.72801	4.07448
ISG20	17.1893	13.4555	40.5515	13.0537	16.123	13.6317	94.9459	29.1682	16.3612	13.7764	92.778	13.2235	16.5578	13.6212	76.0918	18.4818	16.5578	13.6212	76.0918	18.4818	4.04944	3.76778	6.24967	4.20803
GBP4	19.3216	15.6604	36.5919	23.3988	10.7177	9.05699	60.9872	20.9401	19.9311	18.9117	90.2471	25.6856	16.6568	14.543	62.6087	23.3415	16.6568	14.543	62.6087	23.3415	4.05804	3.86225	5.96829	4.54482
LIF	12.7778	9.70645	13.1685	8.29528	19.9133	11.5427	26.2999	10.1496	17.5097	12.1594	29.9607	12.7346	16.7336	11.1362	23.143	10.3932	16.7336	11.1362	23.143	10.3932	4.06468	3.47718	4.53251	3.37756
FBXW10	23.3468	12.5226	23.0638	11.7674	15.9057	9.62391	25.8957	8.63271	12.7716	6.54395	24.5524	7.39987	17.3414	9.56348	24.5039	9.26665	17.3414	9.56348	24.5039	9.26665	4.11615	3.25754	4.61494	3.21205
IFIT1	23.3335	18.1921	278.74	32.9018	18.3363	14.5884	765.917	200.954	12.95	15.7405	740.1	56.9629	18.2066	16.1737	594.919	96.9397	18.2066	16.1737	594.919	96.9397	4.18639	4.01558	9.21655	6.59902
TRIM21	18.1023	21.3391	33.4712	20.9553	18.2193	22.1559	52.9136	32.7984	20.2657	23.2334	55.6387	26.9571	18.8624	22.2428	47.3412	26.9036	18.8624	22.2428	47.3412	26.9036	4.23744	4.47527	5.56502	4.74973
PIM1	23.3325	16.1334	18.7984	14.3989	20.6458	19.5141	25.6166	10.7767	18.111	18.213	23.2051	11.3547	20.6964	17.9535	22.54	12.1768	20.6964	17.9535	22.54	12.1768	4.37131	4.16619	4.49442	3.60606
PLAU	15.3214	12.3068	79.8589	13.5205	34.7623	13.3816	133.015	28.4533	17.1545	9.65149	138.551	18.8311	22.4127	11.7799	117.142	20.2683	22.4127	11.7799	117.142	20.2683	4.48625	3.55826	6.87211	4.34115
TRIM5	19.1185	19.9744	32.1338	22.1685	27.7535	25.7822	59.125	32.1794	23.512	25.2758	58.4036	28.8816	23.4613	23.6775	49.8875	27.7432	23.4613	23.6775	49.8875	27.7432	4.55221	4.56544	5.64061	4.79406
ICAM1	16.197	13.5296	30.4009	15.0536	30.9511	16.7571	50.1326	17.4998	24.5767	14.4929	51.2807	22.6735	23.9083	14.9265	43.938	18.409	23.9083	14.9265	43.938	18.409	4.57944	3.89981	5.4574	4.20234
NFATC2	28.2841	19.935	29.8082	21.708	24.7505	19.1323	28.1009	20.0346	24.7172	19.5996	32.7598	20.9456	25.9173	19.5556	30.223	20.8961	25.9173	19.5556	30.223	20.8961	4.69584	4.28951	4.91757	4.38516
DDX58	22.6938	20.9067	131.811	30.5549	31.475	28.4519	308.919	102.34	25.2459	29.1288	271.317	49.7601	26.4715	26.1625	237.349	60.885	26.4715	26.1625	237.349	60.885	4.72637	4.70943	7.89087	5.92802
RNF126	24.4957	17.8245	19.7423	14.3459	26.6009	19.0803	22.7509	16.0503	28.9765	18.7304	26.5754	16.9677	26.691	18.5451	23.0229	15.788	26.691	18.5451	23.0229	15.788	4.73828	4.21296	4.525	3.98075
OAS1	28.934	30.2878	143.702	35.8819	22.0093	24.0423	318.564	110.525	32.221	35.8117	360.065	60.65	27.7215	30.0472	274.11	69.0191	27.7215	30.0472	274.11	69.0191	4.79293	4.90916	8.09861	6.10892
LNX1	29.5228	27.2574	32.3646	25.0342	25.7268	25.4285	44.3886	25.7163	29.1052	31.2416	44.3136	28.1039	28.1183	27.9758	40.3556	26.2848	28.1183	27.9758	40.3556	26.2848	4.81344	4.80611	5.3347	4.71616
MAP2K6	27.252	17.0348	31.8382	18.6757	29.6522	16.6832	30.6871	19.5112	28.744	15.1781	30.9812	21.0393	28.5494	16.2987	31.1688	19.742	28.5494	16.2987	31.1688	19.742	4.83539	4.02669	4.96203	4.3032
EPPIN	37.0581	14.6616	42.0806	19.1421	28.2562	15.8374	29.1243	17.5809	25.059	13.4873	22.1616	11.3595	30.1244	14.6621	31.1222	16.0275	30.1244	14.6621	31.1222	16.0275	4.91286	3.87402	4.95987	4.00248
IFIH1	29.0358	29.2351	101.678	36.2324	32.0969	32.1733	221.241	82.6906	29.3662	32.3053	201.395	49.5549	30.1663	31.2379	174.772	56.1593	30.1663	31.2379	174.772	56.1593	4.91487	4.96523	7.44933	5.81145
ITPR1	42.256	23.1942	86.6565	28.3266	30.8446	21.9549	149.049	26.8148	17.8417	13.35	87.5675	12.2085	30.3141	19.4997	107.758	22.45	30.3141	19.4997	107.758	22.45	4.92192	4.28538	6.75165	4.48864
FBXW7	26.3886	25.7226	39.454	28.2817	31.5818	31.087	51.5435	34.2763	34.435	32.5966	51.492	36.2432	30.8018	29.802	47.4965	32.9337	30.8018	29.802	47.4965	32.9337	4.94494	4.89734	5.56975	5.04149
DHX58	31.7644	28.2674	57.4193	26.5242	29.1301	26.4744	93.8899	44.3254	31.9067	27.9649	90.5296	31.3398	30.9337	27.5689	80.6129	34.0631	30.9337	27.5689	80.6129	34.0631	4.95111	4.78497	6.33294	5.09014
IFI6	37.8091	33.6509	217.574	38.7529	29.6585	29.3236	603.887	171.254	26.2663	26.4564	593.401	57.3504	31.2446	29.8103	471.621	89.119	31.2446	29.8103	471.621	89.119	4.96554	4.89774	8.88148	6.47766
NFKB2	27.5658	37.3135	47.133	35.8839	35.0299	38.9895	85.4535	43.4054	38.2992	45.0585	113.994	46.1677	33.6316	40.4538	82.1934	41.819	33.6316	40.4538	82.1934	41.819	5.07175	5.3382	6.36095	5.38609
LGALS9	29.0089	25.8896	40.6584	23.0197	34.3476	26.7915	78.7629	35.2922	38.4454	31.6129	85.749	31.6788	33.934	28.098	68.3901	29.9969	33.934	28.098	68.3901	29.9969	5.08466	4.81239	6.09572	4.90674
PRKCE	37.1731	33.9877	44.4785	33.9328	35.6593	34.609	54.7592	35.3164	32.4046	32.0442	43.5159	30.5186	35.079	33.547	47.5846	33.2559	35.079	33.547	47.5846	33.2559	5.13254	5.06811	5.57242	5.05554
IRS2	29.5546	18.4121	34.7573	21.3894	39.0272	29.2097	53.7807	19.79	37.5991	25.3979	48.6835	19.8988	35.3936	24.3399	45.7405	20.3594	35.3936	24.3399	45.7405	20.3594	5.14542	4.60525	5.5154	4.34762
DHX36	34.3517	27.8725	49.0453	33.885	38.2792	31.4114	51.7866	35.4062	34.1989	27.4083	56.7461	33.9509	35.6099	28.8974	52.526	34.414	35.6099	28.8974	52.526	34.414	5.15421	4.85287	5.71496	5.10493
GBP1	28.3646	25.5944	65.3904	27.1088	38.9265	32.7616	133.125	56.5604	46.327	34.61	148.276	42.8343	37.8727	30.9886	115.597	42.1678	37.8727	30.9886	115.597	42.1678	5.24309	4.95367	6.85296	5.39807
SEC24A	35.1121	30.8699	51.7253	39.3242	40.374	39.3791	71.6433	42.7065	38.8174	44.4481	82.3292	48.9108	38.1012	38.2324	68.566	43.6472	38.1012	38.2324	68.566	43.6472	5.25176	5.25672	6.09942	5.44782
HERC6	43.2247	38.6729	177.86	46.0148	39.0579	36.2276	398.268	124.511	35.7566	34.8365	407.338	62.0471	39.3464	36.579	327.822	77.5244	39.3464	36.579	327.822	77.5244	5.29816	5.19294	8.35677	6.27658
RNF111	38.9861	38.5157	50.8111	41.25	44.4338	43.7422	63.4451	43.4798	43.0542	41.6919	62.1084	44.3762	42.158	41.3166	58.7882	43.0353	42.158	41.3166	58.7882	43.0353	5.39774	5.36865	5.87745	5.42745
OAS3	38.285	26.4376	263.446	40.285	44.1641	32.4201	697.817	211.932	44.4077	36.6906	732.338	75.8154	42.2856	31.8494	564.534	109.344	42.2856	31.8494	564.534	109.344	5.40209	4.9932	9.14092	6.77273
MYC	33.3333	27.5913	37.8484	23.4637	50.2858	40.8106	73.5973	31.599	53.9774	39.5629	69.5775	36.3654	45.8655	35.9883	60.3411	30.4761	45.8655	35.9883	60.3411	30.4761	5.51934	5.16946	5.91507	4.9296
IRF1	44.4527	44.2803	81.3185	39.3689	45.8419	35.4173	147.152	50.7104	51.1031	45.0867	139.155	51.3816	47.1326	41.5947	122.542	47.1536	47.1326	41.5947	122.542	47.1536	5.55865	5.37833	6.93713	5.5593
UBE2L6	46.0754	59.4284	101.84	56.9536	45.066	51.1153	190.333	106.004	50.5671	58.2571	181.931	78.4451	47.2361	56.2669	158.035	80.4675	47.2361	56.2669	158.035	80.4675	5.56182	5.81422	7.3041	6.33034
RICTOR	43.5737	33.7946	70.0476	54.1569	53.1585	48.8147	88.1813	55.4116	46.2991	47.2475	87.2423	52.0891	47.6771	43.2856	81.8237	53.8859	47.6771	43.2856	81.8237	53.8859	5.57522	5.43581	6.35445	5.75184
NAPA	47.5479	42.9747	50.0377	38.3698	49.1216	43.373	63.221	44.6588	51.8294	43.2416	65.5477	40.5423	49.4996	43.1964	59.6021	41.1903	49.4996	43.1964	59.6021	41.1903	5.62935	5.43284	5.89729	5.36423
MAP3K8	44.8316	31.9117	44.0605	32.416	55.8595	39.6156	69.3533	28.4533	48.2415	37.2533	57.243	34.6306	49.6442	36.2602	56.8856	31.8333	49.6442	36.2602	56.8856	31.8333	5.63355	5.18031	5.82999	4.99247
GBP6	55.8459	44.9705	68.6873	47.2625	46.6878	40.4144	63.3392	45.9797	48.7246	35.0346	61.8409	35.9467	50.4194	40.1398	64.6224	43.063	50.4194	40.1398	64.6224	43.063	5.65591	5.32696	6.01396	5.42838
XAF1	54.0857	78.8755	338.869	107.371	52.0061	84.782	699.262	316.352	49.717	75.4665	630.376	157.829	51.9363	79.708	556.169	193.851	51.9363	79.708	556.169	193.851	5.69867	6.31665	9.11938	7.5988
TRIM14	46.3112	41.1064	78.682	42.8699	51.1945	45.2874	124.039	65.9111	58.6757	54.5808	148.831	63.1575	52.0605	46.9915	117.184	57.3128	52.0605	46.9915	117.184	57.3128	5.70212	5.55433	6.87263	5.84079
TRIM38	52.5829	43.8921	80.3059	53.8411	49.5461	44.9292	105.678	60.3324	59.011	55.0598	125.109	63.8355	53.7133	47.9604	103.698	59.3364	53.7133	47.9604	103.698	59.3364	5.74721	5.58377	6.69624	5.89084
RNF115	55.3889	47.5012	66.0403	51.4125	53.7795	47.5242	64.4976	51.7214	53.8257	46.5035	64.3937	51.9303	54.3314	47.1763	64.9772	51.6881	54.3314	47.1763	64.9772	51.6881	5.76371	5.55999	6.02186	5.69176
MAP2K4	55.1559	47.0633	64.7261	50.9632	56.2604	49.7038	69.8639	53.3058	55.5875	51.681	70.2077	54.0162	55.6679	49.4827	68.2659	52.7617	55.6679	49.4827	68.2659	52.7617	5.79877	5.62885	6.09309	5.72142
MYD88	50.2994	46.5718	68.6286	44.9178	56.9238	51.9386	112.874	61.8236	63.3325	60.48	130.748	61.759	56.8519	52.9968	104.084	56.1668	56.8519	52.9968	104.084	56.1668	5.82914	5.72783	6.7016	5.81165
DTX3L	50.2822	51.9281	111.146	64.071	59.7095	63.1678	179.099	102.181	64.7312	75.1439	200.517	95.399	58.241	63.4133	163.587	87.2171	58.241	63.4133	163.587	87.2171	5.86396	5.98671	7.35392	6.44654
CYLD	60.0779	60.2406	95.8879	68.3928	63.1531	64.2739	150.917	72.2004	61.5175	68.5756	155.872	77.4827	61.5828	64.3634	134.226	72.6919	61.5828	64.3634	134.226	72.6919	5.94446	6.00817	7.06852	6.18372
RLIM	59.1379	50.5596	82.4616	65.1335	62.9913	59.8042	90.1937	66.3172	65.5205	57.5346	87.1276	62.7192	62.5499	55.9661	86.5943	64.7233	62.5499	55.9661	86.5943	64.7233	5.96694	5.80648	6.4362	6.01621
PML	62.6336	59.06	84.1991	56.5548	71.9163	68.8324	145.792	88.6083	71.1022	71.3833	166.881	71.2124	68.5507	66.4253	132.291	72.1251	68.5507	66.4253	132.291	72.1251	6.0991	6.05366	7.04757	6.17243
MX1	69.6995	39.4794	491.156	66.1413	65.7871	43.0086	1174.38	312.677	72.0088	55.144	1129.87	113.147	69.1651	45.8773	931.803	163.988	69.1651	45.8773	931.803	163.988	6.11197	5.51971	9.86388	7.35745
OAS2	77.7452	81.2694	451.408	103.783	69.8037	71.0236	915.573	353.082	60.5734	64.9462	845.224	143.43	69.3741	72.4131	737.402	200.099	69.3741	72.4131	737.402	200.099	6.11633	6.17818	9.52631	7.64457
NFKBIA	57.0222	46.1337	172.921	53.0647	84.4416	46.7494	383.8	80.0355	79.8273	57.6354	382.897	84.5759	73.7637	50.1728	313.206	72.5587	73.7637	50.1728	313.206	72.5587	6.20484	5.64883	8.29097	6.18108
EIF2AK2	80.7479	87.4835	202.017	127.886	81.7208	100.207	315.888	198.081	79.6576	99.757	300.204	135.602	80.7088	95.816	272.703	153.857	80.7088	95.816	272.703	153.857	6.33465	6.58219	8.09119	7.26544
PSMC3	76.35	64.7927	77.7386	52.9012	85.5734	58.7175	80.402	59.2306	80.6411	53.7655	76.9101	53.442	80.8548	59.0919	78.3502	55.1913	80.8548	59.0919	78.3502	55.1913	6.33726	5.88489	6.29187	5.78637
PELI1	90.58	73.7301	110.627	78.8479	94.3807	81.1572	142.863	84.1114	73.6009	62.7729	110.634	65.1504	86.1872	72.5534	121.375	76.0366	86.1872	72.5534	121.375	76.0366	6.4294	6.18097	6.92332	6.24862
NFKB1	86.0515	81.108	111.881	77.2312	91.9264	90.6389	165.718	90.6802	100.303	98.5136	192.934	99.234	92.7604	90.0868	156.844	89.0485	92.7604	90.0868	156.844	89.0485	6.53544	6.49324	7.29319	6.47652
IFITM3	68.1592	69.8958	172.133	64.7033	97.7186	77.583	439.812	158.804	122.41	104.545	504.307	141.897	96.0958	84.0081	372.084	121.801	96.0958	84.0081	372.084	121.801	6.5864	6.39246	8.53948	6.92839
LAP3	104.115	107.841	196.348	105.198	95.7391	94.0396	291.779	171.479	94.2991	88.2949	287.689	120.98	98.051	96.725	258.605	132.553	98.051	96.725	258.605	132.553	6.61546	6.59582	8.01461	7.05042
SMURF1	101.835	92.6809	107.206	89.6846	99.2334	83.0441	129.339	86.7461	96.7556	85.1461	122.639	81.3853	99.2748	86.957	119.728	85.9387	99.2748	86.957	119.728	85.9387	6.63336	6.44223	6.90362	6.42524
RBBP6	97.3648	102.474	163.139	130.464	100.689	119.746	207.346	151.323	105.703	119.652	217.83	145.526	101.252	113.957	196.105	142.438	101.252	113.957	196.105	142.438	6.66181	6.83235	7.61548	7.15419
NUP153	104.231	100.823	134.171	112.391	107.91	112.279	149.532	113.643	102.432	110.534	145.996	110.963	104.858	107.879	143.233	112.332	104.858	107.879	143.233	112.332	6.71229	6.75327	7.16222	6.81163
LYN	97.9071	87.0501	118.829	83.2661	108.608	78.0555	133.381	85.1562	113.644	92.2047	147.222	102.332	106.72	85.7701	133.144	90.2515	106.72	85.7701	133.144	90.2515	6.73768	6.4224	7.05684	6.49588
TRIM25	102.109	103.534	167.642	113.068	105.396	122.008	225.315	166.179	117.621	129.199	250.201	138.322	108.376	118.247	214.386	139.19	108.376	118.247	214.386	139.19	6.7599	6.88566	7.74407	7.12091
SP100	108.816	97.4395	188.033	108.73	109.557	99.8256	288.164	154.758	112.708	107.21	303.109	136.62	110.36	101.492	259.769	133.369	110.36	101.492	259.769	133.369	6.78608	6.66522	8.02109	7.05928
PSME4	115.644	86.4208	134.914	103.912	124.48	94.9887	133.129	105.636	130.083	102.294	154.723	116.793	123.402	94.5678	140.922	108.78	123.402	94.5678	140.922	108.78	6.94722	6.56328	7.13875	6.76527
TNFAIP3	129.651	179.605	388.07	194.364	121.802	147.411	896.262	205.311	131.945	168.118	733.021	173.074	127.799	165.045	672.451	190.916	127.799	165.045	672.451	190.916	6.99774	7.36671	9.39329	7.5768
STAT1	121.903	121.043	423.904	139.49	135.683	129.546	835.888	317.366	132.596	127.956	820.302	190.543	130.061	126.182	693.365	215.8	130.061	126.182	693.365	215.8	7.02304	6.97936	9.43747	7.75355
B2M	133.945	101.085	149.333	117.528	141.869	99.2948	170.847	121.702	133.338	96.5725	175.485	120.727	136.384	98.9841	165.222	119.986	136.384	98.9841	165.222	119.986	7.09153	6.62913	7.36826	6.90672
JUNB	117.573	71.9294	140.513	57.996	191.946	111.528	347.351	70.7445	139.175	99.3994	270.629	72.9837	149.564	94.2858	252.831	67.2414	149.564	94.2858	252.831	67.2414	7.22462	6.55897	7.98203	6.07128
TRIM22	124.395	106.801	288.562	127.516	174.118	153.296	534.635	232.796	159.562	139.991	538.13	187.428	152.691	133.363	453.775	182.58	152.691	133.363	453.775	182.58	7.25447	7.05921	8.82583	7.51238
RNF213	148.984	119.927	308.651	162.192	183.881	175.054	550.043	266.298	176.761	173.646	593.988	206.757	169.875	156.209	484.227	211.749	169.875	156.209	484.227	211.749	7.40833	7.28733	8.91954	7.72621
STAT2	200.53	174.947	320.153	175.851	189.905	181.285	482.9	241.728	187.57	174.381	454.391	187.345	192.668	176.871	419.148	201.641	192.668	176.871	419.148	201.641	7.58998	7.46655	8.71132	7.65565
UBR4	215.163	164.794	224.767	185.928	225.276	195.185	285.228	197.228	216.217	207.418	286.868	186.577	218.886	189.132	265.621	189.911	218.886	189.132	265.621	189.911	7.77403	7.56325	8.05323	7.56918
WSB1	268.237	156.614	281.857	176.493	291.645	193.42	273.288	197.362	287.996	187.314	280.424	202.159	282.626	179.116	278.523	192.005	282.626	179.116	278.523	192.005	8.14275	7.48475	8.12165	7.585
JUN	262.842	212.034	549.731	177.032	312.307	301.063	1431.57	270.778	311.632	293.094	1237.78	179.526	295.594	268.73	1073.03	209.112	295.594	268.73	1073.03	209.112	8.20747	8.07002	10.0675	7.70813
FOS	264.01	184.555	307.108	138.187	390.418	317.718	766.271	147.714	251.497	297.957	624.409	188.065	301.975	266.743	565.929	157.989	301.975	266.743	565.929	157.989	8.23828	8.05931	9.14448	7.30368
ADAR	315.763	304.895	491.805	358.973	330.988	354.802	681.199	488.449	335.98	362.9	680.873	401.826	327.577	340.866	617.959	416.416	327.577	340.866	617.959	416.416	8.35569	8.41306	9.27137	8.70188
EGR1	292.274	176.922	631.209	141.446	467.309	336.766	1837.98	241.204	403.647	333.672	1764.41	222.644	387.743	282.454	1411.2	201.765	387.743	282.454	1411.2	201.765	8.59896	8.14187	10.4627	7.65653
TXNIP	605.35	445.477	777.815	472.391	821.295	766.389	1279.59	699.275	734.879	715.548	1105.65	560.202	720.508	642.471	1054.35	577.289	720.508	642.471	1054.35	577.289	9.49287	9.32749	10.0421	9.17315
UBC	840.031	754.256	826.25	686.433	839.893	711.53	1077.92	713.323	877.962	722.254	1036.79	718.81	852.629	729.347	980.32	706.189	852.629	729.347	980.32	706.189	9.73577	9.51046	9.93711	9.46391

## Sheet: Figure 7
Fig. 7A	Total MR (host + SCV2)				Fig. 7B	SCV2 MR			Fig. 7C	SCV2 MR (% of total MR)
	37C	40C				37C	40C			37C	40C
Donor 1	3.45523e+07	3.58454e+07			Donor 1	4.23932e+06	76192.3		Donor 1	12.2693	0.212558
Donor 2	3.47711e+07	3.33079e+07			Donor 2	8828299	588936		Donor 2	25.3897	1.76816
Donor 3	3.40107e+07	3.2075e+07			Donor 3	7.42279e+06	267173		Donor 3	21.8249	0.832965
Mean	34444698	33742744			Mean	6830137	310767		Mean	19.83	0.9379
SD	391461	1922486			SD	2351195	259137		SD	6.784	0.7831
N	3	3			N	3	3		N	3	3
Fig. 7D	SCV2 37C (MR)			SCV2 40C (MR)			Mean (MR)		log2 MR
ORF	Donor 1	Donor 2	Donor 3	Donor 1	Donor 2	Donor 3	37C	40C	37C	40C
N	2.51254e+06	5.09726e+06	4.24214e+06	37001.7	323336	152290	3.95065e+06	170876	21.9137	17.3826
ORF10	448206	924081	756308	6601	58545.7	27639.3	709532	30928.7	19.4365	14.9167
ORF8	336535	760949	636297	5731.33	52443.3	21334	577927	26502.9	19.1405	14.6939
ORF7a	239802	522314	452002	4077	34853.3	15254	404706	18061.4	18.6265	14.1406
M	224882	528610	450419	3748	35266.3	13026.3	401304	17346.9	18.6143	14.0824
ORF3a	126322	273855	247496	1906	18232.7	7054	215891	9064.22	17.7199	13.146
S	134038	261409	245185	2013.67	19158.3	6475.33	213544	9215.78	17.7042	13.1699
E	50601.7	116539	102692	845.333	7895	2967.67	89944.1	3902.67	16.4567	11.9302
ORF6	43386	118464	91750	775.333	8129.33	2886	84533.4	3930.22	16.3672	11.9404
ORF1ab	25862	59196.7	60046.7	1152.67	11912	4266	48368.4	5776.89	15.5618	12.4961
	Normalized SCV2 sgRNA MR count (ORF1a)
Fig. 7E	Donor 1		Donor 2		Donor 3		Mean		log2 MR
sgRNA	37C	40C	37C	40C	37C	40C	37C	40C	37C	40C
N	0.210231	0.0807488	0.171984	0.0725056	0.12633	0.0815381	0.169515	0.0782642	-2.56052	-3.6755
ORF3a	0.0658219	0.0166685	0.0720035	0.0209171	0.0564057	0.0196067	0.0647437	0.0190641	-3.94912	-5.713
M	0.0152718	0.0116846	0.0365892	0.00783153	0.0198813	0.0185782	0.0239141	0.0126981	-5.38599	-6.29924
ORF8	0.024825	0.0184226	0.026149	0.00882311	0.0193717	0.00985217	0.0234486	0.012366	-5.41436	-6.33748
ORF7a	0.0220433	0.0143266	0.0198053	0.0102467	0.0147416	0.00995811	0.0188634	0.0115105	-5.72827	-6.44091
ORF6	0.00121636	0	0.00153679	0.000465708	0.00153256	9.45358e-05	0.00142857	0.000186748	-9.45121	-12.3866
S	0.00139426	0.000220167	0.00183427	0.000877451	0.00101422	0.000124517	0.00141425	0.000407379	-9.46575	-11.2613
E	0	0	2.17744e-05	1.11861e-05	8.75146e-05	0	3.64297e-05	3.72869e-06	-14.7445	-18.0329
Fig. 7F	Foci per tissue section
	37C Mock	37C SCV2	40C Mock	40C SCV2
	0	5	0	0
	0	4	0	0
	0	8	0	2
	0	5	0	0
	0	6	0	0
	0	5	0	1
Median	0	5	0	0
95% CI of median
Actual confidence level	0.9688	0.9688	0.9688	0.9688
Lower confidence limit	0	4	0	0
Upper confidence limit	0	8	0	2

## Sheet: Figure S1
Fig. S1B	Total MR per donor (host + SCV2; 72 hpi)							Fig. S1C	SCV2 MR per donor (72 hpi)
	Donor 1 (SCV2)		Donor 2 (SCV2)		Donor 3 (SCV2)				Donor 1 (SCV2)		Donor 2 (SCV2)		Donor 3 (SCV2)
	37C	40C	37C	40C	37C	40C			37C	40C	37C	40C	37C	40C
	32331679	32664477	32904084	32617351	30725097	32948785			3615334	184011	9868593	264856	4497500	213546
	32623282	32643784	36077369	35576713	29708545	28844639			1864190	23255	9930329	1404582	8027934	383920
	38701842	42228001	35331933	31729515	41598454	34431433			7238432	21311	6685975	97369	9742950	204053
Mean	34552268	35845421	34771129	33307860	34010699	32074952		Mean	4239319	76192	8828299	588936	7422795	267173
SD	3596593	5527486	1659310	2014407	6590817	2894090		SD	2740919	93379	1855564	711317	2674571	101217
N	3	3	3	3	3	3		N	3	3	3	3	3	3

## Sheet: Figure S2
Fig. S2C and D	Immune system DEGS (SCV2 37C/Mock 37C; CPM)
	Donor 1 (CPM)				Donor 2 (CPM)				Donor 3 (CPM)				Mean (CPM)				norm. CPM (0=0.01)				log2 CPM
Gene ID	Mock 37C	Mock 40C	SCV2 37C	SCV2 40C	Mock 37C	Mock 40C	SCV2 37C	SCV2 40C	Mock 37C	Mock 40C	SCV2 37C	SCV2 40C	Mock 37C	Mock 40C	SCV2 37C	SCV2 40C	Mock 37C	Mock 40C	SCV2 37C	SCV2 40C	Mock 37C	Mock 40C	SCV2 37C	SCV2 40C
TNFAIP6	0.012663	0	0.0475295	0	0	0	0.143827	0	0	0	0.365121	0	0.00422101	0	0.185493	0	0.00422101	0.01	0.185493	0.01	-7.88819	-6.64386	-2.43057	-6.64386
MRC1	0	0	0.0762813	0.0142708	0	0	0.204687	0.055926	0.0134986	0.0263458	0.936515	0.0162883	0.00449953	0.00878192	0.405828	0.0288284	0.00449953	0.00878192	0.405828	0.0288284	-7.79601	-6.83125	-1.30106	-5.11637
OSM	0	0.0170622	0.137507	0.0221377	0	0.0446693	0.427001	0.0543039	0.0134986	0.0128326	0.574649	0.0601342	0.00449953	0.0248547	0.379719	0.0455253	0.00449953	0.0248547	0.379719	0.0455253	-7.79601	-5.33034	-1.397	-4.45719
IFNB1	0	0	2.47228	0.0143191	0	0	20.1071	0.843355	0	0	3.84311	0.0302109	0	0	8.8075	0.295962	0.01	0.01	8.8075	0.295962	-6.64386	-6.64386	3.13873	-1.75652
IFNL1	0	0	1.47909	0.0285416	0	0	15.6361	0.557711	0	0.0135857	3.23204	0.136844	0	0.00452858	6.78239	0.241032	0.01	0.00452858	6.78239	0.241032	-6.64386	-7.78673	2.76179	-2.0527
IFNL2	0	0	1.27346	0.0142708	0	0	10.1023	0.47733	0	0	2.21625	0.0651533	0	0	4.53067	0.185585	0.01	0.01	4.53067	0.185585	-6.64386	-6.64386	2.17973	-2.42985
IFNL3	0	0	1.33823	0	0	0	9.34886	0.546305	0	0	2.55717	0.048865	0	0	4.41475	0.19839	0.01	0.01	4.41475	0.19839	-6.64386	-6.64386	2.14233	-2.33359
IL18RAP	0.0126757	0	0.0313839	0	0.0132593	0.0182504	0.274878	0.068954	0.0259062	0	2.40029	0.120556	0.0172804	0.00608345	0.902183	0.06317	0.0172804	0.00608345	0.902183	0.06317	-5.85472	-7.36089	-0.148509	-3.98462
C9	0.012663	0.0226616	0.120906	0.0332066	0.0419582	0.00912518	0.568442	0.367648	0.0259062	0.0646984	0.41266	0.0743443	0.0268425	0.0321617	0.367336	0.158399	0.0268425	0.0321617	0.367336	0.158399	-5.21934	-4.95851	-1.44483	-2.65836
LCP2	0.0399807	0.0250599	0.21533	0.0253397	0.0277303	0.0484185	0.788459	0.0678799	0.0131053	0.0641629	1.02886	0.0272699	0.0269388	0.0458804	0.677548	0.0401632	0.0269388	0.0458804	0.677548	0.0401632	-5.21417	-4.44598	-0.561605	-4.63798
IL10RA	0.0253387	0.067182	0.0771885	0.0364085	0.0544303	0.0575436	0.334546	0.0575481	0.0131053	0.0905812	0.75042	0.101327	0.0309581	0.0717689	0.387385	0.0650944	0.0309581	0.0717689	0.387385	0.0650944	-5.01354	-3.8005	-1.36816	-3.94132
ARHGAP9	0.056627	0.0570581	0.167528	0.0142708	0.0138651	0.0228478	0.637317	0.150432	0.0401025	0.01276	1.01619	0.0409049	0.0368649	0.0308887	0.607011	0.0685358	0.0368649	0.0308887	0.607011	0.0685358	-4.76161	-5.01678	-0.720205	-3.867
ZBP1	0.0633152	0.0300386	7.23303	0.347551	0.0409896	0	21.5988	5.73512	0.0124076	0	23.5879	0.43069	0.0389042	0.0100129	17.4733	2.17112	0.0389042	0.0100129	17.4733	2.17112	-4.68393	-6.642	4.12708	1.11844
CCR1	0.0419723	0	0.213426	0.0571316	0.0825851	0.00912518	0.356742	0.0857741	0	0	0.262563	0	0.0415191	0.00304173	0.277577	0.0476352	0.0415191	0.00304173	0.277577	0.0476352	-4.59008	-8.36089	-1.84904	-4.39183
TNFRSF9	0	0.0380362	0.470929	0	0.0550361	0	0.862117	0.166156	0.0890354	0.0783566	1.34363	0.0847507	0.0480238	0.0387976	0.892226	0.0836355	0.0480238	0.0387976	0.892226	0.0836355	-4.38011	-4.68789	-0.164519	-3.57974
BTLA	0.0653448	0.165924	0.198823	0.209411	0.0419582	0.145116	0.404603	0.321432	0.0649178	0.154236	0.292765	0.293286	0.0574069	0.155092	0.29873	0.27471	0.0574069	0.155092	0.29873	0.27471	-4.12263	-2.6888	-1.74309	-1.86402
IFI27	0.0653321	0.236035	0.63519	0.134614	0.0807676	0.146104	1.3111	0.745576	0.0393159	1.28552	0.785355	0.188443	0.0618052	0.555885	0.910549	0.356211	0.0618052	0.555885	0.910549	0.356211	-4.01613	-0.847142	-0.135191	-1.4892
USP41	0.136614	0.0492348	0.258141	0.152038	0.0419582	0.0446693	0.396431	0.178132	0.0124076	0.0383526	0.314168	0.149904	0.0636598	0.0440856	0.322913	0.160025	0.0636598	0.0440856	0.322913	0.160025	-3.97347	-4.50355	-1.63078	-2.64363
ITLN2	0.054648	0.0926961	0.290704	0.198246	0.0954199	0.0976852	0.413934	0.154202	0.128047	0.02552	0.426793	0.090345	0.0927049	0.0719671	0.377144	0.147598	0.0927049	0.0719671	0.377144	0.147598	-3.43121	-3.79652	-1.40681	-2.76026
TUBB3	0.107317	0.242443	0.247984	0.115823	0.0682954	0.0510717	0.485318	0.237302	0.167756	0.196037	1.02799	0.202653	0.114456	0.163184	0.587096	0.185259	0.114456	0.163184	0.587096	0.185259	-3.12713	-2.61543	-0.768332	-2.43238
JAML	0.118014	0.190537	0.349933	0.30271	0.178912	0.544242	0.913344	1.05882	0.0521168	0.234099	1.06038	0.256537	0.116347	0.32296	0.774551	0.539357	0.116347	0.32296	0.774551	0.539357	-3.10349	-1.63057	-0.368568	-0.890687
AIM2	0.107292	0.0306591	1.08725	0.0902899	0.165047	0.166229	4.0375	0.972049	0.0911284	0.0785017	3.75835	0.316959	0.121156	0.0917965	2.96103	0.459766	0.121156	0.0917965	2.96103	0.459766	-3.04507	-3.44542	1.5661	-1.12103
H3C12	0.147298	0.216316	0.44009	0.22175	0.139134	0.334192	0.873655	0.280704	0.0776298	0.171052	0.650616	0.218942	0.121354	0.24052	0.654787	0.240465	0.121354	0.24052	0.654787	0.240465	-3.04271	-2.05577	-0.610902	-2.0561
PDCD1LG2	0.123925	0.0215946	0.41397	0.0364085	0.124968	0.0601968	0.885372	0.0543039	0.154562	0.130585	1.28572	0.233439	0.134485	0.0707922	0.861686	0.108051	0.134485	0.0707922	0.861686	0.108051	-2.89448	-3.82027	-0.214765	-3.21022
NCF1	0.06929	0.0896693	0.19973	0.0618448	0.219963	0.0739194	1.24906	0.181354	0.184439	0.0926955	1.73956	0.0879792	0.157897	0.0854281	1.06278	0.110393	0.157897	0.0854281	1.06278	0.110393	-2.66294	-3.54915	0.0878486	-3.17928
HSPA6	0.0760415	0.817437	0.989579	1.17553	0.138227	0.500205	11.5239	3.54771	0.287455	0.774166	15.9567	1.96757	0.167241	0.697269	9.49007	2.23027	0.167241	0.697269	9.49007	2.23027	-2.58	-0.520213	3.24642	1.15722
TLR10	0.13466	0.120154	0.312749	0.198197	0.175338	0.257302	0.709849	0.251382	0.24569	0.20926	0.767354	0.182768	0.18523	0.195572	0.596651	0.210783	0.18523	0.195572	0.596651	0.210783	-2.43261	-2.35423	-0.745041	-2.24617
TXK	0.210638	0.209824	0.642269	0.356929	0.20543	0.49448	0.729783	0.734644	0.18265	0.219978	0.709842	0.253037	0.199573	0.308094	0.693965	0.448203	0.199573	0.308094	0.693965	0.448203	-2.32501	-1.69856	-0.527066	-1.15777
CXCL10	0.588513	0.0356379	31.3298	1.15837	0.303578	0.155159	140.017	22.1828	0.104234	0.0896103	195.067	2.66628	0.332108	0.0934692	122.138	8.66915	0.332108	0.0934692	122.138	8.66915	-1.59027	-3.41937	6.93237	3.11589
ICAM2	0.473946	0.396184	0.768439	1.11672	0.274937	0.606035	1.75052	0.9014	0.444325	0.520064	0.925381	1.19417	0.397736	0.507428	1.14811	1.07076	0.397736	0.507428	1.14811	1.07076	-1.33012	-0.978726	0.199265	0.0986379
SQSTM1	0.505297	1.15485	7.87267	0.502467	0.493689	0.483867	3.13348	0.795488	0.584869	0.612442	2.40772	0.472473	0.527952	0.750388	4.47129	0.590143	0.527952	0.750388	4.47129	0.590143	-0.921522	-0.414292	2.16069	-0.760865
CSF3	0.277937	0.232659	1.77251	0.185293	1.29672	0.0803914	3.21548	1.09368	0.70321	0.077676	7.10373	0.528964	0.759288	0.130242	4.03058	0.602645	0.759288	0.130242	4.03058	0.602645	-0.397281	-2.94073	2.01099	-0.73062
SOCS1	0.538501	0.375922	2.34802	0.380433	1.00597	0.692929	4.77129	1.57579	0.821438	0.666494	4.80416	0.618078	0.788635	0.578448	3.97449	0.858099	0.788635	0.578448	3.97449	0.858099	-0.34257	-0.78974	1.99077	-0.220784
OASL	1.19434	0.459901	27.0764	2.32229	0.776259	0.209201	102.312	19.204	0.457735	0.340598	98.951	3.90421	0.809444	0.336567	76.113	8.47684	0.809444	0.336567	76.113	8.47684	-0.304997	-1.57104	6.25007	3.08353
IL6	0.385342	0.196052	2.93343	0.350284	1.09811	0.547179	5.77607	1.04758	1.12522	0.431397	12.1503	1.1441	0.869559	0.391543	6.95326	0.84732	0.869559	0.391543	6.95326	0.84732	-0.201645	-1.35276	2.79769	-0.239021
MMP25	0.796699	1.52655	2.25026	1.87268	1.0685	1.88267	5.04414	3.72859	1.64496	2.37991	8.20821	2.25091	1.17005	1.92971	5.16754	2.61739	1.17005	1.92971	5.16754	2.61739	0.226574	0.948385	2.36948	1.38813
TNFSF13B	1.31448	2.09264	4.05018	2.50227	1.38964	2.41903	11.8404	4.50533	1.55093	3.1726	13.3856	3.55942	1.41835	2.56142	9.75873	3.52234	1.41835	2.56142	9.75873	3.52234	0.504216	1.35695	3.28669	1.81653
ITGAM	0.641835	0.508424	3.14605	0.940598	1.88843	0.549726	7.94928	1.01325	1.74226	0.861867	14.084	1.93214	1.42418	0.640006	8.39311	1.29533	1.42418	0.640006	8.39311	1.29533	0.510127	-0.643843	3.0692	0.37332
BATF	1.30836	1.46797	2.43231	1.31157	1.11737	1.31834	3.96122	1.74616	1.97868	1.76601	5.8871	2.34472	1.46814	1.51744	4.09354	1.80082	1.46814	1.51744	4.09354	1.80082	0.553987	0.60164	2.03335	0.848653
HERC5	2.22477	1.92572	35.3333	5.88569	2.06218	1.92242	93.1917	29.4923	1.7636	2.3549	69.8155	9.12545	2.01685	2.06768	66.1135	14.8345	2.01685	2.06768	66.1135	14.8345	1.01211	1.04801	6.04687	3.89088
IL32	1.24043	1.45437	6.38761	1.84753	2.56674	0.701384	13.3427	1.65127	2.39309	1.63896	19.2911	3.97026	2.06675	1.2649	13.0071	2.48969	2.06675	1.2649	13.0071	2.48969	1.04736	0.339026	3.70123	1.31596
CGAS	2.23076	5.46796	3.8638	5.11369	2.33561	3.5068	5.06255	4.82195	2.62884	4.73009	5.59762	4.88895	2.3984	4.56828	4.84132	4.94153	2.3984	4.56828	4.84132	4.94153	1.26208	2.19165	2.2754	2.30496
TG	2.56444	5.01448	3.89871	5.94913	3.41525	6.964	6.58462	7.42794	2.24152	4.95098	7.32971	5.16554	2.7404	5.64315	5.93768	6.18087	2.7404	5.64315	5.93768	6.18087	1.45439	2.4965	2.5699	2.62781
CD274	2.92553	3.01837	7.16647	3.36789	3.19977	2.69847	13.9377	5.59058	3.03439	2.86274	15.8939	4.01361	3.05323	2.85986	12.3327	4.32403	3.05323	2.85986	12.3327	4.32403	1.61034	1.51594	3.62442	2.11238
H3C10	3.47922	11.8843	5.44066	11.2762	3.54384	11.5318	6.98337	13.4392	3.06082	8.73485	5.38702	10.7619	3.3613	10.717	5.93701	11.8258	3.3613	10.717	5.93701	11.8258	1.74902	3.42183	2.56974	3.56386
PLAUR	3.26708	3.5975	4.29428	3.65125	4.74885	2.79074	17.7835	4.25633	3.94774	4.36992	14.9343	5.6002	3.98789	3.58605	12.3373	4.5026	3.98789	3.58605	12.3373	4.5026	1.99563	1.8424	3.62496	2.17076
CXCL3	2.63284	1.85067	6.44257	1.315	5.30236	2.26479	13.1868	2.85611	4.10154	2.09535	17.7909	3.5575	4.01225	2.07027	12.4734	2.57621	4.01225	2.07027	12.4734	2.57621	2.00441	1.04982	3.64079	1.36525
TRIM36	5.23104	5.66562	6.38002	6.19003	3.84754	5.12096	8.64163	6.1092	3.56752	4.05931	8.74685	4.54519	4.21537	4.94863	7.92283	5.61481	4.21537	4.94863	7.92283	5.61481	2.07566	2.30703	2.98602	2.48924
RASGRP3	2.597	2.48455	6.99321	2.82797	4.71451	3.63883	14.192	6.90232	5.69954	3.88058	18.4095	5.44511	4.33702	3.33465	13.1982	5.05847	4.33702	3.33465	13.1982	5.05847	2.1167	1.73754	3.72227	2.3387
PIK3AP1	6.7814	5.0057	15.7016	6.74327	7.11809	5.74725	21.6954	7.5986	5.85045	3.22278	19.7819	3.88385	6.58331	4.65858	19.0597	6.07524	6.58331	4.65858	19.0597	6.07524	2.71881	2.21989	4.25245	2.60294
CSF1	3.73471	5.18313	9.71977	5.53037	10.2676	5.90273	19.5867	8.38953	6.09946	5.41217	22.4481	8.18813	6.7006	5.49935	17.2515	7.36934	6.7006	5.49935	17.2515	7.36934	2.74429	2.45926	4.10865	2.88154
REL	6.31175	6.53307	13.096	9.8957	8.45973	10.259	18.7008	11.4028	8.0121	10.9231	23.1248	12.4585	7.59453	9.23841	18.3072	11.2523	7.59453	9.23841	18.3072	11.2523	2.92496	3.20765	4.19434	3.49215
IFIT2	7.83826	7.19337	212.945	16.4581	7.67677	6.39385	836.063	178.18	7.91089	8.22568	716.881	28.4181	7.80864	7.27097	588.63	74.3521	7.80864	7.27097	588.63	74.3521	2.96507	2.86215	9.20122	6.2163
RIPK2	7.04104	6.93592	11.7342	7.10958	9.03685	7.43543	18.6874	7.97219	8.42695	7.31221	19.21	8.67038	8.16828	7.22785	16.5439	7.91738	8.16828	7.22785	16.5439	7.91738	3.03003	2.85357	4.04823	2.98502
ISG15	9.84888	7.2763	102.541	10.8566	7.74973	5.41653	349.219	92.8525	8.25487	7.04884	327.138	20.6228	8.61783	6.58056	259.633	41.444	8.61783	6.58056	259.633	41.444	3.10732	2.71821	8.02033	5.37309
NFKBIE	7.54012	7.74597	12.6239	6.33645	9.63954	7.72854	23.5706	8.29635	9.48686	7.59212	25.5583	8.56709	8.88884	7.68888	20.5843	7.7333	8.88884	7.68888	20.5843	7.7333	3.152	2.94277	4.36347	2.95108
MX2	8.192	5.33684	187.408	18.2903	9.21475	5.01968	487.093	144.237	10.2606	10.6571	564.891	43.6189	9.22244	7.00452	413.131	68.7156	9.22244	7.00452	413.131	68.7156	3.20515	2.80829	8.69045	6.10256
RELB	6.92107	6.75509	20.0439	7.03256	10.8992	7.07505	49.3897	11.1912	11.8268	8.50014	56.8739	10.7893	9.88235	7.44342	42.1025	9.67102	9.88235	7.44342	42.1025	9.67102	3.30485	2.89597	5.39583	3.27367
BCL2	10.1314	9.57907	15.6798	12.5411	10.5707	12.5471	18.8589	12.6081	9.86908	10.5201	19.078	11.3658	10.1904	10.8821	17.8722	12.1716	10.1904	10.8821	17.8722	12.1716	3.34914	3.44388	4.15965	3.60545
ADAM8	8.21066	11.0534	12.1492	10.6107	12.1709	12.0875	25.1796	11.2874	10.3683	12.8983	25.2236	12.1581	10.25	12.0131	20.8508	11.3521	10.25	12.0131	20.8508	11.3521	3.35755	3.58653	4.38203	3.50488
RSAD2	13.2945	7.54093	95.2714	14.674	8.70174	4.98198	234.281	67.5899	8.90317	5.97254	279.062	19.2874	10.2998	6.16515	202.872	33.8505	10.2998	6.16515	202.872	33.8505	3.36455	2.62414	7.66442	5.0811
NEDD4	8.10234	8.37606	21.3669	10.3531	13.2336	15.1332	43.2146	17.8421	10.1076	13.4367	45.0057	15.5792	10.4812	12.3153	36.5291	14.5915	10.4812	12.3153	36.5291	14.5915	3.38973	3.62238	5.19097	3.86705
CXCL2	6.78405	4.95621	21.3544	5.33268	14.5265	7.49981	40.9048	11.2964	10.9753	6.37253	66.1148	12.8195	10.762	6.27618	42.7914	9.8162	10.762	6.27618	42.7914	9.8162	3.42787	2.64989	5.41925	3.29516
EIF4A1	10.0211	8.6339	14.4664	8.69224	11.3941	10.1103	17.8709	10.1329	12.8735	9.68664	20.9428	10.583	11.4296	9.47694	17.7601	9.80272	11.4296	9.47694	17.7601	9.80272	3.5147	3.24442	4.15056	3.29318
IFITM1	9.77736	7.84207	64.3431	10.8694	15.4826	8.71721	177.065	52.9675	9.48619	6.36043	170.978	19.4542	11.5821	7.6399	137.462	27.7637	11.5821	7.6399	137.462	27.7637	3.53382	2.93355	7.10289	4.79513
USP18	12.4045	13.0455	28.1935	12.1435	11.768	13.0461	55.4982	24.1369	11.641	10.5498	54.0418	13.0771	11.9379	12.2138	45.9112	16.4525	11.9379	12.2138	45.9112	16.4525	3.57747	3.61044	5.52077	4.04023
IRAK2	9.70341	7.92704	18.5141	7.39517	13.9758	8.47232	36.3456	9.97677	13.1828	10.0889	43.9362	11.7456	12.2873	8.82941	32.9319	9.70586	12.2873	8.82941	32.9319	9.70586	3.6191	3.14232	5.04142	3.27886
MAP3K14	11.0131	14.3917	18.0323	12.3815	13.8446	15.7557	26.81	16.9425	13.6533	12.3142	26.051	11.7054	12.837	14.1539	23.6311	13.6765	12.837	14.1539	23.6311	13.6765	3.68223	3.82313	4.56262	3.77362
PTGS2	7.18284	5.22154	32.4448	6.54515	22.0303	7.99372	71.4318	7.48284	9.92353	7.9804	103.803	10.2435	13.0456	7.06522	69.2267	8.09051	13.0456	7.06522	69.2267	8.09051	3.70549	2.82073	6.11326	3.01623
SH2B3	10.5354	10.2912	15.2903	11.8168	14.1501	10.0144	28.5148	11.2107	14.8721	10.4019	24.8184	13.5346	13.1858	10.2359	22.8745	12.1874	13.1858	10.2359	22.8745	12.1874	3.72092	3.35556	4.51567	3.60732
TICAM1	12.1675	14.9886	16.0673	12.9107	13.7518	13.7909	32.6761	14.9336	14.3928	15.5463	42.5954	13.0402	13.4373	14.7753	30.4463	13.6282	13.4373	14.7753	30.4463	13.6282	3.74818	3.88511	4.92819	3.76852
IFI35	13.9991	13.4267	32.8806	12.3774	13.085	11.6405	69.3669	27.2614	13.5046	12.0111	71.605	16.1682	13.5295	12.3594	57.9508	18.6023	13.5295	12.3594	57.9508	18.6023	3.75804	3.62754	5.85676	4.21741
IFIT3	13.8631	9.36659	211.179	21.9281	14.5461	7.45691	606.045	138.18	14.3452	10.5764	610.302	40.1507	14.2515	9.13328	475.842	66.7528	14.2515	9.13328	475.842	66.7528	3.83304	3.19113	8.89434	6.06076
RORA	13.5721	11.4191	24.9678	18.0895	15.2504	15.5859	33.0661	20.2803	14.2777	14.7861	32.7759	16.8655	14.3667	13.9304	30.27	18.4118	14.3667	13.9304	30.27	18.4118	3.84466	3.80016	4.91981	4.20256
BLNK	13.9861	13.1608	18.6263	15.7304	14.0948	14.607	23.0953	17.3766	15.2088	15.7172	24.7014	17.1047	14.4299	14.495	22.141	16.7373	14.4299	14.495	22.141	16.7373	3.85099	3.85748	4.46865	4.06499
NLRC5	11.2421	10.3192	28.1027	11.8703	19.7272	16.2069	65.6048	29.2128	13.9509	12.5184	63.8843	16.0809	14.9734	13.0148	52.5306	19.0547	14.9734	13.0148	52.5306	19.0547	3.90433	3.70208	5.71509	4.25207
GCA	14.7235	13.7082	20.3602	14.0313	14.2524	12.5671	26.8728	17.0483	16.1627	13.5625	26.7441	17.1645	15.0462	13.2793	24.659	16.0814	15.0462	13.2793	24.659	16.0814	3.91133	3.73111	4.62404	4.00732
H3C6	17.6406	35.2965	23.4933	36.5399	18.3893	32.7321	31.7216	35.5004	11.7614	26.0375	29.2046	26.6913	15.9305	31.3554	28.1398	32.9105	15.9305	31.3554	28.1398	32.9105	3.99372	4.97064	4.81454	5.04048
JAK2	15.1254	12.9651	27.0583	16.1365	16.7504	16.1479	37.7692	21.4603	16.2427	15.6911	35.478	18.3249	16.0395	14.9347	33.4352	18.6405	16.0395	14.9347	33.4352	18.6405	4.00356	3.9006	5.06329	4.22037
IFIT5	13.7347	15.0112	47.7171	16.5271	16.2194	15.7395	85.0208	32.1493	18.3439	19.1328	89.4613	26.086	16.0994	16.6278	74.0664	24.9208	16.0994	16.6278	74.0664	24.9208	4.00893	4.05553	6.21075	4.63928
GBP5	16.6235	14.2726	37.7489	16.0025	14.2327	10.1659	64.6338	17.5831	17.8747	15.2874	56.6266	16.9574	16.2436	13.2419	53.0031	16.8477	16.2436	13.2419	53.0031	16.8477	4.0218	3.72704	5.72801	4.07448
ISG20	17.1893	13.4555	40.5515	13.0537	16.123	13.6317	94.9459	29.1682	16.3612	13.7764	92.778	13.2235	16.5578	13.6212	76.0918	18.4818	16.5578	13.6212	76.0918	18.4818	4.04944	3.76778	6.24967	4.20803
GBP4	19.3216	15.6604	36.5919	23.3988	10.7177	9.05699	60.9872	20.9401	19.9311	18.9117	90.2471	25.6856	16.6568	14.543	62.6087	23.3415	16.6568	14.543	62.6087	23.3415	4.05804	3.86225	5.96829	4.54482
IFIT1	23.3335	18.1921	278.74	32.9018	18.3363	14.5884	765.917	200.954	12.95	15.7405	740.1	56.9629	18.2066	16.1737	594.919	96.9397	18.2066	16.1737	594.919	96.9397	4.18639	4.01558	9.21655	6.59902
LIFR	19.3493	22.5696	30.4926	31.0659	18.5592	23.9898	45.2853	33.1281	17.9133	27.7289	44.891	30.7969	18.6073	24.7628	40.223	31.6636	18.6073	24.7628	40.223	31.6636	4.2178	4.6301	5.32995	4.98476
TRIM21	18.1023	21.3391	33.4712	20.9553	18.2193	22.1559	52.9136	32.7984	20.2657	23.2334	55.6387	26.9571	18.8624	22.2428	47.3412	26.9036	18.8624	22.2428	47.3412	26.9036	4.23744	4.47527	5.56502	4.74973
TLR3	16.1315	14.3444	26.477	19.5147	18.6102	19.1908	38.5154	25.9876	22.6399	26.2018	49.6313	33.3283	19.1272	19.9123	38.2079	26.2768	19.1272	19.9123	38.2079	26.2768	4.25755	4.31559	5.2558	4.71572
CASP1	20.2965	19.7398	29.4558	19.8393	20.9174	20.7421	46.2904	29.101	25.8421	25.872	53.1826	31.8247	22.352	22.1179	42.9763	26.9217	22.352	22.1179	42.9763	26.9217	4.48233	4.46715	5.42547	4.7507
PLAU	15.3214	12.3068	79.8589	13.5205	34.7623	13.3816	133.015	28.4533	17.1545	9.65149	138.551	18.8311	22.4127	11.7799	117.142	20.2683	22.4127	11.7799	117.142	20.2683	4.48625	3.55826	6.87211	4.34115
TRIM5	19.1185	19.9744	32.1338	22.1685	27.7535	25.7822	59.125	32.1794	23.512	25.2758	58.4036	28.8816	23.4613	23.6775	49.8875	27.7432	23.4613	23.6775	49.8875	27.7432	4.55221	4.56544	5.64061	4.79406
ICAM1	16.197	13.5296	30.4009	15.0536	30.9511	16.7571	50.1326	17.4998	24.5767	14.4929	51.2807	22.6735	23.9083	14.9265	43.938	18.409	23.9083	14.9265	43.938	18.409	4.57944	3.89981	5.4574	4.20234
FOXO1	25.4427	27.3698	32.8364	28.317	24.446	24.3037	41.6249	27.8551	28.4881	30.5701	50.8124	31.5233	26.1256	27.4145	41.7579	29.2318	26.1256	27.4145	41.7579	29.2318	4.70739	4.77687	5.38398	4.86947
DDX58	22.6938	20.9067	131.811	30.5549	31.475	28.4519	308.919	102.34	25.2459	29.1288	271.317	49.7601	26.4715	26.1625	237.349	60.885	26.4715	26.1625	237.349	60.885	4.72637	4.70943	7.89087	5.92802
OAS1	28.934	30.2878	143.702	35.8819	22.0093	24.0423	318.564	110.525	32.221	35.8117	360.065	60.65	27.7215	30.0472	274.11	69.0191	27.7215	30.0472	274.11	69.0191	4.79293	4.90916	8.09861	6.10892
ABL2	28.2392	33.4106	35.4428	38.4568	27.233	30.5275	36.6594	36.6256	28.0426	31.3373	42.7062	33.9751	27.8382	31.7585	38.2695	36.3525	27.8382	31.7585	38.2695	36.3525	4.799	4.98907	5.25812	5.18398
LNX1	29.5228	27.2574	32.3646	25.0342	25.7268	25.4285	44.3886	25.7163	29.1052	31.2416	44.3136	28.1039	28.1183	27.9758	40.3556	26.2848	28.1183	27.9758	40.3556	26.2848	4.81344	4.80611	5.3347	4.71616
IRF5	26.8585	33.1714	31.9928	29.605	25.5567	30.8017	52.2919	35.2703	32.0947	41.5882	60.6267	34.0987	28.17	35.1871	48.3038	32.9913	28.17	35.1871	48.3038	32.9913	4.81609	5.13697	5.59407	5.04401
MT2A	25.3123	45.21	35.3018	38.1636	25.4013	32.2135	66.7867	45.2066	36.0308	48.4651	74.3218	48.8722	28.9148	41.9629	58.8034	44.0808	28.9148	41.9629	58.8034	44.0808	4.85374	5.39104	5.87783	5.46208
IFIH1	29.0358	29.2351	101.678	36.2324	32.0969	32.1733	221.241	82.6906	29.3662	32.3053	201.395	49.5549	30.1663	31.2379	174.772	56.1593	30.1663	31.2379	174.772	56.1593	4.91487	4.96523	7.44933	5.81145
ITPR1	42.256	23.1942	86.6565	28.3266	30.8446	21.9549	149.049	26.8148	17.8417	13.35	87.5675	12.2085	30.3141	19.4997	107.758	22.45	30.3141	19.4997	107.758	22.45	4.92192	4.28538	6.75165	4.48864
FBXW7	26.3886	25.7226	39.454	28.2817	31.5818	31.087	51.5435	34.2763	34.435	32.5966	51.492	36.2432	30.8018	29.802	47.4965	32.9337	30.8018	29.802	47.4965	32.9337	4.94494	4.89734	5.56975	5.04149
DHX58	31.7644	28.2674	57.4193	26.5242	29.1301	26.4744	93.8899	44.3254	31.9067	27.9649	90.5296	31.3398	30.9337	27.5689	80.6129	34.0631	30.9337	27.5689	80.6129	34.0631	4.95111	4.78497	6.33294	5.09014
IFI6	37.8091	33.6509	217.574	38.7529	29.6585	29.3236	603.887	171.254	26.2663	26.4564	593.401	57.3504	31.2446	29.8103	471.621	89.119	31.2446	29.8103	471.621	89.119	4.96554	4.89774	8.88148	6.47766
NFKB2	27.5658	37.3135	47.133	35.8839	35.0299	38.9895	85.4535	43.4054	38.2992	45.0585	113.994	46.1677	33.6316	40.4538	82.1934	41.819	33.6316	40.4538	82.1934	41.819	5.07175	5.3382	6.36095	5.38609
LGALS9	29.0089	25.8896	40.6584	23.0197	34.3476	26.7915	78.7629	35.2922	38.4454	31.6129	85.749	31.6788	33.934	28.098	68.3901	29.9969	33.934	28.098	68.3901	29.9969	5.08466	4.81239	6.09572	4.90674
EEA1	28.215	26.0197	55.0221	38.2493	38.1704	40.7582	80.6836	49.0436	36.5935	43.1095	84.8276	54.4609	34.3263	36.6291	73.5111	47.2513	34.3263	36.6291	73.5111	47.2513	5.10124	5.19492	6.19989	5.56228
CASP8	36.7756	47.2712	48.7069	48.3986	31.9935	35.899	49.8972	44.7426	34.6829	39.6648	50.9574	47.0859	34.484	40.945	49.8538	46.7423	34.484	40.945	49.8538	46.7423	5.10786	5.35562	5.63963	5.54666
DHX36	34.3517	27.8725	49.0453	33.885	38.2792	31.4114	51.7866	35.4062	34.1989	27.4083	56.7461	33.9509	35.6099	28.8974	52.526	34.414	35.6099	28.8974	52.526	34.414	5.15421	4.85287	5.71496	5.10493
GBP1	28.3646	25.5944	65.3904	27.1088	38.9265	32.7616	133.125	56.5604	46.327	34.61	148.276	42.8343	37.8727	30.9886	115.597	42.1678	37.8727	30.9886	115.597	42.1678	5.24309	4.95367	6.85296	5.39807
SEC24A	35.1121	30.8699	51.7253	39.3242	40.374	39.3791	71.6433	42.7065	38.8174	44.4481	82.3292	48.9108	38.1012	38.2324	68.566	43.6472	38.1012	38.2324	68.566	43.6472	5.25176	5.25672	6.09942	5.44782
HERC6	43.2247	38.6729	177.86	46.0148	39.0579	36.2276	398.268	124.511	35.7566	34.8365	407.338	62.0471	39.3464	36.579	327.822	77.5244	39.3464	36.579	327.822	77.5244	5.29816	5.19294	8.35677	6.27658
RNF111	38.9861	38.5157	50.8111	41.25	44.4338	43.7422	63.4451	43.4798	43.0542	41.6919	62.1084	44.3762	42.158	41.3166	58.7882	43.0353	42.158	41.3166	58.7882	43.0353	5.39774	5.36865	5.87745	5.42745
OAS3	38.285	26.4376	263.446	40.285	44.1641	32.4201	697.817	211.932	44.4077	36.6906	732.338	75.8154	42.2856	31.8494	564.534	109.344	42.2856	31.8494	564.534	109.344	5.40209	4.9932	9.14092	6.77273
MAP3K1	39.044	33.5746	56.6989	46.5604	45.7928	48.3665	70.2302	50.0125	52.8305	51.4643	97.805	55.6372	45.8891	44.4685	74.9114	50.7367	45.8891	44.4685	74.9114	50.7367	5.52008	5.47471	6.22711	5.66496
TBK1	42.8877	41.6058	60.2149	50.3297	49.4719	49.4183	71.9169	56.3609	45.3745	48.3672	71.009	56.4586	45.9114	46.4637	67.7136	54.3831	45.9114	46.4637	67.7136	54.3831	5.52078	5.53803	6.08137	5.76509
IRF1	44.4527	44.2803	81.3185	39.3689	45.8419	35.4173	147.152	50.7104	51.1031	45.0867	139.155	51.3816	47.1326	41.5947	122.542	47.1536	47.1326	41.5947	122.542	47.1536	5.55865	5.37833	6.93713	5.5593
UBE2L6	46.0754	59.4284	101.84	56.9536	45.066	51.1153	190.333	106.004	50.5671	58.2571	181.931	78.4451	47.2361	56.2669	158.035	80.4675	47.2361	56.2669	158.035	80.4675	5.56182	5.81422	7.3041	6.33034
RICTOR	43.5737	33.7946	70.0476	54.1569	53.1585	48.8147	88.1813	55.4116	46.2991	47.2475	87.2423	52.0891	47.6771	43.2856	81.8237	53.8859	47.6771	43.2856	81.8237	53.8859	5.57522	5.43581	6.35445	5.75184
CBLB	45.6675	50.1563	60.5833	59.0432	49.8087	57.2494	67.2249	59.5879	47.9174	52.3884	61.2746	61.849	47.7979	53.2647	63.0276	60.16	47.7979	53.2647	63.0276	60.16	5.57887	5.73511	5.97791	5.91073
XAF1	54.0857	78.8755	338.869	107.371	52.0061	84.782	699.262	316.352	49.717	75.4665	630.376	157.829	51.9363	79.708	556.169	193.851	51.9363	79.708	556.169	193.851	5.69867	6.31665	9.11938	7.5988
TRIM14	46.3112	41.1064	78.682	42.8699	51.1945	45.2874	124.039	65.9111	58.6757	54.5808	148.831	63.1575	52.0605	46.9915	117.184	57.3128	52.0605	46.9915	117.184	57.3128	5.70212	5.55433	6.87263	5.84079
MMP13	59.6086	115.174	71.4606	113.626	49.4134	90.8645	116.812	111.545	48.7079	99.1225	135.651	122.432	52.5766	101.72	107.974	115.867	52.5766	101.72	107.974	115.867	5.71635	6.66846	6.75455	6.85633
TRIM38	52.5829	43.8921	80.3059	53.8411	49.5461	44.9292	105.678	60.3324	59.011	55.0598	125.109	63.8355	53.7133	47.9604	103.698	59.3364	53.7133	47.9604	103.698	59.3364	5.74721	5.58377	6.69624	5.89084
MYD88	50.2994	46.5718	68.6286	44.9178	56.9238	51.9386	112.874	61.8236	63.3325	60.48	130.748	61.759	56.8519	52.9968	104.084	56.1668	56.8519	52.9968	104.084	56.1668	5.82914	5.72783	6.7016	5.81165
DTX3L	50.2822	51.9281	111.146	64.071	59.7095	63.1678	179.099	102.181	64.7312	75.1439	200.517	95.399	58.241	63.4133	163.587	87.2171	58.241	63.4133	163.587	87.2171	5.86396	5.98671	7.35392	6.44654
DUSP4	61.0096	79.051	87.2931	84.2624	69.4416	83.0905	130.843	72.3832	45.6488	63.6364	97.0351	54.0296	58.7	75.2593	105.057	70.2251	58.7	75.2593	105.057	70.2251	5.87529	6.2338	6.71503	6.13391
ABCE1	54.4419	54.8623	71.4277	67.932	60.8896	62.4486	79.6195	66.0309	63.8789	64.6277	88.1252	77.0037	59.7368	60.6462	79.7242	70.3222	59.7368	60.6462	79.7242	70.3222	5.90055	5.92235	6.31695	6.13591
LNPEP	53.0034	54.7883	82.7778	72.3326	64.5032	71.3836	96.9366	80.5538	66.5618	71.38	96.8503	78.7425	61.3561	65.8506	92.1883	77.2096	61.3561	65.8506	92.1883	77.2096	5.93914	6.04112	6.52651	6.27071
CYLD	60.0779	60.2406	95.8879	68.3928	63.1531	64.2739	150.917	72.2004	61.5175	68.5756	155.872	77.4827	61.5828	64.3634	134.226	72.6919	61.5828	64.3634	134.226	72.6919	5.94446	6.00817	7.06852	6.18372
RLIM	59.1379	50.5596	82.4616	65.1335	62.9913	59.8042	90.1937	66.3172	65.5205	57.5346	87.1276	62.7192	62.5499	55.9661	86.5943	64.7233	62.5499	55.9661	86.5943	64.7233	5.96694	5.80648	6.4362	6.01621
TAB3	59.7179	51.1568	88.8637	77.5017	70.8933	73.079	103.277	84.8908	68.0216	74.6548	107.532	84.4137	66.2109	66.2969	99.8908	82.2687	66.2109	66.2969	99.8908	82.2687	6.049	6.05087	6.64228	6.36227
PML	62.6336	59.06	84.1991	56.5548	71.9163	68.8324	145.792	88.6083	71.1022	71.3833	166.881	71.2124	68.5507	66.4253	132.291	72.1251	68.5507	66.4253	132.291	72.1251	6.0991	6.05366	7.04757	6.17243
MX1	69.6995	39.4794	491.156	66.1413	65.7871	43.0086	1174.38	312.677	72.0088	55.144	1129.87	113.147	69.1651	45.8773	931.803	163.988	69.1651	45.8773	931.803	163.988	6.11197	5.51971	9.86388	7.35745
OAS2	77.7452	81.2694	451.408	103.783	69.8037	71.0236	915.573	353.082	60.5734	64.9462	845.224	143.43	69.3741	72.4131	737.402	200.099	69.3741	72.4131	737.402	200.099	6.11633	6.17818	9.52631	7.64457
NFKBIA	57.0222	46.1337	172.921	53.0647	84.4416	46.7494	383.8	80.0355	79.8273	57.6354	382.897	84.5759	73.7637	50.1728	313.206	72.5587	73.7637	50.1728	313.206	72.5587	6.20484	5.64883	8.29097	6.18108
CD55	77.6981	90.1831	88.4955	95.0653	72.9184	75.9699	121.866	83.9091	71.7606	74.2029	122.57	97.099	74.1257	80.1186	110.977	92.0245	74.1257	80.1186	110.977	92.0245	6.2119	6.32407	6.79412	6.52395
RNF144B	67.9764	70.7422	100.99	82.762	79.1102	86.4258	127.191	90.0681	78.5304	87.4747	124.506	96.1455	75.2057	81.5476	117.562	89.6585	75.2057	81.5476	117.562	89.6585	6.23277	6.34957	6.87728	6.48637
UBA6	68.6221	63.9768	100.245	80.9962	83.4055	78.3432	120.752	88.0637	76.8331	76.9623	118.209	90.6189	76.2869	73.0941	113.069	86.5596	76.2869	73.0941	113.069	86.5596	6.25336	6.19168	6.82106	6.43562
EIF2AK2	80.7479	87.4835	202.017	127.886	81.7208	100.207	315.888	198.081	79.6576	99.757	300.204	135.602	80.7088	95.816	272.703	153.857	80.7088	95.816	272.703	153.857	6.33465	6.58219	8.09119	7.26544
IL6ST	68.3082	63.5942	112.484	103.859	94.0507	91.6643	149.612	106.389	87.3337	95.1367	172.206	123.305	83.2309	83.4651	144.768	111.184	83.2309	83.4651	144.768	111.184	6.37905	6.3831	7.17759	6.79681
FAF2	85.6242	86.1869	106.797	90.3212	93.1483	98.5886	127.836	100.539	98.5596	101.853	135.68	103.808	92.4441	95.543	123.438	98.223	92.4441	95.543	123.438	98.223	6.53051	6.57808	6.94764	6.61799
NFKB1	86.0515	81.108	111.881	77.2312	91.9264	90.6389	165.718	90.6802	100.303	98.5136	192.934	99.234	92.7604	90.0868	156.844	89.0485	92.7604	90.0868	156.844	89.0485	6.53544	6.49324	7.29319	6.47652
USP47	88.4207	92.3182	115.595	99.0701	96.2632	107.57	130.782	116.028	99.3475	112.678	138.427	120.089	94.6771	104.189	128.268	111.729	94.6771	104.189	128.268	111.729	6.56494	6.70306	7.00302	6.80386
IFITM3	68.1592	69.8958	172.133	64.7033	97.7186	77.583	439.812	158.804	122.41	104.545	504.307	141.897	96.0958	84.0081	372.084	121.801	96.0958	84.0081	372.084	121.801	6.5864	6.39246	8.53948	6.92839
LAP3	104.115	107.841	196.348	105.198	95.7391	94.0396	291.779	171.479	94.2991	88.2949	287.689	120.98	98.051	96.725	258.605	132.553	98.051	96.725	258.605	132.553	6.61546	6.59582	8.01461	7.05042
RBBP6	97.3648	102.474	163.139	130.464	100.689	119.746	207.346	151.323	105.703	119.652	217.83	145.526	101.252	113.957	196.105	142.438	101.252	113.957	196.105	142.438	6.66181	6.83235	7.61548	7.15419
NUP153	104.231	100.823	134.171	112.391	107.91	112.279	149.532	113.643	102.432	110.534	145.996	110.963	104.858	107.879	143.233	112.332	104.858	107.879	143.233	112.332	6.71229	6.75327	7.16222	6.81163
TRIM25	102.109	103.534	167.642	113.068	105.396	122.008	225.315	166.179	117.621	129.199	250.201	138.322	108.376	118.247	214.386	139.19	108.376	118.247	214.386	139.19	6.7599	6.88566	7.74407	7.12091
SP100	108.816	97.4395	188.033	108.73	109.557	99.8256	288.164	154.758	112.708	107.21	303.109	136.62	110.36	101.492	259.769	133.369	110.36	101.492	259.769	133.369	6.78608	6.66522	8.02109	7.05928
CREBBP	112.942	99.9021	141.402	123.658	118.096	134.875	209.686	137.343	123.535	144.999	226.294	124.413	118.191	126.592	192.461	128.471	118.191	126.592	192.461	128.471	6.88498	6.98405	7.58842	7.0053
ARIH1	117.487	121.296	153.339	139.437	126.914	132.684	170.451	141.142	122.162	134.228	165.799	139.802	122.188	129.403	163.196	140.127	122.188	129.403	163.196	140.127	6.93296	7.01572	7.35046	7.13059
TNFAIP3	129.651	179.605	388.07	194.364	121.802	147.411	896.262	205.311	131.945	168.118	733.021	173.074	127.799	165.045	672.451	190.916	127.799	165.045	672.451	190.916	6.99774	7.36671	9.39329	7.5768
STAT1	121.903	121.043	423.904	139.49	135.683	129.546	835.888	317.366	132.596	127.956	820.302	190.543	130.061	126.182	693.365	215.8	130.061	126.182	693.365	215.8	7.02304	6.97936	9.43747	7.75355
RANBP2	140.566	161.258	186.227	195.831	147.567	176.332	200.11	205.975	130.254	167.171	183.182	195.082	139.463	168.253	189.84	198.963	139.463	168.253	189.84	198.963	7.12373	7.39449	7.56864	7.63635
TRIM22	124.395	106.801	288.562	127.516	174.118	153.296	534.635	232.796	159.562	139.991	538.13	187.428	152.691	133.363	453.775	182.58	152.691	133.363	453.775	182.58	7.25447	7.05921	8.82583	7.51238
IFI16	136.667	141.888	244.359	152.961	170.027	165.091	376.821	232.076	181.918	192.037	433.761	247.981	162.87	166.339	351.647	211.006	162.87	166.339	351.647	211.006	7.34758	7.37798	8.45798	7.72114
RNF213	148.984	119.927	308.651	162.192	183.881	175.054	550.043	266.298	176.761	173.646	593.988	206.757	169.875	156.209	484.227	211.749	169.875	156.209	484.227	211.749	7.40833	7.28733	8.91954	7.72621
STAT2	200.53	174.947	320.153	175.851	189.905	181.285	482.9	241.728	187.57	174.381	454.391	187.345	192.668	176.871	419.148	201.641	192.668	176.871	419.148	201.641	7.58998	7.46655	8.71132	7.65565
NEDD4L	217.089	213.513	281.493	250.906	212.551	230.952	361.053	249.737	199.998	208.495	327.444	222.986	209.879	217.653	323.33	241.21	209.879	217.653	323.33	241.21	7.71342	7.76589	8.33686	7.91415
JUN	262.842	212.034	549.731	177.032	312.307	301.063	1431.57	270.778	311.632	293.094	1237.78	179.526	295.594	268.73	1073.03	209.112	295.594	268.73	1073.03	209.112	8.20747	8.07002	10.0675	7.70813
TRIP12	301.134	296.916	367.342	347.203	310.637	325.199	405.103	357.012	286.686	324.019	410.003	347.692	299.486	315.378	394.149	350.635	299.486	315.378	394.149	350.635	8.22634	8.30094	8.6226	8.45383
ADAR	315.763	304.895	491.805	358.973	330.988	354.802	681.199	488.449	335.98	362.9	680.873	401.826	327.577	340.866	617.959	416.416	327.577	340.866	617.959	416.416	8.35569	8.41306	9.27137	8.70188
HSPA5	351.806	627.165	486.021	607.306	370.91	612.821	882.072	738.028	380.966	610.066	694.01	762.988	367.894	616.684	687.367	702.774	367.894	616.684	687.367	702.774	8.52315	9.26839	9.42494	9.45692
EGR1	292.274	176.922	631.209	141.446	467.309	336.766	1837.98	241.204	403.647	333.672	1764.41	222.644	387.743	282.454	1411.2	201.765	387.743	282.454	1411.2	201.765	8.59896	8.14187	10.4627	7.65653
HSP90B1	392.903	641.659	515.114	672.777	405.94	560.821	644.143	708.451	432.832	635.35	673.449	885.45	410.558	612.61	610.902	755.559	410.558	612.61	610.902	755.559	8.68144	9.25883	9.2548	9.5614

## Sheet: Figure S3
Fig. S3C	upregulated DEGs (SCV2 40C/Mck 40C; CPM)													Fig. S3C	downregulated DEGs (SCV2 40C/Mck 40C; CPM)
	Donor 1 (CPM)		Donor 2 (CPM)		Donor 3 (CPM)		Mean (CPM)		norm. CPM (0=0.01)		log2 CPM				Donor 1 (CPM)		Donor 2 (CPM)		Donor 3 (CPM)		Mean (CPM)		norm. CPM (0=0.01)		log2 CPM
Gene ID	Mock 40C	SCV2 40C	Mock 40C	SCV2 40C	Mock 40C	SCV2 40C	Mock 40C	SCV2 40C	Mock 40C	SCV2 40C	Mock 40C	SCV2 40C		Gene ID	Mock 40C	SCV2 40C	Mock 40C	SCV2 40C	Mock 40C	SCV2 40C	Mock 40C	SCV2 40C	Mock 40C	SCV2 40C	Mock 40C	SCV2 40C
AC005515.1	0.00453231	0.185762	0.00912518	6.91086	0	0.316096	0.0045525	2.47091	0.0045525	2.47091	-7.77913	1.30504		RPL12P6	0.428976	0.0442754	0.467492	0.0277	0.459857	0.0441334	0.452108	0.0387029	0.452108	0.0387029	-1.14526	-4.69141
ZBP1	0.0300386	0.347551	0	5.73512	0	0.43069	0.0100129	2.17112	0.0100129	2.17112	-6.642	1.11844		FUNDC2P2	0.337083	0.101504	0.517467	0.12545	0.496558	0.109942	0.450369	0.112299	0.450369	0.112299	-1.15082	-3.15459
CXCL10	0.0356379	1.15837	0.155159	22.1828	0.0896103	2.66628	0.0934692	8.66915	0.0934692	8.66915	-3.41937	3.11589		FKBP4P1	0.711687	0.258724	0.673191	0.185124	0.82034	0.145172	0.735073	0.19634	0.735073	0.19634	-0.444041	-2.34857
AL157871.1	0.0447024	0.523107	0.127714	0.311648	0.20671	0.682081	0.126375	0.505612	0.126375	0.505612	-2.98421	-0.983897		AC004801.1	0.869877	0.378922	1.03373	0.29645	1.05595	0.51373	0.986519	0.396368	0.986519	0.396368	-0.0195817	-1.33509
BACH2	0.203778	0.482068	0.075794	2.32854	0.116782	1.0282	0.132118	1.2796	0.132118	1.2796	-2.9201	0.355696		KRT8P48	1.15702	0.526682	0.91009	0.096106	0.948984	0.28467	1.00537	0.302486	1.00537	0.302486	0.0077202	-1.72506
PRAL	0.0747411	0.575104	0.13967	0.972458	0.263603	1.72059	0.159338	1.08938	0.159338	1.08938	-2.64984	0.123512		AC008813.1	1.1371	0.594737	1.50911	0.592396	1.53286	0.785421	1.39303	0.657518	1.39303	0.657518	0.478223	-0.604897
RGS1	0.21453	0.719635	0.181686	3.76264	0.0935212	0.88809	0.163246	1.79012	0.163246	1.79012	-2.61488	0.840057		ATP5PDP4	1.61071	0.455134	1.38678	0.48107	1.87726	0.521418	1.62491	0.485874	1.62491	0.485874	0.700364	-1.04135
AC092865.1	0.321702	0.524749	0.12881	0.621696	0.129542	0.69717	0.193351	0.614538	0.193351	0.614538	-2.3707	-0.702425		NDUFB4P12	1.42283	0.723092	2.22276	0.87367	1.83769	0.993028	1.82776	0.863263	1.82776	0.863263	0.870077	-0.212127
YWHAEP5	0.424445	0.952985	0.313289	0.762827	0.249264	0.886683	0.328999	0.867498	0.328999	0.867498	-1.60384	-0.205068		AC010328.2	2.00815	0.7976	1.94633	0.649418	1.90073	0.71309	1.95174	0.720036	1.95174	0.720036	0.964759	-0.473859
OASL	0.459901	2.32229	0.209201	19.204	0.340598	3.90421	0.336567	8.47684	0.336567	8.47684	-1.57104	3.08353		CALM2P3	2.07551	0.567803	2.05976	0.680866	1.9659	0.650302	2.03372	0.632991	2.03372	0.632991	1.02412	-0.659744
AL592166.1	0.480799	1.50053	0.633511	1.10542	0.633777	1.71164	0.582696	1.4392	0.582696	1.4392	-0.779186	0.525263		YWHAQP6	1.97866	0.396119	2.72878	0.498986	2.57284	0.829267	2.42676	0.574791	2.42676	0.574791	1.27903	-0.798891
MTCO1P40	0.717176	1.8698	0.838894	1.5734	0.623405	2.09483	0.726492	1.84601	0.726492	1.84601	-0.460982	0.884411		AC105339.4	2.08235	1.04191	2.50918	1.03478	2.70535	1.1308	2.43229	1.06916	2.43229	1.06916	1.28232	0.0964803
CCT5P1	0.939628	2.03757	0.646594	1.59209	0.704312	1.6312	0.763511	1.75362	0.763511	1.75362	-0.389278	0.810336		RPS4XP11	1.84668	0.284016	2.77012	0.282896	4.82694	0.520187	3.14791	0.362366	3.14791	0.362366	1.6544	-1.46448
ANP32C	0.887381	1.89166	0.810031	1.58706	0.674055	1.60276	0.790489	1.69383	0.790489	1.69383	-0.339183	0.760288		PRDX1P1	3.33818	1.41485	3.43062	1.13367	2.92175	1.17672	3.23018	1.24175	3.23018	1.24175	1.69162	0.31237
EEF1A1P11	2.021	3.49959	1.11299	4.28928	0.91476	3.74601	1.34958	3.84496	1.34958	3.84496	0.432514	1.94297		MYL12AP1	2.61752	0.756153	3.65836	0.830794	3.56663	0.968492	3.28084	0.851813	3.28084	0.851813	1.71406	-0.231391
AP003064.2	0.833446	8.15423	1.61411	3.03858	2.08092	6.353	1.50949	5.8486	1.50949	5.8486	0.594064	2.54809		RPL37P23	3.18434	0.930619	3.33123	0.973042	3.92025	1.16526	3.47861	1.02297	3.47861	1.02297	1.79851	0.0327708
AL161787.1	2.7509	4.99817	1.52656	4.78183	1.50863	5.08792	1.9287	4.95597	1.9287	4.95597	0.947627	2.30917		BTF3P5	2.96696	1.30354	3.59401	1.38669	4.16413	1.2061	3.57503	1.29878	3.57503	1.29878	1.83796	0.377157
HERC5	1.92572	5.88569	1.92242	29.4923	2.3549	9.12545	2.06768	14.8345	2.06768	14.8345	1.04801	3.89088		KRT18P38	3.34005	0.623003	3.52048	0.819388	4.31839	0.719612	3.72631	0.720668	3.72631	0.720668	1.89775	-0.472594
EIF1P3	3.22732	6.37234	1.87212	6.25587	1.61659	5.75659	2.23868	6.12827	2.23868	6.12827	1.16265	2.61548		RPL10AP1	3.62668	1.1559	4.77258	2.01451	4.19921	1.34918	4.19949	1.50653	4.19949	1.50653	2.07021	0.591229
TPT1P9	2.72673	4.96213	1.98135	5.16315	2.25951	5.53798	2.32253	5.22109	2.32253	5.22109	1.2157	2.38435		AC021074.1	4.05618	1.95035	4.86985	2.84787	5.39638	2.61971	4.77414	2.47264	4.77414	2.47264	2.25524	1.30605
EPSTI1	2.30193	5.27891	2.15723	28.1389	2.75782	10.6223	2.40566	14.68	2.40566	14.68	1.26643	3.87578		RPL26P19	4.88854	1.79515	4.5631	2.59215	5.45091	2.43817	4.96752	2.27515	4.96752	2.27515	2.31252	1.18596
AC126615.1	3.06161	12.1495	3.11189	12.2929	2.42875	13.0223	2.86742	12.4882	2.86742	12.4882	1.51975	3.6425		AC079140.2	5.2794	1.8777	5.10702	2.15217	5.96607	2.25316	5.45083	2.09435	5.45083	2.09435	2.44648	1.0665
TXNP4	5.18266	9.82423	2.04023	7.6802	2.92192	9.1397	3.3816	8.88138	3.3816	8.88138	1.75771	3.15078		RPS13P2	5.45504	2.07491	5.81063	2.25655	7.86436	2.93767	6.37668	2.42304	6.37668	2.42304	2.67281	1.27682
HNRNPKP2	4.8914	9.83712	3.62892	9.72	3.01302	9.4884	3.84445	9.68184	3.84445	9.68184	1.94278	3.27528		PTMAP2	7.38302	3.87451	6.55176	3.36759	6.23697	2.99612	6.72392	3.41274	6.72392	3.41274	2.7493	1.77093
CMPK2	6.36105	9.96199	3.61981	40.4156	4.16769	16.0219	4.71618	22.1332	4.71618	22.1332	2.23762	4.46814		Z74021.1	8.3352	3.28994	7.99559	3.50085	8.43442	3.56072	8.25507	3.4505	8.25507	3.4505	3.04528	1.78681
IFI44L	6.03929	17.5297	3.93844	134.988	4.8742	42.1807	4.95064	64.8995	4.95064	64.8995	2.30762	6.02013		KRT18P17	9.03585	3.73938	8.63455	3.50072	11.0013	4.04414	9.55723	3.76141	9.55723	3.76141	3.25659	1.91127
RSAD2	7.54093	14.674	4.98198	67.5899	5.97254	19.2874	6.16515	33.8505	6.16515	33.8505	2.62414	5.0811		RASD1	7.24108	3.80537	16.2928	2.90798	14.3503	4.32403	12.628	3.67913	12.628	3.67913	3.65856	1.87936
MX2	5.33684	18.2903	5.01968	144.237	10.6571	43.6189	7.00452	68.7156	7.00452	68.7156	2.80829	6.10256		CD24P4	22.6084	4.11359	17.7397	3.58414	16.4158	3.16875	18.9213	3.62216	18.9213	3.62216	4.24194	1.85685
IFIT2	7.19337	16.4581	6.39385	178.18	8.22568	28.4181	7.27097	74.3521	7.27097	74.3521	2.86215	6.2163		EDN2	21.5129	8.52191	16.815	7.81295	17.2074	9.49817	18.5118	8.61101	18.5118	8.61101	4.21037	3.10618
IFIT3	9.36659	21.9281	7.45691	138.18	10.5764	40.1507	9.13328	66.7528	9.13328	66.7528	3.19113	6.06076		TAGLN2P1	18.4846	12.2917	20.4942	12.2127	23.8289	13.8056	20.9359	12.77	20.9359	12.77	4.38791	3.67469
AC113935.1	15.5944	20.8456	16.0286	24.7114	16.2752	28.326	15.9661	24.6277	15.9661	24.6277	3.99694	4.62221		RPLP0P6	35.0562	23.1324	38.7547	26.3863	40.2507	29.1302	38.0206	26.2163	38.0206	26.2163	5.24871	4.71239
IFIT1	18.1921	32.9018	14.5884	200.954	15.7405	56.9629	16.1737	96.9397	16.1737	96.9397	4.01558	6.59902		AL080243.4	38.9003	27.2607	43.4233	31.3926	40.4842	28.8751	40.9359	29.1761	40.9359	29.1761	5.3553	4.86672
RPS27AP16	17.5432	29.1955	16.8833	30.3531	15.9401	29.6423	16.7888	29.7303	16.7888	29.7303	4.06943	4.89386		RPL13AP5	41.9728	20.0971	44.498	23.5038	43.0476	21.974	43.1728	21.8583	43.1728	21.8583	5.43205	4.45011
MT-ND6	26.3029	54.5644	32.8324	39.7271	33.0308	50.9511	30.722	48.4142	30.722	48.4142	4.9412	5.59736		NDUFB7	51.1074	39.7818	53.5228	40.0327	49.2773	35.7921	51.3025	38.5355	51.3025	38.5355	5.68096	5.26812
MT-ATP8	206.452	395.957	189.397	323.98	179.507	368.085	191.785	362.674	191.785	362.674	7.58335	8.50253		ELMO3	49.6827	37.1475	54.6755	40.8371	53.51	37.4153	52.6227	38.4666	52.6227	38.4666	5.71761	5.26554
														AC008038.1	73.7131	50.4189	77.9189	53.7666	77.796	53.0559	76.476	52.4138	76.476	52.4138	6.25694	5.71187
														ACAP3	95.5219	76.8362	110.795	77.9028	103.159	73.5307	103.159	76.0899	103.159	76.0899	6.68872	6.24963
														SRF	82.5953	71.8389	120.971	66.7169	108.071	71.348	103.879	69.968	103.879	69.968	6.69876	6.12862

[truncated: 4 more sheets: Figure S4, Figure S5, Figure S6, Figure S7]
